# Supplementary material for: Queen honey bees exhibit variable resilience to temperature stress
Source: PLoS One. 2021 Aug 11;16(8):e0255381. doi: 10.1371/journal.pone.0255381 (PMC8357134; doi:10.1371/journal.pone.0255381)
Supplement: S1 Table — (XLSX) [file pone.0255381.s001.xlsx]

## Sheet: Sheet1
File name	Experiment	Experiment	Group	Colony	Queen mass	Average viability	Column
SF-TF-A01-201112-201219_A1_1_600	Temp	27	Hot	30	148.39	NA	LFQ.intensity.27
SF-TF-A02-201112-201219_A2_1_601	Temp	28	Hive	31	208.8	NA	LFQ.intensity.28
SF-TF-A03-201112-201219_A3_1_602	Temp	29	Hot	32	233.8	91.3654	LFQ.intensity.29
SF-TF-A04-201112-201219_A4_1_603	Temp	30	Hive	33	250.34	87.6981	LFQ.intensity.30
SF-TF-A05-201112-201219_A5_1_604	Temp	31	Hive	34	220.65	86.9451	LFQ.intensity.31
SF-TF-A06-201112-201219_A6_1_605	Temp	32	Cold	35	220.29	72.3692	LFQ.intensity.32
SF-TF-A07-201112-201219_A7_1_606	Temp	33	Hive	36	237.17	9.53559	LFQ.intensity.33
SF-TF-A08-201112-201219_A8_1_609	Temp	34	Hot	37	215.88	90.1207	LFQ.intensity.34
SF-TF-A09-201112-201219_A9_1_608	Temp	35	Hive	38	234.75	94.004	LFQ.intensity.35
SF-TF-A10-201112-201219_A10_1_610	Temp	36	Hot	39	259.03	89.5445	LFQ.intensity.36
SF-TF-A11-201112-201219_A11_1_611	Temp	37	Hive	40	216.52	22.7107	LFQ.intensity.37
SF-TF-A12-201112-201219_A12_1_612	Temp	38	Hot	41	210.58	10.7473	LFQ.intensity.38
SF-TF-B01-201112-201219_B1_1_613	Temp	39	Cold	42	219.81	8.88555	LFQ.intensity.39
SF-TF-B02-201112-201219_B2_1_615	Temp	40	Hot	43	251.65	89.4443	LFQ.intensity.40
SF-TF-B03-201112-201219_B3_1_618	Temp	41	Cold	44	206.93	42.6441	LFQ.intensity.41
SF-TF-B04-201112-201219_B4_1_617	Temp	42	Cold	45	192.91	90.4026	LFQ.intensity.42
SF-TF-B05-201112-201219_B5_1_619	Temp	43	Hot	46	253.34	87.7725	LFQ.intensity.43
SF-TF-B06-201112-201219_B6_1_620	Temp	44	Hot	47	212.73	65.5075	LFQ.intensity.44
SF-TF-B07-201112-201219_B7_1_621	Temp	45	Hive	48	203.16	83.6702	LFQ.intensity.45
SF-TF-B08-201112-201219_B8_1_622	Temp	46	Cold	49	223.46	84.1054	LFQ.intensity.46
SF-TF-B09-201112-201219_B9_1_623	Temp	47	Hive	50	149.25	76.341	LFQ.intensity.47
SF-TF-B10-201112-201219_B10_1_624	Temp	48	Cold	51	204.83	64.1137	LFQ.intensity.48
SF-TF-B11-201112-201219_B11_1_625	Temp	49	Cold	52	281.1	92.3471	LFQ.intensity.49
SF-TF-B12-201112-201219_B12_1_626	Temp	50	Cold	53	NA	NA	LFQ.intensity.50
SF-TF-C01-201112-201219_C1_1_627	Temp	51	Cold	55	238.71	87.221	LFQ.intensity.51
SF-TF-C02-201112-201219_C2_1_628	Temp	52	Cold	56	198.15	68.0508	LFQ.intensity.52
SF-TF-C03-201112-201219_C3_1_629	Temp	53	Hot	57	239.54	89.97	LFQ.intensity.53
SF-TF-C04-201112-201219_C4_1_630	Temp	54	Hive	58	200.9	88.0258	LFQ.intensity.54
SF-TF-C05-201112-201219_C5_1_631	Temp	55	Hot	59	207.91	38.8357	LFQ.intensity.55
