# Supplementary material for: Queen honey bees exhibit variable resilience to temperature stress
Source: PLoS One. 2021 Aug 11;16(8):e0255381. doi: 10.1371/journal.pone.0255381 (PMC8357134; doi:10.1371/journal.pone.0255381)
Supplement: S2 Table — (XLSX) [file pone.0255381.s002.xlsx]

## Sheet: Sheet1
	LFQ intensity 27	LFQ intensity 28	LFQ intensity 29	LFQ intensity 30	LFQ intensity 31	LFQ intensity 32	LFQ intensity 33	LFQ intensity 34	LFQ intensity 35	LFQ intensity 36	LFQ intensity 37	LFQ intensity 38	LFQ intensity 39	LFQ intensity 40	LFQ intensity 41	LFQ intensity 42	LFQ intensity 43	LFQ intensity 44	LFQ intensity 45	LFQ intensity 46	LFQ intensity 47	LFQ intensity 48	LFQ intensity 49	LFQ intensity 50	LFQ intensity 51	LFQ intensity 52	LFQ intensity 53	LFQ intensity 54	LFQ intensity 55
Majority protein IDs	Hot	Hive	Hot	Hive	Hive	Cold	Hive	Hot	Hive	Hot	Hive	Hot	Cold	Hot	Cold	Cold	Hot	Hot	Hive	Cold	Hive	Cold	Cold	Cold	Cold	Cold	Hot	Hive	Hot
XP_026300310.1;NP_001011584.1	25.1713	25.4963	21.8577	NaN	22.2687	25.1241	29.3963	22.8431	21.1797	20.8989	27.1225	28.3111	28.1716	22.2367	24.0195	27.9938	25.8176	25.3517	27.2358	NaN	20.5224	24.8397	25.9059	25.2064	26.7465	26.3862	22.3927	25.6904	26.8066
NP_001011589.1	20.4001	21.0342	NaN	20.7604	20.9808	NaN	NaN	NaN	19.0238	19.3203	NaN	22.496	18.2596	20.2669	NaN	18.7571	20.4263	19.83	20.1686	22.6941	22.0302	NaN	21.6179	20.3644	20.5979	22.8223	19.5402	NaN	21.4485
XP_016767538.1;XP_016767537.1;XP_016767536.1;XP_016767535.1;XP_006569952.1;NP_001013377.2	24.7201	24.3584	18.0465	NaN	22.0011	25.3698	28.6021	20.7999	20.6317	18.5031	26.6524	28.0966	26.7385	22.0103	22.9175	27.5144	24.7107	24.3309	25.0964	NaN	19.2236	NaN	25.6822	23.6313	25.6049	25.607	21.1563	24.4661	25.5459
NP_001119716.1	21.8901	21.6109	NaN	NaN	NaN	NaN	NaN	NaN	NaN	NaN	18.0217	17.7064	NaN	NaN	NaN	16.8925	NaN	NaN	NaN	NaN	NaN	NaN	NaN	NaN	NaN	NaN	NaN	NaN	NaN
XP_026300665.1;NP_001138311.1	21.1264	NaN	NaN	19.6489	21.1173	NaN	22.7536	20.7103	20.9822	20.1272	20.9277	22.2308	22.2947	20.969	19.6483	22.8661	21.8369	20.9216	22.2138	20.0231	20.0033	NaN	NaN	20.3683	NaN	21.4327	20.398	21.0346	21.1307
XP_001122299.3	NaN	18.8313	NaN	NaN	NaN	NaN	17.8454	NaN	NaN	NaN	NaN	NaN	NaN	NaN	NaN	NaN	NaN	NaN	NaN	NaN	NaN	NaN	20.528	NaN	NaN	NaN	NaN	17.957	NaN
XP_006560620.1	NaN	NaN	NaN	NaN	NaN	NaN	NaN	NaN	NaN	NaN	NaN	18.1006	NaN	NaN	NaN	NaN	NaN	NaN	NaN	NaN	NaN	NaN	NaN	NaN	NaN	NaN	NaN	NaN	NaN
XP_006563218.1	22.3309	22.6884	NaN	19.0627	17.9867	20.7352	22.8037	18.0306	19.8607	21.1642	22.5759	23.3006	20.5678	19.8375	NaN	22.3344	18.612	18.1386	19.135	19.4518	18.5257	NaN	NaN	19.4254	NaN	20.4958	18.5683	19.7905	21.6209
XP_026296694.1;XP_006569959.1	19.2219	NaN	NaN	NaN	NaN	16.8258	23.795	NaN	NaN	NaN	17.9462	22.1777	22.4574	NaN	NaN	22.7645	15.7866	16.6148	NaN	NaN	NaN	NaN	NaN	NaN	18.3653	NaN	NaN	NaN	NaN
XP_016771167.1;NP_001152775.1	21.8931	22.4289	20.5005	21.5179	23.041	22.4391	22.6105	NaN	23.7786	21.639	22.369	22.7753	22.0386	22.4552	NaN	23.6116	23.1574	22.4067	21.8669	NaN	21.8157	NaN	NaN	21.6652	21.822	21.5767	22.3424	19.6782	21.7878
XP_026296056.1;XP_392669.1	NaN	NaN	19.1118	17.6091	18.4038	19.2933	19.187	NaN	20.8525	21.5991	17.4106	19.0308	18.8401	19.156	NaN	18.7013	19.0992	17.3935	18.7699	NaN	18.6957	NaN	20.5117	18.9939	NaN	19.3555	18.4486	NaN	NaN
XP_026299326.1;NP_001119715.2	23.2104	23.5356	20.2495	19.5286	21.9411	22.4828	26.2501	19.4665	21.5773	19.1385	24.2783	25.4841	25.3671	20.6682	21.1378	25.0163	22.8697	21.5888	24.7541	20.0725	20.0824	21.2326	23.0147	21.7356	22.7422	23.0466	19.5227	23.2551	24.8063
XP_026296654.1	22.5252	21.4133	21.3985	21.7362	23.343	22.8148	22.2577	21.2256	23.2011	21.6934	22.3629	23.0279	21.9392	23.4381	NaN	24.1317	23.8154	22.3002	22.9432	19.6526	23.145	NaN	18.3945	23.0657	22.7746	20.5515	22.0968	21.8681	21.6154
XP_395122.1	19.1901	NaN	19.8618	20.4896	20.9889	20.3349	19.9399	NaN	20.4498	20.2564	20.4615	20.2377	20.3148	20.2832	NaN	19.7495	19.5595	20.7709	NaN	18.7432	19.9634	NaN	NaN	20.1057	20.7923	20.2337	21.0983	18.51	18.8046
XP_001120006.2	24.4681	23.223	24.4517	22.9147	23.9658	24.2002	22.9018	23.4064	24.2365	22.5422	23.0641	23.0118	22.8395	23.8166	20.341	22.617	23.1768	21.7128	22.5016	24.1207	23.1928	NaN	21.6328	23.3765	22.223	21.767	22.6277	20.6383	20.5327
XP_395659.1	20.3886	21.3195	22.4567	21.1115	22.4543	22.6202	20.7335	17.646	23.2907	21.4379	21.9682	23.1305	23.5793	23.5337	NaN	22.5627	22.36	20.8985	20.8896	20.4009	21.5472	NaN	NaN	21.4647	23.2987	22.1952	22.1541	21.6214	19.0444
XP_026296889.1;NP_001171540.1	23.2072	23.6023	23.197	24.0921	23.8614	23.6676	23.5242	18.5955	23.4052	24.3066	22.8454	23.5565	23.834	24.0211	NaN	23.3363	23.4376	22.7422	22.1091	22.3526	23.7001	NaN	20.3698	23.3606	24.254	23.1311	23.3063	22.8531	22.7369
XP_392368.1	18.5928	NaN	19.0957	20.9316	21.2726	22.2365	21.1637	21.1843	20.8215	22.5519	21.6344	21.4904	21.6745	22.0952	NaN	23.9493	22.1134	21.9769	21.6531	NaN	21.316	NaN	NaN	21.5182	21.7166	21.868	21.7731	21.4874	21.9596
EEQ81712.1;XP_024332199.1;KKO76457.1	NaN	NaN	NaN	NaN	NaN	NaN	18.9802	NaN	NaN	NaN	NaN	NaN	19.1045	NaN	NaN	NaN	NaN	NaN	NaN	NaN	NaN	NaN	NaN	NaN	NaN	NaN	NaN	NaN	NaN
XP_024332163.1;KKO76421.1;EEQ81847.1	19.3446	NaN	19.8113	NaN	NaN	19.7818	NaN	NaN	19.8102	18.8015	19.5587	NaN	NaN	NaN	NaN	NaN	NaN	NaN	NaN	NaN	NaN	NaN	NaN	NaN	NaN	20.1398	NaN	NaN	NaN
XP_024332175.1;KKO76433.1;EEQ82258.1	NaN	19.3679	NaN	NaN	21.045	NaN	NaN	NaN	NaN	NaN	NaN	NaN	22.3922	22.6008	NaN	NaN	NaN	NaN	NaN	NaN	NaN	NaN	NaN	NaN	NaN	NaN	NaN	NaN	NaN
XP_024329929.1;KKO74187.1;EEQ82262.1	NaN	NaN	NaN	NaN	19.6273	18.9587	17.5811	NaN	19.2556	NaN	16.9347	18.7258	18.8128	19.4988	NaN	18.6207	19.3238	18.6831	NaN	NaN	17.8218	NaN	NaN	NaN	19.5248	17.2623	19.7032	NaN	NaN
XP_024331545.1;KKO75803.1;EEQ82593.1	NaN	NaN	NaN	NaN	NaN	NaN	NaN	NaN	NaN	NaN	NaN	NaN	NaN	NaN	NaN	NaN	NaN	NaN	NaN	NaN	NaN	NaN	NaN	NaN	18.572	NaN	NaN	NaN	NaN
XP_024331655.1;KKO75913.1;EEQ82917.1	NaN	NaN	NaN	NaN	NaN	NaN	NaN	NaN	NaN	NaN	NaN	NaN	19.495	NaN	NaN	NaN	NaN	NaN	NaN	NaN	NaN	NaN	NaN	NaN	19.7327	NaN	NaN	NaN	19.3043
XP_024331434.1;KKO75692.1;EEQ83159.1	NaN	NaN	NaN	NaN	NaN	NaN	NaN	NaN	22.448	NaN	NaN	NaN	NaN	NaN	NaN	NaN	NaN	NaN	NaN	NaN	NaN	NaN	NaN	NaN	NaN	NaN	NaN	NaN	NaN
NP_001010975.1	27.133	27.1604	25.9868	23.9226	24.8748	26.5622	24.7362	23.1074	24.6362	26.2599	24.7122	24.2947	24.0348	26.1049	24.2257	23.7557	25.8766	25.7905	22.3022	22.8976	25.7507	23.7001	24.4726	26.3232	26.2939	24.2592	25.4576	24.9244	21.9959
NP_001011563.1	17.8049	17.959	NaN	NaN	NaN	NaN	NaN	NaN	NaN	NaN	NaN	NaN	NaN	NaN	NaN	NaN	NaN	NaN	NaN	NaN	NaN	NaN	NaN	NaN	NaN	NaN	NaN	NaN	NaN
NP_001011564.1	21.1635	20.9115	NaN	19.4877	19.259	19.9649	22.0314	19.5108	19.0177	19.9066	20.1259	21.4707	20.3351	21.6011	20.315	20.6608	21.5551	19.3368	22.6427	19.2465	20.2714	NaN	20.9579	19.9854	20.0258	20.1127	NaN	19.6844	21.6079
NP_001011570.1	NaN	22.5384	19.8085	NaN	18.9093	20.7768	18.7243	NaN	19.0904	NaN	NaN	19.0428	19.6746	22.3536	NaN	17.4954	NaN	NaN	NaN	NaN	NaN	NaN	NaN	NaN	NaN	NaN	18.3456	NaN	NaN
NP_001011572.1	26.64	26.6678	25.8417	24.8908	25.9739	24.5845	25.9877	27.3244	29.9168	24.4929	25.4978	25.5964	24.5092	26.1415	23.9112	27.5406	26.909	24.727	27.3089	27.1265	27.2775	27.0747	23.5361	25.2431	24.5848	26.3507	25.287	26.2652	26.601
NP_001011574.1	19.5867	19.9243	NaN	17.8653	NaN	NaN	NaN	NaN	18.4521	17.2155	NaN	NaN	17.5953	NaN	NaN	NaN	NaN	NaN	NaN	NaN	NaN	NaN	NaN	NaN	NaN	NaN	NaN	NaN	NaN
XP_006567065.1;NP_001011577.1;XP_006567063.1;XP_006567062.1;XP_006567061.1;XP_006567060.1;NP_001164477.1	NaN	NaN	NaN	NaN	NaN	16.5241	NaN	NaN	NaN	NaN	16.9996	NaN	NaN	NaN	NaN	NaN	NaN	NaN	NaN	NaN	17.4178	NaN	NaN	NaN	NaN	NaN	NaN	18.1296	NaN
NP_001011578.1	28.8908	29.3212	29.8081	28.7617	30.3819	28.6617	30.2316	29.6479	30.6199	28.0936	28.8884	30.0466	29.5351	30.3314	28.5821	30.7247	29.8749	29.1043	30.0543	28.431	28.707	27.2023	28.2537	29.3759	28.743	29.3315	29.4805	29.3245	29.6638
NP_001011579.1	27.1392	26.9099	26.1268	23.5575	24.0218	23.6508	23.155	26.6862	27.0051	29.0564	24.3286	24.6507	25.6013	23.4133	26.2487	24.1281	21.7373	19.9606	24.2504	NaN	24.3824	24.3187	24.1482	23.1061	22.8373	23.3514	23.7101	23.3701	24.0294
NP_001011580.1	22.7676	22.4172	NaN	NaN	NaN	NaN	NaN	NaN	NaN	25.5992	NaN	NaN	NaN	NaN	24.3734	NaN	NaN	NaN	NaN	NaN	NaN	NaN	NaN	NaN	NaN	NaN	NaN	NaN	21.1423
NP_001011583.1	23.0934	24.136	21.8911	NaN	25.389	21.8313	22.248	NaN	21.9136	21.1082	22.2105	22.702	21.4865	22.3732	NaN	23.8094	22.1941	20.7182	NaN	NaN	21.5183	NaN	21.3886	NaN	21.2444	21.4343	21.138	20.9774	21.3183
XP_006562266.1;NP_001011592.1	21.1388	NaN	NaN	19.5133	19.8597	20.3991	20.4173	NaN	18.8721	20.0863	19.626	18.8675	19.3236	20.1196	NaN	17.5745	20.1888	20.3663	NaN	NaN	20.2181	NaN	23.0614	21.4645	20.7782	17.985	20.2013	19.4825	NaN
NP_001011598.1	18.3025	20.2142	21.0789	NaN	19.0291	NaN	18.0118	NaN	18.5578	NaN	NaN	18.5825	NaN	17.382	NaN	18.7127	NaN	NaN	NaN	NaN	NaN	NaN	NaN	NaN	NaN	NaN	NaN	NaN	NaN
NP_001011599.1	22.2947	20.4306	17.1223	NaN	NaN	NaN	NaN	19.885	22.4882	25.961	NaN	NaN	19.7239	NaN	20.9806	16.0999	NaN	NaN	NaN	NaN	NaN	NaN	18.5366	NaN	NaN	NaN	NaN	NaN	NaN
NP_001011600.1	NaN	NaN	NaN	NaN	NaN	NaN	NaN	NaN	21.2148	NaN	NaN	NaN	NaN	NaN	NaN	NaN	NaN	NaN	NaN	NaN	NaN	NaN	NaN	NaN	NaN	NaN	NaN	NaN	NaN
NP_001011601.1	25.2418	24.6247	23.8542	22.0999	22.05	22.0045	21.4573	24.6577	24.567	28.6215	22.6881	22.7889	24.5889	21.6534	27.8928	23.0769	20.5391	19.7299	20.7682	NaN	23.4252	21.0926	19.7038	21.7897	20.8048	22.2488	22.0036	22.8242	22.8463
NP_001011607.1	17.9853	26.8134	NaN	17.8394	NaN	NaN	25.4718	NaN	19.9112	NaN	23.7961	NaN	24.3535	20.6506	20.2389	NaN	19.5074	22.2818	NaN	NaN	NaN	NaN	18.6259	NaN	NaN	17.3731	18.9474	NaN	NaN
NP_001011608.1	NaN	18.5942	NaN	NaN	19.8207	NaN	NaN	20.5789	16.5365	19.2368	NaN	19.3414	18.6746	19.1502	NaN	21.4247	20.5393	18.4834	20.5959	NaN	NaN	NaN	NaN	18.9052	18.2576	19.4917	19.0242	NaN	19.5476
NP_001011610.1	23.0755	21.9908	NaN	NaN	NaN	NaN	NaN	21.2107	22.8921	19.4174	NaN	NaN	21.316	NaN	NaN	19.1397	NaN	NaN	18.7304	NaN	18.5889	21.7756	NaN	NaN	NaN	NaN	17.5185	NaN	NaN
NP_001011614.1	24.3684	24.7698	19.6135	16.054	19.6179	18.1071	20.912	17.5825	22.4025	16.7205	19.3269	18.7152	17.2162	17.2696	NaN	20.9248	24.1552	19.598	NaN	NaN	21.7166	NaN	NaN	19.477	19.2318	17.6985	19.9452	18.1916	NaN
NP_001011615.1	23.3485	23.2351	21.3999	NaN	NaN	NaN	NaN	20.878	21.4787	NaN	NaN	NaN	NaN	NaN	NaN	NaN	NaN	NaN	NaN	22.1292	22.4495	23.0591	NaN	NaN	NaN	NaN	NaN	NaN	NaN
XP_016767767.2;NP_001011618.1	22.2949	22.7158	17.3232	NaN	17.8496	20.0178	23.8245	NaN	16.8939	NaN	19.8999	20.1608	18.4006	17.3193	NaN	18.1534	NaN	21.3887	19.7887	NaN	NaN	NaN	21.3985	NaN	20.1802	19.5902	17.0495	16.9627	20.5268
NP_001011619.1;XP_026300654.1	23.9565	24.1912	NaN	NaN	NaN	NaN	23.9427	NaN	NaN	NaN	19.0557	19.786	20.6119	NaN	NaN	NaN	NaN	NaN	NaN	NaN	NaN	NaN	NaN	NaN	18.5688	NaN	NaN	NaN	17.8622
NP_001011622.1	NaN	NaN	NaN	NaN	NaN	NaN	NaN	NaN	NaN	20.007	NaN	NaN	NaN	NaN	NaN	NaN	NaN	NaN	NaN	NaN	NaN	NaN	NaN	NaN	NaN	NaN	NaN	NaN	NaN
NP_001091636.1;NP_001011626.2	23.1795	22.5847	23.0797	23.6037	23.7506	23.7817	24.029	24.6545	24.0195	24.2059	24.2959	23.9449	24.0243	23.8788	21.2578	24.3184	24.351	23.8454	23.3322	23.041	23.9369	20.3621	23.1072	23.2862	24.3455	24.4018	24.0493	24.3863	24.0449
NP_001011627.1	25.259	25.639	25.2891	24.2659	25.6036	23.7013	25.1268	24.0359	25.6187	22.5972	24.3929	25.0451	24.1855	25.5886	23.2173	26.1978	25.9719	24.6391	25.2976	23.1919	24.9125	NaN	23.2332	24.4559	23.4194	24.6491	25.1662	24.9608	25.3533
XP_006566907.1;XP_006566906.1;NP_001011628.1	20.1047	19.7206	NaN	18.7063	18.8994	17.3698	17.1228	NaN	18.3267	NaN	NaN	18.0195	19.4698	19.9104	NaN	NaN	18.0708	17.8634	NaN	17.43	NaN	NaN	NaN	NaN	NaN	19.0852	NaN	NaN	NaN
XP_006568213.1;NP_001011630.1	23.8615	22.8851	23.472	25.442	24.6955	24.9524	24.6504	24.8929	25.1099	25.1325	25.7641	25.2843	24.8117	25.2769	24.1472	23.4136	24.7742	24.2444	25.4067	24.4943	24.4212	23.4343	21.3571	24.6922	25.3314	25.4586	25.2402	24.5259	25.0388
NP_001011635.1	NaN	NaN	NaN	NaN	18.3016	NaN	NaN	NaN	NaN	NaN	NaN	NaN	NaN	17.9639	NaN	NaN	NaN	NaN	NaN	NaN	NaN	NaN	NaN	NaN	NaN	NaN	NaN	NaN	17.7458
NP_001011636.1	24.5185	24.8067	23.252	NaN	NaN	NaN	NaN	21.178	20.1567	NaN	22.3889	20.6737	NaN	NaN	NaN	17.3434	NaN	NaN	NaN	NaN	20.1443	23.5439	24.5447	20.704	NaN	17.8775	NaN	NaN	18.8911
NP_001011640.1	21.3243	21.3662	22.8718	20.701	25.9029	20.4986	21.7935	18.4028	22.245	22.272	20.7204	18.2469	17.4796	20.9758	NaN	21.9416	22.0277	23.1351	22.0133	NaN	20.8878	NaN	19.4674	21.0461	NaN	21.2305	21.33	22.04	24.3009
XP_026299329.1;NP_001011653.2;XP_026299328.1;XP_026299327.1	NaN	21.5469	NaN	NaN	NaN	NaN	NaN	NaN	NaN	NaN	NaN	NaN	NaN	NaN	NaN	NaN	NaN	NaN	NaN	NaN	NaN	NaN	NaN	NaN	NaN	NaN	NaN	NaN	NaN
XP_006563266.1;NP_001012431.1	24.6492	24.127	20.0864	20.8864	23.4077	23.9351	26.6242	23.4569	22.3764	25.8341	25.3207	25.9195	25.353	22.4948	22.6795	25.6507	24.3262	23.1012	24.7182	20.1689	21.1677	NaN	21.8426	22.7767	24.0388	24.7759	22.3958	23.9992	23.8946
NP_001014429.1	22.9054	21.8741	20.7626	17.6177	18.7957	18.3049	NaN	21.382	23.1258	26.0221	18.246	18.2371	21.3259	17.7809	24.8688	16.8581	NaN	NaN	NaN	NaN	NaN	NaN	NaN	NaN	NaN	NaN	17.3106	17.3958	16.8074
NP_001014994.1;XP_026298414.1;XP_026298412.1	23.986	22.6335	23.2017	23.6824	24.0262	24.1064	24.2462	21.7459	24.1027	24.0204	23.794	24.0814	24.1	23.8607	NaN	24.0134	23.5295	23.7884	22.1078	21.1795	24.0276	NaN	20.2933	23.5305	24.2032	24.0938	24.3203	22.826	24.0488
NP_001019868.1	23.6128	24.3484	23.265	24.0132	24.2286	25.2133	25.4053	25.4575	23.8598	25.26	24.6024	24.1158	24.6042	24.6025	25.3969	25.2961	25.672	24.0732	26.4802	25.3091	24.6313	25.021	24.6672	23.5215	24.7866	25.0481	23.7671	25.2198	25.5852
NP_001035295.1	19.076	19.7838	NaN	NaN	17.099	NaN	NaN	NaN	NaN	18.9738	NaN	19.6889	NaN	NaN	NaN	18.5807	NaN	NaN	19.788	NaN	NaN	NaN	NaN	NaN	NaN	19.1958	NaN	NaN	19.8007
NP_001035296.1	25.3274	25.2193	22.5825	20.5998	22.8178	22.3915	23.2968	23.3534	23.6328	23.6892	22.3142	22.9014	21.2649	22.7103	22.5151	24.9179	23.5484	21.9162	24.6253	21.4102	22.9341	NaN	25.2547	23.8713	22.4825	24.4422	23.0137	22.5102	24.9201
NP_001035297.1	23.9205	21.9924	21.4938	19.4711	22.0619	20.7093	21.8695	21.7809	22.7005	21.7412	20.1625	21.6884	18.1256	21.577	NaN	23.5706	22.1263	19.8289	22.8349	NaN	22.1031	NaN	23.021	22.089	20.4368	23.1428	21.4605	21.0574	23.5277
XP_016772293.1;NP_001035299.1	20.3726	21.277	NaN	NaN	NaN	NaN	NaN	NaN	NaN	NaN	NaN	NaN	NaN	NaN	NaN	17.9812	NaN	NaN	NaN	NaN	NaN	NaN	NaN	NaN	NaN	NaN	NaN	NaN	NaN
NP_001035310.1	NaN	NaN	NaN	NaN	NaN	NaN	NaN	NaN	NaN	NaN	NaN	17.8733	17.5934	NaN	NaN	NaN	NaN	NaN	NaN	NaN	NaN	NaN	NaN	NaN	NaN	NaN	NaN	NaN	NaN
XP_026298408.1;XP_006567396.1;XP_006567395.1;NP_001035311.1	22.6681	23.2066	23.23	22.7171	23.775	21.827	23.7158	21.6935	24.8489	21.8487	22.8618	23.015	22.4788	23.881	21.4178	25.0938	24.6671	22.1405	23.5071	20.2617	22.4619	NaN	21.8859	22.8304	19.1246	23.0152	23.0257	23.1528	22.5173
NP_001035313.1	26.2872	26.197	22.6119	24.5584	25.99	23.7803	24.8515	25.1088	26.0527	23.6285	25.0801	26.1714	24.3446	25.5944	21.9488	25.4912	25.5981	24.3646	26.2453	24.3422	24.9579	NaN	24.3247	25.4806	24.1908	24.1999	25.2334	24.317	25.2248
NP_001035314.1	21.116	20.5275	18.7449	17.9857	19.3433	NaN	NaN	NaN	20.7369	NaN	18.5318	18.5902	NaN	17.9507	NaN	20.6124	20.2464	NaN	NaN	NaN	19.1204	NaN	NaN	NaN	NaN	NaN	18.9117	19.4916	NaN
NP_001035317.1	22.0802	23.7824	20.4284	18.0553	20.3077	20.0304	20.6556	21.54	21.3613	21.6516	20.7973	21.1072	NaN	21.5916	NaN	23.3182	20.2783	18.2231	22.8727	NaN	20.8338	21.534	22.9882	21.5737	19.54	22.9641	20.3174	20.1421	22.7857
NP_001035326.1	23.9241	25.3451	24.4963	NaN	22.6824	19.8768	24.3113	24.8446	23.7679	22.952	23.8363	23.6051	21.1232	20.2129	NaN	21.9669	20.2376	22.6834	24.9276	17.3176	19.6987	27.4347	27.4277	25.2738	23.6739	24.7016	21.5013	24.9922	20.9253
XP_006568745.1;XP_006568735.1;NP_001035346.1;XP_016773474.1;XP_016773472.1;XP_026302151.1;XP_016773473.1;XP_016773475.1;XP_016773476.1;XP_016773477.1;XP_006568731.2;XP_016773479.1;XP_006568746.1	19.1421	21.0587	NaN	NaN	NaN	NaN	19.4145	NaN	18.6214	NaN	NaN	NaN	NaN	NaN	NaN	19.0464	NaN	NaN	NaN	NaN	NaN	NaN	NaN	19.1597	NaN	NaN	NaN	NaN	19.6792
XP_016767978.1;XP_006557548.1;XP_006557547.1;NP_001035348.1;XP_026296888.1;XP_016767980.1;XP_006557551.1;XP_006557550.1	21.5084	23.9676	19.2137	NaN	19.6831	NaN	20.1632	20.1289	20.1028	20.114	NaN	20.1726	NaN	NaN	20.2779	19.4191	19.559	NaN	NaN	20.1572	NaN	NaN	NaN	19.4798	19.9877	21.2737	20.2084	NaN	21.6738
NP_001035349.1	25.0178	25.6091	25.1889	22.8686	24.7402	23.0387	24.6761	25.7648	25.4283	24.3112	24.2742	24.8491	23.9263	24.7104	24.9939	25.6196	26.4287	24.5947	26.9549	24.7017	24.74	28.4496	26.6033	26	23.557	25.5879	24.0069	25.5269	24.3258
NP_001035353.1	NaN	NaN	NaN	18.9864	18.4702	18.3857	18.1265	NaN	17.4259	NaN	NaN	17.6357	17.6844	18.292	NaN	18.7461	18.4881	17.6306	NaN	NaN	NaN	NaN	18.2152	16.9988	18.6497	19.5312	19.0643	18.6746	NaN
NP_001035357.1;XP_026295137.1;XP_026295136.1	NaN	NaN	NaN	NaN	19.3944	NaN	NaN	NaN	19.0451	NaN	NaN	18.5167	NaN	19.0674	NaN	20.85	20.4239	16.8689	NaN	NaN	NaN	NaN	NaN	NaN	NaN	NaN	18.8794	NaN	NaN
XP_006557324.1;NP_001071286.1	NaN	NaN	NaN	NaN	NaN	NaN	NaN	NaN	NaN	NaN	NaN	18.9587	17.9146	NaN	NaN	NaN	NaN	NaN	NaN	NaN	NaN	NaN	NaN	NaN	NaN	NaN	NaN	NaN	NaN
NP_001071288.1	20.5214	19.3267	18.6464	22.6996	22.5353	22.2331	21.3091	21.4656	21.6465	21.5958	22.6758	21.9749	21.2689	22.3219	NaN	22.0722	22.4817	21.7901	22.8484	21.4091	22.9916	NaN	21.7867	22.1429	22.1167	21.1397	22.0889	21.5467	21.3508
XP_026298774.1;XP_026298734.1;XP_026298706.1;XP_026298647.1;NP_001071291.1	16.1268	18.8485	NaN	NaN	21.6998	NaN	18.2089	NaN	NaN	NaN	NaN	14.4681	NaN	NaN	NaN	24.0008	16.6118	NaN	NaN	NaN	NaN	NaN	NaN	NaN	16.7965	NaN	NaN	NaN	NaN
NP_001090623.1	27.8689	27.3827	26.4615	27.7866	27.2862	27.7194	28.1047	27.2867	27.3225	27.1078	27.8706	28.3793	27.6544	27.6816	26.0957	28.0487	26.5591	26.7566	26.5912	26.8889	27.4525	21.9609	28.0594	27.9013	26.3487	28.1708	27.1155	27.3324	28.3669
NP_001092187.1	NaN	NaN	NaN	NaN	NaN	NaN	NaN	NaN	NaN	NaN	NaN	NaN	NaN	NaN	NaN	NaN	NaN	18.5856	NaN	NaN	NaN	NaN	NaN	NaN	NaN	NaN	NaN	NaN	NaN
XP_016770154.2;NP_001094493.1	16.3651	22.0909	15.7059	NaN	NaN	NaN	NaN	NaN	20.902	NaN	NaN	NaN	NaN	NaN	NaN	NaN	NaN	NaN	NaN	NaN	NaN	NaN	NaN	NaN	NaN	NaN	NaN	NaN	NaN
NP_001104234.1	26.7919	27.4529	25.84	24.8546	26.9727	24.8082	26.1584	23.2634	27.5598	23.9029	25.6937	27.2141	25.9707	27.9743	23.7835	27.5225	27.0282	25.2997	25.309	24.2737	24.5212	21.0709	23.8629	25.9479	24.8666	25.7024	26.7586	25.5362	26.1726
NP_001106141.1;XP_026302145.1	16.9566	17.202	NaN	NaN	17.6398	NaN	NaN	NaN	NaN	NaN	NaN	NaN	16.0691	17.6633	NaN	19.1489	17.5417	17.6361	NaN	NaN	NaN	NaN	NaN	17.5653	NaN	NaN	17.8845	NaN	NaN
NP_001107670.1	24.5714	24.9615	24.0682	23.4571	24.0809	22.3694	23.6751	24.7215	24.5284	21.7719	23.7814	24.2956	23.5782	24.4427	23.2605	25.5463	26.0996	22.6585	25.4972	23.8602	24.0177	22.7683	22.4445	23.603	22.53	24.066	23.7793	24.2884	24.6005
NP_001127699.1;XP_006564869.1;XP_006564868.1	NaN	NaN	NaN	NaN	NaN	NaN	NaN	NaN	NaN	NaN	17.4853	NaN	NaN	NaN	NaN	NaN	NaN	17.1648	19.5457	NaN	18.1144	20.499	24.7763	19.6768	18.5681	18.3243	NaN	NaN	NaN
NP_001127843.1	NaN	NaN	NaN	NaN	16.2248	NaN	17.6434	NaN	16.7581	NaN	NaN	17.4667	18.6851	16.4183	NaN	17.4925	NaN	16.1998	NaN	NaN	17.0233	NaN	NaN	NaN	17.782	18.3547	17.2173	18.6566	NaN
NP_001128419.1;XP_026300653.1	NaN	NaN	NaN	NaN	NaN	NaN	NaN	NaN	NaN	NaN	NaN	NaN	NaN	NaN	NaN	NaN	NaN	NaN	NaN	NaN	NaN	NaN	NaN	NaN	NaN	NaN	NaN	NaN	NaN
NP_001128420.1;XP_006570331.1;XP_016770146.1	20.764	16.9296	20.8655	23.0233	22.6603	21.8703	21.1497	18.953	22.2748	20.3995	22.0274	22.0723	21.7197	22.0975	NaN	20.736	21.1363	22.5317	20.4457	19.6785	21.5771	NaN	20.6057	21.188	22.5568	22.9455	22.1278	19.2181	22.2016
XP_016767020.2;NP_001128421.1;XP_016767019.2;XP_016767018.2;XP_016767017.2	21.8764	21.8377	19.4731	18.2073	19.6775	18.5699	16.4887	NaN	18.0121	NaN	18.669	17.1352	18.7569	18.6348	NaN	NaN	18.2189	18.1028	NaN	NaN	19.0188	NaN	NaN	18.9829	20.0978	18.4416	18.6537	19.629	18.204
NP_001129207.1	23.635	23.1827	23.4301	23.9886	23.8771	23.607	23.454	21.9805	23.2225	23.6178	24.0288	23.2758	23.565	23.0729	21.7323	23.7835	23.6299	23.8508	24.0352	23.2772	24.0756	23.9404	24.2748	23.9614	23.5076	24.2813	23.8319	24.199	23.5092
NP_001129659.1	20.9938	21.0579	21.1373	21.8694	21.5813	21.3729	21.2363	21.5726	21.2257	21.4493	21.5561	21.5164	21.1614	21.4185	NaN	21.2964	20.9207	20.8321	20.0936	20.7533	21.4496	NaN	21.4986	21.6933	21.1913	22.0455	21.9218	22.3267	21.0969
NP_001129678.1	NaN	NaN	NaN	NaN	NaN	NaN	NaN	NaN	NaN	NaN	NaN	NaN	NaN	NaN	NaN	NaN	NaN	NaN	NaN	NaN	NaN	NaN	NaN	NaN	NaN	17.9716	NaN	NaN	NaN
NP_001129679.1	NaN	NaN	NaN	NaN	NaN	NaN	NaN	NaN	NaN	NaN	NaN	NaN	NaN	NaN	NaN	NaN	NaN	NaN	NaN	NaN	NaN	NaN	NaN	NaN	NaN	NaN	NaN	NaN	NaN
NP_001129680.1	NaN	NaN	NaN	NaN	NaN	NaN	NaN	NaN	NaN	NaN	NaN	NaN	NaN	NaN	NaN	NaN	NaN	NaN	NaN	NaN	NaN	NaN	NaN	NaN	NaN	19.6889	NaN	NaN	NaN
XP_006564307.1;NP_001136081.1	21.6039	21.1863	20.7331	23.6222	22.9545	23.5197	22.6475	22.6299	23.3573	23.7121	23.8191	23.3178	22.7613	23.5144	21.1794	22.626	23.0264	22.9529	23.3977	22.4333	23.2804	NaN	22.1565	23.3995	24.0364	23.5462	23.8037	21.7394	22.5498
NP_001136128.1;XP_006560566.1	NaN	NaN	NaN	NaN	NaN	NaN	NaN	NaN	NaN	NaN	NaN	NaN	NaN	15.2933	NaN	20.7836	NaN	NaN	NaN	NaN	NaN	NaN	NaN	NaN	NaN	NaN	NaN	NaN	NaN
NP_001153520.1	26.0217	25.5696	26.5482	25.879	25.7417	26.6277	25.305	25.1231	26.224	26.2155	25.3736	25.2179	25.64	26.3303	23.3015	23.4826	26.8044	26.6178	24.4657	26.123	26.5297	25.976	21.0844	26.254	26.4434	24.955	26.0262	25.4778	24.7174
NP_001153522.1	26.2985	25.4567	26.1742	27.2475	27.2572	27.0006	26.6385	26.5932	26.9457	26.7268	26.512	26.8379	26.8547	27.0358	25.2998	26.4901	26.7618	26.7423	26.6381	26.8076	26.936	24.9208	26.5928	26.3771	27.4233	26.7742	26.903	26.8783	26.4768
NP_001153524.1	23.342	24.2569	24.6546	22.0757	23.0659	22.9375	24.8588	24.4232	23.5138	23.3777	22.6092	22.9761	25.0942	22.8175	22.0426	23.6158	25.0978	23.5398	22.7839	22.2551	24.3042	24.348	24.6755	24.1099	23.3695	23.3489	23.7668	25.2974	22.1463
NP_001153536.1	25.8263	25.9721	26.1084	26.9353	26.5951	26.2622	26.4133	27.5784	26.5294	26.195	26.4697	26.1625	26.644	26.1432	26.8013	25.9969	26.3591	26.3918	26.6451	26.8289	26.6832	24.4973	26.5757	26.2799	26.5314	26.1982	26.3275	26.7925	25.7374
NP_001153544.1	22.1517	22.8509	23.4786	25.306	24.6761	24.2895	23.574	24.0741	24.4955	23.4238	24.8023	24.2834	24.126	24.4633	22.8713	23.2994	24.3896	24.3367	24.4375	24.1769	23.9152	20.2857	23.4733	24.2959	25.0284	24.489	23.791	23.6676	24.0112
XP_026295756.1;NP_001153742.1	20.4752	21.9008	21.2546	NaN	20.1252	NaN	NaN	NaN	NaN	NaN	20.437	19.0921	NaN	NaN	NaN	19.7091	NaN	NaN	NaN	NaN	NaN	NaN	NaN	NaN	NaN	NaN	NaN	NaN	NaN
NP_001153877.1;XP_026302155.1;XP_026302156.1;XP_026302154.1;XP_026302153.1;XP_026302152.1;XP_026302159.1;XP_026302158.1;XP_026302160.1	20.707	18.9304	19.2613	22.3506	22.0582	21.5014	21.2911	20.675	21.4101	19.8927	22.0662	21.7319	21.5274	21.9144	18.4665	21.0491	21.2654	21.8937	20.7471	20.4048	21.5846	NaN	18.9009	20.9558	22.0776	21.6969	21.6868	21.3176	20.7328
NP_001155181.1	NaN	NaN	NaN	NaN	19.488	19.2588	NaN	NaN	NaN	NaN	NaN	19.0139	19.3982	19.5089	NaN	18.0019	NaN	18.7513	NaN	NaN	19.1765	NaN	NaN	19.3656	18.1308	NaN	18.9976	NaN	NaN
NP_001157186.1;XP_026298397.1;XP_016769331.2;XP_016769330.2	21.3866	21.589	19.9418	19.0114	21.5279	20.3794	21.8858	NaN	23.7236	19.6207	20.6841	21.7923	20.3447	23.2811	NaN	23.3757	23.0341	20.5389	21.7556	19.3644	20.9055	NaN	NaN	20.2214	NaN	21.3753	21.5749	20.8181	21.3875
NP_001157187.1	21.2554	21.9169	20.8493	22.1853	23.2256	22.1596	22.9194	21.7687	23.5767	21.0083	21.9585	22.6332	22.067	23.0273	21.3812	24.5234	23.4488	22.4256	22.5337	22.122	22.7617	NaN	20.7595	21.0463	21.7031	22.4008	23.0582	22.2931	22.3329
XP_006564106.1;NP_001157188.1	19.9963	21.6265	20.3171	17.4849	18.0205	NaN	19.4295	NaN	21.3363	17.7504	18.9602	19.9075	NaN	19.2777	NaN	21.2959	18.6991	16.2075	NaN	NaN	19.6808	NaN	NaN	18.7028	18.1168	NaN	19.8337	18.4315	18.1584
NP_001161808.1	NaN	NaN	NaN	19.7589	NaN	19.1765	NaN	NaN	NaN	NaN	19.1899	18.4571	18.2206	19.0894	NaN	18.8148	18.787	20.014	NaN	18.9653	NaN	NaN	NaN	20.3214	19.2587	19.1493	20.3991	18.6405	NaN
NP_001161897.1	NaN	NaN	NaN	20.1272	19.8307	19.8741	NaN	NaN	18.7358	19.4159	NaN	NaN	19.3242	19.9346	NaN	19.5437	19.0613	20.1015	NaN	NaN	19.24	NaN	NaN	19.4192	20.3172	20.8579	19.8458	NaN	20.2985
NP_001164443.1	24.6199	23.1323	22.2776	23.5377	22.6517	23.4935	26.2684	23.0757	22.5646	23.6796	26.2358	26.0304	24.7202	22.7327	21.3749	25.0631	22.5717	23.4838	24.391	23.3957	23.3147	20.0803	24.346	23.4158	23.6793	24.992	22.905	24.8225	26.2567
NP_001164444.1	25.3358	24.8659	25.2976	23.4618	25.2381	25.375	25.387	24.1214	25.697	25.2029	25.1406	25.3547	26.0197	25.4195	20.12	26.42	24.0748	25.0035	23.7443	23.0619	24.9585	NaN	24.3114	23.9432	25.0861	22.767	24.9227	23.6064	24.3992
XP_016767976.1;NP_001164445.1;XP_006570933.1	21.9944	23.2982	23.1354	23.5552	23.3762	22.9945	23.2802	22.8475	22.8895	23.3037	23.0744	22.9161	23.2425	23.2959	21.5702	24.2393	23.8872	23.591	23.2218	22.9811	23.7762	NaN	23.6628	23.8222	23.3732	23.4011	23.815	23.5691	21.3056
NP_001165874.1	21.5447	22.1574	21.361	19.9519	21.1534	21.4813	20.336	NaN	21.5875	20.6863	20.2362	20.3287	20.8901	21.0889	NaN	18.5691	NaN	21.6408	NaN	NaN	21.2548	NaN	NaN	21.2076	21.0095	18.8195	20.7053	NaN	NaN
XP_006557545.1;XP_006557544.1;XP_006557543.1;XP_006557542.1;NP_001165876.1;XP_016767967.1	NaN	NaN	20.4501	NaN	19.4403	20.5018	NaN	NaN	18.6566	21.2216	NaN	NaN	18.9062	20.2385	NaN	22.3215	NaN	NaN	NaN	NaN	19.4393	NaN	NaN	19.6475	NaN	NaN	NaN	NaN	NaN
NP_001167614.1	18.4489	NaN	NaN	19.9557	NaN	NaN	19.4564	NaN	NaN	NaN	18.7638	19.7678	19.5553	20.7547	NaN	NaN	NaN	NaN	NaN	NaN	20.4814	NaN	NaN	NaN	18.8772	20.0367	20.0798	20.3306	NaN
NP_001167616.1	NaN	17.4986	NaN	NaN	NaN	NaN	NaN	NaN	NaN	NaN	NaN	NaN	NaN	NaN	NaN	NaN	NaN	NaN	NaN	NaN	NaN	NaN	NaN	NaN	NaN	NaN	NaN	NaN	NaN
NP_001170961.1	27.1209	26.5201	26.2537	25.9421	25.3188	26.7727	26.4162	24.8851	26.7599	27.3023	25.8922	25.925	25.182	26.3969	26.8834	24.7262	26.6574	26.6022	24.7282	25.1599	26.2233	25.7441	24.6496	26.7387	25.6254	23.9428	25.054	26.4711	25.5206
NP_001171492.1;NP_001171493.1;XP_006570759.1	25.2181	25.1227	25.2333	26.2955	25.9628	26.1141	26.267	25.8779	25.5667	25.7985	26.8001	25.7298	25.4061	25.5051	24.0363	25.512	25.7586	25.8168	26.5285	25.1555	25.5847	23.6082	26.3158	25.758	24.2375	26.7369	25.7278	25.6765	25.9333
NP_001171495.1;NP_001171494.1	24.5368	24.4796	24.8753	23.535	23.2643	23.7861	23.9733	NaN	24.3522	24.0166	23.9971	23.9136	23.8035	24.3058	NaN	21.3398	24.4841	24.5866	20.2506	20.5706	24.9436	NaN	23.0675	24.6486	24.2957	22.6804	24.4284	22.9857	20.8026
NP_001171497.1;XP_006563264.1;NP_001171496.1	24.8783	24.8421	24.6139	25.1832	25.0062	25.1283	24.8844	22.9985	25.2676	25.3143	24.8143	25.0964	25.0351	25.5041	22.4026	24.4847	24.9552	24.6447	23.5602	24.3817	24.9975	22.5465	23.5905	24.6822	25.0692	25.4669	25.1035	24.8334	24.038
NP_001171498.1	25.8375	25.6679	26.5668	26.1951	26.1434	25.4509	26.6115	26.9952	26.3294	27.1491	26.2918	26.2137	25.4266	26.0168	26.3271	26.5729	25.0503	26.2447	25.8296	24.1094	26.015	24.9888	26.5352	26.3923	26.8138	26.2518	26.189	25.7814	25.6586
XP_026301053.1;XP_026301052.1;NP_001171499.1;XP_006563394.1	21.0012	18.4777	NaN	NaN	23.6706	NaN	18.2593	NaN	NaN	NaN	18.1843	NaN	NaN	16.7193	NaN	22.1306	18.0694	18.7448	20.7436	NaN	18.5842	NaN	NaN	18.2186	18.7024	NaN	18.3689	NaN	18.3581
NP_001171518.1;XP_006571522.1;XP_016766477.1;XP_026295502.1	22.0823	21.1787	20.7146	20.2766	19.982	21.4559	21.5599	20.8892	18.9393	20.3883	20.7431	21.0105	19.5974	19.596	NaN	20.3644	19.5707	20.0057	19.7313	NaN	20.4934	NaN	NaN	20.8522	20.5799	21.4127	20.0389	20.7452	21.7402
NP_001171519.1	25.2232	25.1388	24.7816	24.5176	24.2869	25.0951	24.9196	20.3935	24.7514	25.1015	25.1682	24.3079	24.7446	24.5154	21.7662	24.409	24.6142	24.3655	23.3425	24.9112	25.2393	23.3355	23.5148	24.895	25.3797	23.8029	24.6224	24.1969	24.7377
NP_001171538.1	19.0789	19.0534	NaN	NaN	18.0514	19.2656	NaN	NaN	NaN	NaN	NaN	NaN	NaN	18.231	NaN	NaN	18.2326	NaN	NaN	NaN	NaN	NaN	NaN	NaN	16.7847	NaN	18.8254	NaN	NaN
NP_001172073.1	23.2165	22.9146	23.1456	22.4616	23.4138	23.1707	22.5372	21.8455	23.1328	22.9517	22.7359	22.6405	23.0459	23.2304	22.1257	22.7412	22.8742	23.2504	22.7946	22.5162	23.1568	21.9241	23.3665	22.3752	22.0207	22.2074	23.6735	23.1045	21.2807
NP_001172074.1;NP_001172075.1	27.4957	27.6905	27.3513	26.7808	27.5228	27.3255	27.3179	25.0295	27.3476	26.6364	27.2092	27.4301	27.0206	26.9104	27.0727	26.9795	27.5101	27.5594	26.4744	25.7257	27.3582	27.8488	27.0353	27.3126	26.6342	27.1483	26.9966	26.8682	26.1026
NP_001177743.1	21.2262	21.9173	NaN	NaN	NaN	NaN	NaN	NaN	NaN	NaN	NaN	NaN	18.7539	NaN	NaN	NaN	NaN	NaN	NaN	NaN	NaN	NaN	NaN	NaN	NaN	NaN	20.385	NaN	NaN
NP_001177977.2;XP_026296894.1;XP_026296899.1;XP_026296893.1;XP_026296898.1;XP_026296897.1;XP_026296896.1;XP_026296895.1;XP_026296892.1;XP_026296891.1	20.1721	19.8605	20.5051	22.8839	22.6729	21.4836	20.4134	NaN	21.3861	18.5417	21.475	21.235	22.2251	20.8945	19.0236	21.2679	21.7051	21.6529	20.3617	20.7756	21.1916	19.8009	NaN	21.5934	22.0666	21.1683	21.9611	21.739	20.321
XP_006571297.1;NP_001192152.1	18.9338	19.0139	19.2494	19.2942	19.2837	19.7471	17.6786	NaN	18.7054	17.1395	19.2983	18.8999	19.6982	19.8598	NaN	18.839	17.5458	19.6686	NaN	NaN	18.9718	NaN	NaN	18.9461	18.6369	18.6949	19.1958	NaN	17.9797
XP_026295765.1;NP_001193899.1	NaN	NaN	NaN	NaN	NaN	NaN	NaN	NaN	NaN	NaN	NaN	NaN	NaN	NaN	NaN	NaN	NaN	NaN	NaN	NaN	NaN	NaN	NaN	NaN	NaN	NaN	NaN	NaN	NaN
NP_001193902.1;XP_006567169.2	NaN	NaN	NaN	NaN	NaN	NaN	NaN	NaN	NaN	NaN	NaN	NaN	NaN	NaN	NaN	NaN	NaN	NaN	NaN	NaN	NaN	NaN	NaN	NaN	NaN	NaN	NaN	NaN	NaN
NP_001229360.1	22.904	21.8144	23.2874	21.7574	21.6009	22.2477	21.8942	NaN	22.3201	21.7269	22.1343	21.3541	21.63	22.0297	NaN	NaN	22.7129	23.0269	NaN	22.0426	22.7845	NaN	NaN	23.0493	22.0003	21.8985	22.5227	20.9373	20.6703
XP_026298361.1;NP_001229363.1	18.267	NaN	NaN	20.6048	19.7361	18.7965	17.6069	NaN	18.692	17.2676	19.4091	19.0655	19.6371	19.3363	NaN	18.6056	20.5727	19.9717	18.856	19.0535	18.0525	NaN	NaN	18.9274	21.0904	19.6819	20.1279	20.6853	19.3721
XP_006571766.1;NP_001229364.1	NaN	NaN	NaN	18.7892	19.9711	19.9329	NaN	NaN	18.2493	16.6986	18.5514	18.0489	18.0191	17.9806	NaN	NaN	18.3012	18.7969	NaN	NaN	18.1741	NaN	NaN	18.9847	18.9624	19.678	18.7876	NaN	18.3712
XP_026296326.1;XP_026296325.1;XP_026296324.1;NP_001229366.1;NP_001229365.1	NaN	NaN	NaN	NaN	NaN	NaN	NaN	NaN	NaN	NaN	NaN	NaN	NaN	NaN	NaN	NaN	17.8745	NaN	NaN	NaN	NaN	NaN	NaN	NaN	NaN	NaN	NaN	NaN	NaN
NP_001229370.1	NaN	NaN	18.8972	NaN	18.0422	18.6956	NaN	NaN	18.6625	NaN	NaN	NaN	NaN	NaN	NaN	NaN	NaN	18.8196	NaN	NaN	18.5209	NaN	NaN	18.5968	NaN	NaN	18.9188	NaN	NaN
NP_001229394.1	21.027	21.258	21.7392	21.2283	21.8731	21.2301	20.111	19.1695	21.5682	20.542	20.4729	20.8474	21.2398	21.4256	NaN	20.3164	20.8156	21.3619	19.5112	NaN	21.3554	NaN	18.9233	21.5151	21.5457	20.281	21.8201	20.463	16.9669
NP_001229396.1	NaN	NaN	NaN	20.5661	19.9945	NaN	21.0217	NaN	19.4564	19.4649	NaN	20.6717	NaN	19.8365	NaN	20.5567	20.418	20.4965	21.3433	NaN	NaN	NaN	NaN	NaN	20.359	21.815	20.8906	NaN	NaN
XP_026295758.1;NP_001229398.1	18.8397	NaN	21.0618	22.8186	22.3961	21.7239	21.6458	21.7268	22.1696	21.4215	22.1762	22.0421	22.8273	21.9854	22.5061	21.563	22.0014	21.5776	21.2861	21.9205	21.8328	21.6202	19.6221	22.0673	21.8636	21.6524	22.3942	22.9272	21.7162
NP_001229442.1	24.7896	24.5524	24.566	24.0171	24.4086	25.0734	23.0161	21.8572	24.5151	25.1934	23.3982	23.5684	24.2765	24.6163	NaN	21.9998	25.0743	25.0766	21.976	23.6456	25.0187	NaN	22.3707	25.1833	24.8512	23.5364	24.5651	23.7373	23.3871
NP_001229443.1	20.2574	21.0142	21.087	22.4226	21.5304	21.5382	20.9235	21.8694	21.128	20.7921	21.3625	21.1057	21.3995	20.935	20.5457	21.0645	21.0754	21.0725	NaN	20.9249	21.6759	NaN	NaN	21.0465	21.3753	22.6963	21.2333	21.9152	21.407
XP_026295134.1;NP_001229448.1	NaN	NaN	NaN	NaN	NaN	NaN	NaN	NaN	16.8173	NaN	NaN	17.2788	17.7377	17.5989	NaN	16.7316	NaN	NaN	NaN	NaN	NaN	NaN	NaN	NaN	NaN	NaN	NaN	NaN	NaN
NP_001229449.1	NaN	NaN	17.2558	21.8178	21.3427	21.0433	18.3147	NaN	20.9841	19.5165	20.6359	19.795	20.5415	20.7171	NaN	19.9059	21.1546	21.1891	18.5549	NaN	21.2069	NaN	NaN	18.6398	21.6043	20.1454	20.8991	21.4816	18.5785
NP_001229451.1	19.5513	21.1754	NaN	NaN	NaN	18.1924	19.0439	NaN	NaN	18.0935	18.7632	NaN	20.6551	18.9315	NaN	19.0782	20.2663	19.2921	NaN	NaN	18.7905	NaN	NaN	20.3664	19.7107	18.3806	19.0309	20.6164	NaN
NP_001229455.1	19.922	20.4795	NaN	NaN	17.4243	18.6997	17.5705	NaN	18.1438	18.6979	NaN	NaN	NaN	18.2552	NaN	18.1427	NaN	17.2576	NaN	NaN	18.4371	NaN	NaN	17.376	18.258	NaN	17.6285	NaN	NaN
NP_001229473.1	17.994	22.2085	20.2538	19.3719	21.3343	20.9864	22.9073	19.9201	20.1171	20.2082	20.4147	22.2812	23.3525	21.3459	19.26	23.208	22.7241	20.747	19.7956	19.0246	20.2142	NaN	NaN	19.5022	16.826	21.3098	21.5637	22.3843	20.3953
NP_001229508.1;XP_026301738.1	22.325	22.3264	21.5474	24.1136	23.3388	23.2528	23.1936	22.4707	23.3262	23.9462	23.4478	23.0461	22.717	23.2307	20.2651	22.8994	23.1646	23.6017	23.4209	23.0683	23.7733	NaN	20.8886	23.3922	23.5989	24.2108	24.0032	23.8085	23.9953
NP_001257742.1	NaN	20.1713	18.2467	NaN	NaN	19.7243	NaN	NaN	NaN	NaN	NaN	18.2904	NaN	NaN	NaN	NaN	NaN	NaN	NaN	NaN	NaN	NaN	NaN	NaN	NaN	NaN	17.5404	NaN	NaN
NP_001257743.1	20.2271	NaN	NaN	18.8939	20.3217	20.871	NaN	NaN	NaN	19.4846	18.8641	19.2164	NaN	20.0324	NaN	19.7084	22.0661	19.8414	NaN	NaN	20.0482	NaN	NaN	20.0898	18.6134	NaN	19.7402	NaN	19.3825
NP_001257749.1	NaN	NaN	NaN	NaN	NaN	NaN	NaN	NaN	NaN	NaN	NaN	NaN	NaN	NaN	NaN	18.0255	17.526	NaN	NaN	NaN	NaN	NaN	NaN	NaN	NaN	NaN	NaN	NaN	NaN
NP_001257759.1	20.5613	19.1484	NaN	21.9879	22.815	22.1393	20.4715	NaN	23.7692	20.236	20.628	NaN	22.3239	23.2167	NaN	NaN	22.1679	21.7481	NaN	NaN	21.5721	NaN	NaN	20.8769	21.4257	NaN	22.5991	NaN	20.4588
XP_016769703.1;NP_001263356.1	20.7806	20.3286	21.8681	19.5708	19.9746	20.2105	20.3775	NaN	21.1571	20.4693	19.3926	18.1149	20.2861	20.3308	NaN	NaN	20.4093	21.4872	NaN	NaN	19.8131	NaN	NaN	20.2439	20.8915	17.7764	20.8674	NaN	NaN
NP_001264229.1	18.8189	18.3607	19.3296	NaN	17.1223	NaN	17.5057	NaN	NaN	NaN	NaN	NaN	17.4053	NaN	NaN	NaN	16.9132	18.4086	NaN	NaN	NaN	NaN	NaN	NaN	NaN	NaN	18.2924	NaN	NaN
XP_026299325.1;XP_006570338.1;XP_016770151.1;XP_026299324.1;XP_026299323.1;NP_001265255.1;XP_006570337.1;XP_006570336.1	17.7991	19.6827	NaN	NaN	NaN	19.048	NaN	NaN	NaN	18.3984	NaN	NaN	16.5934	18.8992	NaN	NaN	18.5449	18.4683	NaN	NaN	19.918	NaN	NaN	17.4873	16.0057	NaN	18.172	NaN	NaN
XP_016773042.1;XP_006572425.1;XP_006572424.1;NP_001265256.1	NaN	NaN	NaN	17.7084	17.305	16.5429	NaN	NaN	NaN	NaN	NaN	NaN	NaN	NaN	NaN	NaN	17.0992	17.477	NaN	NaN	NaN	NaN	NaN	16.8726	NaN	NaN	17.2763	NaN	NaN
NP_001265259.1	18.2893	20.9005	19.1925	21.4894	21.5968	21.3132	21.3903	22.0159	20.788	21.1942	22.046	21.4234	21.2813	21.1813	21.9167	20.9144	21.3623	21.257	22.0224	22.0582	21.5699	21.3314	21.3158	21.5888	22.4145	22.1878	21.1491	21.8303	21.4935
XP_006571516.1;NP_001265264.1	NaN	NaN	NaN	NaN	NaN	NaN	NaN	NaN	NaN	NaN	NaN	NaN	NaN	NaN	NaN	NaN	16.6889	16.6658	NaN	NaN	NaN	NaN	NaN	NaN	16.8185	NaN	16.5883	NaN	NaN
XP_026299314.1;NP_001265610.1;XP_026299313.1	NaN	NaN	NaN	NaN	NaN	NaN	NaN	NaN	NaN	NaN	NaN	NaN	NaN	NaN	NaN	NaN	NaN	NaN	NaN	NaN	NaN	NaN	NaN	NaN	NaN	NaN	NaN	18.8805	NaN
NP_001305411.1	NaN	18.4001	NaN	NaN	18.3913	NaN	NaN	NaN	NaN	NaN	NaN	NaN	NaN	NaN	NaN	NaN	18.0197	NaN	NaN	NaN	18.6644	NaN	NaN	NaN	19.1774	19.5139	18.3374	NaN	NaN
NP_001318046.1	20.7055	21.25	NaN	NaN	NaN	NaN	NaN	NaN	NaN	NaN	NaN	NaN	NaN	NaN	NaN	NaN	NaN	NaN	NaN	NaN	NaN	NaN	NaN	NaN	NaN	NaN	NaN	NaN	NaN
NP_008084.1	21.4517	22.415	21.1319	20.161	21.4476	22.2229	NaN	22.1773	20.2989	23.3321	21.1054	21.6644	20.5549	21.1387	NaN	21.8072	21.9686	22.3823	22.9306	22.5717	NaN	NaN	NaN	22.1895	20.7046	22.0074	21.6937	NaN	22.6817
NP_008093.1	NaN	NaN	NaN	NaN	NaN	17.7393	16.0529	NaN	16.5962	17.362	NaN	16.9583	NaN	17.0887	NaN	17.7467	16.4984	NaN	NaN	NaN	NaN	NaN	NaN	NaN	16.7187	15.9931	16.7504	NaN	NaN
tr|A0A0K3AWQ8|A0A0K3AWQ8_9VIRU;tr|I4DDE2|I4DDE2_9VIRU;tr|I4DDD7|I4DDD7_9VIRU;tr|I4DDB7|I4DDB7_9VIRU;tr|J7M8X3|J7M8X3_9VIRU;tr|K4PW50|K4PW50_9VIRU;tr|J7MH77|J7MH77_9VIRU;tr|J7MFD9|J7MFD9_9VIRU;tr|J7MCM8|J7MCM8_9VIRU;tr|I4DDC2|I4DDC2_9VIRU;tr|I4DDC0|I4DDC0_9VIRU;tr|I4DDB5|I4DDB5_9VIRU;tr|K4Q330|K4Q330_9VIRU	NaN	NaN	NaN	NaN	NaN	NaN	NaN	NaN	NaN	NaN	NaN	NaN	NaN	NaN	NaN	NaN	NaN	NaN	NaN	NaN	NaN	NaN	NaN	NaN	NaN	NaN	NaN	NaN	NaN
tr|A0A0K3AYV4|A0A0K3AYV4_9VIRU;tr|A0A0K3ATJ4|A0A0K3ATJ4_9VIRU;AIE38019.1;AIE38020.1;AIE38021.1;AIE38022.1;AIE38029.1;AIE38032.1;AIE38034.1;AIE38035.1;AIE38023.1;AIE38024.1;AIE38025.1;AIE38026.1;AIE38027.1;tr|A0A0D5BDX9|A0A0D5BDX9_9VIRU	NaN	NaN	NaN	NaN	NaN	NaN	NaN	NaN	NaN	NaN	NaN	NaN	NaN	NaN	NaN	NaN	NaN	NaN	NaN	NaN	NaN	NaN	NaN	NaN	NaN	NaN	NaN	NaN	NaN
tr|G3F401|G3F401_9VIRU	NaN	NaN	NaN	NaN	NaN	NaN	NaN	NaN	NaN	NaN	NaN	NaN	NaN	NaN	NaN	NaN	NaN	NaN	NaN	NaN	26.067	26.2647	NaN	NaN	NaN	NaN	NaN	NaN	NaN
tr|L7XEF1|L7XEF1_9VIRU;tr|I4DDF1|I4DDF1_9VIRU;tr|I4DDF5|I4DDF5_9VIRU;tr|L7Y4K0|L7Y4K0_9VIRU	NaN	NaN	NaN	NaN	NaN	NaN	NaN	NaN	NaN	NaN	NaN	NaN	NaN	NaN	NaN	NaN	NaN	NaN	NaN	NaN	NaN	NaN	NaN	NaN	NaN	NaN	NaN	NaN	NaN
XP_016771101.1;XP_001119826.1	NaN	NaN	21.86	21.9125	NaN	20.6793	NaN	NaN	21.6039	21.1874	21.1115	20.3499	20.7685	21.0882	NaN	20.1058	21.2315	21.6175	NaN	NaN	21.7089	NaN	NaN	22.0967	22.0141	21.2913	21.9561	21.3576	19.3353
XP_006559253.1;XP_006559252.1;XP_001119855.2	20.4341	NaN	NaN	19.7025	19.2101	18.286	17.4629	NaN	18.7927	NaN	17.7678	18.6806	NaN	18.7463	NaN	NaN	18.3753	18.4401	NaN	NaN	NaN	NaN	NaN	17.5741	NaN	NaN	19.2769	18.9992	NaN
XP_001119858.2	NaN	NaN	NaN	18.0353	NaN	NaN	NaN	NaN	NaN	NaN	NaN	NaN	NaN	NaN	NaN	NaN	NaN	NaN	NaN	NaN	NaN	NaN	NaN	NaN	NaN	NaN	NaN	NaN	NaN
XP_001119883.1	NaN	NaN	NaN	20.828	19.3169	19.9282	20.3636	19.9059	19.6747	19.24	19.9232	20.1002	19.556	19.9379	NaN	19.6983	NaN	20.5798	20.0358	19.8228	20.463	NaN	NaN	20.3985	NaN	21.1479	20.0864	NaN	NaN
XP_001119884.1	24.2537	23.3065	24.5943	24.6914	24.9451	24.67	23.1883	22.9892	24.215	24.9765	23.6279	24.556	24.3532	24.6173	NaN	23.2614	23.748	24.3492	23.0831	23.006	23.6672	NaN	21.7458	23.5629	24.8117	22.693	23.5445	23.8042	21.3787
XP_001119891.2	17.4258	NaN	NaN	18.2955	19.3845	18.5805	18.7917	NaN	17.9074	18.7156	18.606	18.5124	18.5926	18.6429	NaN	18.9041	NaN	19.5001	NaN	NaN	NaN	NaN	NaN	19.2218	19.6242	18.9718	19.6376	NaN	NaN
XP_001119897.1	NaN	NaN	NaN	NaN	NaN	NaN	NaN	NaN	16.5528	NaN	NaN	NaN	NaN	15.2327	NaN	NaN	NaN	NaN	NaN	NaN	NaN	NaN	NaN	NaN	NaN	NaN	NaN	NaN	NaN
XP_001119898.1	NaN	NaN	17.5107	16.7709	NaN	17.3938	15.9157	NaN	NaN	NaN	NaN	NaN	NaN	17.391	NaN	NaN	17.4881	NaN	NaN	NaN	NaN	NaN	NaN	NaN	17.0803	NaN	NaN	NaN	NaN
XP_003251613.1;XP_001120346.1;XP_001120186.1;XP_001119899.1;XP_624700.1	19.4011	20.294	NaN	19.1696	19.8354	20.2044	NaN	NaN	18.8929	19.6542	NaN	19.2565	20.2804	19.4579	NaN	20.608	20.2722	20.2997	NaN	17.9094	19.5122	NaN	21.6348	18.6639	20.913	NaN	19.36	20.5417	19.464
XP_001119900.1	NaN	NaN	NaN	NaN	NaN	NaN	NaN	NaN	NaN	NaN	NaN	NaN	17.9869	NaN	NaN	NaN	NaN	NaN	NaN	NaN	NaN	NaN	NaN	NaN	NaN	NaN	NaN	NaN	NaN
XP_001119919.1	17.9882	NaN	17.9721	NaN	NaN	NaN	NaN	NaN	NaN	18.1661	NaN	NaN	NaN	NaN	NaN	NaN	18.9878	18.9529	NaN	NaN	NaN	NaN	NaN	18.4658	NaN	NaN	17.9408	NaN	NaN
XP_001119944.1;XP_006563099.1;XP_006563098.1	19.0168	NaN	18.6414	18.6069	19.0483	19.1455	18.1529	NaN	NaN	NaN	18.7223	18.1356	18.3022	19.233	NaN	NaN	17.6949	18.5733	NaN	NaN	17.833	NaN	NaN	18.5178	19.5416	18.2938	18.2084	NaN	NaN
XP_001119958.2;XP_003251334.1	NaN	NaN	17.9721	18.2402	18.6606	17.6755	NaN	NaN	NaN	NaN	18.5205	18.2007	18.5729	NaN	NaN	17.8247	NaN	NaN	NaN	NaN	NaN	NaN	NaN	NaN	NaN	19.1567	18.7416	18.8137	17.7248
XP_001119959.2	NaN	NaN	NaN	NaN	15.3323	NaN	NaN	NaN	NaN	NaN	NaN	NaN	NaN	15.7289	NaN	15.2765	NaN	NaN	NaN	NaN	NaN	NaN	NaN	NaN	NaN	NaN	15.7044	NaN	NaN
XP_001119960.1;XP_016772616.1	NaN	NaN	NaN	NaN	18.679	20.1177	NaN	NaN	NaN	20.5459	NaN	NaN	18.0844	19.377	NaN	NaN	NaN	20.6487	NaN	NaN	NaN	NaN	NaN	NaN	NaN	NaN	19.803	NaN	NaN
XP_001119962.3	16.9749	17.1456	20.6769	20.5705	21.5421	21.5813	18.8064	NaN	20.663	19.0032	20.7651	19.7648	20.0478	21.4409	NaN	19.371	20.6843	20.7647	NaN	NaN	20.4374	NaN	NaN	20.1319	21.9323	18.9229	20.7773	18.3472	NaN
XP_001119982.2	19.8817	18.4679	19.2094	20.0364	20.5443	20.6222	19.3928	NaN	19.5022	20.0626	20.0465	19.5288	20.2543	19.9366	NaN	18.8756	19.2722	18.5411	19.1695	NaN	19.4231	NaN	NaN	19.7533	20.4466	18.9964	20.0856	19.0137	NaN
XP_006569512.1;XP_006569511.1;XP_001119992.2	NaN	NaN	NaN	NaN	NaN	NaN	NaN	NaN	NaN	NaN	NaN	NaN	NaN	NaN	NaN	NaN	NaN	NaN	NaN	NaN	NaN	NaN	NaN	NaN	NaN	NaN	NaN	NaN	NaN
XP_001119998.2	NaN	NaN	NaN	20.1033	18.3796	18.9625	19.1302	NaN	NaN	19.2446	19.1615	NaN	18.9492	18.8275	NaN	17.3522	17.9236	19.4898	NaN	NaN	18.9178	NaN	NaN	19.196	19.8055	18.954	18.9577	18.9419	19.4653
XP_016766603.1;XP_001120009.1	19.0823	19.636	NaN	18.2729	19.0206	18.7905	19.5767	NaN	19.7793	18.8857	NaN	18.5952	18.3535	19.2428	NaN	18.9477	NaN	NaN	NaN	NaN	19.1555	NaN	NaN	17.3042	17.6455	17.1555	NaN	NaN	NaN
XP_001120011.1	NaN	NaN	19.9744	22.2824	21.3238	20.5529	21.3669	20.4821	20.9644	20.8701	21.8411	21.2317	21.3097	21.3694	NaN	20.9433	21.267	21.4046	21.2636	21.3376	21.6066	NaN	20.8315	21.2059	21.4977	22.2933	21.4314	NaN	22.1703
XP_001120012.2	NaN	NaN	NaN	NaN	NaN	17.5863	NaN	NaN	NaN	NaN	NaN	NaN	18.5369	17.6236	NaN	18.0191	NaN	NaN	NaN	NaN	NaN	NaN	NaN	NaN	17.4951	NaN	NaN	NaN	NaN
XP_003251626.1;XP_003251406.1;XP_001120889.1;XP_001120014.1	20.9128	NaN	NaN	NaN	20.0845	19.862	NaN	NaN	19.4858	NaN	19.2279	19.0654	20.9303	20.0498	NaN	20.6663	19.834	20.3056	NaN	NaN	NaN	NaN	21.4142	NaN	20.554	19.6005	19.668	19.4796	18.6134
XP_006563699.1;XP_001120018.1	NaN	NaN	NaN	NaN	16.8033	17.799	NaN	NaN	17.163	NaN	NaN	NaN	NaN	NaN	NaN	NaN	18.0804	18.1693	NaN	NaN	17.6407	NaN	NaN	17.4846	NaN	NaN	NaN	NaN	NaN
XP_001120025.2	21.5872	21.3761	21.3591	21.3299	21.5604	21.7025	20.3384	19.2383	20.9493	21.4191	20.9216	18.9115	20.6136	21.3818	NaN	20.8734	21.4313	21.6996	19.1248	NaN	21.5444	NaN	19.256	21.9789	22.3099	21.1494	21.5706	20.8431	19.7857
XP_001120034.1	NaN	NaN	NaN	17.7927	17.3925	17.4011	NaN	NaN	16.8249	NaN	NaN	17.5801	17.3915	NaN	NaN	NaN	NaN	NaN	NaN	NaN	17.5281	NaN	NaN	NaN	NaN	NaN	NaN	NaN	NaN
XP_001120037.2	NaN	NaN	NaN	NaN	NaN	NaN	NaN	NaN	NaN	NaN	NaN	NaN	NaN	NaN	NaN	NaN	NaN	NaN	NaN	NaN	NaN	NaN	NaN	NaN	NaN	NaN	NaN	NaN	NaN
XP_001120040.2	NaN	NaN	NaN	NaN	NaN	NaN	NaN	NaN	NaN	NaN	NaN	NaN	NaN	NaN	NaN	NaN	NaN	NaN	NaN	NaN	NaN	NaN	NaN	NaN	NaN	NaN	NaN	NaN	NaN
XP_001120056.1	NaN	NaN	18.3196	NaN	NaN	18.7706	NaN	NaN	NaN	NaN	NaN	16.8223	NaN	18.2891	NaN	17.2088	19.1577	18.2924	NaN	NaN	NaN	NaN	NaN	NaN	18.2495	NaN	18.5922	NaN	NaN
XP_001120086.2	17.3485	NaN	NaN	NaN	NaN	16.7134	NaN	NaN	NaN	NaN	NaN	NaN	NaN	NaN	NaN	NaN	NaN	NaN	NaN	NaN	NaN	NaN	NaN	NaN	NaN	NaN	NaN	NaN	NaN
XP_001120112.3	24.2551	25.4474	24.5439	18.2512	18.7906	19.2437	21.7362	22.5546	19.7744	19.9036	22.4407	19.9247	17.5471	NaN	NaN	NaN	NaN	19.6613	21.1599	NaN	21.6425	20.3129	23.7132	21.5758	19.721	19.8225	NaN	20.4607	NaN
XP_006570899.1;XP_003251619.1;XP_001120132.1	NaN	NaN	NaN	NaN	NaN	NaN	NaN	NaN	NaN	NaN	NaN	NaN	NaN	NaN	NaN	NaN	NaN	NaN	NaN	NaN	NaN	NaN	NaN	NaN	NaN	NaN	NaN	NaN	NaN
XP_001120137.1	23.3027	22.5525	23.2547	22.7631	22.3256	24.0098	20.2129	NaN	23.5106	21.8008	22.749	23.2877	24.2513	23.4269	NaN	21.8817	21.7868	22.6907	NaN	22.0619	20.3408	NaN	22.1978	22.1351	22.7006	20.6835	21.9949	NaN	18.6981
XP_001120140.3	21.983	22.456	22.3644	23.0689	23.2101	22.9984	23.071	23.9457	22.0692	22.2226	23.123	22.9596	22.271	23.0879	23.7688	24.5005	24.2054	22.968	23.7052	24.8098	23.1247	23.7872	24.2203	23.1168	22.5282	23.1881	23.0581	23.5797	23.992
XP_026297151.1;XP_001120141.1	NaN	NaN	NaN	NaN	17.7006	NaN	NaN	NaN	NaN	NaN	NaN	16.3267	NaN	NaN	NaN	NaN	NaN	NaN	NaN	NaN	NaN	NaN	NaN	NaN	NaN	NaN	NaN	NaN	NaN
XP_001120148.2;XP_006563353.1;XP_006563352.1	19.6036	20.9391	21.4262	21.4409	20.8922	21.6701	NaN	NaN	21.3606	21.2297	19.898	19.6454	20.5393	21.836	NaN	NaN	21.8267	22.3956	NaN	18.6202	21.605	NaN	NaN	21.89	21.8271	21.5386	22.0641	20.4045	NaN
XP_001120151.1	NaN	NaN	NaN	NaN	16.6527	NaN	NaN	NaN	NaN	NaN	NaN	NaN	16.011	16.2658	NaN	NaN	NaN	15.9306	NaN	NaN	NaN	NaN	NaN	NaN	15.9928	NaN	15.5944	NaN	NaN
XP_001120178.3	17.2664	NaN	NaN	17.9906	18.8477	18.5587	NaN	NaN	NaN	NaN	NaN	17.7858	NaN	17.9254	NaN	17.7368	NaN	17.056	NaN	NaN	17.451	NaN	NaN	16.5359	18.466	NaN	18.5902	NaN	NaN
XP_001120188.1	19.0565	NaN	18.701	20.5435	19.2901	19.2878	18.6626	19.0789	19.3351	19.9408	19.769	19.0329	19.3094	19.3572	NaN	19.2489	19.4759	18.8771	NaN	NaN	19.8612	NaN	19.4873	19.2686	20.0921	19.617	18.8901	19.4391	NaN
XP_001120194.1	22.1075	21.0777	21.3684	18.9459	22.5182	22.1057	20.5275	20.2891	23.3217	22.1445	21.4924	22.084	22.0663	22.4143	NaN	22.2963	21.306	20.6597	17.3492	NaN	21.5597	NaN	19.8624	18.3526	21.2674	21.0531	20.5987	19.061	NaN
XP_016767133.1;XP_001120198.1	18.1787	NaN	NaN	19.6	NaN	18.5015	NaN	NaN	NaN	18.957	NaN	NaN	NaN	17.829	NaN	19.0448	NaN	NaN	19.465	NaN	NaN	NaN	NaN	NaN	NaN	18.1474	19.0704	17.7332	19.3924
XP_006562820.1;XP_001120202.2	22.4286	20.5009	22.3525	23.6215	23.6935	23.3055	23.1292	21.7366	23.3621	23.0342	22.9966	23.3853	23.1739	23.4826	22.225	22.9894	23.2638	23.5662	22.5808	22.0962	23.1734	NaN	21.874	22.9304	23.715	23.2617	23.5838	23.183	19.0968
XP_001120215.2	NaN	NaN	NaN	18.4192	18.1244	17.5172	NaN	NaN	NaN	NaN	18.0869	NaN	NaN	NaN	NaN	NaN	NaN	NaN	NaN	NaN	NaN	NaN	NaN	18.3209	NaN	17.4994	NaN	NaN	NaN
XP_001120220.1	24.4072	26.0372	22.5157	20.8676	22.3441	21.9124	24.7336	25.7032	23.8651	24.3124	23.7789	23.3919	22.7121	21.6721	22.2318	23.2894	21.9986	23.6614	24.0032	20.6865	23.0113	NaN	23.157	23.4871	24.0449	23.6329	21.879	24.4958	22.8834
XP_006564978.1;XP_001120242.1	20.2169	20.4913	19.642	19.6142	19.1463	19.8824	18.8145	NaN	19.006	NaN	NaN	19.569	19.3213	19.9442	NaN	18.446	19.8916	19.6423	NaN	NaN	19.5457	NaN	20.5211	19.6003	20.0268	18.7024	19.4237	20.3167	NaN
XP_001120250.2	18.8637	18.8364	NaN	NaN	NaN	NaN	NaN	NaN	NaN	NaN	NaN	NaN	17.6806	NaN	NaN	18.3144	20.1209	NaN	NaN	NaN	NaN	NaN	NaN	NaN	NaN	NaN	16.5997	NaN	NaN
XP_001120264.1	16.9466	NaN	NaN	19.3333	18.6069	17.9209	NaN	NaN	NaN	NaN	18.35	NaN	17.674	NaN	NaN	NaN	NaN	18.8108	NaN	NaN	18.2743	NaN	NaN	18.4775	18.3497	NaN	18.7278	NaN	NaN
XP_001120293.2	24.2641	24.4377	NaN	NaN	21.6235	24.6145	27.909	22.0806	NaN	NaN	24.3434	26.7688	26.0407	21.3515	20.926	24.693	23.6357	24.2531	26.0578	NaN	19.6409	24.8384	25.7693	23.5458	24.532	24.3677	21.2992	24.3175	24.7829
XP_026300441.1;XP_016771391.1;XP_006565087.1;XP_006565086.1;XP_001120306.1;XP_026300442.1	NaN	18.7352	NaN	NaN	18.0519	NaN	NaN	21.187	NaN	NaN	NaN	NaN	NaN	NaN	NaN	20.332	NaN	NaN	NaN	NaN	NaN	NaN	NaN	NaN	NaN	NaN	NaN	NaN	NaN
XP_001120329.1	21.2719	18.935	21.5434	20.7096	19.6487	21.3051	20.0787	NaN	21.0434	20.9522	20.0757	19.8979	20.3227	20.4356	NaN	NaN	21.6046	21.243	NaN	NaN	21.3304	NaN	NaN	21.4771	21.4634	NaN	21.0013	20.0451	20.1078
XP_016769684.1;XP_016769682.1;XP_001120347.3	NaN	NaN	NaN	NaN	21.0896	NaN	NaN	NaN	NaN	NaN	NaN	NaN	NaN	NaN	NaN	NaN	NaN	NaN	NaN	NaN	NaN	NaN	NaN	NaN	NaN	NaN	NaN	NaN	NaN
XP_001120355.1	19.6539	NaN	NaN	21.2869	20.4815	20.3321	20.156	19.6419	19.9848	19.6672	20.2671	20.2946	20.2643	20.431	NaN	20.3341	21.3027	19.7595	NaN	20.1875	20.531	NaN	NaN	NaN	20.9888	20.9518	20.5732	21.2901	20.474
XP_001120360.1	20.6114	19.845	21.1401	20.085	21.7513	21.5631	20.2923	20.6591	21.308	20.8392	18.3059	21.2575	21.9136	21.689	NaN	20.9952	21.2173	19.827	NaN	20.4385	21.458	NaN	NaN	17.8216	22.1943	20.8939	22.1357	22.3086	NaN
XP_001120363.1	20.5111	19.7651	19.58	22.7447	20.9465	20.4872	20.1987	19.5436	21.3862	20.7395	21.2279	21.1836	21.6671	21.423	NaN	20.9692	21.6509	20.9692	19.8051	19.7373	21.6615	NaN	NaN	20.7811	21.8582	22.371	21.449	21.3311	21.2685
XP_001120364.1	22.9132	22.3598	22.365	22.6551	23.4712	23.1581	22.5092	22.5806	23.3489	23.5324	23.483	22.9375	22.9402	23.3425	21.2208	22.7462	23.8422	23.4107	23.1758	21.1964	23.5789	NaN	24.4209	23.6387	23.8231	23.4826	23.3001	24.098	22.4627
XP_001120371.1	20.9661	18.7191	19.017	19.6759	17.891	18.775	21.7749	NaN	17.9977	20.1073	19.8071	20.8694	20.2842	18.4979	NaN	19.9008	NaN	NaN	NaN	20.4935	NaN	NaN	NaN	NaN	18.3311	19.7939	NaN	NaN	21.3343
XP_001120381.1	NaN	NaN	NaN	17.9991	NaN	17.687	NaN	18.3154	NaN	NaN	18.692	NaN	NaN	NaN	NaN	20.7302	18.11	16.6143	18.3906	21.3103	NaN	NaN	NaN	18.577	NaN	19.7054	NaN	18.2994	21.5687
XP_001120390.3	NaN	NaN	NaN	NaN	NaN	18.1386	NaN	NaN	NaN	NaN	NaN	NaN	NaN	17.4424	NaN	NaN	NaN	18.8467	NaN	NaN	NaN	NaN	NaN	NaN	NaN	NaN	18.2066	NaN	NaN
XP_001120404.1	19.4475	20.3515	NaN	16.1203	NaN	19.5556	NaN	NaN	NaN	19.841	NaN	NaN	NaN	19.4119	NaN	18.0159	NaN	18.0018	NaN	NaN	NaN	NaN	NaN	17.7627	17.1136	NaN	NaN	NaN	NaN
XP_001120412.2	NaN	NaN	NaN	18.0015	NaN	NaN	NaN	NaN	NaN	NaN	NaN	NaN	NaN	18.3352	NaN	NaN	19.1098	NaN	18.5366	20.954	NaN	NaN	NaN	18.4145	17.9762	NaN	NaN	NaN	NaN
XP_001120413.1	20.1868	20.271	19.8612	21.4968	20.9649	21.0244	21.3842	21.5749	20.6236	19.4115	21.5116	21.5279	20.9763	21.1597	NaN	20.3807	19.2129	21.1073	21.3402	19.6269	20.8389	NaN	21.6887	NaN	21.7215	21.6583	21.3598	22.1081	20.9021
XP_001120419.1	21.0456	22.4211	23.0338	22.085	23.25	22.546	21.3451	20.3325	22.0285	22.2382	22.2111	21.841	22.4566	22.6604	19.5494	21.8085	22.0681	22.6856	20.0998	20.3212	22.529	NaN	22.5076	22.0842	22.5343	21.4628	22.4377	22.5955	19.6862
XP_001120425.1	20.4102	19.8572	20.5989	20.0485	19.9094	20.2183	18.1138	NaN	18.7866	NaN	20.2617	20.1745	20.0579	20.4702	19.2189	NaN	19.4627	19.9339	19.4469	NaN	19.2649	22.1413	NaN	19.2862	20.3715	20.6847	20.1706	17.9703	20.6266
XP_001120432.1	24.2382	23.6058	NaN	22.1699	20.8372	22.4705	25.6072	NaN	21.1317	22.9041	25.2765	26.0919	23.286	20.8497	19.9651	25.3181	21.3277	22.0195	22.7746	22.9215	21.5625	NaN	22.541	21.2285	22.6148	23.8909	21.1136	23.2201	25.015
XP_006565115.2;XP_001120437.3	17.9961	17.6137	NaN	17.1523	17.0653	18.1631	NaN	NaN	17.6224	NaN	NaN	NaN	NaN	19.1067	NaN	20.6476	18.4153	16.0307	NaN	NaN	18.3526	NaN	18.2975	17.9094	18.8913	NaN	17.3267	NaN	NaN
XP_001120471.1	24.7404	24.2253	25.2221	24.0325	24.1652	24.6656	24.346	22.6219	24.7166	23.8414	24.2082	24.2824	24.7397	25.0154	NaN	21.8846	23.4902	24.7713	22.1388	NaN	24.6123	18.6801	20.4432	24.1971	25.133	22.8998	24.5402	22.9445	22.0063
XP_001120479.1	NaN	NaN	NaN	NaN	NaN	NaN	NaN	NaN	NaN	NaN	NaN	NaN	NaN	NaN	NaN	NaN	19.8744	18.7512	NaN	NaN	20.1435	NaN	NaN	19.4473	19.5828	NaN	18.6352	19.1334	NaN
XP_001120484.2	NaN	NaN	NaN	NaN	NaN	NaN	16.9363	NaN	NaN	NaN	NaN	NaN	19.2394	16.6955	NaN	NaN	19.5138	NaN	NaN	NaN	17.5834	NaN	NaN	NaN	NaN	NaN	NaN	19.5919	NaN
XP_001120520.1	NaN	NaN	18.9187	19.8533	19.887	19.5131	19.2247	NaN	19.0745	19.5345	19.356	19.6273	19.4471	19.6821	NaN	NaN	19.7912	20.1658	NaN	NaN	20.5081	NaN	NaN	20.137	20.5843	18.6387	20.3927	NaN	NaN
XP_001120524.1	21.0124	20.6277	19.2322	20.1843	19.4987	19.6806	20.8829	19.5965	20.6241	20.0427	19.7708	21.4801	18.5787	19.783	NaN	20.2896	NaN	18.402	NaN	NaN	19.777	NaN	NaN	18.3117	19.6452	19.2156	20.6744	19.2659	19.4807
XP_001120530.1	19.0037	NaN	NaN	NaN	18.6775	18.4497	NaN	NaN	NaN	NaN	18.2897	NaN	NaN	17.8905	NaN	18.0189	NaN	19.0496	NaN	NaN	NaN	NaN	NaN	17.6904	18.5463	NaN	18.1909	NaN	NaN
XP_001120556.1	NaN	NaN	NaN	NaN	16.5676	16.6211	NaN	NaN	16.5028	NaN	NaN	NaN	NaN	16.8207	NaN	NaN	NaN	NaN	NaN	NaN	NaN	NaN	NaN	NaN	16.447	NaN	NaN	NaN	NaN
XP_006571825.1;XP_001120557.1	NaN	NaN	NaN	18.2749	17.9887	18.1376	18.0341	NaN	NaN	NaN	18.2215	NaN	NaN	18.6878	NaN	NaN	17.9235	18.1466	NaN	NaN	17.6183	NaN	NaN	18.6758	17.9758	NaN	17.9765	18.3436	18.2426
XP_001120568.1	NaN	NaN	NaN	NaN	NaN	NaN	NaN	NaN	NaN	NaN	NaN	NaN	NaN	NaN	NaN	NaN	NaN	NaN	NaN	NaN	NaN	NaN	NaN	NaN	NaN	NaN	NaN	NaN	NaN
XP_001120572.3	NaN	20.9192	19.6845	22.2079	22.2723	22.5723	23.0693	22.51	22.6542	22.7613	22.7245	22.5655	22.0109	22.1039	20.9232	22.0021	21.3775	22.3419	21.9501	21.8316	22.2198	NaN	22.554	22.9372	22.9631	21.9451	22.4041	22.9997	23.1357
XP_001120579.2	18.2316	NaN	NaN	NaN	NaN	18.3169	17.8593	NaN	17.8628	NaN	NaN	17.917	18.1603	18.0088	NaN	NaN	NaN	17.8005	NaN	NaN	NaN	NaN	NaN	NaN	NaN	NaN	18.5294	NaN	NaN
XP_001120594.2	17.7255	NaN	NaN	NaN	18.172	NaN	17.6671	NaN	18.4188	NaN	NaN	18.2004	17.3951	18.0217	NaN	19.8095	19.0196	NaN	NaN	NaN	NaN	NaN	NaN	NaN	NaN	NaN	17.9951	NaN	17.8134
XP_001120599.1	NaN	NaN	NaN	NaN	17.2312	18.7224	NaN	NaN	NaN	NaN	NaN	NaN	NaN	17.9824	NaN	NaN	NaN	18.6335	NaN	NaN	NaN	NaN	NaN	NaN	NaN	NaN	18.0336	NaN	NaN
XP_001120607.1	NaN	16.5091	17.4005	19.5365	18.5579	18.4608	17.939	19.5484	18.2485	18.5642	18.5638	NaN	NaN	18.3136	NaN	17.502	18.405	18.5103	NaN	19.2804	NaN	NaN	19.6474	NaN	19.0596	19.0267	18.604	18.6881	18.1623
XP_026301350.1;XP_006563633.2;XP_001120608.2	NaN	NaN	NaN	18.3612	NaN	18.1617	NaN	NaN	19.0264	NaN	18.9632	17.3727	NaN	18.0353	NaN	18.1408	18.1892	17.933	NaN	NaN	18.132	NaN	NaN	17.9127	NaN	19.2261	NaN	NaN	18.8066
XP_001120612.1	NaN	NaN	NaN	NaN	NaN	18.3438	NaN	NaN	18.1895	NaN	NaN	NaN	19.0037	18.8146	NaN	NaN	NaN	NaN	NaN	NaN	NaN	NaN	NaN	NaN	NaN	NaN	NaN	NaN	NaN
XP_001120613.2	26.8123	26.5826	27.6139	28.4242	28.3372	27.5765	27.9866	27.5947	28.1982	28.2413	26.1467	28.1941	27.7211	28.0663	26.1432	27.2371	25.9907	26.9044	27.6566	26.9143	28.0577	25.0411	26.7482	27.3444	27.3533	26.028	27.8889	27.2826	26.4437
XP_006567844.1;XP_006567843.1;XP_006567842.1;XP_001120635.2;XP_006567841.1;XP_006567840.1;XP_006567839.1;XP_006567838.1;XP_026296513.1	19.65	NaN	NaN	20.1014	18.6651	19.8247	19.2627	NaN	19.0772	NaN	18.927	19.7489	19.8247	20.2675	19.9254	18.8779	NaN	18.9135	NaN	20.0913	19.4713	NaN	NaN	NaN	18.4963	20.072	19.9369	NaN	18.9571
XP_006564611.1;XP_001120684.2;XP_016768992.1;XP_006564612.1	18.4059	NaN	NaN	20.3513	19.8499	NaN	NaN	NaN	20.0143	NaN	NaN	20.2489	20.6759	19.0381	NaN	19.9415	19.1914	19.9012	19.5052	NaN	20.2789	NaN	NaN	NaN	19.1816	20.3763	19.9298	NaN	19.1669
XP_006557999.1;XP_001120689.2;XP_006558000.1	NaN	NaN	17.8349	17.5387	NaN	NaN	NaN	NaN	17.6037	NaN	NaN	NaN	NaN	17.7346	NaN	17.3336	NaN	17.435	NaN	NaN	17.7418	NaN	NaN	NaN	NaN	18.3892	16.9238	17.4483	NaN
XP_001120690.1	17.8686	NaN	NaN	17.3466	17.8433	18.032	NaN	NaN	17.7689	17.5046	16.5872	NaN	NaN	NaN	NaN	NaN	18.4236	18.5583	NaN	NaN	NaN	NaN	NaN	17.4932	17.9624	NaN	17.249	NaN	NaN
XP_001120695.1	22.352	21.7514	21.2387	NaN	20.0685	21.6986	18.8293	NaN	20.0616	21.9476	17.4845	18.8082	18.4753	21.3697	NaN	18.8759	19.5977	21.1276	NaN	NaN	21.4393	NaN	NaN	21.1936	19.9923	19.7559	21.1828	NaN	NaN
XP_001120697.3	NaN	NaN	NaN	17.494	NaN	NaN	NaN	NaN	NaN	NaN	NaN	NaN	NaN	17.1473	NaN	NaN	NaN	17.6796	NaN	18.1081	NaN	NaN	NaN	NaN	NaN	NaN	NaN	NaN	NaN
XP_006557525.1;XP_006557524.1;XP_001120701.2	NaN	NaN	NaN	17.0592	NaN	NaN	NaN	NaN	NaN	NaN	NaN	NaN	NaN	NaN	NaN	NaN	NaN	NaN	NaN	NaN	NaN	NaN	NaN	NaN	NaN	NaN	NaN	NaN	NaN
XP_001120710.2;XP_026295074.1	19.7356	21.9738	19.8812	23.2798	23.2084	22.7089	22.3315	22.1901	22.5855	22.3522	23.3198	23.0058	23.4255	23.2601	21.8057	23.4361	22.6641	22.9838	22.0096	22.5331	23.1103	22.5354	22.4719	23.1907	23.6815	23.8899	23.5933	22.3015	22.8585
XP_001120728.1	19.4336	NaN	20.2804	NaN	18.5474	19.4568	18.0525	NaN	18.8838	19.6829	19.5665	18.184	NaN	19.0466	NaN	17.8733	19.97	19.8881	NaN	NaN	19.8679	NaN	NaN	19.9411	20.1691	17.4745	19.2613	NaN	NaN
XP_001120746.2;XP_006566697.1	NaN	NaN	NaN	NaN	16.549	15.9101	NaN	NaN	16.12	NaN	NaN	NaN	NaN	16.1213	NaN	NaN	NaN	NaN	NaN	NaN	NaN	NaN	NaN	NaN	17.0286	NaN	16.8667	NaN	NaN
XP_001120754.2	NaN	NaN	NaN	NaN	NaN	NaN	NaN	NaN	NaN	NaN	NaN	16.8975	NaN	NaN	NaN	NaN	NaN	NaN	NaN	NaN	NaN	NaN	NaN	NaN	NaN	NaN	NaN	NaN	NaN
XP_001120773.1	17.7825	17.9284	NaN	NaN	18.776	18.4307	NaN	NaN	NaN	17.959	NaN	19.1066	18.3396	19.0425	NaN	18.5123	NaN	18.6205	NaN	NaN	NaN	NaN	NaN	NaN	17.8106	18.5908	19.3186	NaN	17.5329
XP_001120779.3	NaN	NaN	NaN	NaN	NaN	NaN	NaN	NaN	NaN	NaN	NaN	NaN	NaN	NaN	NaN	NaN	16.7346	17.4197	NaN	NaN	NaN	NaN	NaN	NaN	NaN	NaN	NaN	NaN	NaN
XP_001120829.2;XP_026296913.1;XP_006570623.1;XP_006570622.1;XP_006570621.1;XP_006570620.1;XP_006570619.1;XP_006570618.1	NaN	NaN	18.0354	19.5878	19.3613	18.1285	NaN	NaN	17.9612	17.2412	NaN	18.355	18.4581	17.0379	NaN	18.307	17.7161	NaN	NaN	NaN	17.8307	NaN	NaN	NaN	18.7538	17.4015	18.3146	18.4622	NaN
XP_001120846.1	NaN	NaN	NaN	NaN	18.3	17.8357	NaN	NaN	16.7093	NaN	18.2275	17.896	18.4505	17.7988	NaN	17.8966	17.2556	17.7706	NaN	NaN	NaN	NaN	NaN	NaN	17.8957	NaN	17.5958	NaN	NaN
XP_001120855.2;XP_006564425.1	18.5086	NaN	NaN	19.2191	NaN	18.5068	20.1599	NaN	NaN	NaN	19.9879	20.763	19.2938	18.7202	NaN	19.2891	19.5539	18.3264	NaN	NaN	19.2343	NaN	NaN	18.4811	19.047	19.3123	NaN	NaN	21.7112
XP_026296178.1;XP_026296177.1;XP_001120871.3;XP_026296176.1	NaN	NaN	NaN	NaN	NaN	NaN	NaN	NaN	17.2875	NaN	NaN	NaN	NaN	NaN	NaN	18.6369	NaN	NaN	NaN	NaN	NaN	NaN	NaN	NaN	NaN	NaN	NaN	NaN	18.2822
XP_026297080.1;XP_001120877.2	NaN	NaN	NaN	18.055	NaN	NaN	NaN	NaN	NaN	NaN	16.4727	NaN	NaN	16.9516	NaN	NaN	NaN	NaN	NaN	NaN	NaN	NaN	NaN	NaN	NaN	NaN	17.7484	NaN	NaN
XP_001120920.1	NaN	NaN	NaN	18.908	17.9656	NaN	18.2341	NaN	17.8103	NaN	NaN	17.8056	17.4032	17.1153	NaN	18.1747	NaN	17.8341	NaN	NaN	NaN	NaN	NaN	NaN	17.9858	18.7909	NaN	NaN	19.0617
XP_001120937.2	17.3725	19.1583	18.9421	22.6343	21.9339	20.992	NaN	NaN	23.0956	19.3575	21.0556	21.8439	23.0323	20.4042	19.4777	18.822	23.3901	21.5961	21.0457	23.4749	21.291	NaN	NaN	20.0925	19.5392	16.8104	22.9379	NaN	22.316
XP_006566059.1;XP_001120943.2;XP_006566058.1	NaN	NaN	NaN	NaN	18.2485	18.9488	NaN	NaN	NaN	NaN	NaN	18.4484	NaN	19.1089	NaN	18.4179	NaN	19.16	NaN	NaN	18.6824	NaN	NaN	19.3496	17.944	18.7183	NaN	NaN	18.9154
XP_026300775.1;XP_006564993.1;XP_001120952.2;XP_006564994.1	NaN	17.551	NaN	18.622	18.3177	19.8613	18.0275	NaN	19.2777	18.18	18.477	19.0153	19.1732	19.1243	NaN	NaN	18.0977	20.1026	NaN	18.99	18.4724	NaN	NaN	18.1523	20.3427	19.1865	19.3212	18.4032	NaN
XP_001120957.3	18.2438	18.6304	17.8059	17.4269	18.1257	20.1915	18.6447	NaN	NaN	NaN	19.1943	18.796	19.0228	17.5836	NaN	18.9201	17.3234	19.814	NaN	NaN	16.9938	NaN	NaN	18.3996	19.0063	NaN	NaN	NaN	19.1406
XP_001120958.2	NaN	NaN	NaN	NaN	18.2496	19.6309	NaN	NaN	NaN	NaN	NaN	NaN	NaN	18.4018	NaN	NaN	19.1989	19.6309	NaN	NaN	NaN	NaN	NaN	18.6185	NaN	NaN	18.8357	18.456	NaN
XP_001120975.1	NaN	NaN	NaN	NaN	NaN	17.9084	NaN	NaN	NaN	17.9602	NaN	NaN	NaN	NaN	NaN	NaN	NaN	NaN	NaN	NaN	NaN	NaN	NaN	17.4324	NaN	19.0398	NaN	NaN	NaN
XP_026301129.1;XP_001121000.2;XP_006563577.1;XP_006563579.1;XP_006563578.1;XP_016772299.1;XP_016772298.1;XP_006563581.1	17.3341	17.5412	17.466	17.3038	18.0705	17.7615	NaN	NaN	16.9556	NaN	NaN	NaN	16.4818	16.4518	NaN	NaN	NaN	17.5563	NaN	NaN	NaN	NaN	NaN	NaN	17.3252	NaN	17.3374	NaN	16.9376
XP_001121022.1	20.5713	20.5212	20.2372	21.1521	20.494	20.3311	21.6891	21.2525	21.0763	20.5209	20.6657	20.5897	20.9984	20.5351	NaN	20.941	20.2467	20.8464	NaN	20.036	20.2425	NaN	20.1348	20.5759	21.0591	21.7055	19.5649	21.3446	NaN
XP_001121025.1	NaN	20.4466	NaN	19.0982	18.9273	19.8604	19.3552	NaN	19.1703	20.8609	20.0205	19.5099	19.0066	19.5338	NaN	21.3232	19.5981	NaN	NaN	NaN	19.236	NaN	NaN	20.0378	19.8789	NaN	18.4066	19.8888	21.6658
XP_001121036.2	NaN	NaN	NaN	NaN	NaN	NaN	NaN	NaN	NaN	NaN	NaN	NaN	NaN	NaN	NaN	NaN	NaN	NaN	NaN	NaN	NaN	NaN	NaN	NaN	17.0748	NaN	NaN	NaN	NaN
XP_001121061.1	NaN	NaN	NaN	NaN	NaN	NaN	NaN	NaN	NaN	NaN	NaN	NaN	17.4661	NaN	NaN	18.281	18.787	NaN	NaN	NaN	NaN	NaN	NaN	NaN	NaN	NaN	NaN	NaN	NaN
XP_001121075.2	NaN	NaN	NaN	NaN	NaN	NaN	NaN	NaN	NaN	17.9885	NaN	NaN	NaN	NaN	NaN	17.827	NaN	NaN	NaN	NaN	NaN	NaN	NaN	NaN	NaN	NaN	NaN	NaN	19.2189
XP_001121076.4	19.743	18.7379	19.1898	NaN	17.7733	18.8745	NaN	NaN	18.5961	NaN	NaN	NaN	17.9339	18.5817	NaN	NaN	18.8899	19.6771	NaN	NaN	NaN	NaN	NaN	NaN	18.2764	NaN	19.0217	NaN	NaN
XP_001121092.2	NaN	NaN	NaN	NaN	NaN	NaN	NaN	NaN	NaN	NaN	NaN	NaN	NaN	NaN	NaN	NaN	NaN	NaN	NaN	NaN	NaN	NaN	NaN	NaN	NaN	NaN	NaN	NaN	NaN
XP_006562944.1;XP_001121113.1	21.035	21.1565	20.8784	19.4647	20.2803	21.2175	19.9949	NaN	20.5819	21.5238	19.4868	17.3153	NaN	20.728	NaN	NaN	21.0601	21.5781	NaN	20.2797	21.0053	21.9122	NaN	21.1291	18.1665	19.5168	21.4316	20.9204	19.3998
XP_001121117.1;XP_016770620.1	NaN	NaN	NaN	NaN	17.4417	NaN	NaN	NaN	NaN	NaN	NaN	NaN	NaN	NaN	NaN	19.9982	19.161	NaN	19.5224	NaN	NaN	NaN	NaN	NaN	NaN	NaN	NaN	NaN	NaN
XP_001121155.2	NaN	NaN	NaN	NaN	17.4145	NaN	17.7272	NaN	NaN	NaN	NaN	NaN	NaN	NaN	NaN	17.7878	NaN	NaN	NaN	NaN	NaN	NaN	NaN	NaN	NaN	NaN	NaN	NaN	NaN
XP_001121176.1	21.101	21.2053	NaN	22.0292	21.8238	21.8496	NaN	21.0358	21.4872	21.4421	21.4679	21.1856	21.5896	21.7787	NaN	21.4607	NaN	22.1258	NaN	19.992	22.4268	NaN	20.8545	22.3985	22.0607	21.8907	22.7139	22.4275	20.6178
XP_001121180.1;XP_006571158.1;XP_006571159.1	NaN	NaN	NaN	NaN	NaN	18.0652	NaN	NaN	NaN	NaN	NaN	18.368	NaN	18.7868	NaN	NaN	17.7003	17.2037	NaN	NaN	NaN	NaN	NaN	NaN	18.0235	18.3707	NaN	NaN	17.7395
XP_001121189.3	NaN	NaN	NaN	NaN	NaN	NaN	NaN	NaN	NaN	NaN	NaN	NaN	NaN	NaN	NaN	15.3355	NaN	15.3742	NaN	NaN	NaN	NaN	NaN	NaN	NaN	NaN	15.5075	NaN	NaN
XP_001121212.2;XP_006570447.1;XP_003251537.1	18.3475	NaN	NaN	18.9007	18.4714	18.3225	NaN	NaN	18.1056	18.5903	19.8115	18.3602	18.8664	18.3142	NaN	NaN	18.2707	NaN	NaN	NaN	20.0083	NaN	NaN	NaN	18.8369	19.3914	19.002	NaN	NaN
XP_003251091.1;XP_001121223.1	NaN	NaN	18.5552	17.7457	18.2958	NaN	18.6984	NaN	17.9862	17.8912	17.6484	17.7073	19.3815	18.0947	NaN	20.2142	18.1483	NaN	NaN	NaN	17.894	NaN	NaN	18.5394	18.7638	17.7705	20.425	19.7791	NaN
XP_001121241.3	19.6865	20.5796	18.3116	19.5642	21.8229	18.7787	19.4897	19.5954	22.2925	NaN	20.187	22.4718	20.33	21.2213	NaN	24.1778	23.4565	19.5024	22.3228	21.4557	22.0615	23.3382	NaN	18.3444	15.5668	18.9329	19.2328	21.6958	22.3475
XP_001121250.4	20.5359	19.4542	21.7535	22.4621	21.6926	21.8144	20.1546	NaN	21.5397	NaN	21.8295	21.4119	21.6696	21.1847	NaN	NaN	21.3427	22.2131	NaN	NaN	21.4173	NaN	NaN	21.7141	21.6895	20.9805	21.3379	NaN	20.9767
XP_001121254.2;XP_016766680.1	19.165	20.7964	NaN	NaN	20.6393	NaN	19.0757	NaN	NaN	18.5451	17.3679	17.3535	NaN	19.6476	NaN	22.6369	21.4571	NaN	NaN	NaN	NaN	NaN	NaN	18.4892	NaN	19.0138	21.3627	NaN	NaN
XP_001121255.1	NaN	NaN	NaN	19.9352	19.7085	19.6038	NaN	NaN	19.2243	19.1146	19.266	19.3602	19.4381	19.8913	NaN	NaN	19.599	19.3928	NaN	NaN	19.8461	NaN	NaN	19.0982	20.2914	19.7223	19.7348	19.3472	18.9218
XP_001121268.2	NaN	NaN	NaN	17.6682	17.066	17.6619	NaN	NaN	16.7378	NaN	NaN	17.1988	17.1083	17.7826	NaN	NaN	NaN	17.7054	NaN	NaN	NaN	NaN	NaN	NaN	18.0605	17.6094	18.1557	16.9916	NaN
XP_001121269.2	NaN	NaN	NaN	18.1103	17.7942	NaN	NaN	NaN	NaN	NaN	NaN	NaN	17.1356	16.5621	NaN	17.6734	NaN	NaN	NaN	NaN	NaN	NaN	NaN	NaN	NaN	18.2599	NaN	16.9068	NaN
XP_016771267.1;XP_006558555.1;XP_001121276.2	NaN	18.0746	NaN	NaN	NaN	NaN	NaN	NaN	NaN	NaN	NaN	NaN	NaN	NaN	NaN	NaN	NaN	NaN	NaN	NaN	NaN	NaN	NaN	NaN	NaN	NaN	NaN	NaN	NaN
XP_001121282.3	NaN	NaN	NaN	NaN	NaN	NaN	NaN	NaN	18.2774	NaN	NaN	18.2831	NaN	NaN	NaN	NaN	NaN	17.8993	NaN	NaN	NaN	NaN	NaN	NaN	NaN	NaN	NaN	NaN	NaN
XP_006571621.1;XP_006571620.1;XP_006571619.1;XP_001121303.2;XP_026297624.1;XP_016771126.1;XP_006571618.1;XP_006571617.1	17.5989	NaN	NaN	NaN	NaN	NaN	NaN	NaN	NaN	NaN	NaN	NaN	NaN	NaN	NaN	NaN	NaN	NaN	NaN	NaN	NaN	NaN	NaN	NaN	NaN	NaN	NaN	NaN	NaN
XP_001121305.2;XP_006566538.1	22.901	22.3673	21.7299	22.5524	22.0515	21.1438	24.4912	22.5153	21.682	22.8132	23.4702	24.5856	22.398	20.6692	23.2967	22.8569	22.2166	21.4962	24.0559	22.0651	21.517	19.2799	21.9623	21.7979	22.0516	22.3558	21.953	23.5373	24.0194
XP_001121325.1;XP_026297430.1;XP_006569455.1	NaN	20.9481	21.266	23.0831	21.3758	22.4423	22.0773	23.6117	21.9757	23.8329	22.9713	22.7944	21.2993	20.6811	22.3841	24.2522	22.5073	22.2471	23.9006	24.7266	22.4843	NaN	23.0091	22.6773	20.4069	23.3551	21.2062	23.7225	24.9074
XP_001121331.2	NaN	NaN	17.3434	NaN	16.3392	17.1038	NaN	NaN	17.0018	NaN	NaN	16.6264	NaN	17.2842	NaN	NaN	17.3669	17.1669	NaN	NaN	NaN	NaN	NaN	NaN	NaN	17.0871	17.433	NaN	NaN
XP_016772982.1;XP_016772981.1;XP_001121362.1	NaN	NaN	NaN	19.704	NaN	20.0832	19.9046	21.4755	19.0213	21.2786	20.3436	19.7013	19.3105	19.07	21.9816	23.3609	19.878	18.0053	21.3873	23.1617	20.6718	NaN	NaN	NaN	19.3862	21.4619	NaN	21.8172	22.2692
XP_001121371.2	NaN	NaN	NaN	NaN	NaN	18.7002	NaN	NaN	NaN	NaN	NaN	NaN	NaN	18.1108	NaN	NaN	NaN	18.6973	NaN	NaN	NaN	NaN	NaN	NaN	NaN	NaN	19.8455	NaN	NaN
XP_001121383.2	NaN	19.0719	18.62	19.114	19.8125	19.1837	16.9733	NaN	NaN	NaN	NaN	18.5323	NaN	19.8762	NaN	16.9491	18.1437	17.1942	NaN	NaN	NaN	NaN	NaN	NaN	18.2118	NaN	20.008	NaN	NaN
XP_006568617.2;XP_001121399.3;XP_006568616.2;XP_006568615.2	NaN	NaN	NaN	NaN	NaN	NaN	NaN	NaN	NaN	NaN	NaN	NaN	NaN	NaN	NaN	NaN	NaN	NaN	NaN	NaN	NaN	NaN	NaN	NaN	NaN	NaN	NaN	NaN	NaN
XP_001121418.2	NaN	NaN	NaN	17.0717	16.7581	NaN	NaN	NaN	NaN	NaN	NaN	16.1005	NaN	NaN	NaN	NaN	NaN	16.5244	16.9694	NaN	NaN	NaN	NaN	NaN	NaN	17.4016	16.5566	16.8938	NaN
XP_006564178.1;XP_001121426.2	NaN	NaN	NaN	NaN	NaN	NaN	NaN	NaN	NaN	NaN	NaN	NaN	NaN	NaN	NaN	NaN	NaN	NaN	NaN	NaN	NaN	NaN	NaN	NaN	NaN	NaN	NaN	NaN	NaN
XP_001121467.2	NaN	NaN	NaN	18.9364	18.7955	18.4871	NaN	NaN	18.6607	18.8937	18.4713	18.0438	NaN	18.1872	NaN	NaN	18.0409	19.0053	18.4826	NaN	19.0116	NaN	NaN	19.38	19.3767	NaN	18.8871	NaN	NaN
XP_001121471.3	NaN	NaN	NaN	18.8248	NaN	18.9771	17.0565	19.4481	18.0576	20.2846	18.4454	18.698	NaN	NaN	NaN	22.3909	18.8519	NaN	19.4021	20.0692	18.7638	NaN	NaN	17.9989	NaN	20.33	NaN	19.9206	22.96
XP_001121483.3	20.8169	21.0681	NaN	20.9073	20.957	20.8258	20.5204	NaN	20.6364	20.6455	19.7618	19.7168	20.415	21.9522	NaN	21.2212	21.577	21.2419	20.0894	NaN	21.43	NaN	NaN	19.9868	21.1135	20.4989	21.284	18.9408	20.5237
XP_001121491.2	19.5803	NaN	18.9532	18.6026	18.659	20.0135	18.2615	NaN	19.0186	18.7997	NaN	NaN	17.0267	18.3949	NaN	NaN	19.9061	20.5315	NaN	NaN	18.28	NaN	NaN	20.1575	19.2287	NaN	19.8627	17.9165	NaN
XP_006571419.1;XP_001121501.2	NaN	NaN	NaN	NaN	18.1047	17.8193	NaN	NaN	NaN	NaN	NaN	NaN	NaN	18.1905	NaN	NaN	NaN	NaN	NaN	NaN	NaN	NaN	NaN	NaN	NaN	NaN	17.3303	NaN	NaN
XP_001121513.2	NaN	NaN	NaN	18.2065	NaN	NaN	NaN	NaN	NaN	NaN	NaN	NaN	NaN	NaN	NaN	NaN	NaN	NaN	NaN	NaN	NaN	NaN	NaN	NaN	NaN	NaN	NaN	NaN	NaN
XP_001121522.1	22.3868	22.1758	22.5638	22.3633	22.1919	23.1516	22.143	NaN	21.498	22.6318	21.7053	21.4876	21.87	22.2896	NaN	20.1728	23.0625	23.1408	20.0757	19.7025	23.1741	NaN	NaN	23.1332	23.2859	21.4467	23.0069	21.8623	21.3307
XP_001121552.2	21.2636	22.3254	21.1502	20.6133	20.3064	21.2343	20.4622	NaN	21.8607	20.5133	19.884	19.191	19.9183	20.924	NaN	17.3427	20.4908	21.626	NaN	NaN	20.6255	NaN	19.4742	20.835	20.0156	18.3917	21.6593	19.5471	18.4027
XP_001121554.3	NaN	NaN	NaN	NaN	17.0794	NaN	NaN	NaN	NaN	NaN	NaN	NaN	NaN	NaN	NaN	NaN	17.1409	NaN	NaN	NaN	NaN	NaN	NaN	NaN	NaN	NaN	16.8523	NaN	NaN
XP_001121556.1	NaN	NaN	NaN	19.4301	19.5301	19.053	NaN	NaN	19.1943	NaN	NaN	18.848	18.89	18.688	NaN	18.2408	18.5027	19.1484	NaN	NaN	18.4412	NaN	NaN	19.2727	19.7206	18.2706	19.0601	17.9331	17.7148
XP_001121565.2	NaN	20.3335	19.4618	19.8823	19.9984	19.3798	19.4871	NaN	20.3002	NaN	NaN	19.7178	18.8215	19.9649	NaN	20.3628	20.4384	18.2096	20.7265	21.9332	NaN	NaN	NaN	NaN	NaN	20.7269	19.6471	NaN	19.1484
XP_001121571.1	NaN	NaN	NaN	18.1428	NaN	NaN	17.7837	NaN	NaN	19.2365	NaN	17.9568	16.65	NaN	NaN	20.2203	NaN	NaN	19.2951	NaN	NaN	NaN	NaN	17.8857	NaN	18.7921	NaN	19.2084	20.7294
XP_001121596.2	NaN	18.0611	NaN	NaN	16.6704	NaN	NaN	NaN	NaN	17.8605	NaN	NaN	NaN	17.218	NaN	NaN	NaN	NaN	NaN	NaN	NaN	NaN	NaN	NaN	NaN	NaN	NaN	NaN	NaN
XP_001121619.2	NaN	NaN	NaN	18.9857	18.8402	19.126	NaN	NaN	18.5023	17.8629	18.2846	NaN	NaN	19.417	NaN	18.8723	18.7457	18.9696	NaN	NaN	19.5777	NaN	NaN	NaN	20.5606	19.574	19.718	19.6705	18.6193
XP_001121634.3	NaN	19.2611	NaN	NaN	19.983	NaN	NaN	NaN	21.5267	NaN	NaN	19.726	NaN	18.9574	NaN	21.6929	21.5581	NaN	20.028	NaN	NaN	NaN	NaN	NaN	NaN	NaN	17.8097	18.0456	19.0976
XP_006567957.1;XP_006567956.1;XP_006567955.1;XP_006567952.1;XP_006567951.1;XP_006567950.1;XP_026296637.1;XP_026296636.1;XP_001121636.2	NaN	NaN	NaN	17.2336	17.5456	NaN	NaN	NaN	NaN	NaN	NaN	NaN	16.958	17.0835	NaN	17.6386	17.374	16.4242	NaN	NaN	NaN	NaN	NaN	NaN	18.0462	NaN	NaN	NaN	NaN
XP_001121653.2	NaN	18.1126	18.285	NaN	17.5836	18.5468	NaN	NaN	17.6149	NaN	NaN	NaN	NaN	17.6089	NaN	NaN	18.5379	18.7239	NaN	NaN	NaN	NaN	NaN	NaN	17.9705	NaN	NaN	NaN	NaN
XP_001121654.1	NaN	NaN	NaN	18.6205	NaN	NaN	NaN	NaN	NaN	NaN	NaN	NaN	NaN	NaN	NaN	NaN	18.1697	NaN	NaN	NaN	17.1978	NaN	NaN	NaN	NaN	NaN	NaN	NaN	19.0901
XP_001121664.2	18.5984	18.5333	18.4387	16.9534	18.884	20.096	NaN	NaN	18.6464	NaN	NaN	NaN	17.8994	18.88	NaN	NaN	19.5012	20.3828	NaN	NaN	17.39	NaN	NaN	17.8276	19.0833	NaN	19.9223	NaN	NaN
XP_001121713.2;XP_003249661.2	21.0906	21.6493	NaN	20.0126	21.469	20.6361	21.902	22.4713	22.3968	NaN	20.8287	21.8238	21.204	21.3955	21.4514	23.478	23.0346	20.5024	23.3601	23.17	22.3341	23.3468	NaN	20.2421	19.6359	21.2582	21.195	22.0841	23.0621
XP_001121733.1	19.6684	NaN	19.7316	19.5806	20.2663	20.78	19.5855	NaN	20.2292	20.199	20.2059	21.0051	20.5243	19.672	NaN	19.7827	20.5396	20.5313	NaN	NaN	20.7553	NaN	NaN	20.7962	20.8777	21.4716	21.1139	20.8899	20.2155
XP_001121740.1	NaN	NaN	NaN	NaN	16.8585	NaN	NaN	NaN	NaN	NaN	17.8649	16.5451	NaN	NaN	NaN	NaN	NaN	NaN	NaN	NaN	NaN	NaN	NaN	NaN	NaN	NaN	NaN	NaN	NaN
XP_001121746.2	22.7208	20.8923	19.1249	21.9288	22.0097	20.8602	20.6829	22.103	22.7353	21.9526	21.2629	23.6221	19.9223	21.5475	NaN	23.4317	23.9759	20.6715	23.2462	25.2178	22.8246	23.2996	22.0413	21.7297	20.4326	23.051	21.2453	NaN	22.6823
XP_001121747.1	21.3592	19.5573	21.5636	20.3135	21.1411	22.1645	20.9494	NaN	21.6267	20.9778	21.4097	20.8818	21.0915	21.4163	NaN	18.5037	20.6753	21.6482	NaN	NaN	21.37	NaN	NaN	21.2213	21.7028	20.1117	21.7285	NaN	NaN
XP_001121760.2	19.9758	NaN	NaN	20.3247	20.1874	20.972	18.9811	NaN	20.8858	20.7804	19.5829	18.9174	19.5911	20.1704	NaN	18.8034	21.3729	18.1318	NaN	20.2936	NaN	NaN	NaN	21.2941	20.6306	NaN	21.291	20.5157	19.0046
XP_001121781.3	18.483	NaN	NaN	NaN	NaN	18.6043	NaN	NaN	17.5698	NaN	NaN	NaN	17.6957	NaN	NaN	NaN	NaN	NaN	NaN	NaN	NaN	NaN	NaN	NaN	NaN	NaN	18.4699	NaN	NaN
XP_001121814.2;XP_016771255.1;XP_016771256.2	17.714	NaN	17.6863	17.5635	19.1243	16.6989	18.5346	NaN	16.5662	NaN	18.0383	NaN	21.6929	17.7342	NaN	16.633	18.9328	NaN	NaN	NaN	18.6456	NaN	NaN	NaN	18.2012	NaN	18.9007	19.8035	17.3484
XP_001121817.2	21.6882	22.2163	20.594	NaN	19.5937	20.6674	NaN	NaN	NaN	20.5566	NaN	18.7472	18.8292	20.7745	NaN	NaN	NaN	20.1441	NaN	NaN	18.8493	NaN	NaN	NaN	19.6235	NaN	19.7996	NaN	NaN
XP_001121844.2	NaN	NaN	NaN	NaN	NaN	NaN	NaN	NaN	NaN	NaN	NaN	NaN	NaN	NaN	NaN	NaN	NaN	NaN	NaN	NaN	NaN	NaN	NaN	NaN	NaN	NaN	NaN	NaN	NaN
XP_001121853.2	NaN	19.6654	19.2451	19.2207	18.7979	19.6	NaN	NaN	NaN	20.4242	NaN	NaN	NaN	18.7574	NaN	NaN	19.3625	19.3109	NaN	NaN	18.5987	NaN	NaN	19.4838	19.4502	17.9213	NaN	NaN	NaN
XP_001121882.2	23.9477	23.3102	NaN	20.7013	21.6515	23.3961	21.23	NaN	22.0842	23.4772	NaN	20.3003	NaN	22.3352	NaN	20.798	22.6239	23.5438	20.0503	20.2875	NaN	NaN	NaN	23.2024	23.3798	21.284	NaN	22.2519	19.7596
XP_001121888.2	16.7149	NaN	NaN	NaN	17.9574	NaN	NaN	NaN	19.3484	NaN	18.9324	20.2673	NaN	20.1226	NaN	18.8937	20.8107	17.8434	19.8162	NaN	19.31	NaN	NaN	NaN	NaN	18.1876	18.7344	19.0338	19.7891
XP_001121893.2	19.3259	NaN	19.145	NaN	17.9805	NaN	NaN	NaN	NaN	NaN	NaN	NaN	NaN	NaN	NaN	NaN	NaN	19.161	NaN	NaN	NaN	NaN	NaN	19.1427	NaN	NaN	NaN	NaN	NaN
XP_001121911.1	NaN	NaN	NaN	NaN	NaN	NaN	NaN	NaN	NaN	NaN	NaN	NaN	NaN	17.1766	NaN	NaN	NaN	NaN	NaN	NaN	NaN	NaN	NaN	NaN	NaN	NaN	NaN	NaN	NaN
XP_006569592.1;XP_001122019.2;XP_006569591.1	NaN	NaN	NaN	NaN	NaN	NaN	NaN	NaN	NaN	NaN	NaN	NaN	NaN	NaN	NaN	NaN	NaN	NaN	NaN	NaN	NaN	NaN	NaN	NaN	NaN	NaN	NaN	NaN	NaN
XP_001122025.2;XP_006566252.1	17.3407	17.2572	17.3091	17.5341	17.7176	17.2792	16.7289	NaN	17.2918	NaN	NaN	16.6233	17.65	16.7008	NaN	16.6251	17.7625	17.535	NaN	NaN	NaN	NaN	NaN	17.0907	18.0302	NaN	17.5465	NaN	NaN
XP_001122042.3;XP_006559924.2;XP_006559926.2	NaN	NaN	17.0401	20.271	20.6243	19.6797	NaN	NaN	18.6606	17.7186	NaN	17.5391	19.8448	19.6166	NaN	16.9458	19.1858	19.2269	NaN	NaN	18.4777	NaN	NaN	18.44	20.2274	17.0375	20.3987	19.2735	17.3027
XP_001122049.2	19.2801	NaN	19.4801	19.7825	20.1916	20.5897	19.7068	NaN	19.8943	18.7508	20.4457	19.8673	20.0902	19.9471	NaN	20.5289	19.6442	NaN	NaN	NaN	19.4905	NaN	17.4198	20.381	20.491	18.1329	20.2029	19.867	17.43
XP_001122061.3	19.0941	19.6459	NaN	NaN	17.9559	19.5098	NaN	NaN	NaN	17.982	NaN	NaN	NaN	18.3892	NaN	NaN	NaN	19.4574	NaN	NaN	NaN	NaN	NaN	19.4452	NaN	NaN	NaN	NaN	NaN
XP_001122067.3;XP_016773435.2;XP_026300858.1	16.4208	18.5961	NaN	NaN	20.4739	17.9189	20.125	NaN	21.185	NaN	NaN	20.1734	18.374	20.4219	NaN	21.4442	21.053	NaN	NaN	NaN	NaN	NaN	NaN	NaN	NaN	NaN	20.6275	NaN	NaN
XP_006563821.2;XP_006563820.2;XP_001122084.3	NaN	NaN	NaN	NaN	NaN	16.8366	NaN	NaN	NaN	NaN	16.4951	16.5025	NaN	NaN	NaN	NaN	NaN	15.7774	NaN	NaN	NaN	NaN	NaN	NaN	NaN	NaN	NaN	NaN	NaN
XP_016768461.1;XP_001122101.2	NaN	NaN	NaN	16.7694	15.8553	NaN	NaN	NaN	NaN	NaN	NaN	NaN	NaN	16.064	NaN	NaN	NaN	16.1142	NaN	NaN	NaN	NaN	NaN	16.4834	NaN	NaN	15.695	NaN	NaN
XP_001122102.2	NaN	NaN	NaN	NaN	NaN	NaN	NaN	NaN	NaN	NaN	NaN	NaN	NaN	NaN	NaN	NaN	NaN	NaN	NaN	NaN	NaN	NaN	NaN	NaN	NaN	NaN	NaN	NaN	NaN
XP_016769468.1;XP_001122103.1	19.1133	18.8713	18.9272	20.4163	20.5716	20.5585	18.5848	NaN	19.759	19.7828	19.607	19.4099	20.5336	20.4576	NaN	19.3308	19.7838	20.5689	NaN	NaN	20.0817	NaN	20.0266	20.5079	21.0499	19.7203	20.3175	20.4345	18.4575
XP_016768747.1;XP_001122105.4	NaN	NaN	NaN	NaN	NaN	NaN	NaN	NaN	NaN	NaN	NaN	NaN	NaN	NaN	NaN	NaN	NaN	NaN	NaN	NaN	NaN	NaN	NaN	NaN	NaN	NaN	NaN	NaN	NaN
XP_001122107.2;XP_003250813.1	NaN	17.6878	NaN	NaN	NaN	18.8605	NaN	NaN	NaN	18.7971	NaN	NaN	NaN	18.4373	NaN	NaN	NaN	NaN	NaN	NaN	18.2479	NaN	NaN	NaN	NaN	NaN	NaN	NaN	NaN
XP_001122110.2	NaN	NaN	NaN	18.3217	NaN	17.0995	17.2525	19.7521	17.5975	19.8265	17.7031	17.8451	17.3936	NaN	18.569	22.7221	18.7	16.3435	19.8721	21.2852	NaN	NaN	NaN	NaN	NaN	19.4266	NaN	NaN	22.8742
XP_006564917.1;XP_001122116.2;XP_006564916.1	18.0815	NaN	NaN	19.5265	18.1511	NaN	16.888	NaN	17.6388	NaN	17.9964	17.8516	17.7761	NaN	NaN	NaN	NaN	16.9916	NaN	NaN	NaN	NaN	NaN	NaN	17.7408	18.4763	17.9508	NaN	NaN
XP_001122172.2;XP_006562436.1	NaN	NaN	NaN	NaN	NaN	NaN	NaN	NaN	NaN	NaN	NaN	NaN	NaN	NaN	NaN	NaN	NaN	NaN	NaN	NaN	NaN	NaN	NaN	NaN	NaN	18.2401	NaN	NaN	NaN
XP_001122174.1	21.4388	21.4476	22.3245	23.0894	22.4865	22.6492	21.5922	22.0169	22.7855	22.1315	21.9219	22.1059	22.8062	22.188	NaN	21.9541	22.3047	23.043	NaN	20.1367	22.4622	NaN	21.6481	23.4192	23.0466	22.1825	23.5757	22.7934	22.1851
XP_001122185.1	NaN	18.2241	NaN	NaN	NaN	NaN	NaN	NaN	NaN	NaN	NaN	NaN	NaN	NaN	NaN	NaN	NaN	18.5612	NaN	NaN	NaN	NaN	NaN	NaN	NaN	NaN	18.0231	NaN	NaN
XP_001122212.1	NaN	NaN	18.9112	NaN	NaN	18.2801	NaN	NaN	NaN	NaN	NaN	NaN	NaN	NaN	NaN	NaN	NaN	19.0943	NaN	NaN	NaN	NaN	NaN	18.9072	NaN	NaN	NaN	NaN	NaN
XP_001122213.5	NaN	20.6201	NaN	NaN	NaN	NaN	NaN	NaN	NaN	NaN	NaN	NaN	NaN	NaN	NaN	NaN	NaN	NaN	NaN	NaN	NaN	NaN	NaN	NaN	NaN	NaN	NaN	NaN	NaN
XP_001122227.1	19.8772	NaN	NaN	18.3461	17.5181	16.7379	22.3872	NaN	18.0321	17.4459	22.037	22.7158	20.3447	16.7807	NaN	22.0714	18.7416	18.3373	19.1369	NaN	NaN	NaN	NaN	NaN	NaN	17.7901	NaN	18.2748	20.083
XP_001122230.1	22.614	22.1814	23.0177	NaN	21.45	22.5252	21.3864	19.5418	22.3542	22.1362	NaN	21.2385	21.5939	22.1385	NaN	19.9656	22.5209	22.9191	NaN	21.3736	22.4639	NaN	20.832	22.8776	22.5066	21.6118	22.4266	21.7487	20.757
XP_001122272.2	NaN	NaN	17.6436	NaN	19.4011	20.0514	21.9707	19.5627	18.9534	20.6571	21.2004	22.1297	19.2211	18.0951	NaN	19.8736	20.4957	19.0212	22.4179	NaN	NaN	NaN	NaN	NaN	19.3802	20.8032	NaN	22.0533	21.6446
XP_001122304.3	21.561	21.3488	21.3997	22.6075	22.049	23.2816	24.9657	22.9916	21.3719	23.9659	23.405	25.4194	21.8313	20.9547	23.5627	22.7916	23.534	21.5167	25.1508	NaN	21.9142	NaN	NaN	22.089	19.7943	23.3554	22.0098	NaN	NaN
XP_006568865.1;XP_001122316.2	18.1976	NaN	NaN	19.5197	18.4379	18.7559	NaN	NaN	NaN	NaN	NaN	NaN	NaN	18.4344	NaN	19.4714	18.4779	19.5726	19.3691	NaN	NaN	NaN	NaN	18.6015	19.7826	19.5482	18.9018	18.98	19.2773
XP_001122322.2	NaN	NaN	NaN	NaN	17.7982	NaN	NaN	NaN	16.2642	NaN	NaN	NaN	16.5853	NaN	NaN	NaN	NaN	NaN	NaN	NaN	NaN	NaN	NaN	NaN	17.1539	NaN	17.4987	NaN	NaN
XP_026302267.1;XP_001122332.1	NaN	NaN	NaN	NaN	15.7457	15.4328	NaN	NaN	NaN	NaN	NaN	NaN	16.3332	NaN	NaN	NaN	NaN	15.601	NaN	NaN	NaN	NaN	NaN	NaN	NaN	NaN	NaN	NaN	NaN
XP_001122341.1	18.4882	NaN	NaN	NaN	17.3257	17.6563	NaN	NaN	17.7534	17.3425	NaN	NaN	NaN	NaN	NaN	17.2576	16.2423	17.1245	NaN	NaN	NaN	NaN	NaN	NaN	17.4138	16.8241	17.4222	NaN	NaN
XP_006564570.1;XP_006564569.1;XP_001122360.3	NaN	NaN	NaN	17.8422	NaN	17.6191	NaN	NaN	17.6336	NaN	17.243	NaN	17.7897	17.7593	NaN	NaN	NaN	17.7621	NaN	NaN	NaN	NaN	NaN	NaN	18.402	18.3895	17.8582	NaN	NaN
XP_001122374.2;XP_006562154.1	19.0703	NaN	NaN	NaN	18.3679	19.0421	NaN	NaN	NaN	18.2146	NaN	NaN	18.3725	18.5073	NaN	NaN	NaN	NaN	NaN	NaN	NaN	NaN	NaN	NaN	19.0913	NaN	NaN	NaN	NaN
XP_001122377.3;XP_026297499.1;XP_006557732.2	NaN	NaN	NaN	NaN	NaN	16.3448	NaN	NaN	NaN	NaN	NaN	NaN	NaN	NaN	NaN	NaN	NaN	NaN	NaN	NaN	NaN	NaN	NaN	NaN	NaN	NaN	NaN	NaN	NaN
XP_001122379.3	NaN	NaN	NaN	NaN	16.393	NaN	NaN	19.1454	NaN	NaN	NaN	NaN	NaN	NaN	NaN	18.6511	NaN	NaN	NaN	NaN	NaN	NaN	NaN	NaN	NaN	NaN	NaN	NaN	NaN
XP_001122385.3;XP_016772822.2	NaN	NaN	NaN	NaN	NaN	NaN	NaN	NaN	NaN	NaN	NaN	NaN	NaN	NaN	NaN	NaN	NaN	NaN	NaN	NaN	NaN	NaN	NaN	NaN	NaN	17.9478	16.6803	NaN	NaN
XP_026299223.1;XP_006566119.1;XP_001122389.1;XP_006566122.1;XP_006566121.1;XP_016770036.1;XP_016770037.1;XP_006566123.1;XP_006566124.1;XP_016770038.1	NaN	18.5868	19.2443	NaN	19.1971	NaN	20.2282	NaN	19.7724	NaN	NaN	19.9217	19.3034	17.982	NaN	NaN	19.4013	NaN	NaN	NaN	17.5795	NaN	NaN	20.0438	20.062	21.8831	20.6488	NaN	NaN
XP_001122452.2	NaN	16.716	NaN	NaN	NaN	NaN	NaN	NaN	NaN	NaN	NaN	NaN	NaN	17.5859	NaN	NaN	NaN	NaN	NaN	NaN	NaN	NaN	NaN	NaN	NaN	NaN	NaN	NaN	NaN
XP_001122454.1	NaN	NaN	23.317	24.3691	23.8999	23.5493	24.6447	23.2207	23.7687	24.7533	22.7656	24.2052	23.7283	23.7499	24.0709	25.2509	24.0886	24.252	24.1936	24.5729	24.13	NaN	NaN	23.6923	23.5957	25.117	23.8897	24.0734	24.4147
XP_001122457.2;XP_006571829.1	17.9023	17.2958	NaN	19.2685	20.0587	21.3085	17.5456	NaN	19.8245	NaN	NaN	17.285	17.35	20.4342	NaN	22.0171	18.999	16.2933	17.4415	NaN	18.9138	NaN	NaN	18.1515	18.6483	16.9243	19.7271	NaN	17.8641
XP_001122467.1	20.6563	21.1117	20.5818	NaN	NaN	20.3905	NaN	NaN	18.7664	20.5425	NaN	NaN	NaN	20.5565	NaN	NaN	20.151	20.1729	NaN	NaN	20.4177	NaN	NaN	NaN	21.0297	NaN	NaN	19.7492	NaN
XP_001122470.3;XP_006561848.2;XP_016769592.2;XP_006561846.2	NaN	NaN	NaN	NaN	NaN	NaN	NaN	NaN	NaN	NaN	NaN	NaN	NaN	NaN	NaN	19.3154	NaN	NaN	NaN	NaN	NaN	NaN	NaN	NaN	NaN	NaN	NaN	NaN	NaN
XP_001122474.2;XP_026297342.1;XP_006570941.1	18.8521	20.3239	19.9533	22.3271	22.265	21.0134	21.2138	20.3089	21.4853	20.6747	22.1688	21.2754	21.6414	21.6574	NaN	20.7201	21.6545	22.1021	21.3671	NaN	21.6491	NaN	20.7498	21.5843	21.4953	22.7468	22.0413	21.9407	21.2454
XP_001122504.1	NaN	NaN	17.0443	NaN	NaN	17.0296	NaN	NaN	NaN	NaN	NaN	NaN	NaN	NaN	NaN	17.7068	NaN	17.1789	NaN	NaN	NaN	NaN	NaN	NaN	NaN	NaN	NaN	NaN	18.85
XP_001122510.2	NaN	NaN	NaN	21.3895	20.9621	20.2256	NaN	NaN	19.9362	19.7085	NaN	18.5753	20.1073	20.5757	NaN	20.2295	21.012	20.2389	NaN	NaN	19.8848	NaN	NaN	NaN	20.3626	19.2492	21.071	20.3895	19.2313
XP_001122522.2	NaN	NaN	NaN	17.6524	16.7789	NaN	NaN	NaN	NaN	NaN	NaN	NaN	NaN	NaN	NaN	NaN	NaN	NaN	NaN	NaN	NaN	NaN	NaN	NaN	17.2666	NaN	17.3626	17.6145	NaN
XP_001122551.2;XP_006568376.1	19.4576	19.0845	21.1152	23.4404	22.521	21.7799	21.313	20.9668	22.2271	21.1801	22.4693	22.2548	22.683	22.176	NaN	21.9921	22.4818	22.2998	20.7182	21.7106	22.2146	NaN	21.8487	21.874	23.1738	22.6413	22.6355	22.5993	22.2463
XP_001122556.2	NaN	NaN	19.1399	19.3361	18.772	20.1032	17.7682	NaN	19.0842	21.0004	19.4447	20.2378	19.4863	19.191	NaN	22.1627	19.5223	19.1927	19.9785	20.0473	18.213	NaN	NaN	19.0885	18.6375	19.4626	18.1055	21.0403	23.245
XP_001122571.3	20.6257	21.603	20.603	NaN	NaN	NaN	NaN	22.0732	19.4492	NaN	21.3714	NaN	NaN	NaN	NaN	NaN	NaN	NaN	22.0998	NaN	20.3397	26.6964	25.0863	21.0007	NaN	19.0352	NaN	NaN	NaN
XP_001122583.4	19.1768	18.7251	16.7044	NaN	NaN	20.5723	NaN	NaN	NaN	19.0277	NaN	NaN	NaN	19.5592	NaN	NaN	19.9175	19.3194	NaN	NaN	20.4332	NaN	NaN	19.45	20.8244	NaN	20.4712	NaN	NaN
XP_006571955.1;XP_001122617.2	18.5787	NaN	18.7309	19.731	19.2254	19.4257	19.398	18.584	19.506	18.5548	20.1857	NaN	19.4035	19.1924	NaN	NaN	19.0863	19.515	NaN	NaN	19.1598	NaN	NaN	19.5742	20.2855	20.4446	19.63	NaN	19.6261
XP_016766312.1;XP_001122641.2;XP_006565918.1;XP_006565917.1;XP_006565920.1;XP_006565921.1;XP_006565919.1	20.096	NaN	NaN	21.5875	21.5265	20.7178	20.2176	20.0654	20.3085	18.2124	19.8225	20.3816	21.0126	20.2687	21.4809	20.7919	21.1979	19.6419	21.9875	19.8871	20.0987	NaN	NaN	20.5041	20.9069	21.8898	21.0771	21.9793	21.3654
XP_001122696.1	NaN	NaN	NaN	NaN	19.1548	NaN	17.4502	NaN	18.1899	NaN	NaN	NaN	NaN	16.9424	NaN	19.5193	17.6418	NaN	NaN	NaN	NaN	NaN	NaN	NaN	NaN	NaN	NaN	NaN	18.1553
XP_001122722.2	NaN	NaN	NaN	19.3568	18.6805	NaN	NaN	NaN	17.5628	NaN	NaN	18.4685	18.3093	NaN	NaN	17.8213	NaN	17.7274	NaN	NaN	NaN	NaN	NaN	NaN	NaN	NaN	NaN	NaN	NaN
XP_026296406.1;XP_001122727.1	NaN	NaN	NaN	NaN	NaN	NaN	NaN	NaN	NaN	NaN	NaN	NaN	NaN	NaN	NaN	NaN	NaN	NaN	NaN	NaN	NaN	NaN	NaN	NaN	NaN	NaN	NaN	NaN	NaN
XP_001122741.2	NaN	NaN	17.725	16.9206	NaN	17.797	NaN	NaN	17.0614	17.5853	18.4655	17.2007	17.8523	17.8211	NaN	NaN	16.081	18.0085	NaN	NaN	17.6605	NaN	NaN	18.0273	18.5876	NaN	16.9657	NaN	NaN
XP_001122824.1	NaN	NaN	NaN	NaN	NaN	NaN	NaN	NaN	NaN	NaN	NaN	NaN	NaN	17.5615	NaN	NaN	NaN	NaN	NaN	NaN	NaN	NaN	NaN	NaN	NaN	NaN	17.4838	NaN	NaN
XP_006565811.2;XP_001122835.3	NaN	NaN	NaN	19.0897	NaN	19.9076	NaN	NaN	NaN	NaN	18.3236	NaN	17.7081	NaN	NaN	NaN	NaN	NaN	NaN	NaN	NaN	NaN	NaN	NaN	NaN	NaN	16.4706	NaN	NaN
XP_001122854.1;XP_006572341.1;XP_006572340.1;XP_006572339.1	20.2993	19.879	19.0592	19.5641	18.6785	17.8865	18.5751	NaN	18.2794	NaN	NaN	19.109	19.2097	19.6521	NaN	18.0858	18.2217	20.9246	NaN	NaN	NaN	NaN	NaN	NaN	20.3212	18.6929	20.2203	NaN	18.9483
XP_006558079.1;XP_001122899.2;XP_006558078.1;XP_016770674.1;XP_016770673.1;XP_016770672.1;XP_006558080.1	NaN	NaN	NaN	NaN	17.9601	17.4125	NaN	NaN	16.7432	NaN	NaN	17.0872	17.4997	17.8322	NaN	17.5474	17.2915	NaN	NaN	NaN	NaN	NaN	NaN	NaN	17.4062	NaN	17.8843	NaN	NaN
XP_001122944.1;XP_026299412.1	16.7491	NaN	19.4475	20.2433	18.8617	18.4807	19.4791	NaN	NaN	19.498	18.3962	18.3511	19.6385	19.1037	NaN	19.0516	19.6583	19.5942	19.5415	19.4803	19.2097	NaN	NaN	18.6482	19.7083	20.3208	19.4151	NaN	19.7735
XP_001122953.3	24.7023	26.143	23.7136	17.5252	20.6937	20.1209	22.6812	21.4767	21.2754	20.6727	22.7626	21.5849	20.2922	NaN	NaN	20.9163	17.096	22.6692	22.6369	NaN	20.4248	21.1199	25.7609	23.0871	20.7192	21.9532	20.2826	22.6631	NaN
XP_001122959.1;XP_006559216.1	21.6193	18.4283	20.7665	22.545	22.5748	22.5569	22.7369	19.6642	22.4403	20.1402	21.7505	22.8664	22.7538	22.8336	NaN	22.238	21.1587	21.6575	20.0257	NaN	22.3611	NaN	18.9901	22.1419	20.4937	22.0257	22.5007	22.0421	22.031
XP_001122973.2	19.6742	19.393	19.1086	18.8001	19.8811	20.4376	20.1909	NaN	18.9666	NaN	20.6509	20.3709	19.8895	20.0798	NaN	21.17	19.4591	19.4236	NaN	NaN	19.0327	NaN	NaN	18.7414	18.0564	18.5835	18.4274	18.9023	18.8
XP_001122977.1;XP_006568204.1	NaN	18.117	NaN	20.6381	19.9277	21.1442	20.0626	19.2929	20.5368	22.5769	20.6587	21.1492	20.9433	20.1641	NaN	24.2019	20.3851	19.8675	20.7113	21.9879	20.8651	NaN	NaN	NaN	19.8159	21.5905	19.4466	21.0674	23.9449
XP_001122985.1	18.7638	NaN	NaN	20.8016	20.2478	19.8449	19.3825	22.1502	19.8164	19.269	NaN	18.95	20.0491	19.4998	NaN	20.3461	20.4243	19.4172	NaN	19.0391	20.2393	NaN	NaN	18.9878	20.7975	20.414	20.1333	20.5112	20.7378
XP_001123009.1;XP_006564300.1	17.2763	NaN	NaN	18.3075	18.831	18.045	19.4643	NaN	NaN	NaN	NaN	18.9029	18.8957	18.0882	NaN	19.2207	NaN	NaN	NaN	NaN	NaN	NaN	NaN	NaN	18.9272	18.2559	19.1094	NaN	NaN
XP_016768329.1;XP_001123015.2	19.5062	19.0989	18.9012	NaN	NaN	18.8839	NaN	NaN	18.7022	NaN	NaN	NaN	NaN	NaN	NaN	NaN	NaN	17.8023	NaN	NaN	NaN	NaN	NaN	NaN	NaN	NaN	NaN	NaN	NaN
XP_001123018.1;XP_003250702.1;XP_003250703.1	21.2564	20.4584	21.8287	22.4975	22.1629	21.8208	22.9182	22.6114	22.0805	21.9556	22.715	22.2154	21.8703	21.986	21.6592	22.5511	21.9125	22.0957	22.5608	21.6692	21.9299	NaN	22.319	22.1259	21.9388	22.5519	21.816	22.2666	22.814
XP_001123143.2	NaN	NaN	NaN	17.7774	17.2417	16.7798	NaN	NaN	NaN	17.1557	NaN	NaN	NaN	17.886	NaN	NaN	17.1576	17.976	NaN	NaN	16.6605	NaN	NaN	NaN	18.1276	17.9675	18.2393	17.7146	18.5239
XP_001123155.2;XP_006558105.1	NaN	NaN	NaN	16.5482	NaN	NaN	NaN	NaN	NaN	NaN	NaN	NaN	NaN	NaN	NaN	NaN	NaN	NaN	NaN	NaN	NaN	NaN	NaN	NaN	NaN	NaN	NaN	NaN	NaN
XP_001123179.2	20.8629	NaN	20.9501	19.879	20.6654	20.4521	21.1692	21.2968	20.3304	20.4328	21.1009	20.6035	20.4302	20.4901	19.3717	20.2781	20.7881	20.4542	20.9658	20.0358	20.1044	NaN	NaN	20.1508	20.5514	21.1401	20.2591	20.3492	21.3917
XP_003249712.1;XP_001123191.1	NaN	22.0486	NaN	21.0509	NaN	22.6561	NaN	19.7472	NaN	23.0424	NaN	NaN	NaN	21.7353	NaN	NaN	22.8991	22.7224	NaN	19.8915	23.1793	NaN	NaN	21.5895	23.0048	20.9743	NaN	NaN	20.0556
XP_001123223.3	18.0998	17.8323	NaN	NaN	NaN	17.4598	NaN	NaN	NaN	17.0275	NaN	NaN	NaN	17.2591	NaN	NaN	NaN	16.7063	NaN	NaN	NaN	NaN	NaN	17.3318	17.7374	NaN	16.2965	NaN	NaN
XP_001123230.2	22.2584	22.1811	19.9418	NaN	NaN	NaN	NaN	NaN	NaN	18.8631	NaN	NaN	NaN	NaN	NaN	NaN	NaN	NaN	NaN	NaN	NaN	NaN	19.0993	NaN	NaN	NaN	NaN	NaN	NaN
XP_001123307.2	19.6928	20.1514	20.0889	17.7668	19.5746	20.2014	NaN	NaN	19.4553	21.0013	NaN	18.1012	18.0379	19.7221	NaN	NaN	19.8623	20.5956	NaN	NaN	19.2404	NaN	NaN	20.4504	19.0833	NaN	20.0865	18.7125	NaN
XP_006565335.1;XP_001123319.2	18.581	NaN	NaN	18.9784	18.8048	18.7318	17.6697	19.2703	18.7936	19.4029	NaN	18.7699	19.5661	19.2174	NaN	18.3691	18.4937	18.6989	NaN	19.0425	NaN	NaN	NaN	NaN	NaN	19.8712	18.3674	18.7351	NaN
XP_001123348.1	NaN	NaN	NaN	17.4244	NaN	17.071	NaN	NaN	NaN	19.1265	NaN	17.2642	NaN	NaN	NaN	22.1906	NaN	16.7923	17.9829	19.5437	NaN	NaN	NaN	17.1661	NaN	18.8281	NaN	NaN	20.6764
XP_001123353.2	24.2251	24.3671	25.8608	24.1548	24.7698	25.1285	24.6078	22.363	24.4479	24.3689	22.792	24.2324	25.182	23.4753	NaN	23.0364	25.8305	25.9782	23.007	23.0671	21.9225	NaN	19.5265	24.0184	24.574	20.7672	25.3405	24.8478	24.3391
XP_006566019.2;XP_001123355.3	18.181	20.2323	18.1586	19.9044	20.9813	20.5317	19.9704	18.9611	NaN	20.7393	19.0523	20.2187	19.2648	20.9037	NaN	20.7702	19.464	20.265	18.4114	NaN	19.8314	NaN	20.6532	20.1854	21.2937	17.0407	20.1793	19.8501	18.4774
XP_003249083.2	NaN	NaN	NaN	18.1979	NaN	NaN	NaN	NaN	NaN	NaN	NaN	NaN	16.8241	16.796	NaN	NaN	NaN	NaN	NaN	NaN	16.5349	NaN	NaN	NaN	NaN	NaN	17.3512	NaN	NaN
XP_003249119.1	NaN	NaN	NaN	NaN	NaN	NaN	NaN	NaN	NaN	NaN	NaN	NaN	NaN	NaN	NaN	NaN	NaN	NaN	NaN	NaN	NaN	NaN	NaN	NaN	NaN	NaN	NaN	NaN	NaN
XP_006557476.2;XP_006557475.2;XP_003249123.2	20.8238	19.7735	21.6158	21.0344	21.6759	22.3258	21.4765	NaN	20.5266	17.1682	21.7897	21.7258	21.3123	21.1698	NaN	20.2405	22.5468	22.3373	NaN	NaN	21.0817	NaN	NaN	21.8678	22.4887	20.1846	20.8704	20.2738	21.043
XP_003249130.2	NaN	NaN	18.8339	17.7624	17.7681	17.1997	18.8962	NaN	17.3662	17.9619	NaN	17.4008	21.1038	18.0574	NaN	20.2214	NaN	17.5077	NaN	NaN	NaN	NaN	NaN	NaN	NaN	17.9214	19.4455	19.667	NaN
XP_003249139.1	22.6801	21.8618	22.9294	21.5345	22.0985	23.1142	21.4449	NaN	22.8624	22.4331	20.5994	20.8761	22.0941	22.5748	NaN	18.6534	22.9088	22.7853	NaN	20.265	22.772	NaN	NaN	22.0486	22.5563	20.5954	21.9014	21.1758	20.1492
XP_393500.1;XP_003249222.1	NaN	19.2526	NaN	NaN	NaN	17.5587	NaN	NaN	16.6821	NaN	NaN	NaN	NaN	NaN	NaN	NaN	NaN	NaN	20.2395	NaN	NaN	NaN	NaN	NaN	NaN	NaN	NaN	NaN	NaN
XP_003249224.3	NaN	NaN	NaN	NaN	NaN	NaN	NaN	NaN	NaN	NaN	NaN	NaN	NaN	NaN	NaN	20.2404	NaN	NaN	NaN	NaN	NaN	NaN	NaN	16.8313	NaN	18.6084	NaN	NaN	NaN
XP_003249249.1	19.0569	NaN	19.5963	20.1185	20.3023	20.3631	20.6379	NaN	19.9686	18.7385	20.0849	20.622	20.4048	20.2392	NaN	19.9791	18.535	19.7017	NaN	NaN	18.7904	NaN	NaN	19.3899	20.3197	20.0427	20.396	17.2804	18.5838
XP_003249259.2	20.0315	18.5519	19.657	19.6607	19.2859	20.244	NaN	NaN	18.723	19.2057	19.338	19.5427	19.4864	19.7726	NaN	18.8401	18.8342	20.0305	NaN	NaN	19.9278	NaN	NaN	19.5127	20.5448	18.9585	18.9048	NaN	NaN
XP_003249262.1	19.7347	NaN	19.0994	18.3802	20.1992	19.4143	19.4202	NaN	20.0164	20.4605	19.2445	18.0118	18.9097	20.4379	NaN	NaN	20.0281	18.7737	NaN	NaN	20.7951	NaN	NaN	19.7714	16.7423	18.0745	21.2906	NaN	NaN
XP_003249289.2	25.0803	25.4914	25.6737	26.7409	26.3126	25.9119	26.1329	26.9468	25.7331	26.3567	26.3798	26.0697	26.244	26.0724	26.4682	25.901	26.5113	26.5311	26.2108	26.452	26.5931	25.0393	26.052	25.8671	26.2173	26.547	25.9556	26.5346	26.0616
XP_003249300.1	23.1918	23.5409	23.0032	23.6823	23.454	23.5674	24.0972	NaN	23.7728	24.0388	23.4893	23.9379	23.1422	23.6782	19.7178	23.8273	22.867	23.5924	18.317	21.5903	23.4202	NaN	22.9521	23.0767	24.025	23.4051	23.8465	22.6073	23.933
XP_003249313.1	19.6331	20.0251	NaN	19.6598	NaN	19.9313	NaN	NaN	NaN	NaN	NaN	NaN	NaN	20.2269	NaN	19.2481	NaN	20.4124	NaN	NaN	20.7444	NaN	NaN	19.8046	NaN	19.587	19.9244	NaN	20.6057
XP_003249321.1	NaN	NaN	18.3949	19.0728	17.8962	19.8276	21.289	NaN	18.5098	20.0824	19.7252	21.897	21.4888	19.1529	NaN	23.1842	18.0368	18.2791	NaN	18.9613	18.5563	NaN	NaN	17.5126	18.2547	19.5562	17.6828	NaN	20.5921
XP_003249325.1	NaN	NaN	NaN	20.5265	NaN	19.3914	NaN	19.2075	19.7435	NaN	19.7684	19.9382	20.3774	19.4139	NaN	NaN	NaN	20.3741	NaN	20.0209	20.1774	NaN	NaN	NaN	20.2989	20.5967	20.3791	20.9614	20.3102
XP_006572112.1;XP_026299113.1;XP_026299112.1;XP_026299111.1;XP_026299110.1;XP_006558664.1;XP_026299109.1;XP_026299108.1;XP_026299107.1;XP_026299106.1;XP_003249337.1;XP_397274.4	19.4093	18.8732	19.5423	20.8419	20.395	20.1124	20.1411	19.4715	20.6327	18.5862	20.3995	20.5825	19.611	19.7917	NaN	20.1947	20.2659	20.6863	19.5462	21.4624	NaN	NaN	NaN	NaN	19.6886	20.3731	20.4703	NaN	20.4787
XP_003249354.2;XP_026301833.1;XP_016766205.2	21.6398	22.9682	18.9427	NaN	20.1581	NaN	NaN	21.4855	22.4177	NaN	NaN	NaN	20.3985	NaN	NaN	NaN	NaN	NaN	21.8307	NaN	20.9483	25.8669	25.015	23.6603	20.5969	19.2586	NaN	20.9412	NaN
XP_003249380.1	16.7898	19.0627	NaN	NaN	NaN	NaN	NaN	NaN	NaN	17.8715	NaN	NaN	NaN	17.6842	NaN	NaN	NaN	17.9785	NaN	NaN	NaN	NaN	NaN	NaN	18.2573	NaN	17.6957	NaN	NaN
XP_003249382.1	23.8855	23.6931	24.3025	25.1865	24.7424	24.4818	25.0265	23.6435	24.7246	25.0765	24.89	24.1193	24.3537	24.3748	23.6792	24.3873	24.6412	24.9767	22.2519	24.9395	25.0443	23.5932	24.3133	24.911	24.9911	25.0639	24.6477	25.3297	24.6595
XP_016771651.1;XP_003249384.1	NaN	NaN	NaN	NaN	NaN	NaN	NaN	NaN	NaN	NaN	NaN	NaN	NaN	NaN	NaN	NaN	NaN	NaN	NaN	NaN	NaN	NaN	NaN	NaN	NaN	NaN	NaN	NaN	NaN
XP_003249386.1	NaN	NaN	18.7278	NaN	NaN	NaN	NaN	NaN	NaN	NaN	NaN	NaN	NaN	NaN	NaN	NaN	NaN	NaN	NaN	NaN	NaN	NaN	NaN	NaN	NaN	NaN	NaN	NaN	NaN
XP_003249419.1;XP_623820.2	NaN	NaN	NaN	17.5486	17.0696	NaN	NaN	NaN	NaN	NaN	17.272	NaN	NaN	17.4163	NaN	NaN	17.6458	NaN	NaN	NaN	NaN	NaN	NaN	NaN	NaN	17.2006	17.4147	NaN	NaN
XP_003249447.1;XP_006559196.1	21.2183	20.2249	21.2097	21.0145	21.7415	22.5486	21.4243	18.809	21.9495	21.4055	21.0532	20.6507	21.3401	21.9147	NaN	19.1817	22.3574	22.9112	NaN	20.8592	22.7567	NaN	NaN	22.9404	22.8461	19.0661	22.4419	19.1941	19.168
XP_003249451.1	NaN	NaN	NaN	NaN	NaN	14.688	NaN	NaN	NaN	NaN	NaN	NaN	NaN	NaN	NaN	NaN	NaN	NaN	NaN	NaN	NaN	NaN	NaN	NaN	NaN	NaN	NaN	NaN	NaN
XP_006559389.1;XP_003249477.1	18.1618	NaN	NaN	20.968	20.302	20.381	20.3917	NaN	19.7221	20.0297	18.4288	20.5447	20.0036	20.6442	NaN	19.713	19.2262	20.7713	NaN	19.3744	19.9003	NaN	NaN	20.3812	21.4746	21.2164	20.3458	19.1947	19.9912
XP_003249515.1	NaN	NaN	NaN	18.2638	18.9037	18.0862	NaN	NaN	18.3641	NaN	NaN	NaN	19.1149	17.3727	NaN	NaN	18.3471	18.8349	NaN	NaN	NaN	NaN	NaN	19.0149	18.7321	17.3505	18.754	NaN	NaN
XP_006559493.1;XP_006559492.1;XP_003249529.1	18.602	18.505	19.5019	20.755	20.9583	21.0709	NaN	NaN	18.3447	NaN	NaN	NaN	NaN	20.7743	NaN	NaN	21.2384	20.9091	NaN	NaN	20.2637	NaN	NaN	21.4453	NaN	19.3757	21.0193	NaN	18.9452
XP_006559809.1;XP_003249546.2	NaN	NaN	NaN	NaN	NaN	NaN	19.3229	NaN	NaN	NaN	17.205	NaN	NaN	NaN	NaN	18.4031	NaN	NaN	NaN	NaN	NaN	NaN	NaN	NaN	NaN	NaN	NaN	NaN	18.1404
XP_003249557.1	NaN	NaN	NaN	18.8133	19.0056	18.7155	NaN	NaN	17.5989	NaN	NaN	17.3699	18.6786	18.5828	NaN	NaN	NaN	18.8594	NaN	NaN	NaN	NaN	NaN	NaN	NaN	18.015	18.4812	NaN	17.7295
XP_003249561.2	NaN	NaN	17.8088	18.9746	18.4979	18.2415	18.4642	NaN	NaN	NaN	18.8267	18.321	NaN	18.0593	NaN	17.9333	18.1855	NaN	NaN	NaN	18.2523	NaN	NaN	NaN	19.2013	NaN	18.4437	NaN	18.1237
XP_003249587.1;XP_394112.2	25.2487	25.3072	26.1781	25.1963	24.835	25.4315	25.2097	23.0953	25.745	25.5584	24.7829	24.6989	24.8234	25.019	20.4421	22.6951	25.4909	25.9845	22.2883	23.5221	25.897	NaN	23.5869	26.1417	25.705	24.8978	25.662	24.6086	24.4415
XP_003249689.1	22.6565	22.1234	22.9066	23.5941	23.4809	23.2231	21.464	21.9523	21.9601	22.9235	21.6721	22.8447	22.3267	22.8851	NaN	21.8595	22.8401	23.219	23.1628	22.7014	21.8278	NaN	19.8415	23.1524	23.186	22.6139	23.3181	22.2716	21.7808
XP_026295146.1;XP_006560520.1;XP_003249694.1	NaN	NaN	16.7702	16.841	16.8983	NaN	NaN	NaN	NaN	NaN	NaN	15.9078	NaN	NaN	NaN	NaN	16.1089	16.7284	NaN	NaN	15.9957	NaN	NaN	NaN	16.8055	16.2037	17.3877	16.4364	NaN
XP_003249699.1	NaN	NaN	NaN	15.8082	NaN	NaN	NaN	NaN	NaN	NaN	NaN	NaN	NaN	NaN	NaN	NaN	NaN	NaN	NaN	NaN	NaN	NaN	NaN	NaN	NaN	NaN	15.4046	NaN	NaN
XP_006560653.1;XP_006560652.1;XP_016767119.1;XP_016767118.1;XP_003249707.1	18.5961	18.8744	18.6985	19.033	NaN	19.6275	18.286	NaN	19.3906	20.0991	NaN	19.6103	19.8528	19.1791	NaN	NaN	NaN	NaN	NaN	NaN	18.7553	NaN	NaN	17.7529	20.0236	NaN	NaN	NaN	NaN
XP_003249719.1	NaN	NaN	NaN	18.6035	NaN	NaN	NaN	NaN	NaN	19.9778	18.9419	NaN	NaN	17.0044	NaN	22.2059	NaN	NaN	NaN	20.6636	NaN	NaN	NaN	NaN	NaN	NaN	NaN	NaN	21.0069
XP_003249784.1	17.383	NaN	NaN	18.7394	18.858	18.977	18.6376	NaN	17.6978	NaN	NaN	19.0742	18.181	18.2043	NaN	17.3253	18.3732	19.0923	NaN	NaN	NaN	NaN	NaN	NaN	18.5741	17.8216	19.8172	NaN	18.4444
XP_003249805.1;XP_392244.1	NaN	NaN	NaN	NaN	NaN	NaN	NaN	NaN	NaN	NaN	NaN	NaN	NaN	NaN	NaN	NaN	NaN	NaN	NaN	NaN	NaN	NaN	NaN	NaN	NaN	NaN	NaN	NaN	NaN
XP_003249853.1;XP_003249852.1	NaN	NaN	NaN	18.6957	17.7487	18.9367	NaN	NaN	18.8837	NaN	NaN	NaN	18.5421	18.2812	NaN	NaN	19.0592	17.8808	NaN	NaN	18.6186	NaN	NaN	NaN	NaN	NaN	18.4962	NaN	NaN
XP_006561429.1;XP_006561428.1;XP_003249854.1	NaN	NaN	NaN	NaN	NaN	NaN	NaN	NaN	NaN	NaN	NaN	NaN	NaN	NaN	NaN	NaN	NaN	NaN	NaN	NaN	NaN	NaN	NaN	NaN	NaN	NaN	NaN	15.962	NaN
XP_003249879.2	26.3819	24.9344	25.4852	26.4981	25.6952	26.3638	27.5138	27.134	26.4869	27.2491	26.7385	26.6914	26.7309	26.9252	27.4653	26.1914	26.5503	26.883	27.371	26.1394	27.1579	26.3069	25.5797	26.0897	26.6406	26.5643	26.0098	26.8278	28.2784
XP_003249880.3	NaN	NaN	NaN	18.6573	17.651	17.5648	17.9097	NaN	17.6056	17.8958	18.2792	NaN	17.5019	18.0716	NaN	NaN	18.1183	18.0822	NaN	NaN	NaN	NaN	NaN	NaN	17.4838	18.7054	19.0415	NaN	NaN
XP_026298283.1;XP_026298282.1;XP_003249882.1	NaN	NaN	NaN	NaN	NaN	NaN	NaN	NaN	NaN	NaN	NaN	NaN	NaN	NaN	NaN	NaN	16.4079	NaN	NaN	NaN	NaN	NaN	NaN	NaN	NaN	NaN	NaN	NaN	NaN
XP_016768850.2;XP_003249883.2	22.1933	22.0288	20.3429	21.9961	20.7651	20.9345	19.7014	19.0907	21.9288	21.0958	21.3166	21.8754	20.0331	20.5083	22.0963	20.0375	20.4877	21.1814	NaN	22.794	21.9009	NaN	NaN	20.9175	21.1331	19.9942	21.1559	20.6113	21.3214
XP_003249906.1	18.6382	NaN	18.2006	21.2641	21.1319	20.4022	18.1153	NaN	20.5961	18.4111	20.3987	20.3861	20.979	20.8587	NaN	19.8206	20.6672	20.752	NaN	NaN	20.6935	NaN	NaN	19.1742	21.5755	20.1771	21.3018	20.4276	19.4296
XP_003249914.1	NaN	NaN	NaN	NaN	18.4588	NaN	NaN	NaN	NaN	NaN	NaN	NaN	NaN	16.774	NaN	16.3597	17.304	NaN	NaN	NaN	NaN	NaN	NaN	NaN	NaN	NaN	19.1907	NaN	NaN
XP_006562218.1;XP_006562217.1;XP_394542.4;XP_003250016.1	NaN	NaN	NaN	18.3077	NaN	17.3836	NaN	NaN	17.2549	NaN	NaN	17.5495	17.3437	NaN	NaN	NaN	NaN	NaN	NaN	NaN	NaN	NaN	NaN	17.8426	NaN	NaN	NaN	NaN	NaN
XP_003250023.2	NaN	NaN	NaN	NaN	18.4159	18.8555	NaN	NaN	18.7741	17.4148	18.8934	18.1066	18.5119	18.424	NaN	NaN	NaN	17.5944	NaN	NaN	NaN	NaN	NaN	NaN	NaN	NaN	NaN	NaN	NaN
XP_624504.1;XP_003250050.1	NaN	18.93	NaN	18.2407	18.9697	18.7721	18.7627	NaN	18.3051	17.8093	18.6081	18.4708	18.7454	17.9171	NaN	19.3598	18.3561	17.9507	NaN	20.7461	18.66	NaN	NaN	18.9185	18.6725	19.1487	19.0917	NaN	19.1766
XP_003250059.1	NaN	NaN	18.8957	18.4414	18.121	19.1599	18.4122	18.2947	18.4919	20.7076	19.6042	18.9772	18.2797	17.9495	NaN	20.4719	18.5927	17.392	18.2984	19.342	18.7625	NaN	NaN	19.2771	18.1782	19.9288	18.3137	19.1648	21.4383
XP_003250074.1;XP_016769773.1	21.3614	20.7546	18.9198	21.8793	22.111	21.7272	21.4379	21.5274	21.7348	21.7931	21.2131	22.0979	21.9498	22.2489	NaN	20.8214	21.231	21.6413	21.7735	21.2668	NaN	NaN	NaN	18.5495	21.6379	22.8447	21.4265	21.3745	22.1251
XP_003250076.3	21.0797	NaN	20.7021	21.5574	22.0586	22.1116	22.2793	20.0828	21.9535	21.3631	21.0672	21.8759	22.5158	22.3263	NaN	22.2473	21.0458	21.5408	20.4916	19.6166	21.2481	NaN	NaN	21.6538	22.3847	21.0726	21.8145	22.3927	22.272
XP_003250093.1	NaN	NaN	NaN	NaN	19.1862	18.7763	20.2796	NaN	NaN	NaN	18.7826	20.0273	19.4724	NaN	NaN	18.9799	NaN	16.5361	NaN	NaN	NaN	NaN	NaN	NaN	NaN	20.2526	NaN	19.9495	NaN
XP_003250139.1	20.6694	23.6155	20.8486	NaN	NaN	18.066	20.9922	22.6358	20.0908	21.8051	20.2428	20.3051	20.1971	18.6818	NaN	20.0362	19.8747	19.3096	23.0945	NaN	19.5923	22.0151	21.858	19.9268	20.7592	20.7743	18.8202	NaN	NaN
XP_003250159.1	NaN	19.6435	18.872	NaN	18.1348	20.0933	NaN	NaN	NaN	19.83	NaN	NaN	NaN	19.5248	NaN	NaN	18.7162	19.5213	NaN	NaN	18.6991	NaN	NaN	19.2382	19.5959	NaN	18.7909	NaN	NaN
XP_026298935.1;XP_016770018.1;XP_003250168.1	18.7423	NaN	18.5533	20.2869	NaN	19.09	18.6437	20.3254	18.2303	NaN	19.6479	19.421	18.428	19.3563	20.1478	NaN	NaN	NaN	NaN	NaN	19.3362	NaN	19.4703	18.9592	17.9059	19.6315	18.4878	18.4316	19.5607
XP_003250197.1;XP_026300921.1;XP_006563105.1	NaN	NaN	NaN	19.6538	19.6751	18.79	17.6323	NaN	18.8286	NaN	19.2817	18.7901	19.1924	18.8586	NaN	19.0409	18.1289	19.3157	NaN	NaN	18.6307	NaN	NaN	19.4325	19.55	19.9955	19.7666	18.5946	18.8898
XP_026297795.1;XP_026297787.1;XP_016768129.1;XP_016768126.1;XP_006563331.1;XP_003250229.1;XP_026297783.1	20.9484	20.8677	20.8259	20.1862	21.75	20.9264	NaN	NaN	21.605	NaN	19.1438	NaN	NaN	20.215	NaN	18.5382	21.1118	21.2753	NaN	NaN	19.7745	NaN	NaN	18.9676	19.9624	17.828	20.4961	NaN	17.8161
XP_003250263.2	NaN	NaN	NaN	NaN	NaN	NaN	19.0455	NaN	NaN	NaN	NaN	NaN	NaN	NaN	NaN	NaN	NaN	19.0032	NaN	NaN	NaN	NaN	NaN	NaN	NaN	NaN	NaN	NaN	NaN
XP_003250264.2	NaN	NaN	NaN	NaN	NaN	16.1541	NaN	NaN	NaN	NaN	NaN	18.0151	NaN	NaN	NaN	18.7214	18.4423	NaN	NaN	17.9044	NaN	NaN	NaN	NaN	NaN	NaN	NaN	16.0473	NaN
XP_003250270.2	19.1892	19.0489	NaN	NaN	NaN	19.6512	NaN	NaN	NaN	19.7819	NaN	NaN	NaN	18.5849	NaN	NaN	NaN	18.214	NaN	NaN	NaN	NaN	NaN	NaN	NaN	NaN	NaN	NaN	NaN
XP_392060.2;XP_006563650.1;XP_003250287.1;XP_623194.2;XP_016772190.1	25.6617	25.4395	25.3381	26.2574	25.7604	25.6845	26.4239	26.0895	25.3504	26.1105	25.053	26.4365	26.1963	25.631	24.7446	25.6882	25.8507	25.3427	26.3741	25.8011	25.8574	23.5192	19.8586	25.3989	21.0761	26.1187	25.3163	25.6407	27.0005
XP_003250305.2;XP_394058.6;XP_006563726.2;XP_006563725.2;XP_006563728.2	20.1963	19.4423	19.9596	19.9744	21.5181	21.0896	19.3662	NaN	20.9612	18.1483	20.4395	20.5237	20.0912	21.1511	NaN	20.0872	20.9677	20.2942	20.3723	21.1352	20.8254	NaN	18.7035	20.3242	20.532	19.9902	21.2391	20.4156	20.2388
XP_003250340.3	21.184	20.1179	19.2945	21.9896	22.0833	20.5064	20.9626	18.5566	21.1646	17.6393	20.2571	21.5214	21.6847	21.3836	NaN	20.4176	22.0242	21.6313	21.1274	19.7034	21.6647	NaN	20.6236	21.1346	20.455	19.4757	22.2303	22.4914	NaN
XP_016768896.2;XP_006563853.2;XP_016768895.2;XP_003250344.2;XP_006563852.2;XP_006563855.1;XP_026298141.1	19.9818	NaN	17.8433	21.0928	21.1383	20.8759	18.0394	19.8363	20.5164	18.6297	20.5528	17.9052	20.8422	20.7308	NaN	19.1818	21.1702	20.9355	19.1027	21.746	20.6885	NaN	NaN	18.7555	18.6841	21.1016	20.3358	19.6336	21.1117
XP_003250346.1	19.3608	19.6178	19.89	20.7264	19.9008	20.5805	20.4483	NaN	20.2073	21.0243	21.6774	22.2576	19.9227	20.8616	NaN	21.0359	19.6314	19.9244	20.3217	20.3695	20.4973	NaN	NaN	19.1456	19.6005	19.7337	19.4876	19.954	NaN
XP_003250351.1;XP_395384.3;XP_006563907.1	NaN	NaN	NaN	NaN	17.9784	NaN	17.6453	NaN	NaN	NaN	NaN	NaN	18.735	NaN	NaN	NaN	NaN	NaN	NaN	NaN	NaN	NaN	NaN	NaN	NaN	NaN	16.6461	NaN	NaN
XP_003250371.3;XP_006564075.2;XP_006564076.2	NaN	NaN	NaN	NaN	20.6148	NaN	NaN	NaN	NaN	NaN	NaN	NaN	NaN	NaN	NaN	NaN	NaN	NaN	NaN	NaN	NaN	NaN	NaN	NaN	NaN	NaN	NaN	NaN	NaN
XP_003250386.3	21.0047	21.5661	21.3036	20.6116	19.662	20.1474	17.5091	NaN	19.9637	19.2043	NaN	19.9442	21.1336	20.1879	NaN	NaN	19.8867	21.3577	NaN	NaN	NaN	NaN	NaN	19.9343	20.5296	16.1128	20.7876	17.5036	NaN
XP_003250392.2	16.4815	16.1122	NaN	NaN	NaN	NaN	NaN	NaN	NaN	NaN	NaN	NaN	NaN	NaN	NaN	NaN	NaN	NaN	NaN	NaN	NaN	NaN	NaN	NaN	NaN	NaN	NaN	NaN	NaN
XP_003250408.1	23.7744	23.9794	23.8124	NaN	24.8308	24.1242	24.9237	NaN	22.6004	22.5301	23.5198	23.5439	22.9212	24.5467	24.5347	25.1936	NaN	24.7907	22.8456	21.3748	23.2126	NaN	20.9499	24.4103	23.5561	24.8993	23.4371	24.8947	NaN
XP_003250432.3	22.1639	20.4989	21.4253	NaN	18.2727	19.4703	21.5979	19.2327	19.8364	19.5071	17.4278	17.4458	20.9655	19.8894	NaN	19.7335	22.2796	20.4997	18.8407	NaN	21.0145	NaN	NaN	21.039	20.9572	19.5111	20.1372	21.3078	NaN
XP_003250452.1	NaN	NaN	20.3904	19.6044	NaN	18.3964	20.219	NaN	19.7726	NaN	NaN	18.9636	19.5103	19.4833	NaN	19.1518	19.5449	NaN	NaN	NaN	NaN	NaN	NaN	NaN	20.284	20.0425	19.857	NaN	20.1408
XP_006564489.1;XP_006564488.1;XP_003250454.1	19.5179	NaN	19.5791	20.8289	20.3659	20.4617	19.8948	NaN	20.0431	18.7628	20.6685	19.8233	19.6982	19.8676	NaN	17.8934	20.5966	21.3151	NaN	NaN	20.8066	NaN	NaN	20.592	21.4152	19.9745	20.8875	19.1884	NaN
XP_026299634.1;XP_003250465.3	NaN	NaN	17.2186	18.9123	18.0846	NaN	NaN	NaN	NaN	NaN	NaN	NaN	18.079	17.8685	NaN	18.2221	NaN	17.7783	NaN	NaN	18.1432	NaN	NaN	NaN	NaN	17.7165	19.398	19.0374	NaN
XP_003250468.1;XP_016769866.1;XP_006564514.1;XP_016769865.1;XP_006564513.1	17.3035	NaN	18.4824	20.6073	19.7862	19.0523	18.5526	NaN	18.8136	NaN	NaN	18.4289	19.6356	18.4864	NaN	NaN	18.4616	19.0207	NaN	19.7168	NaN	NaN	NaN	19.6612	19.5255	17.7978	20.1328	18.6187	17.95
XP_003250480.1	NaN	NaN	NaN	NaN	16.9981	18.1027	NaN	NaN	17.6148	NaN	17.1346	NaN	17.6021	17.5906	NaN	NaN	NaN	NaN	NaN	NaN	NaN	NaN	NaN	17.3455	NaN	NaN	NaN	NaN	NaN
XP_003250481.1	NaN	19.8579	21.2904	22.0249	22.2772	21.5103	21.5961	20.2705	21.5108	21.824	22.0885	21.3415	21.4445	21.2475	21.3814	21.6628	21.4948	21.7938	21.839	NaN	21.862	NaN	NaN	22.1203	22.2418	21.1236	22.2066	21.715	21.1631
XP_026296405.1;XP_003250526.1	24.3005	23.9875	23.314	24.0325	24.3785	23.5835	25.0459	22.7287	23.8088	24.0805	24.8577	25.1639	24.2532	23.8422	NaN	25.3462	24.5175	23.9415	23.8697	22.527	24.1208	NaN	24.0358	23.7262	23.4738	23.8452	23.6155	23.1503	24.4402
XP_003250529.1;XP_624758.3	NaN	NaN	NaN	17.4382	NaN	17.933	NaN	NaN	NaN	NaN	NaN	NaN	NaN	17.4849	NaN	NaN	NaN	NaN	NaN	NaN	18.1098	NaN	NaN	NaN	18.2551	16.5337	NaN	NaN	NaN
XP_003250530.3	NaN	NaN	NaN	NaN	NaN	NaN	NaN	NaN	NaN	NaN	NaN	NaN	NaN	NaN	NaN	NaN	NaN	NaN	NaN	17.5107	NaN	NaN	NaN	NaN	NaN	NaN	NaN	NaN	17.8389
XP_003250531.1;XP_006564830.1;XP_006564833.1;XP_006564832.1;XP_006564831.1	21.4147	19.7458	21.6272	21.5681	21.4469	21.3898	20.7007	NaN	20.9648	19.6518	21.3389	20.788	21.2338	20.952	NaN	18.0068	20.9293	21.7503	NaN	NaN	21.0009	NaN	NaN	21.7511	21.3477	20.3013	21.5129	20.9821	19.7147
XP_006565044.2;XP_003250569.2	NaN	NaN	NaN	NaN	NaN	22.1786	20.5051	NaN	19.8072	21.6327	20.7349	19.8706	NaN	NaN	NaN	22.2476	24.2812	19.4014	23.1799	NaN	17.8998	NaN	20.6267	20.5683	19.8441	24.1363	18.3197	22.1076	21.7039
XP_006565244.1;XP_006565243.1;XP_026300109.1;XP_016770919.1;XP_006565241.1;XP_624665.2;XP_006565240.1;XP_003250600.1;XP_006565239.1;XP_006565238.1	NaN	NaN	NaN	16.9403	NaN	NaN	NaN	NaN	NaN	NaN	NaN	NaN	NaN	NaN	NaN	NaN	NaN	16.3876	NaN	NaN	16.7137	NaN	NaN	NaN	NaN	NaN	16.6015	NaN	NaN
XP_006565362.1;XP_003250615.1;XP_006565363.2	NaN	NaN	NaN	NaN	NaN	16.5715	NaN	NaN	NaN	NaN	NaN	NaN	17.8793	NaN	NaN	NaN	17.772	19.1294	NaN	NaN	NaN	NaN	NaN	NaN	17.7647	NaN	NaN	NaN	NaN
XP_003250628.2;XP_006565450.2	NaN	NaN	NaN	18.9723	NaN	17.9028	NaN	NaN	NaN	NaN	NaN	NaN	18.2719	NaN	NaN	NaN	NaN	18.3343	NaN	NaN	17.9047	NaN	NaN	18.2509	18.4542	17.9949	18.4848	18.6847	NaN
XP_006565471.2;XP_026296954.1;XP_003250630.2;XP_006565470.2;XP_006565469.2;XP_026296953.1;XP_006565467.2;XP_006565466.2	NaN	18.7556	NaN	21.3403	20.5539	19.6418	17.8165	NaN	20.4277	19.0101	19.6893	19.9237	19.9316	19.602	19.06	18.4764	19.8271	19.8392	19.6568	20.0756	20.1727	NaN	19.7266	19.9686	20.2162	19.9479	20.9064	20.6333	19.7771
XP_003250648.1	15.8494	NaN	18.4516	16.1135	NaN	NaN	NaN	NaN	17.0604	NaN	NaN	NaN	NaN	17.1521	NaN	NaN	17.3054	18.6163	NaN	NaN	17.25	NaN	NaN	18.7538	NaN	NaN	18.371	NaN	NaN
XP_003250667.2	23.7888	24.8189	23.1507	17.5612	22.2364	22.1412	23.6313	25.4308	23.8421	24.1543	22.0306	22.6977	23.1505	20.8303	NaN	22.709	20.2902	23.4399	22.8726	NaN	22.388	24.3345	25.0164	23.51	22.3114	22.9248	22.5899	23.5169	22.7351
XP_006565597.1;XP_006565596.1;XP_003250675.2	18.9623	NaN	20.3512	19.6777	20.8812	19.918	23.4925	NaN	20.404	NaN	21.7524	21.5214	20.8647	19.8641	NaN	22.7286	21.8247	19.8224	22.323	20.6684	19.6087	NaN	21.0391	19.795	19.515	20.5492	19.8836	21.103	21.7483
XP_003250682.1	17.9978	17.8325	NaN	NaN	NaN	17.7619	NaN	NaN	NaN	NaN	18.1152	NaN	17.7304	17.9467	NaN	16.7808	NaN	18.4708	NaN	NaN	17.7332	NaN	NaN	NaN	17.5208	NaN	NaN	NaN	NaN
XP_625060.1;XP_003250792.1	24.5555	24.4712	22.7482	21.9361	22.5343	24.0172	21.3562	21.8436	22.2678	24.3291	21.3864	21.1837	21.4751	23.0702	22.8626	21.378	23.6798	23.5185	22.1794	22.8705	23.9094	NaN	21.393	23.5467	22.4282	21.7875	23.5193	20.3041	21.3733
XP_003250800.2	NaN	NaN	NaN	17.4457	NaN	NaN	NaN	NaN	NaN	NaN	NaN	NaN	NaN	NaN	NaN	NaN	NaN	NaN	NaN	NaN	NaN	NaN	NaN	NaN	NaN	NaN	NaN	NaN	NaN
XP_003250831.1	19.1714	19.0979	NaN	NaN	16.8621	18.5116	NaN	NaN	17.5384	NaN	NaN	NaN	NaN	18.6986	NaN	NaN	NaN	NaN	NaN	NaN	NaN	NaN	NaN	NaN	NaN	NaN	NaN	NaN	NaN
XP_003250866.2	20.1351	18.7033	20.8454	22.4859	22.1008	18.2814	21.801	20.7334	21.61	21.0918	22.2322	22.1503	22.9138	22.431	NaN	21.7175	21.5972	21.6903	20.8266	NaN	21.6233	NaN	20.829	22.3382	22.6704	22.9988	22.5788	22.5579	18.5042
XP_003250884.1	NaN	18.2998	17.9862	19.9317	19.1317	19.4806	NaN	NaN	18.5002	NaN	NaN	NaN	18.7125	19.4958	NaN	NaN	18.9223	19.6296	NaN	NaN	18.3886	NaN	NaN	17.3741	19.4867	19.0231	19.4734	18.9351	18.9473
XP_016770402.1;XP_003250893.1	NaN	NaN	NaN	NaN	17.2759	17.1684	NaN	NaN	NaN	NaN	NaN	NaN	NaN	16.9662	NaN	NaN	NaN	NaN	NaN	NaN	NaN	NaN	NaN	NaN	NaN	NaN	16.2743	NaN	NaN
XP_003250928.2	17.8205	NaN	NaN	NaN	NaN	20.5792	NaN	NaN	NaN	NaN	18.1971	19.0455	19.0755	17.9042	NaN	NaN	NaN	19.1654	NaN	NaN	NaN	NaN	NaN	NaN	17.9403	NaN	NaN	NaN	NaN
XP_003250941.2	NaN	NaN	NaN	NaN	16.4479	NaN	NaN	NaN	NaN	NaN	NaN	NaN	NaN	16.0452	NaN	16.7224	17.3537	NaN	NaN	NaN	NaN	NaN	NaN	NaN	NaN	NaN	NaN	NaN	NaN
XP_003250943.1	NaN	NaN	NaN	NaN	NaN	NaN	NaN	NaN	NaN	NaN	NaN	17.3063	NaN	NaN	NaN	NaN	NaN	NaN	NaN	NaN	NaN	NaN	NaN	NaN	NaN	NaN	NaN	NaN	NaN
XP_026298209.1;XP_026298208.1;XP_016769304.2;XP_003250947.2	NaN	NaN	NaN	18.1801	18.15	19.4543	19.6625	NaN	17.7221	21.7301	20.1578	20.0653	17.9683	17.5434	NaN	21.9461	18.3277	18.1361	19.285	20.3626	18.7443	NaN	21.7259	NaN	NaN	19.93	17.7653	19.6656	22.3791
XP_003250980.1;XP_006567221.1	20.1131	21.0863	19.0657	19.9808	19.6074	20.8123	21.5592	19.056	19.486	21.184	21.7314	21.4151	20.7795	19.2475	NaN	22.8292	19.5957	19.9064	20.0564	21.3501	19.8379	NaN	NaN	19.7493	19.6296	20.6701	18.7462	20.8835	21.8474
XP_006567286.1;XP_003250988.1	NaN	NaN	NaN	NaN	17.6219	17.8266	NaN	NaN	NaN	17.3005	NaN	NaN	17.9018	17.1677	NaN	NaN	NaN	16.9839	NaN	NaN	18.1641	NaN	NaN	NaN	NaN	17.8593	18.5965	NaN	NaN
XP_003250990.1;XP_026296218.1;XP_016767249.1;XP_003250991.1;XP_006567289.1;XP_006567288.1	NaN	NaN	NaN	NaN	17.4904	17.87	NaN	NaN	17.6917	NaN	NaN	17.4692	17.8514	16.6243	NaN	NaN	NaN	17.6692	NaN	NaN	17.0007	NaN	NaN	NaN	17.4707	17.2208	18.9391	NaN	NaN
XP_003250993.1	NaN	NaN	18.1785	18.0736	18.9563	17.8955	17.5217	NaN	19.6298	NaN	NaN	17.6597	NaN	18.7891	NaN	20.0815	18.4541	18.0741	NaN	NaN	18.8901	NaN	NaN	NaN	14.4746	17.6036	18.7843	NaN	18.2681
XP_003250996.1	NaN	NaN	NaN	NaN	NaN	NaN	NaN	NaN	NaN	18.5776	NaN	NaN	NaN	NaN	NaN	20.6038	NaN	NaN	NaN	NaN	NaN	NaN	NaN	NaN	NaN	NaN	NaN	NaN	19.7923
XP_003251036.1	NaN	NaN	NaN	NaN	15.1097	NaN	NaN	NaN	NaN	NaN	NaN	NaN	NaN	NaN	NaN	NaN	NaN	NaN	NaN	NaN	NaN	NaN	NaN	NaN	NaN	NaN	NaN	NaN	NaN
XP_003251072.1;XP_392513.1	NaN	NaN	NaN	NaN	NaN	NaN	NaN	NaN	NaN	NaN	NaN	NaN	16.6194	NaN	NaN	NaN	NaN	NaN	NaN	NaN	NaN	NaN	NaN	NaN	NaN	NaN	NaN	NaN	NaN
XP_003251085.1	18.3127	19.1473	NaN	NaN	17.1572	NaN	NaN	NaN	17.8349	18.3037	NaN	NaN	NaN	19.0644	NaN	NaN	NaN	17.389	NaN	NaN	NaN	NaN	NaN	NaN	NaN	NaN	17.5908	NaN	NaN
XP_003251116.1	18.5591	NaN	NaN	18.794	NaN	NaN	18.6409	20.8937	18.2201	21.8099	17.9451	18.7247	NaN	16.7316	20.9572	20.0826	18.5948	NaN	19.5493	23.0262	NaN	NaN	NaN	17.1271	NaN	19.2371	NaN	19.3894	22.1413
XP_006567964.2;XP_006567963.2;XP_003251131.2	NaN	NaN	NaN	19.5996	18.8818	18.5748	NaN	NaN	18.6848	NaN	19.1426	NaN	18.9178	18.6365	NaN	19.0425	19.1106	18.8724	NaN	NaN	NaN	NaN	NaN	19.7018	19.593	20.3485	19.645	20.1862	20.3658
XP_394209.2;XP_003251149.1;XP_003251148.1	22.0848	22.4991	19.8304	NaN	18.4355	18.6301	19.2868	19.1124	18.9592	19.9556	18.8191	18.3831	17.4123	18.9121	NaN	18.9105	NaN	NaN	21.6311	NaN	NaN	19.3084	21.1999	20.3473	NaN	18.777	NaN	17.6351	NaN
XP_003251150.1	21.612	21.4223	21.2594	21.6585	22.4292	21.3116	21.6407	19.1822	21.4876	20.733	21.8558	21.544	22.1861	21.3716	NaN	21.037	21.1883	21.8036	NaN	19.4581	21.1172	NaN	22.2274	21.7178	20.983	21.645	21.8773	21.9774	20.7915
XP_003251156.1;XP_003251155.1	19.713	20.8006	20.8432	NaN	21.5864	20.7262	20.2287	NaN	20.6822	20.269	20.0703	21.0083	21.771	21.564	NaN	20.6785	NaN	20.2666	NaN	NaN	18.9979	NaN	NaN	21.3637	20.4403	20.827	21.2691	NaN	NaN
XP_397314.1;XP_003251167.1	19.2511	NaN	21.1696	22.1307	22.0322	21.106	NaN	20.2677	20.9632	19.0508	21.3769	NaN	21.147	20.905	NaN	19.9897	21.0179	20.3467	NaN	20.4102	20.3867	NaN	NaN	20.2495	21.4242	NaN	21.704	21.4703	19.7548
XP_003251195.1	NaN	NaN	17.7734	21.5642	21.39	20.2648	NaN	NaN	21.0048	NaN	19.8663	19.2481	20.5337	20.7401	NaN	19.1566	20.0961	20.2241	19.7058	19.2278	19.9119	NaN	20.3723	20.452	20.589	19.987	21.002	18.4707	19.365
XP_003251210.1	18.2349	NaN	NaN	18.0939	NaN	18.744	NaN	NaN	17.914	NaN	NaN	NaN	17.5986	18.7788	NaN	16.4334	17.7159	18.4712	NaN	NaN	18.2839	NaN	NaN	NaN	18.8038	NaN	17.9552	NaN	NaN
XP_003251217.1	17.7649	NaN	18.8141	19.0329	18.3604	19.4055	NaN	NaN	18.4623	17.5049	18.7773	18.8707	17.9647	18.5429	NaN	22.7726	17.0866	19.2413	NaN	18.8552	17.6969	NaN	NaN	18.596	17.9479	19.4585	NaN	19.0688	22.5962
XP_016773376.1;XP_006570863.1;XP_003251624.1;XP_003251221.1	NaN	NaN	NaN	NaN	18.59	18.5713	17.2808	NaN	NaN	NaN	NaN	NaN	18.724	17.8985	NaN	19.7732	NaN	19.4057	NaN	NaN	NaN	NaN	NaN	18.9204	19.2212	NaN	19.0862	NaN	NaN
XP_006568832.2;XP_006568831.2;XP_003251267.3	NaN	NaN	NaN	17.7571	18.2229	16.8007	NaN	NaN	NaN	NaN	16.3638	NaN	17.3361	NaN	NaN	16.792	NaN	17.6934	NaN	NaN	NaN	NaN	NaN	NaN	NaN	NaN	17.6543	NaN	NaN
XP_003251270.1	NaN	NaN	NaN	NaN	NaN	NaN	NaN	NaN	NaN	16.1985	NaN	NaN	NaN	NaN	NaN	18.7943	NaN	NaN	NaN	NaN	NaN	NaN	NaN	NaN	NaN	NaN	NaN	NaN	NaN
XP_003251281.1	NaN	NaN	NaN	NaN	17.0772	18.1487	NaN	NaN	NaN	NaN	NaN	NaN	NaN	17.5319	NaN	NaN	NaN	17.1361	NaN	NaN	NaN	NaN	NaN	NaN	NaN	NaN	NaN	NaN	NaN
XP_006569018.1;XP_006569017.1;XP_003251296.1	NaN	NaN	NaN	17.2496	18.4393	16.8358	NaN	17.9582	20.2459	NaN	NaN	17.9539	17.9576	18.6336	NaN	21.8094	18.9812	18.803	NaN	NaN	NaN	NaN	NaN	NaN	18.5983	19.155	18.6627	18.6375	20.1171
XP_393613.1;XP_003251320.1	18.6226	17.5844	NaN	15.7391	16.8821	17.0143	NaN	NaN	16.5566	16.6898	NaN	15.2149	16.9094	16.5589	NaN	NaN	17.4364	NaN	NaN	NaN	16.8894	NaN	NaN	17.5302	17.0749	NaN	16.3459	NaN	NaN
XP_003251413.2	18.2575	20.8328	21.1519	21.7451	20.6016	21.5895	21.4252	21.4338	20.8341	23.3892	22.0511	21.9116	20.5269	20.9199	NaN	23.5728	21.2973	18.8849	20.1225	21.8588	21.4774	NaN	NaN	21.1502	20.4514	22.302	20.3689	22.3381	23.1259
XP_003251420.1	NaN	NaN	NaN	17.3547	NaN	18.6758	18.254	NaN	16.6224	NaN	17.7431	17.1341	17.9265	17.7883	NaN	NaN	NaN	NaN	NaN	NaN	NaN	NaN	NaN	18.0222	NaN	NaN	NaN	NaN	NaN
XP_003251449.1	20.0585	19.4446	19.7396	19.2679	21.6686	20.9481	20.199	NaN	21.1066	20.3283	20.2332	21.2315	22.0176	21.448	NaN	20.3053	18.5889	20.7181	NaN	NaN	19.6335	NaN	NaN	18.626	20.5227	18.1997	21.6608	19.4974	NaN
XP_016767697.1;XP_003251464.1	19.0988	20.6604	NaN	17.7508	19.2959	NaN	20.3162	20.8746	NaN	NaN	17.9116	20.8497	20.1363	19.9847	NaN	NaN	22.1898	NaN	20.3226	19.2504	NaN	NaN	NaN	19.3829	21.0838	18.074	NaN	20.8072	20.765
XP_003251471.2	NaN	NaN	NaN	17.2139	NaN	NaN	NaN	NaN	NaN	NaN	NaN	NaN	NaN	NaN	NaN	NaN	NaN	NaN	NaN	NaN	NaN	NaN	NaN	NaN	16.4406	NaN	NaN	NaN	NaN
XP_392990.2;XP_003251503.1	22.8175	22.9139	20.1181	22.6069	23.9063	22.9728	23.6632	22.1466	23.1126	21.3644	22.9872	23.8798	24.0861	23.2077	21.1343	23.356	21.6905	22.7544	21.8113	20.76	21.9937	NaN	23.5833	23.1876	23.6232	22.567	23.4274	22.3949	23.0216
XP_003251546.2	NaN	NaN	18.6373	NaN	17.1236	NaN	NaN	NaN	NaN	NaN	NaN	NaN	NaN	NaN	NaN	NaN	NaN	NaN	NaN	NaN	NaN	NaN	NaN	NaN	NaN	NaN	17.9478	NaN	17.6887
XP_016770297.1;XP_016770296.1;XP_006570386.1;XP_006570385.1;XP_006570384.1;XP_006570382.2;XP_006570383.1;XP_003251558.1	NaN	NaN	NaN	NaN	16.4869	NaN	16.6409	NaN	NaN	NaN	NaN	NaN	NaN	16.1964	NaN	16.8439	NaN	NaN	NaN	NaN	17.1587	NaN	NaN	NaN	NaN	NaN	NaN	NaN	17.6224
XP_003251576.1	NaN	NaN	NaN	NaN	NaN	NaN	NaN	NaN	NaN	NaN	NaN	NaN	NaN	NaN	NaN	21.482	NaN	20.7833	NaN	NaN	NaN	NaN	NaN	19.8674	NaN	NaN	20.711	NaN	NaN
XP_003251589.1	19.6154	21.0257	20.2579	NaN	NaN	NaN	NaN	NaN	NaN	NaN	NaN	NaN	NaN	NaN	NaN	NaN	NaN	NaN	NaN	NaN	NaN	NaN	NaN	NaN	NaN	NaN	NaN	NaN	NaN
XP_006570675.1;XP_003251593.1	21.4585	21.5086	20.4855	NaN	20.8495	21.7183	NaN	NaN	19.96	20.9259	20.1139	NaN	19.3763	21.4926	NaN	18.866	20.0951	20.7831	NaN	NaN	19.2269	NaN	19.6437	21.0402	20.7279	NaN	21.268	NaN	NaN
XP_003251623.1	18.115	18.4527	18.2883	19.7988	19.4601	19.4514	19.4632	NaN	19.2306	19.2821	19.1189	19.4021	19.8129	19.3504	NaN	17.4764	18.0927	19.2296	NaN	NaN	18.3204	NaN	NaN	NaN	20.0068	19.426	19.2216	17.8385	NaN
XP_003251627.1	22.8463	21.5387	22.5623	23.4276	23.4162	23.3745	21.8401	22.0452	22.6277	21.497	23.4299	23.3092	22.4692	23.4235	22.6172	22.7863	20.0358	23.148	21.4217	23.5593	23.655	22.1425	21.6706	22.9446	22.0221	22.6244	22.9033	22.0542	22.6287
XP_003251675.1	18.1356	18.6837	19.4451	19.4611	20.4114	20.1377	18.0421	NaN	19.7054	NaN	NaN	18.8193	18.3801	20.6583	NaN	NaN	NaN	19.7177	20.0304	NaN	19.9632	NaN	NaN	20.298	20.8145	NaN	NaN	19.8039	NaN
XP_003251676.1;XP_006570954.1	25.5719	25.2914	24.7214	25.1273	25.5219	25.7467	24.8488	23.7706	25.2674	24.8537	25.3158	25.3343	25.475	26.165	NaN	24.198	24.897	25.4574	24.972	20.5001	25.896	NaN	24.1201	25.2042	25.2664	24.4663	25.5491	24.9515	22.5165
XP_006571340.1;XP_003251708.1;XP_003251707.1	22.6461	22.9768	22.3902	20.2761	21.0897	21.9598	21.0088	NaN	21.6762	22.5341	NaN	21.0453	20.6403	22.2197	NaN	21.6463	22.0053	22.4239	NaN	20.9947	22.6797	NaN	NaN	22.7062	19.9518	21.664	21.6964	20.4115	22.0126
XP_003251718.1	NaN	17.8378	NaN	18.8893	18.3015	18.1705	NaN	18.6744	NaN	NaN	18.2924	17.5614	17.5163	17.3501	NaN	NaN	17.2687	18.8415	NaN	NaN	NaN	NaN	NaN	NaN	17.5119	18.1482	20.6407	NaN	NaN
XP_006571438.1;XP_003251730.2;XP_006571439.1	NaN	NaN	NaN	17.8819	NaN	NaN	NaN	NaN	NaN	NaN	NaN	NaN	NaN	NaN	NaN	NaN	17.4196	NaN	NaN	NaN	NaN	NaN	NaN	NaN	NaN	17.9215	16.7029	NaN	NaN
XP_003251737.1;XP_006571391.1;XP_392831.2;XP_006571390.1;XP_016773405.1	18.7681	NaN	16.1247	21.9634	21.2796	21.015	20.2786	NaN	20.474	20.2563	21.0083	20.4268	20.7214	20.9131	20.6923	20.7941	21.1684	20.5743	20.9565	20.9609	21.5462	21.295	NaN	20.7559	21.9258	20.1915	21.0349	21.5138	19.1417
XP_003251758.1	20.1842	19.8967	19.4569	20.6489	21.6456	20.1685	19.8126	NaN	20.7952	18.5766	19.4756	19.9317	20.4742	20.8886	NaN	19.863	20.8495	20.8231	20.3642	19.8063	20.7518	NaN	NaN	20.9904	21.283	20.5321	21.5525	20.9654	NaN
XP_003251769.2	NaN	17.2832	NaN	NaN	16.9847	17.0563	NaN	NaN	NaN	NaN	NaN	NaN	16.9296	NaN	NaN	NaN	NaN	16.9885	NaN	NaN	NaN	NaN	NaN	NaN	NaN	NaN	16.3159	NaN	NaN
XP_006571761.2;XP_003251782.2	NaN	NaN	NaN	NaN	NaN	NaN	NaN	NaN	NaN	NaN	NaN	NaN	18.5409	NaN	NaN	17.5707	NaN	NaN	NaN	NaN	NaN	NaN	NaN	NaN	NaN	NaN	NaN	NaN	NaN
XP_016767010.1;XP_003251792.1	NaN	NaN	NaN	NaN	NaN	NaN	20.2075	NaN	NaN	NaN	NaN	19.3084	19.7362	NaN	NaN	17.8376	NaN	NaN	NaN	NaN	NaN	NaN	NaN	NaN	NaN	NaN	NaN	NaN	19.6841
XP_003251819.1	NaN	NaN	NaN	NaN	NaN	NaN	NaN	NaN	NaN	NaN	NaN	NaN	NaN	NaN	NaN	NaN	NaN	20.1963	NaN	NaN	NaN	NaN	NaN	NaN	NaN	NaN	NaN	NaN	NaN
XP_006571925.2;XP_006571924.2;XP_003251823.2;XP_006571926.2	17.9189	17.1003	18.7349	20.2181	20.1843	19.091	18.5399	NaN	19.0238	NaN	NaN	19.697	18.6894	17.8795	NaN	NaN	17.3798	18.8999	NaN	NaN	18.3442	NaN	NaN	18.9191	18.3871	NaN	19.0588	NaN	NaN
XP_003251828.1	NaN	NaN	17.3696	18.1853	17.6133	17.4668	NaN	NaN	17.1121	NaN	NaN	NaN	NaN	17.0025	NaN	NaN	17.4305	NaN	NaN	NaN	17.3517	NaN	NaN	17.4454	18.237	17.6214	17.1649	NaN	NaN
XP_003251860.1	19.8088	17.9772	19.4306	20.5276	20.1138	19.8804	20.311	20.6213	19.3963	20.2119	19.6642	20.9238	20.1772	20.5597	20.9808	20.0095	20.0862	20.1019	NaN	20.5098	20.7899	NaN	NaN	19.9641	20.2012	19.9594	20.3364	19.82	21.7176
XP_003251871.2;XP_026299274.1	20.9478	21.4316	20.1946	22.8218	23.0123	22.0991	19.6774	18.2786	20.5483	18.2664	21.809	21.1458	22.2659	21.5377	20.4567	NaN	21.8638	22.4252	18.7396	18.5846	21.7574	NaN	20.6784	20.5078	23.2557	19.8899	22.1612	19.8519	20.4465
XP_003251902.3;XP_016772925.2	21.0854	22.029	NaN	20.5031	18.8851	20.0658	23.1119	20.858	19.448	20.6634	22.6574	22.769	21.0698	19.1884	20.7753	21.9506	19.9785	18.5919	22.1001	22.605	NaN	NaN	NaN	NaN	NaN	19.8821	18.4352	21.9674	22.5203
XP_016769655.1;XP_006557276.1;XP_006557275.1;XP_016769654.1;XP_016769653.1;XP_016769652.1;XP_006557277.2	NaN	NaN	NaN	NaN	NaN	NaN	NaN	NaN	NaN	NaN	NaN	NaN	NaN	NaN	NaN	NaN	NaN	NaN	NaN	NaN	NaN	NaN	NaN	NaN	17.8815	NaN	NaN	NaN	NaN
XP_624844.3;XP_006557279.1	NaN	17.0252	NaN	17.906	NaN	17.2574	NaN	NaN	16.9951	NaN	NaN	18.0125	17.2701	17.171	NaN	NaN	NaN	17.6943	NaN	NaN	NaN	NaN	NaN	NaN	17.4602	17.2941	17.0049	NaN	NaN
XP_395900.2;XP_006557288.1	18.0604	NaN	18.5143	17.3848	NaN	NaN	17.7014	NaN	NaN	NaN	NaN	NaN	NaN	NaN	NaN	NaN	NaN	NaN	NaN	NaN	18.5858	NaN	NaN	NaN	17.9259	NaN	17.5155	NaN	NaN
XP_006557289.1	NaN	NaN	NaN	NaN	16.7715	16.8712	NaN	NaN	NaN	NaN	NaN	NaN	NaN	NaN	NaN	NaN	NaN	16.6807	NaN	NaN	17.5803	NaN	NaN	16.6491	17.1182	NaN	16.4928	NaN	NaN
XP_026295186.1;XP_016766617.1;XP_006557303.1;XP_006557302.1;XP_006557301.1;XP_006557300.1	NaN	NaN	NaN	17.9425	NaN	NaN	NaN	NaN	NaN	NaN	NaN	NaN	17.439	17.4349	NaN	NaN	NaN	NaN	NaN	NaN	NaN	NaN	NaN	NaN	17.866	NaN	17.8257	NaN	NaN
XP_006557333.1;XP_006557332.1;XP_395374.2	NaN	NaN	NaN	NaN	16.1426	NaN	NaN	NaN	NaN	NaN	NaN	15.3771	NaN	NaN	NaN	NaN	NaN	NaN	NaN	NaN	NaN	NaN	NaN	NaN	NaN	NaN	16.7121	NaN	NaN
XP_006557347.1;XP_003249086.1	20.0174	18.5969	21.0346	22.1158	21.3079	20.8743	20.6027	19.3376	21.1575	20.867	21.6815	20.7962	20.5939	20.594	NaN	20.8796	20.8742	21.4044	20.3693	NaN	20.8707	NaN	20.3563	21.5732	22.2455	22.0162	20.9398	21.1389	21.6815
XP_006557367.1;XP_006557366.1;XP_006557369.1;XP_006557368.1;XP_026297644.1	21.5881	19.6348	21.8264	22.9391	22.8116	22.5993	21.827	19.589	22.4067	21.3059	22.8545	22.2363	22.414	22.3216	19.9185	21.5543	22.7132	22.5699	21.7164	23.2101	22.7301	20.1073	23.353	22.6718	22.1919	21.9617	22.4149	22.9915	20.9329
XP_006557375.1;XP_016768568.1;XP_006557374.1;XP_006557373.1;XP_016768567.1;XP_016768566.1;XP_026297381.1;XP_026297380.1	NaN	NaN	NaN	NaN	NaN	NaN	NaN	NaN	NaN	NaN	NaN	16.9001	NaN	NaN	NaN	NaN	NaN	NaN	NaN	NaN	NaN	NaN	NaN	NaN	NaN	NaN	NaN	NaN	NaN
XP_006557408.2;XP_623800.3	24.6603	24.0035	24.7961	24.0314	23.7462	24.3908	24.1878	23.8897	24.6313	24.8377	24.2403	23.9796	23.9312	24.0749	23.8539	24.7623	24.4041	24.9683	24.6873	26.1727	24.8196	20.576	24.5336	25.2055	24.2701	24.6109	24.4377	22.296	25.2986
XP_006557413.1;XP_016773279.1;XP_006557414.1;XP_016773278.1	NaN	NaN	NaN	17.2827	17.8036	NaN	NaN	NaN	17.535	NaN	NaN	17.8121	17.3357	17.2187	NaN	17.1805	17.828	18.2564	NaN	NaN	NaN	NaN	NaN	NaN	17.7789	NaN	17.5588	NaN	NaN
XP_016770405.1;XP_006557422.2;XP_006557421.1	NaN	NaN	NaN	18.7979	18.0479	17.4969	NaN	NaN	NaN	NaN	NaN	NaN	NaN	17.8589	NaN	18.2972	17.8417	18.1686	NaN	NaN	17.6205	NaN	NaN	NaN	NaN	19.2008	18.538	NaN	NaN
XP_016773637.1;XP_016773636.1;XP_006557432.1;XP_016773633.1;XP_006557435.1	NaN	NaN	NaN	NaN	16.6866	NaN	NaN	NaN	NaN	NaN	NaN	NaN	NaN	NaN	NaN	NaN	NaN	NaN	NaN	NaN	NaN	NaN	NaN	NaN	NaN	NaN	17.7539	NaN	NaN
XP_006557454.2;XP_392109.4;XP_016766321.2	NaN	NaN	NaN	16.0701	NaN	NaN	NaN	NaN	NaN	NaN	NaN	NaN	NaN	NaN	NaN	15.3658	NaN	NaN	NaN	NaN	NaN	NaN	16.2485	NaN	NaN	NaN	NaN	NaN	NaN
XP_006557463.3;XP_016773156.1;XP_026295856.1;XP_016773151.1;XP_016773161.1	21.7146	20.7579	19.3306	21.8776	21.3744	21.1956	22.5553	NaN	20.8798	20.9525	22.0609	22.9533	21.4816	20.9708	20.341	21.8626	20.7575	21.1025	20.4939	20.1252	21.0289	NaN	NaN	NaN	21.3905	22.2888	21.4347	21.6296	22.5631
XP_006557483.1	22.2895	20.9845	20.4668	16.4098	20.0712	21.6122	16.8516	NaN	19.4449	19.809	NaN	17.2068	18.0681	20.8525	NaN	15.9137	19.5474	20.6546	NaN	NaN	18.3325	NaN	NaN	20.2545	20.8133	NaN	20.0069	NaN	17.7179
XP_006557484.1	NaN	NaN	NaN	NaN	NaN	NaN	NaN	NaN	NaN	NaN	NaN	NaN	NaN	NaN	NaN	NaN	20.6397	NaN	NaN	NaN	NaN	NaN	NaN	NaN	NaN	NaN	NaN	NaN	NaN
XP_006557488.1	NaN	NaN	NaN	NaN	NaN	NaN	NaN	NaN	NaN	NaN	NaN	NaN	NaN	NaN	NaN	NaN	NaN	NaN	NaN	NaN	NaN	NaN	NaN	NaN	NaN	NaN	NaN	NaN	NaN
XP_006557496.1	20.684	19.4866	22.1502	NaN	18.529	20.1085	20.2162	NaN	20.9049	NaN	NaN	19.121	20.4232	20.1028	NaN	NaN	NaN	19.542	NaN	NaN	NaN	NaN	NaN	NaN	19.1353	NaN	18.8193	NaN	NaN
XP_026299737.1;XP_026299736.1;XP_026299735.1;XP_026299734.1;XP_006557505.2	NaN	NaN	NaN	NaN	17.5468	NaN	NaN	NaN	NaN	NaN	NaN	NaN	NaN	NaN	NaN	NaN	NaN	NaN	NaN	NaN	NaN	NaN	NaN	NaN	NaN	NaN	NaN	NaN	NaN
XP_006557510.1	NaN	NaN	NaN	NaN	17.3648	17.9634	NaN	NaN	17.2158	16.961	NaN	NaN	NaN	18.3899	NaN	NaN	16.6388	17.7441	NaN	NaN	NaN	NaN	NaN	17.2199	18.7427	NaN	NaN	NaN	NaN
XP_006557516.1;XP_016770764.1;XP_006557515.1;XP_026299576.1	17.0717	NaN	NaN	NaN	NaN	NaN	NaN	NaN	NaN	17.6237	NaN	NaN	NaN	NaN	NaN	NaN	NaN	17.0162	NaN	NaN	NaN	NaN	NaN	NaN	NaN	NaN	NaN	NaN	NaN
XP_006557527.1	18.5026	NaN	NaN	20.5731	20.2242	16.6541	19.608	19.2386	19.6672	19.5667	18.9122	19.5365	20.1219	19.8275	NaN	19.9654	17.6806	19.0907	19.4633	NaN	19.245	NaN	NaN	19.1983	20.0528	21.1129	19.9141	21.0263	20.479
XP_006557554.1	21.7364	22.397	22.0634	22.9097	21.4449	21.7123	22.5532	22.5039	22.8113	21.3728	22.0271	20.143	21.9304	21.5838	22.9117	21.2644	22.1618	20.9176	22.4571	23.1285	21.3336	23.3195	22.4161	21.5076	21.9745	23.6468	21.9897	23.2244	22.6017
XP_006557566.1	23.2235	23.4995	22.2139	20.0695	20.5537	21.52	19.4307	NaN	20.7826	22.2811	20.3669	19.8246	20.543	21.5223	NaN	18.8617	21.6577	21.0532	NaN	NaN	20.8295	NaN	19.1347	21.4427	21.7978	NaN	20.6142	19.7369	NaN
XP_006557580.1;XP_006557579.1	17.7266	17.8625	NaN	19.8523	18.7934	18.886	18.5534	NaN	18.6908	NaN	NaN	18.8127	19.1528	19.3885	NaN	17.5414	18.0132	19.5392	NaN	NaN	18.4202	NaN	NaN	18.7409	19.4798	19.4865	19.812	18.7312	NaN
XP_016771798.1;XP_006557608.2;XP_006557606.1;XP_016771797.1;XP_016771796.1;XP_006557607.2;XP_006557605.1	17.6109	18.2846	18.1928	20.4347	NaN	16.6291	18.4363	19.4007	18.4116	NaN	19.0726	17.5865	18.4938	NaN	NaN	NaN	17.8824	18.1371	19.6607	NaN	NaN	NaN	NaN	18.6101	18.0891	19.8557	18.2039	19.5783	19.4199
XP_395910.3;XP_006557644.1	NaN	NaN	NaN	19.1504	18.7512	18.3321	NaN	NaN	NaN	NaN	18.2825	17.5432	18.3568	18.2353	NaN	NaN	18.5718	18.9609	NaN	NaN	18.1603	NaN	NaN	18.9185	18.9774	17.5049	19.3047	18.7263	NaN
XP_006557645.1;XP_006557648.1	NaN	NaN	NaN	NaN	NaN	NaN	NaN	NaN	NaN	NaN	NaN	NaN	16.4208	NaN	NaN	NaN	NaN	NaN	NaN	NaN	NaN	NaN	NaN	NaN	NaN	NaN	NaN	NaN	NaN
XP_006557646.1	25.59	25.3261	25.024	25.4033	24.9697	25.2264	26.2673	25.4908	24.8701	25.4393	25.9313	26.2621	25.9563	25.2172	22.8096	26.1985	25.4482	24.8469	25.6571	25.2288	25.5347	NaN	23.4665	24.9383	25.4425	26.2096	25.5452	26.5096	26.312
XP_006557647.1	20.1144	20.0212	NaN	21.6874	21.5111	NaN	21.707	21.4656	20.5323	21.1799	21.5899	20.6256	21.8103	21.291	NaN	22.0582	NaN	21.4386	21.6147	22.3175	22.0048	NaN	NaN	21.9843	21.9811	23.0035	22.5377	20.0881	NaN
XP_006557696.2;XP_016768649.2	NaN	NaN	NaN	18.1129	17.474	NaN	NaN	NaN	NaN	NaN	NaN	NaN	17.8535	NaN	NaN	NaN	NaN	NaN	NaN	NaN	NaN	NaN	NaN	NaN	17.7132	NaN	17.3551	NaN	NaN
XP_006557704.1;XP_006557702.1;XP_006557701.1;XP_006557703.1;XP_006557700.1;XP_392682.3;XP_006557698.1;XP_006557697.1	NaN	NaN	20.1064	20.3684	NaN	20.2207	19.5705	NaN	19.678	NaN	20.0411	19.3613	19.8559	19.7707	NaN	19.0738	19.5732	20.6174	NaN	NaN	19.5976	NaN	20.7289	20.6305	20.6377	20.1877	20.7084	19.7015	19.8084
XP_006557708.2	NaN	18.4461	20.6957	22.1192	22.122	21.0503	21.1777	20.9666	21.6576	20.9377	21.6718	20.9023	21.8774	21.1103	NaN	21.3865	20.5281	22.0753	20.8473	18.8499	21.3459	NaN	NaN	21.5054	22.405	22.016	22.7558	22.2376	21.4758
XP_006557718.1;XP_003249149.1	17.3275	NaN	NaN	NaN	17.0184	18.5577	NaN	NaN	17.3231	NaN	19.346	17.3691	18.0622	17.3181	NaN	20.4174	18.3716	17.429	19.7819	20.4857	NaN	NaN	NaN	NaN	NaN	19.1862	16.4778	19.6183	22.0306
XP_006557750.1;XP_006557751.1;XP_393344.3;XP_006557749.1	21.1706	20.074	20.8712	22.2131	22.4154	22.1481	19.8554	23.1009	21.2892	21.3664	19.7507	21.1287	21.1962	21.9617	NaN	21.6689	21.8936	22.3472	21.3667	22.1121	21.9158	NaN	19.4313	21.6784	21.1304	21.1822	22.0925	22.0161	20.3823
XP_006557761.1	16.4733	20.0334	NaN	NaN	16.4192	20.3812	NaN	NaN	NaN	NaN	NaN	NaN	NaN	18.24	NaN	NaN	17.3637	18.0797	NaN	NaN	17.2258	NaN	NaN	17.7742	17.5426	NaN	17.1743	NaN	NaN
XP_006557802.1	19.3788	18.7287	18.2561	18.0924	19.5763	18.8306	NaN	21.982	18.8344	19.0167	19.0778	NaN	19.6974	20.271	NaN	20.6538	20.8222	19.6893	19.51	NaN	NaN	NaN	NaN	NaN	19.5525	NaN	18.7468	19.8081	20.8866
XP_026301536.1;XP_006557805.2	NaN	NaN	17.7564	NaN	NaN	18.0858	18.0096	NaN	NaN	NaN	NaN	17.8951	18.3044	18.1492	NaN	NaN	NaN	NaN	NaN	NaN	NaN	NaN	NaN	18.7651	18.8535	18.5075	NaN	NaN	NaN
XP_006557806.1	NaN	NaN	NaN	17.6414	NaN	16.8862	NaN	NaN	NaN	17.2855	NaN	NaN	17.3084	16.6544	NaN	16.6157	NaN	NaN	NaN	NaN	NaN	NaN	NaN	NaN	17.5755	17.2562	16.665	NaN	NaN
XP_006557811.1	18.7233	19.2834	18.9961	20.161	20.5257	18.0539	NaN	NaN	18.8957	17.9738	19.2588	18.6222	NaN	19.2449	NaN	19.5061	20.1817	19.3173	18.0637	NaN	17.3685	NaN	NaN	18.7897	20.3491	18.9861	20.0013	18.2166	17.746
XP_006557820.2;XP_026301657.1;XP_016772560.2;XP_016772559.2;XP_026301656.1;XP_026301655.1;XP_016772558.2;XP_016772557.2;XP_016772556.2;XP_016772555.2;XP_016772554.2;XP_016772553.2;XP_016772551.2;XP_026301658.1;XP_016772562.2	NaN	NaN	NaN	17.6568	17.9536	16.8647	NaN	NaN	NaN	NaN	17.6081	17.208	17.6053	17.1243	NaN	NaN	NaN	17.0203	NaN	NaN	17.4047	NaN	NaN	NaN	17.5739	NaN	17.1219	NaN	NaN
XP_026299032.1;XP_016769765.1;XP_006557859.1	NaN	NaN	NaN	NaN	18.2307	NaN	NaN	NaN	NaN	NaN	NaN	NaN	NaN	NaN	NaN	20.055	NaN	NaN	NaN	NaN	NaN	NaN	NaN	NaN	NaN	16.9471	NaN	NaN	NaN
XP_006557871.1;XP_006557874.1;XP_006557873.1;XP_006557872.1;XP_006557870.1;XP_006557869.1	19.6162	21.1034	19.6708	21.1698	21.05	21.3152	20.1207	21.0936	18.0221	22.0939	20.6295	20.0874	20.1395	21.2753	NaN	21.8817	21.2388	21.0579	22.2293	21.1285	21.6347	21.7956	NaN	21.3429	19.786	NaN	21.0106	22.0236	NaN
XP_006557879.1	19.7805	19.9627	19.8647	22.1474	21.1846	20.3566	19.6482	NaN	20.2542	18.1133	18.5502	20.5284	21.3067	21.6324	NaN	19.1355	20.9008	20.8973	19.9004	18.8361	21.2065	NaN	19.8937	17.0899	21.5244	19.0097	21.4358	21.1076	NaN
XP_006557892.1	NaN	19.1202	20.0481	21.289	20.2488	19.4818	21.0051	NaN	21.4942	20.4061	19.4357	19.7106	20.6272	20.9464	NaN	19.7322	19.593	19.6058	21.0479	NaN	20.3556	NaN	20.2745	19.9536	20.034	21.408	21.3793	20.6779	20.7493
XP_006557898.1;XP_624043.2	NaN	18.1746	17.6007	18.3332	17.8503	NaN	18.3749	NaN	NaN	NaN	NaN	18.0813	17.796	17.4258	NaN	18.5352	NaN	NaN	17.7899	NaN	NaN	NaN	NaN	17.0604	NaN	NaN	17.7596	NaN	NaN
XP_624210.1;XP_006557909.1	NaN	NaN	NaN	19.0064	NaN	NaN	NaN	NaN	NaN	NaN	17.1735	NaN	NaN	NaN	NaN	NaN	NaN	NaN	NaN	NaN	NaN	NaN	NaN	NaN	NaN	NaN	NaN	NaN	NaN
XP_026300429.1;XP_016771213.1;XP_006557926.1	NaN	NaN	NaN	20.5122	20.1683	19.7324	20.3714	NaN	19.6579	18.8709	NaN	NaN	19.8368	NaN	NaN	19.8051	19.8761	20.1591	NaN	18.1439	19.3123	NaN	NaN	NaN	NaN	21.3298	20.2636	20.631	20.4578
XP_006557955.1	NaN	NaN	NaN	NaN	NaN	NaN	23.083	NaN	NaN	NaN	NaN	21.5065	20.5637	NaN	NaN	19.9411	19.4717	19.7395	22.0401	NaN	NaN	NaN	NaN	NaN	NaN	20.1468	NaN	NaN	NaN
XP_394113.3;XP_006557994.1	21.2652	22.1583	22.4015	20.6616	21.4595	23.1764	20.3817	NaN	20.3446	23.0267	20.4721	20.0933	20.9282	23.1159	20.1377	20.336	21.6803	22.5309	20.5058	20.2272	20.7569	20.3923	22.6312	22.431	23.0243	20.7882	21.6727	21.6573	NaN
XP_395356.4;XP_006558107.2	18.3054	NaN	18.7371	NaN	NaN	17.8148	19.1844	NaN	NaN	NaN	NaN	18.1267	21.1774	17.4402	NaN	18.2764	18.4574	18.5166	NaN	NaN	NaN	NaN	NaN	NaN	17.8038	NaN	17.4773	NaN	NaN
XP_006558116.1;XP_016770643.1;XP_006558111.1	NaN	NaN	NaN	17.4017	17.1603	17.1164	NaN	NaN	NaN	NaN	NaN	17.4875	NaN	NaN	NaN	17.7178	NaN	16.9442	NaN	NaN	NaN	NaN	NaN	NaN	18.1909	NaN	17.1337	NaN	NaN
XP_006558164.2	NaN	NaN	NaN	NaN	18.9502	NaN	NaN	NaN	18.0451	NaN	NaN	NaN	NaN	NaN	NaN	20.2072	20.5615	18.7472	NaN	NaN	NaN	NaN	NaN	NaN	NaN	NaN	19.2855	NaN	NaN
XP_006558165.1	NaN	19.7289	20.318	22.1385	20.9945	20.8781	20.9816	21.8175	21.1034	20.6301	21.1623	20.9411	21.0932	21.1044	21.0984	20.3142	21.4695	21.4845	21.1169	21.3865	21.1536	NaN	21.7442	20.7929	21.7286	21.2771	21.128	21.092	19.074
XP_396653.1;XP_006558182.1	20.1416	21.4765	NaN	NaN	NaN	NaN	NaN	NaN	NaN	NaN	NaN	NaN	NaN	NaN	NaN	NaN	NaN	NaN	NaN	NaN	NaN	NaN	NaN	NaN	NaN	NaN	NaN	NaN	NaN
XP_006558237.1;XP_624608.3	18.8031	NaN	NaN	NaN	20.31	20.5736	NaN	NaN	19.3311	NaN	19.7348	20.6188	21.367	20.8029	19.886	20.3675	20.5971	18.1921	19.5024	20.0896	21.3056	NaN	NaN	NaN	20.7203	NaN	NaN	NaN	NaN
XP_006558274.1;XP_026298026.1;XP_006558275.1	NaN	NaN	NaN	NaN	NaN	NaN	NaN	NaN	NaN	NaN	NaN	NaN	NaN	NaN	NaN	NaN	NaN	NaN	NaN	NaN	NaN	NaN	NaN	NaN	NaN	NaN	NaN	NaN	NaN
XP_006558285.1	20.0505	20.5563	19.7679	18.795	19.2858	20.5963	NaN	NaN	19.1559	NaN	19.176	17.6459	18.2222	19.9068	NaN	18.0915	20.6978	21.1351	NaN	NaN	20.326	NaN	18.3675	20.58	20.4942	18.4861	19.9911	19.1381	NaN
XP_006558287.1	NaN	NaN	18.0659	NaN	NaN	17.83	NaN	NaN	NaN	NaN	NaN	NaN	NaN	17.5724	NaN	NaN	NaN	NaN	NaN	NaN	NaN	NaN	NaN	NaN	NaN	NaN	17.3719	NaN	NaN
XP_006558376.1	NaN	NaN	NaN	NaN	NaN	NaN	NaN	NaN	NaN	NaN	NaN	NaN	NaN	NaN	NaN	NaN	NaN	NaN	NaN	NaN	NaN	NaN	NaN	NaN	NaN	NaN	NaN	NaN	NaN
XP_006558381.1	19.0749	NaN	NaN	19.9655	19.7239	20.5004	NaN	NaN	20.3685	18.2682	NaN	18.4806	18.7889	19.8867	NaN	NaN	20.5104	20.7198	NaN	NaN	20.5756	NaN	NaN	20.3711	20.3766	19.0336	20.1267	18.451	18.0402
XP_006558384.1	20.2305	21.7657	NaN	NaN	NaN	NaN	20.3563	21.2641	NaN	NaN	NaN	20.0169	NaN	NaN	NaN	NaN	NaN	NaN	NaN	NaN	NaN	NaN	NaN	NaN	NaN	20.4693	19.6778	NaN	NaN
XP_006558415.2;XP_016769415.2;XP_006558414.2;XP_006558413.2	NaN	NaN	18.5576	19.7689	20.1812	18.7067	17.7108	NaN	NaN	17.3978	17.1003	18.2146	18.9436	18.9719	NaN	17.7751	19.2878	20.3177	NaN	NaN	19.0081	NaN	NaN	20.0272	19.0661	18.6991	20.1083	18.5172	18.4619
XP_006558420.1;XP_625242.2	NaN	17.775	NaN	NaN	NaN	NaN	NaN	NaN	NaN	NaN	NaN	NaN	NaN	NaN	NaN	NaN	NaN	NaN	NaN	NaN	NaN	NaN	NaN	NaN	NaN	NaN	NaN	NaN	NaN
XP_006558423.1;XP_006558422.1;XP_624411.2;XP_006558425.1;XP_006558426.1	21.3349	19.9518	21.2924	20.4025	21.7576	21.0258	19.8399	NaN	20.9488	NaN	21.1766	20.6598	21.0639	22.2916	NaN	20.9945	20.5057	22.4783	NaN	NaN	20.3375	NaN	NaN	18.6617	20.5336	20.2483	21.5263	NaN	NaN
XP_006558427.2	23.8067	23.6027	18.06	17.912	19.3483	19.2172	22.195	21.1954	20.8266	20.2131	20.4207	21.56	20.8538	20.6257	19.4452	21.8759	21.904	17.933	20.7321	20.6719	21.1206	NaN	21.7018	20.3205	21.268	21.787	21.1067	21.4233	21.7807
XP_016769522.1;XP_016769521.1;XP_006558429.1;XP_006558428.1	18.5272	NaN	20.1657	18.2922	17.7884	19.6048	18.4698	NaN	19.5412	18.9867	NaN	19.0303	19.2165	19.7647	NaN	NaN	17.8994	18.7237	NaN	NaN	NaN	NaN	NaN	NaN	18.7205	NaN	18.3138	NaN	NaN
XP_006558458.1;XP_016766652.1;XP_016766651.1;XP_016766650.1	21.339	23.6065	19.9665	23.4505	23.3187	24.1534	20.6478	NaN	21.2836	19.5963	23.89	22.7768	23.7766	23.9023	NaN	21.813	22.2764	23.3988	21.0268	NaN	22.4697	21.5414	24.9937	22.3952	23.4786	21.1647	22.7277	21.6247	20.7279
XP_006558473.1;XP_393563.1	17.6858	NaN	NaN	NaN	18.3461	NaN	NaN	NaN	NaN	NaN	NaN	NaN	NaN	NaN	NaN	NaN	NaN	NaN	NaN	NaN	NaN	NaN	NaN	NaN	NaN	NaN	NaN	17.8601	NaN
XP_006558477.1;XP_624048.2;XP_006558476.1;XP_006558475.1	NaN	18.8889	21.3485	20.8376	20.6112	20.9754	21.2168	NaN	20.5758	20.8614	20.016	20.6976	20.6683	21.0205	NaN	20.4482	20.0132	20.9637	NaN	NaN	21.0143	NaN	20.4559	20.545	19.9293	20.0323	20.5246	NaN	19.4709
XP_397149.2;XP_006558480.1	20.0249	21.3853	21.6572	19.2087	21.1243	21.2622	18.815	NaN	21.4022	20.6657	NaN	19.0377	21.397	20.9486	NaN	NaN	21.7556	21.1069	NaN	NaN	21.5667	NaN	NaN	22.6092	21.0901	NaN	21.3509	20.4119	NaN
XP_006558481.1	22.523	21.3207	22.3926	20.7257	20.241	21.3222	22.0243	NaN	21.2484	19.073	22.4928	21.6303	21.2933	18.1626	NaN	22.2357	22.4987	22.1576	NaN	20.6107	21.9352	NaN	NaN	21.756	20.9737	21.1274	22.2318	19.6667	22.2117
XP_006558490.2;XP_006558491.1;XP_395034.3	NaN	NaN	NaN	NaN	16.905	16.294	NaN	NaN	16.0927	NaN	NaN	NaN	NaN	15.6687	NaN	NaN	NaN	NaN	NaN	NaN	NaN	NaN	NaN	NaN	NaN	NaN	17.0661	NaN	NaN
XP_006558506.1;XP_006558505.1	16.5962	17.3075	NaN	NaN	16.7316	16.3799	NaN	NaN	15.5807	NaN	NaN	NaN	NaN	NaN	NaN	NaN	NaN	16.7857	NaN	NaN	NaN	NaN	NaN	17.1136	NaN	NaN	16.0977	NaN	NaN
XP_006558513.3	NaN	18.209	NaN	19.6696	20.473	19.5802	18.2459	NaN	18.7803	18.9555	19.1293	18.9703	18.6591	20.1613	19.5994	17.542	19.285	19.3059	NaN	NaN	19.6459	NaN	NaN	NaN	20.2435	18.6131	19.5152	19.8963	18.7719
XP_623476.1;XP_006558538.1;XP_006558539.1;XP_006558537.1	21.3873	20.6766	21.3274	19.0523	20.8095	21.8879	21.5229	19.5428	21.9584	20.5421	18.5518	21.3269	22.2706	21.8183	NaN	19.5409	20.862	21.045	19.3538	NaN	21.0829	NaN	NaN	20.9753	21.0374	19.937	20.7698	19.268	NaN
XP_006558542.1	19.2779	NaN	19.6977	19.2477	17.6607	19.8652	17.683	NaN	18.9928	17.5188	18.2248	17.7594	17.0494	18.754	NaN	NaN	18.2729	20.3577	NaN	NaN	18.7913	NaN	NaN	19.3495	19.844	17.114	18.6417	NaN	17.6908
XP_006558545.1	19.1611	23.167	23.5412	24.6205	23.7619	24.0909	24.5485	23.9544	24.0864	24.3867	24.3176	24.3008	24.0918	24.0487	22.5173	23.9226	19.2303	24.1266	24.0714	23.2922	24.4887	NaN	25.1839	23.3202	24.6554	25.1212	23.9981	24.6217	24.3859
XP_006558558.3	NaN	NaN	NaN	18.7577	18.2296	19.2413	NaN	NaN	NaN	NaN	NaN	18.8723	18.7652	19.005	NaN	18.6973	NaN	19.3221	NaN	NaN	NaN	NaN	NaN	18.229	NaN	20.1328	19.4784	NaN	20.4252
XP_006558583.1	NaN	NaN	NaN	NaN	17.3145	NaN	NaN	NaN	NaN	NaN	NaN	NaN	NaN	NaN	NaN	NaN	NaN	NaN	NaN	NaN	NaN	NaN	NaN	NaN	NaN	NaN	NaN	NaN	NaN
XP_006558595.1;XP_624571.2	18.3123	18.7632	18.8688	16.7851	18.0328	18.884	18.9712	NaN	18.4234	NaN	NaN	18.4264	20.2908	16.931	NaN	17.3651	19.9423	20.0966	NaN	NaN	18.0097	NaN	NaN	19.0642	18.5851	NaN	19.6495	NaN	NaN
XP_006558624.1	NaN	NaN	NaN	NaN	NaN	NaN	NaN	NaN	NaN	NaN	NaN	NaN	NaN	NaN	NaN	NaN	NaN	NaN	NaN	NaN	NaN	NaN	21.6534	NaN	NaN	NaN	NaN	NaN	NaN
XP_006558637.1	NaN	NaN	NaN	NaN	NaN	NaN	NaN	NaN	NaN	NaN	NaN	NaN	NaN	NaN	NaN	NaN	NaN	NaN	NaN	NaN	NaN	NaN	NaN	NaN	17.9597	NaN	NaN	18.4168	18.9659
XP_006558672.1	22.2063	21.8658	22.6305	22.1207	22.2901	22.4029	21.061	22.1857	22.4637	22.2433	21.6145	21.3735	21.6813	22.398	21.3874	21.1877	22.2627	20.7238	NaN	21.7563	22.7057	NaN	18.0176	21.6207	21.8974	21.3958	22.294	21.9076	19.6844
XP_016773354.1;XP_006558673.1	NaN	NaN	NaN	NaN	NaN	NaN	NaN	NaN	NaN	NaN	NaN	NaN	NaN	NaN	NaN	NaN	NaN	NaN	NaN	NaN	NaN	NaN	NaN	NaN	NaN	NaN	NaN	NaN	NaN
XP_006558679.2	27.2988	26.3008	27.0156	24.7205	25.7036	26.7951	24.7694	21.678	26.4779	26.0363	25.3357	24.7505	25.3209	26.1089	23.6942	22.2419	26.4395	26.5884	22.5674	24.2317	26.0268	23.0169	23.2564	26.5524	25.4913	23.9454	25.5865	24.9777	22.5505
XP_006558692.1	NaN	NaN	NaN	NaN	17.4361	NaN	NaN	NaN	16.9649	15.8951	NaN	16.5317	NaN	NaN	NaN	NaN	NaN	NaN	NaN	NaN	NaN	NaN	NaN	NaN	NaN	16.5722	16.7909	NaN	NaN
XP_624223.1;XP_006558699.1	NaN	NaN	NaN	19.028	18.4224	18.4246	NaN	NaN	NaN	NaN	18.5404	18.2729	NaN	18.1863	NaN	NaN	18.6519	NaN	NaN	NaN	NaN	NaN	NaN	NaN	NaN	NaN	19.1217	19.8187	NaN
XP_026298159.1;XP_026298158.1;XP_006558716.1	21.3309	20.4972	20.5019	21.1591	20.5037	21.1776	21.3138	19.6495	20.9591	19.9334	20.6587	20.6484	20.9273	20.1869	NaN	21.0405	21.6337	21.4317	18.411	NaN	21.2874	NaN	NaN	21.6485	20.3185	21.6428	21.0664	21.5643	20.3523
XP_006558732.1	NaN	NaN	NaN	NaN	NaN	NaN	NaN	NaN	NaN	NaN	NaN	NaN	NaN	NaN	NaN	NaN	NaN	NaN	18.7217	NaN	NaN	NaN	NaN	NaN	NaN	NaN	16.359	NaN	NaN
XP_026295851.1;XP_026295850.1;XP_026295849.1;XP_006558751.1	21.468	21.7533	NaN	NaN	NaN	21.8767	NaN	NaN	NaN	19.5619	NaN	NaN	NaN	20.9511	NaN	NaN	19.1965	18.4201	NaN	NaN	20.4773	NaN	NaN	19.1353	20.1887	NaN	19.0632	NaN	NaN
XP_006558763.1	NaN	NaN	NaN	NaN	15.6511	NaN	NaN	NaN	NaN	NaN	NaN	NaN	NaN	NaN	NaN	NaN	NaN	NaN	NaN	NaN	NaN	NaN	NaN	NaN	NaN	NaN	NaN	NaN	NaN
XP_006558813.1;XP_396117.2	22.5428	21.4014	22.0505	23.6505	23.2005	22.6829	23.1206	22.2793	22.773	21.2037	23.1124	23.1306	23.1403	22.6498	21.3968	22.8855	23.2047	23.0648	22.236	21.712	22.8752	NaN	21.9588	22.7731	23.4373	22.9728	23.2821	23.1182	22.5977
XP_006558862.1;XP_006558861.1	NaN	20.3083	NaN	21.6416	21.524	20.9413	15.6763	NaN	15.4252	NaN	20.4216	16.0667	19.1504	20.7645	NaN	16.8294	NaN	21.2079	18.5182	NaN	17.275	NaN	19.2054	18.2479	19.0215	16.0232	20.0726	18.9669	NaN
XP_396692.3;XP_016768544.1;XP_016768543.1;XP_016768542.1;XP_006558879.1	NaN	NaN	NaN	18.3836	18.7377	19.7622	19.0987	NaN	17.6981	NaN	17.6079	18.1309	19.0746	19.471	NaN	20.3466	18.9214	18.6095	NaN	18.2656	18.7425	NaN	NaN	19.5304	19.285	NaN	19.1191	19.3216	NaN
XP_393632.2;XP_006558903.1;XP_006558902.1	22.0076	22.5786	22.7615	21.4493	23.2157	21.1404	22.6623	23.8284	23.2154	22.9099	22.7163	22.8034	21.6932	22.0625	20.9774	23.5557	23.3145	22.7465	24.9837	22.3671	21.7651	25.4076	25.0325	23.6499	22.7857	22.9973	22.3037	23.2282	22.72
XP_393544.3;XP_006558909.1	NaN	22.2824	NaN	NaN	NaN	NaN	NaN	NaN	NaN	NaN	NaN	NaN	NaN	NaN	NaN	NaN	NaN	NaN	NaN	NaN	NaN	NaN	NaN	NaN	NaN	NaN	NaN	NaN	NaN
XP_006558914.1	NaN	18.3785	NaN	22.3719	21.7661	21.3028	21.0545	NaN	21.3661	18.6868	21.0308	21.6585	22.0849	21.8401	NaN	21.0406	21.1349	20.8826	NaN	20.5176	20.6553	NaN	NaN	19.5533	21.3841	21.0664	20.9457	20.0526	21.0876
XP_006558924.1;XP_016769249.1;XP_006558922.1	NaN	NaN	NaN	NaN	NaN	17.3104	NaN	NaN	NaN	NaN	NaN	NaN	18.212	NaN	NaN	NaN	17.9313	NaN	NaN	NaN	17.1148	NaN	NaN	NaN	NaN	NaN	17.2034	NaN	NaN
XP_395308.3;XP_006558928.1;XP_006558927.1	NaN	NaN	NaN	18.0985	17.788	17.3871	17.3343	NaN	NaN	NaN	NaN	17.7401	17.5521	16.6291	NaN	17.5334	17.0413	18.1906	NaN	NaN	NaN	NaN	NaN	16.8722	18.4587	18.9233	16.6846	16.5491	NaN
XP_006558931.1	20.711	21.7642	21.2787	NaN	19.1644	20.2688	NaN	NaN	19.396	20.1458	NaN	18.9476	19.7839	20.4448	NaN	NaN	20.2364	19.1514	NaN	NaN	19.2254	NaN	NaN	NaN	20.2676	17.4162	19.1369	NaN	NaN
XP_006558937.1;XP_393593.4	NaN	NaN	NaN	17.3103	NaN	NaN	NaN	NaN	NaN	NaN	NaN	NaN	NaN	NaN	NaN	NaN	NaN	NaN	NaN	NaN	NaN	NaN	NaN	NaN	NaN	NaN	NaN	NaN	NaN
XP_006558946.1	NaN	NaN	NaN	NaN	16.7462	NaN	NaN	NaN	16.3028	NaN	NaN	NaN	16.6164	NaN	NaN	NaN	NaN	NaN	NaN	NaN	NaN	NaN	NaN	16.952	NaN	NaN	17.3154	NaN	NaN
XP_006559024.1;XP_392864.4;XP_006559023.1	22.7058	23.1998	20.1628	22.2104	22.2421	23.2814	21.8809	NaN	20.9143	21.2677	22.4859	21.9704	22.6727	22.7798	NaN	21.3452	21.3537	22.6647	22.3743	17.8544	21.9686	NaN	21.4258	22.1816	22.5866	21.8823	22.3508	21.3581	21.0534
XP_006559025.1;XP_006559030.1;XP_006559026.1	NaN	NaN	NaN	NaN	18.2332	NaN	NaN	NaN	NaN	NaN	NaN	19.4558	NaN	NaN	NaN	18.2289	NaN	NaN	NaN	NaN	NaN	NaN	NaN	NaN	17.804	NaN	NaN	NaN	NaN
XP_006559028.1	17.6076	NaN	NaN	NaN	NaN	NaN	NaN	NaN	NaN	NaN	NaN	NaN	NaN	NaN	NaN	NaN	NaN	NaN	NaN	NaN	17.2423	NaN	NaN	NaN	NaN	NaN	16.7432	NaN	NaN
XP_006559044.1	18.0765	NaN	NaN	21.3743	20.5929	20.6735	20.2446	NaN	20.5317	20.6586	21.306	20.6659	20.8605	20.5781	NaN	20.1172	20.4998	21.297	18.5278	20.181	21.0984	NaN	21.9077	21.0865	21.6483	21.4704	20.755	21.6367	19.6649
XP_393447.2;XP_006559055.1	19.1145	19.2126	19.7025	NaN	18.6394	19.5137	NaN	NaN	17.1231	NaN	19.9834	NaN	NaN	NaN	NaN	NaN	19.0944	19.1125	NaN	NaN	19.3959	NaN	19.78	19.9756	19.6754	18.8911	18.8184	NaN	17.7684
XP_016770703.1;XP_006559058.1;XP_006559057.1;XP_006559056.1	18.5535	NaN	18.4108	20.3998	19.9498	19.2657	19.0312	19.687	18.6676	18.5181	19.7607	18.9118	19.0197	18.895	19.1664	18.9349	19.9036	19.8654	20.1053	20.1134	20.08	NaN	NaN	19.817	18.9781	19.5131	19.8063	NaN	18.8056
XP_026299885.1;XP_026299884.1;XP_026299883.1;XP_026299882.1;XP_006559060.2;XP_026299886.1	NaN	NaN	NaN	NaN	NaN	16.9213	NaN	NaN	NaN	NaN	NaN	NaN	NaN	NaN	NaN	19.5899	NaN	NaN	NaN	NaN	NaN	NaN	NaN	NaN	NaN	NaN	NaN	NaN	NaN
XP_006559069.1;XP_006559068.1;XP_006559067.1;XP_006559066.1;XP_006559065.1;XP_006559070.1;XP_006559064.1;XP_006559063.1;XP_006559062.1;XP_016770476.1;XP_016770475.1	NaN	NaN	NaN	19.2973	NaN	18.1138	NaN	NaN	NaN	NaN	NaN	NaN	NaN	NaN	NaN	NaN	NaN	NaN	NaN	NaN	NaN	NaN	NaN	NaN	19.2078	NaN	NaN	NaN	NaN
XP_623789.3;XP_006559075.1	NaN	NaN	NaN	NaN	18.0571	NaN	NaN	NaN	NaN	NaN	NaN	NaN	NaN	NaN	NaN	NaN	NaN	NaN	NaN	NaN	NaN	NaN	NaN	NaN	NaN	NaN	18.0649	NaN	NaN
XP_026297198.1;XP_006559117.2;XP_006559116.2	NaN	NaN	NaN	NaN	NaN	17.0867	NaN	NaN	NaN	NaN	NaN	NaN	NaN	NaN	NaN	NaN	NaN	NaN	NaN	NaN	NaN	NaN	NaN	NaN	NaN	NaN	NaN	NaN	NaN
XP_006559119.1	20.944	19.5964	20.4434	20.514	21.6874	20.9071	19.779	19.6828	20.5201	20.0757	20.0778	20.5764	20.7756	20.233	NaN	19.8651	20.6892	20.7021	21.2264	NaN	21.4149	NaN	NaN	20.6768	21.2742	20.7543	21.7688	22.155	NaN
XP_006559168.2	18.9272	19.5193	20.3025	20.598	20.0938	19.8095	19.4403	NaN	NaN	19.897	19.4645	19.7005	19.5119	19.8009	NaN	NaN	20.2314	21.6399	NaN	NaN	20.3397	NaN	NaN	20.4855	19.7494	20.7587	20.9461	NaN	20.6064
XP_006559184.1	NaN	NaN	NaN	18.1773	17.5756	17.304	17.7888	NaN	17.4691	NaN	NaN	18.2377	NaN	17.8397	NaN	17.6064	17.8873	NaN	NaN	NaN	17.3806	NaN	NaN	NaN	NaN	17.2708	17.8825	NaN	18.2611
XP_006559199.1	24.0781	24.9438	23.6007	20.5991	22.2647	23.8332	20.9212	NaN	22.0359	24.0931	19.9655	20.2492	19.4449	23.4401	NaN	20.1621	22.6406	23.3381	NaN	NaN	23.0877	NaN	21.4936	23.1999	22.8708	19.795	22.7263	18.009	NaN
XP_006559219.1;XP_392925.3	20.2642	20.9533	19.9124	22.176	21.494	21.1607	20.5968	22.263	21.9078	19.6029	21.7298	21.7812	21.7794	20.4941	22.1038	21.2273	20.5808	21.9033	21.1786	20.7835	21.1991	22.6894	21.5595	20.442	21.459	21.5372	21.9532	22.1321	21.7197
XP_006559245.1;XP_006559243.1	21.939	21.3617	19.8448	NaN	19.5796	20.1479	21.0325	NaN	18.5916	NaN	21.2906	20.5989	19.5358	19.7256	NaN	19.8489	NaN	19.4628	NaN	20.7347	19.4687	NaN	NaN	20.4037	NaN	20.8827	19.5152	NaN	NaN
XP_006559246.1;NP_001011603.1	27.3407	27.414	26.8736	27.1439	27.4678	27.3336	27.6826	27.2619	27.3974	27.6806	27.1913	27.222	26.8571	27.1443	26.4338	26.8661	26.9185	26.8104	27.242	26.5414	27.8304	23.9468	26.7405	27.217	27.4761	27.7237	26.9077	26.467	27.6636
XP_006559251.1	21.5428	20.321	21.761	22.9672	22.7029	22.0638	21.0405	21.6215	21.8936	21.927	21.58	21.1794	21.7553	22.3246	22.1778	21.6371	22.3433	22.0556	20.3516	21.7099	22.419	21.6153	19.2332	22.0443	21.2826	22.2346	22.3133	22.7364	19.9078
XP_026301224.1;XP_026301223.1;XP_006559268.1	18.2658	NaN	NaN	20.3982	19.4216	20.3319	NaN	NaN	18.9501	18.6591	19.8283	19.1388	19.2614	19.6949	NaN	18.9102	19.5501	19.1411	NaN	NaN	20.2423	NaN	NaN	19.8237	20.0035	19.9469	20.2416	19.0119	18.7115
XP_006559297.1;XP_006559296.1;XP_006559295.1;XP_026300107.1;XP_026300106.1;XP_016770912.1;XP_006559294.1	NaN	NaN	NaN	20.054	18.1183	18.007	18.786	NaN	NaN	NaN	19.251	18.8451	18.8172	18.5226	NaN	NaN	NaN	18.5066	NaN	NaN	NaN	NaN	NaN	17.8476	NaN	18.8484	18.5369	NaN	NaN
XP_395612.3;XP_006559305.1	18.8329	19.2919	19.5602	21.1266	20.8851	21.1217	20.5358	NaN	20.736	NaN	20.7165	20.6504	20.0427	20.6747	NaN	19.8453	19.2751	20.7411	NaN	19.009	19.8224	NaN	20.4131	20.8721	20.8959	21.5219	20.9778	NaN	20.0798
XP_006559341.1	23.3772	22.7591	NaN	NaN	NaN	19.1297	21.5714	NaN	NaN	21.2199	21.1512	22.1107	17.6265	18.2808	NaN	NaN	NaN	NaN	20.2071	20.9638	19.8334	NaN	NaN	NaN	18.6885	21.0958	19.5774	20.3646	22.347
XP_006559363.2	NaN	NaN	NaN	NaN	NaN	NaN	NaN	NaN	NaN	NaN	NaN	NaN	NaN	NaN	NaN	19.2116	17.8914	NaN	19.8667	22.4503	NaN	NaN	NaN	NaN	NaN	18.0402	NaN	NaN	21.505
XP_016771231.1;XP_016771230.1;XP_016771229.1;XP_006559375.2;XP_026300477.1	NaN	NaN	NaN	17.038	17.5204	16.4383	NaN	NaN	NaN	NaN	17.2877	NaN	NaN	16.7318	NaN	NaN	17.4983	NaN	NaN	NaN	NaN	NaN	NaN	NaN	NaN	NaN	NaN	NaN	NaN
XP_016771285.1;XP_006559391.1;XP_006559390.1	23.6808	23.5231	23.6048	21.4967	22.678	24.1896	20.5966	20.3315	21.6839	23.7754	22.5057	22.2292	22.0813	23.4953	NaN	21.035	23.3725	23.6583	19.4095	19.7022	22.9815	19.8719	20.9006	23.5326	23.94	20.1493	22.9497	22.117	18.8318
XP_006559437.1;XP_006559436.1	19.4105	NaN	18.2739	20.6088	21.0465	20.6083	18.4017	NaN	19.716	NaN	18.6207	19.1532	21.1135	20.9304	NaN	19.6782	20.9632	18.8261	20.6281	NaN	21.3171	NaN	NaN	19.5796	20.4408	20.4028	21.6183	20.7219	17.982
XP_026301499.1;XP_016772475.1;XP_006559439.1	19.6066	18.225	NaN	19.0006	18.5186	19.3244	NaN	NaN	NaN	19.3008	NaN	18.7253	18.7459	18.9699	NaN	19.7375	19.9356	20.9585	18.7966	NaN	NaN	NaN	NaN	19.3756	NaN	NaN	19.3467	NaN	NaN
XP_392994.4;XP_006559458.1	NaN	NaN	19.4823	20.5764	20.5111	19.0725	18.7125	NaN	19.1767	NaN	19.5412	18.5381	19.66	19.7635	NaN	16.773	19.8372	19.215	NaN	NaN	19.556	NaN	NaN	20.1493	20.7457	19.5679	20.4618	19.8555	17.6108
XP_006559463.1;XP_006559462.1	NaN	NaN	NaN	NaN	16.9509	NaN	NaN	NaN	NaN	NaN	NaN	NaN	NaN	NaN	NaN	NaN	NaN	NaN	NaN	NaN	NaN	NaN	NaN	NaN	NaN	NaN	NaN	NaN	NaN
XP_006559464.1;XP_016772476.1	19.4118	NaN	18.3613	21.7874	20.6996	19.9816	19.8896	19.1341	20.3368	18.1089	20.6656	20.5213	20.5208	20.4312	NaN	16.9275	20.406	20.9322	NaN	19.3673	20.3114	NaN	NaN	20.4942	21.201	20.592	20.8319	20.8217	20.8288
XP_624696.1;XP_006559465.1	20.0304	NaN	20.6806	20.2622	NaN	20.6952	19.1798	NaN	21.158	20.2698	20.3672	20.0338	21.2896	20.9744	NaN	20.6137	NaN	21.3932	NaN	NaN	20.5764	NaN	NaN	20.4217	21.2449	20.086	21.6838	20.9206	19.8934
XP_006559494.1	24.8487	24.9745	25.2325	26.1829	26.0447	26.5134	25.5928	25.0301	25.8985	26.2713	26.3871	26.0792	25.6822	26.3746	22.5948	25.0341	26.3505	26.2312	25.5751	25.1205	26.5683	20.2547	24.4201	26.0288	26.9108	26.7624	26.4001	25.6859	26.2525
XP_006559497.1	18.8612	18.5099	NaN	18.544	19.8627	20.0855	NaN	NaN	18.977	NaN	18.6436	18.8521	19.8297	19.7769	NaN	18.6466	17.2858	19.9064	NaN	NaN	17.4037	NaN	NaN	20.1799	18.2544	NaN	19.5188	NaN	NaN
XP_006559507.1;XP_006559506.1	22.4342	22.3823	21.083	21.7766	21.8952	22.1035	21.0576	20.0226	21.5167	22.2262	20.7752	20.2825	21.8057	21.8607	NaN	21.0677	22.4563	22.3486	21.5461	NaN	22.2153	NaN	22.056	22.2661	22.365	21.6358	22.1547	22.1985	20.6252
XP_006559508.1	17.3398	19.481	17.6363	NaN	16.6831	19.0103	NaN	NaN	NaN	NaN	NaN	NaN	NaN	17.2625	NaN	NaN	NaN	17.8018	NaN	NaN	NaN	NaN	NaN	NaN	17.7573	NaN	NaN	NaN	NaN
XP_026298348.1;XP_026298347.1;XP_006559526.1;XP_006559524.1;XP_006559523.1;XP_026298346.1;XP_006559521.1	20.5298	19.3365	20.0219	19.8442	20.7884	20.8443	20.6503	NaN	20.2747	18.9443	20.8835	20.6293	21.0415	20.9538	NaN	20.3553	18.8245	20.8429	NaN	NaN	19.5834	NaN	NaN	20.2753	20.4005	20.107	20.9711	NaN	19.4126
XP_006559569.1	23.4139	23.8325	24.4194	21.4686	22.8842	23.1327	24.4345	22.8568	23.8789	23.4634	22.634	22.4478	25.4228	22.9602	NaN	23.1003	24.4315	23.4842	21.3407	22.4283	24.4631	21.5282	24.0576	23.5706	23.1714	22.7989	23.4685	23.7038	21.5148
XP_624934.1;XP_026298165.1;XP_006559575.1	NaN	NaN	NaN	19.9173	20.4061	17.94	18.9215	NaN	19.6541	NaN	18.6155	19.864	19.4175	18.6405	NaN	19.3577	NaN	17.5943	NaN	NaN	18.1788	NaN	NaN	18.3071	18.3109	19.3183	19.6695	18.5475	19.4989
XP_395441.2;XP_026298357.1;XP_006559582.1;XP_006559581.1;XP_006559580.1;XP_006559579.1	NaN	NaN	NaN	18.9482	18.5979	18.6475	17.5592	NaN	18.2094	NaN	NaN	NaN	18.0673	18.3811	NaN	NaN	18.6922	17.7311	NaN	NaN	NaN	NaN	NaN	17.7037	18.1013	17.1008	20.2202	19.2834	NaN
XP_006559588.1;XP_006559587.1	NaN	NaN	NaN	NaN	NaN	NaN	NaN	NaN	NaN	NaN	NaN	NaN	NaN	NaN	NaN	NaN	NaN	NaN	NaN	NaN	NaN	NaN	NaN	NaN	16.3068	NaN	NaN	NaN	NaN
XP_006559599.1;XP_006559598.1	16.4633	17.8173	17.7675	20.1094	19.0922	20.3448	20.0654	NaN	19.388	18.7377	20.1651	19.4691	20.1226	20.096	NaN	18.4722	19.7645	20.4137	NaN	NaN	19.1882	NaN	NaN	19.4146	20.9041	19.5301	21.0812	17.954	NaN
XP_006559627.1	NaN	18.7648	18.1592	17.9136	18.9211	18.7964	NaN	NaN	NaN	NaN	NaN	17.9423	NaN	18.9468	NaN	NaN	NaN	18.2723	NaN	NaN	NaN	NaN	NaN	NaN	NaN	NaN	19.4736	19.2178	19.3731
XP_006559637.1	NaN	NaN	NaN	17.6517	NaN	NaN	NaN	NaN	NaN	NaN	NaN	NaN	NaN	NaN	NaN	NaN	NaN	NaN	NaN	NaN	NaN	NaN	NaN	NaN	NaN	NaN	NaN	NaN	NaN
XP_026298095.1;XP_006559645.1;XP_006559644.1;XP_026298094.1;XP_016769281.1;XP_006559642.1;XP_006559641.1	NaN	NaN	NaN	NaN	NaN	17.3102	NaN	NaN	18.2411	NaN	NaN	NaN	NaN	NaN	NaN	17.842	NaN	NaN	NaN	NaN	NaN	NaN	NaN	NaN	NaN	NaN	NaN	NaN	17.431
XP_006559667.1;XP_006559666.1	NaN	NaN	19.4002	NaN	NaN	18.8939	NaN	NaN	17.5011	NaN	NaN	NaN	17.7812	17.9592	NaN	NaN	18.4496	18.8803	NaN	NaN	17.4349	NaN	NaN	17.2586	17.5239	NaN	NaN	NaN	NaN
XP_006559674.1;XP_006559673.1;XP_623860.2;XP_006559672.1	NaN	NaN	NaN	19.0384	18.4765	18.3558	NaN	NaN	17.2864	NaN	NaN	NaN	17.8023	18.5703	NaN	NaN	NaN	17.9717	NaN	NaN	NaN	NaN	NaN	NaN	18.0056	17.8137	18.2755	NaN	NaN
XP_006559684.2	NaN	19.2149	19.2277	18.285	NaN	18.8573	NaN	NaN	18.6112	17.49	NaN	NaN	18.1499	NaN	NaN	NaN	NaN	19.574	NaN	NaN	NaN	NaN	NaN	NaN	NaN	NaN	NaN	NaN	NaN
XP_006559710.1	NaN	NaN	NaN	NaN	NaN	NaN	NaN	NaN	NaN	NaN	NaN	NaN	16.765	NaN	NaN	NaN	NaN	NaN	NaN	NaN	NaN	NaN	NaN	NaN	NaN	NaN	NaN	NaN	NaN
XP_006559720.1;XP_006559719.1;XP_026298059.1	21.2627	21.013	20.5318	22.548	22.6795	22.4545	21.8735	20.703	21.8297	21.5634	21.5291	21.9865	22.3251	22.3412	NaN	20.7895	21.9444	22.4141	19.2536	20.4277	21.4166	NaN	18.7257	22.072	22.723	21.6675	22.5061	22.3382	20.8986
XP_006559738.2	19.6461	19.7084	21.0409	18.8216	19.4079	20.7265	NaN	NaN	19.6234	NaN	18.7337	17.9052	18.3564	19.4571	NaN	NaN	19.1804	21.6831	NaN	NaN	19.0668	NaN	NaN	20.5822	19.9938	NaN	20.6997	18.7582	NaN
XP_006559771.1	NaN	20.7606	NaN	20.5876	20.6314	19.6966	20.1372	19.3712	20.282	20.0636	20.8275	20.6701	20.585	20.1842	NaN	20.0868	NaN	20.6669	19.0182	NaN	NaN	NaN	NaN	20.668	21.2593	NaN	20.6968	20.4127	20.0734
XP_397385.2;XP_006559784.1;XP_006559783.1	NaN	NaN	NaN	18.9624	NaN	19.329	NaN	19.9525	17.272	21.1896	19.4419	19.1967	18.926	18.1567	NaN	23.3439	18.116	NaN	NaN	20.8852	17.991	NaN	NaN	17.7363	NaN	17.6868	NaN	17.221	22.9792
XP_016766797.2;XP_006559816.2	NaN	NaN	NaN	NaN	NaN	NaN	NaN	NaN	NaN	NaN	NaN	NaN	NaN	NaN	NaN	NaN	NaN	NaN	NaN	NaN	NaN	NaN	NaN	NaN	NaN	NaN	NaN	NaN	NaN
XP_006559830.1;XP_624333.2	NaN	NaN	NaN	NaN	16.7695	16.736	NaN	NaN	NaN	NaN	NaN	NaN	NaN	16.6744	NaN	NaN	16.8277	NaN	NaN	NaN	17.2582	NaN	NaN	NaN	17.3578	NaN	16.4396	17.8024	NaN
XP_006559874.1;XP_016768646.1	NaN	NaN	NaN	NaN	NaN	NaN	NaN	NaN	NaN	NaN	NaN	NaN	NaN	NaN	NaN	NaN	NaN	NaN	NaN	NaN	NaN	NaN	21.2968	17.8291	NaN	NaN	NaN	NaN	NaN
XP_026297519.1;XP_026297518.1;XP_006559881.1;XP_006559880.1;XP_006559879.1;XP_006559878.1	18.2982	NaN	19.4575	22.1367	22.2314	21.194	19.8727	NaN	21.1083	20.1259	21.0299	21.4532	21.5022	21.4317	NaN	21.1014	20.4592	21.3021	20.2928	20.1304	20.428	NaN	21.0505	20.2181	21.7478	20.2428	21.7494	20.8213	21.4373
XP_006559884.1	25.2421	24.8894	25.3231	25.2474	25.613	25.5414	25.4633	25.7814	25.2023	25.485	25.7588	25.4887	24.8968	24.9181	25.5645	24.7387	25.6781	25.6607	25.9701	24.2903	25.4917	24.6453	25.6628	25.2836	25.0831	25.8588	25.6741	25.2828	26.1506
XP_006559886.1	NaN	NaN	NaN	17.9653	18.2095	17.5641	17.3819	NaN	17.0648	NaN	17.7947	17.1787	16.627	17.3753	NaN	16.5514	17.5292	NaN	NaN	NaN	17.4924	NaN	NaN	17.6474	18.3442	18.1889	17.6465	NaN	NaN
XP_006559894.1;XP_392477.4;XP_006559895.1;XP_026297463.1;XP_016768484.1;XP_006559896.1	NaN	NaN	NaN	20.3786	20.3499	18.3576	NaN	19.1506	19.4334	19.0226	20.2684	20.0737	20.3032	19.7666	NaN	19.0626	19.8412	20.1854	NaN	17.8832	NaN	NaN	19.0387	20.4679	20.7778	19.7017	20.9569	19.7991	19.7559
XP_006559901.1	21.8433	21.257	22.0426	23.3836	22.9954	22.6791	22.3026	22.1668	22.5393	22.7455	21.0946	22.6222	22.0548	22.6146	22.1558	22.5449	22.3673	22.7233	19.6186	21.6105	23.1226	22.7889	23.1256	22.6495	23.1647	21.7362	23.1698	23.2396	21.2938
XP_006559902.2;XP_026297997.1	NaN	NaN	17.9004	NaN	NaN	17.1264	NaN	NaN	17.1849	NaN	NaN	NaN	NaN	16.6505	NaN	NaN	NaN	18.1136	NaN	NaN	NaN	NaN	NaN	NaN	16.7341	NaN	17.6722	NaN	NaN
XP_006559907.1;XP_006559905.1;XP_006559908.1;XP_006559906.1	NaN	NaN	NaN	17.3422	17.4123	16.847	NaN	NaN	NaN	NaN	NaN	NaN	NaN	NaN	NaN	NaN	NaN	17.3881	NaN	NaN	NaN	NaN	NaN	NaN	NaN	NaN	17.4264	NaN	NaN
XP_006559914.2	NaN	NaN	NaN	NaN	18.025	NaN	NaN	NaN	NaN	NaN	NaN	NaN	NaN	17.4986	NaN	NaN	NaN	17.8251	NaN	NaN	NaN	NaN	NaN	NaN	NaN	NaN	18.0371	NaN	NaN
XP_006559929.1;XP_396286.4;XP_016773346.1;XP_006559928.1	NaN	NaN	NaN	NaN	NaN	18.0335	NaN	NaN	NaN	NaN	NaN	NaN	17.5656	17.0238	NaN	NaN	NaN	NaN	NaN	NaN	NaN	NaN	NaN	NaN	NaN	NaN	18.248	NaN	NaN
XP_006559989.1;XP_026298773.1;XP_026298772.1;XP_026298771.1;XP_026298770.1;XP_026298769.1;XP_026298768.1;XP_026298767.1;XP_026298766.1;XP_026298765.1;XP_006559981.1;XP_006559979.1;XP_006559990.1	NaN	NaN	NaN	18.557	19.7123	19.1091	NaN	NaN	17.8123	NaN	18.7723	17.7778	NaN	18.6766	NaN	NaN	NaN	18.7282	NaN	NaN	NaN	NaN	NaN	NaN	19.4728	NaN	18.2853	NaN	NaN
XP_006560008.2;XP_026301462.1;XP_026301464.1;XP_026301463.1	21.6267	20.8251	21.27	24.1858	23.7287	23.2403	23.5394	23.6547	23.4022	22.2027	23.9674	23.463	23.3101	23.5552	21.9849	23.2539	23.8478	23.3024	23.5422	23.7713	23.6781	NaN	21.8274	23.6711	23.8578	24.441	23.7001	23.5529	23.8071
XP_016772110.2;XP_006560026.2;XP_016772109.2;XP_006560024.2;XP_016772108.2;XP_006560023.2;XP_016772107.2;XP_016772106.2	NaN	NaN	NaN	17.2116	NaN	NaN	NaN	NaN	NaN	NaN	NaN	NaN	NaN	NaN	NaN	NaN	NaN	NaN	NaN	NaN	NaN	NaN	NaN	16.1243	NaN	NaN	NaN	NaN	NaN
XP_006560029.2;XP_396958.5	NaN	NaN	NaN	NaN	16.4666	NaN	NaN	NaN	NaN	NaN	NaN	NaN	NaN	NaN	NaN	NaN	NaN	NaN	NaN	NaN	NaN	NaN	NaN	NaN	NaN	NaN	NaN	NaN	NaN
XP_392094.3;XP_006560043.1;XP_006560041.1;XP_006560040.1;XP_006560039.1;XP_006560038.1;XP_006560042.1	22.1494	23.5793	23.6548	23.5797	22.7945	24.4802	22.8768	25.2581	22.8925	25.2345	23.7523	23.7632	23.332	23.5941	24.2041	25.3091	24.1356	23.5566	24.8435	26.2784	24.1283	23.9132	NaN	23.7729	23.1576	24.1088	22.9217	24.6195	25.9444
XP_006560058.1;XP_396379.4	NaN	NaN	NaN	NaN	NaN	NaN	NaN	NaN	NaN	NaN	NaN	NaN	NaN	NaN	NaN	NaN	NaN	NaN	NaN	NaN	NaN	NaN	NaN	NaN	NaN	NaN	NaN	NaN	NaN
XP_006560064.1	17.7148	NaN	17.7346	NaN	18.3756	17.8223	17.4134	NaN	17.9268	NaN	17.6219	17.2916	18.1343	NaN	NaN	NaN	NaN	18.3852	NaN	NaN	NaN	NaN	NaN	18.4234	17.2011	17.72	18.4132	NaN	NaN
XP_623977.2;XP_026300817.1;XP_026300816.1;XP_026300815.1;XP_006560074.1;XP_006560073.1	18.8052	18.4974	17.6125	20.1381	20.2759	19.8214	17.3787	NaN	18.0792	NaN	18.4808	18.0257	NaN	19.6444	NaN	18.3659	18.9698	19.2783	NaN	18.9276	19.252	NaN	NaN	NaN	20.1828	NaN	19.6656	NaN	NaN
XP_006560077.1	NaN	NaN	NaN	22.5212	21.8795	18.3285	21.9989	23.0802	22.8965	20.753	21.6383	19.3988	21.2537	21.5902	20.7287	22.9742	23.0006	19.0742	23.9224	22.7898	22.3668	NaN	NaN	NaN	22.1416	22.7051	22.4793	23.1343	23.6233
XP_006560097.1	18.2546	NaN	19.0176	20.4619	19.1866	20.2955	19.6099	21.2515	18.7358	21.0256	20.5808	20.0449	NaN	18.6426	20.0697	21.2161	19.8789	NaN	20.4691	21.6872	20.7151	NaN	18.8492	20.5861	NaN	21.7171	18.8957	21.4863	23.1877
XP_006560146.1	22.2714	24.2656	NaN	19.922	20.5399	NaN	18.8826	20.6932	19.2495	NaN	NaN	19.9241	NaN	18.367	21.236	20.6749	20.1249	20.0358	20.7157	20.7163	19.9753	21.4723	21.8224	20.4329	NaN	19.1012	NaN	19.5929	NaN
XP_006560153.2;XP_006560152.2	NaN	NaN	16.9823	17.8479	17.4264	NaN	NaN	NaN	17.0081	NaN	17.7666	17.5472	17.8155	NaN	NaN	NaN	NaN	NaN	NaN	NaN	NaN	NaN	NaN	NaN	NaN	17.5525	17.4052	NaN	NaN
XP_006560170.1;XP_397047.2	22.2097	22.444	20.6143	19.4458	21.4633	22.4065	20.5008	NaN	20.9701	22.6809	18.6806	NaN	21.3852	22.7207	NaN	19.5276	20.3349	18.9566	NaN	18.9045	21.1121	NaN	19.6856	21.2632	20.284	NaN	21.0434	NaN	19.0459
XP_006560173.1	NaN	NaN	NaN	NaN	NaN	NaN	NaN	20.2563	NaN	NaN	NaN	NaN	16.7241	16.1348	NaN	NaN	NaN	NaN	NaN	NaN	NaN	NaN	NaN	NaN	NaN	NaN	15.8268	NaN	NaN
XP_006560184.1;XP_006560183.1;XP_016769821.1;XP_006560182.1;XP_016769820.1;XP_006560181.1;XP_016769822.1	NaN	19.1232	NaN	NaN	18.889	NaN	17.0952	NaN	17.3259	NaN	NaN	17.0268	NaN	16.2645	NaN	21.3759	20.0192	NaN	NaN	NaN	NaN	NaN	NaN	NaN	NaN	NaN	18.5436	NaN	NaN
XP_006560218.1	NaN	NaN	NaN	NaN	NaN	18.5762	NaN	NaN	17.6433	NaN	NaN	NaN	NaN	NaN	NaN	NaN	18.1587	18.6069	NaN	NaN	17.8392	NaN	NaN	NaN	18.087	NaN	18.3562	NaN	NaN
XP_006560252.1;XP_391994.1	27.7818	27.2063	27.5736	26.6644	26.712	27.2944	26.8673	24.9536	27.4742	26.9821	26.3606	26.5472	26.6875	27.0837	24.6782	24.4823	27.3148	27.1754	25.1887	26.6546	27.693	25.5908	26.2598	27.1659	26.9634	26.4955	26.9325	26.3614	26.0387
XP_006560280.1	18.2453	NaN	19.4109	20.4394	20.231	19.838	19.0673	NaN	19.2432	19.2428	18.9982	18.8433	20.0601	20.1244	NaN	20.0591	19.8815	18.5374	NaN	NaN	19.9614	NaN	NaN	NaN	20.6096	20.7433	20.3117	NaN	19.3779
XP_623371.1;XP_006560282.1	NaN	NaN	NaN	18.4569	18.8007	17.9612	NaN	NaN	18.4946	NaN	NaN	17.0698	18.0316	NaN	NaN	NaN	17.9023	17.1437	NaN	NaN	NaN	NaN	NaN	NaN	NaN	18.2215	18.0888	NaN	NaN
XP_006560287.1;XP_006560286.1	22.2688	NaN	NaN	NaN	19.0845	19.3701	NaN	NaN	NaN	NaN	NaN	NaN	NaN	18.4217	NaN	NaN	NaN	18.9963	NaN	NaN	NaN	NaN	NaN	22.4116	NaN	NaN	NaN	NaN	NaN
XP_016771740.1;XP_006560290.1	18.291	NaN	NaN	20.4695	20.942	21.2124	18.9038	NaN	20.1675	19.9103	19.6983	20.7034	20.708	20.5898	NaN	20.1333	20.3831	20.5689	NaN	NaN	20.2476	NaN	NaN	20.7429	21.0971	20.7561	21.3315	19.6612	NaN
XP_006560291.2	25.056	25.0543	25.0878	24.2659	24.549	24.7279	24.0261	21.4715	25.1279	23.938	23.4203	23.9628	24.4982	24.8348	19.617	21.5452	24.6082	25.1356	20.1391	20.6947	24.6924	NaN	22.2772	24.9943	24.6812	23.2585	24.8949	23.534	22.6244
XP_006560435.2	19.0558	17.8101	NaN	21.4129	20.8408	21.7688	18.783	NaN	20.0469	NaN	19.3005	20.8109	19.01	20.9742	NaN	19.8776	NaN	21.5533	NaN	NaN	20.3455	NaN	19.7211	17.392	18.9322	20.6273	21.0447	NaN	20.7167
XP_026300634.1;XP_006560452.1	NaN	18.5273	19.4011	20.2559	21.8788	21.6166	20.3882	NaN	20.6112	18.0471	20.2567	21.2847	21.0101	20.6564	NaN	20.3999	20.1544	20.8158	NaN	NaN	19.9478	NaN	NaN	20.9631	21.3414	18.3843	21.2988	19.1719	NaN
XP_006560460.1;XP_393524.3	23.1457	23.2207	23.4895	22.0613	22.1921	23.1037	22.2383	NaN	23.1259	23.0285	21.135	22.234	22.4295	23.0651	NaN	22.6619	22.8515	22.3642	19.4786	22.2718	23.2953	21.405	NaN	23.0317	22.7894	21.8746	22.588	21.4011	22.1677
XP_006560462.1	NaN	NaN	NaN	17.3538	17.1506	17.3004	NaN	NaN	NaN	NaN	NaN	NaN	16.5809	16.7189	NaN	16.3669	NaN	17.7046	NaN	NaN	NaN	NaN	NaN	17.5515	NaN	17.5761	18.0771	NaN	NaN
XP_393921.4;XP_016771409.1;XP_006560471.1	NaN	NaN	NaN	20.3683	19.6461	19.7297	17.5577	NaN	19.666	19.9536	NaN	18.8693	19.2869	19.4227	NaN	NaN	20.5624	20.6686	NaN	NaN	20.5767	NaN	NaN	19.0236	20.362	18.3069	20.0856	19.9992	NaN
XP_623685.1;XP_006560473.1	24.0144	23.3237	24.8362	26.0148	25.5475	25.547	25.3555	25.5415	25.4176	25.2483	25.8471	25.4802	26.9769	25.6414	22.3406	26.5796	25.7411	25.9038	25.2862	25.753	25.8486	23.7188	24.5344	25.0161	26.3668	25.1556	25.7676	27.2451	25.509
XP_016771402.1;XP_006560478.1;XP_006560479.1	19.1533	19.6751	20.727	21.3966	21.4775	21.3811	19.7766	NaN	20.6265	19.7079	21.454	21.1414	20.6655	21.5846	NaN	20.418	21.1302	21.2965	18.6697	NaN	20.728	NaN	NaN	21.1201	21.8733	20.0117	21.0958	20.1583	20.1923
XP_006560494.2;XP_394822.5;XP_026302180.1;XP_026302181.1;XP_016766384.2	NaN	NaN	NaN	19.3822	NaN	NaN	NaN	NaN	NaN	NaN	NaN	NaN	NaN	NaN	NaN	NaN	NaN	17.1884	NaN	NaN	NaN	NaN	NaN	NaN	NaN	NaN	NaN	NaN	NaN
XP_394521.5;XP_006560613.2;XP_006560612.2;XP_016767149.1;XP_016767148.1	NaN	NaN	NaN	18.2693	17.7142	NaN	NaN	NaN	NaN	NaN	18.144	17.3887	17.6269	18.0752	NaN	NaN	17.7124	NaN	NaN	NaN	NaN	NaN	NaN	NaN	18.0694	NaN	17.7547	18.1301	NaN
XP_006560618.1	20.9421	20.4333	21.1577	22.2805	21.7504	21.0479	21.2842	21.5927	21.7827	20.4539	22.0853	21.5819	21.5687	21.6795	NaN	21.7501	21.2629	21.8358	18.6049	20.9355	21.7417	NaN	19.7198	21.3611	22.0342	23.1701	22.2943	22.2598	22.6124
XP_006560619.1	NaN	NaN	NaN	NaN	NaN	NaN	NaN	NaN	NaN	NaN	NaN	NaN	NaN	NaN	NaN	NaN	NaN	NaN	NaN	NaN	NaN	NaN	NaN	NaN	NaN	NaN	NaN	NaN	NaN
XP_006560640.1	22.6277	22.5236	NaN	19.9241	NaN	21.6614	26.243	NaN	16.6938	17.9759	24.8054	25.1811	23.8926	NaN	NaN	23.8136	NaN	NaN	20.1188	19.2147	17.7169	NaN	NaN	NaN	NaN	22.2722	17.2434	18.7467	23.1394
XP_006560649.2	NaN	NaN	NaN	19.9337	NaN	19.7084	18.9341	19.9545	NaN	19.2817	18.5418	17.318	22.7836	20.3942	NaN	20.4449	20.727	18.4478	NaN	19.9746	19.7951	NaN	NaN	18.5705	20.1411	20.0668	21.2062	22.2959	NaN
XP_006560659.1	20.8808	17.9213	19.5673	22.9612	22.1954	22.1869	21.6744	22.3269	22.2387	22.1952	22.0486	22.4202	22.554	22.3063	20.7717	22.0558	22.5523	22.5556	21.0591	21.1933	22.5222	20.9703	23.0077	22.2572	22.0431	23.034	22.3147	22.0682	22.0842
XP_026296193.1;XP_006560660.1	NaN	NaN	18.8377	20.2	19.3742	19.3828	19.394	NaN	19.1579	18.4695	18.4718	18.2651	19.0179	19.5417	NaN	19.3711	19.2502	19.5708	NaN	NaN	NaN	NaN	NaN	17.6533	20.0366	20.1456	20.3099	19.0484	NaN
XP_006560666.1	NaN	NaN	NaN	18.2425	17.736	NaN	NaN	NaN	NaN	NaN	NaN	16.8016	17.4656	17.8588	NaN	NaN	17.5398	NaN	NaN	NaN	NaN	NaN	NaN	NaN	NaN	17.9724	17.4952	NaN	NaN
XP_006560673.1;XP_395873.4	18.3602	NaN	19.4384	19.6243	19.3177	19.6054	NaN	NaN	19.624	19.2045	NaN	18.1192	19.2427	19.3117	NaN	19.0526	19.226	19.8399	NaN	NaN	19.2269	NaN	NaN	18.3462	20.0124	19.3858	20.175	18.8818	19.4065
XP_006560709.1	NaN	NaN	NaN	17.515	17.0382	NaN	NaN	18.5983	16.9908	NaN	NaN	17.6286	16.6828	NaN	NaN	NaN	NaN	17.468	NaN	NaN	NaN	NaN	NaN	17.1664	NaN	18.2731	NaN	NaN	18.6466
XP_006560719.1;XP_006560722.1;XP_006560721.1	19.5017	19.1064	20.3683	NaN	19.5508	20.627	16.8223	NaN	20.6543	18.7271	NaN	19.3134	20.4845	19.3715	NaN	NaN	19.2669	20.8579	NaN	NaN	18.9474	NaN	NaN	20.2536	20.0738	17.9317	19.8419	NaN	NaN
XP_006560725.1	21.1987	19.1778	20.9054	20.7169	19.8866	19.6717	19.4248	NaN	21.3388	20.2455	18.6019	19.1107	19.8576	18.9297	NaN	NaN	21.6979	21.4437	NaN	NaN	21.4689	NaN	NaN	20.8305	19.9859	NaN	21.8027	20.1112	18.9889
XP_006560749.1;XP_016772255.1;XP_006560748.1	NaN	NaN	NaN	NaN	NaN	NaN	NaN	NaN	NaN	NaN	NaN	NaN	NaN	NaN	NaN	NaN	NaN	16.0357	NaN	NaN	NaN	NaN	NaN	NaN	NaN	NaN	15.7713	NaN	NaN
XP_006560754.1;XP_006560753.1	NaN	19.7849	18.2001	18.5742	18.557	18.4797	NaN	NaN	NaN	NaN	NaN	NaN	18.4394	19.4129	NaN	NaN	18.6983	18.3644	NaN	NaN	NaN	NaN	NaN	NaN	18.678	NaN	NaN	18.5793	NaN
XP_006560780.1	18.0483	NaN	18.1666	20.5255	18.4117	17.6898	NaN	NaN	18.1571	NaN	18.7138	18.8917	18.0476	18.9689	NaN	NaN	17.8035	17.9188	19.1444	17.1915	18.9183	NaN	NaN	18.845	NaN	19.282	18.5694	20.2107	20.6021
XP_026298448.1;XP_026298445.1;XP_006560797.1;XP_026298439.1;XP_026298438.1;XP_026298442.1;XP_026298441.1;XP_026298440.1;XP_026298443.1;XP_026298444.1;XP_006560798.1;XP_016769371.1;XP_006560805.1;XP_026298447.1;XP_026298446.1;XP_006560801.1;XP_006560800.1;XP_016769369.1;XP_016769370.1;XP_006560803.2;XP_016769372.1;XP_006560804.1;XP_006560796.1	17.2908	NaN	NaN	NaN	17.5501	19.9052	NaN	NaN	NaN	NaN	18.2141	17.144	17.8638	18.5822	NaN	NaN	NaN	17.9114	NaN	NaN	NaN	NaN	NaN	NaN	17.456	NaN	16.9708	NaN	NaN
XP_006560810.1;XP_392553.1	NaN	NaN	NaN	NaN	NaN	NaN	NaN	NaN	NaN	NaN	NaN	NaN	NaN	NaN	NaN	NaN	NaN	18.1029	NaN	NaN	NaN	NaN	NaN	NaN	NaN	NaN	NaN	NaN	NaN
XP_623321.1;XP_006560825.1	NaN	NaN	NaN	NaN	NaN	16.3788	NaN	NaN	15.9656	NaN	NaN	NaN	15.8485	15.4938	NaN	NaN	NaN	NaN	NaN	NaN	NaN	NaN	NaN	NaN	16.5883	NaN	NaN	NaN	NaN
XP_393406.4;XP_006560861.1	NaN	NaN	NaN	NaN	NaN	NaN	NaN	NaN	NaN	NaN	NaN	NaN	15.6844	NaN	NaN	NaN	NaN	NaN	NaN	NaN	NaN	NaN	NaN	NaN	NaN	NaN	NaN	NaN	NaN
XP_006560897.1	NaN	16.6337	NaN	NaN	NaN	NaN	19.9438	NaN	NaN	NaN	18.5051	17.8613	NaN	NaN	NaN	NaN	NaN	NaN	NaN	NaN	NaN	NaN	NaN	NaN	NaN	NaN	NaN	NaN	NaN
XP_625035.2;XP_006560898.1	22.4877	21.722	21.3137	21.9007	21.1842	22.0345	22.1178	21.945	21.8543	22.4084	22.0336	22.0533	21.5245	22.068	20.9142	22.7622	22.226	21.6363	22.6754	22.9708	22.2206	21.0233	21.2474	21.9896	22.0244	22.6154	21.5274	22.6036	22.979
XP_016768488.1;XP_006560903.1	NaN	NaN	NaN	NaN	NaN	NaN	NaN	NaN	NaN	NaN	NaN	17.2935	17.8523	NaN	NaN	NaN	NaN	NaN	NaN	NaN	NaN	NaN	NaN	NaN	NaN	NaN	NaN	NaN	NaN
XP_006560910.1	NaN	NaN	NaN	19.9942	20.0296	18.7241	19.3588	NaN	19.3678	NaN	19.9566	19.394	18.8935	18.7586	NaN	19.0229	18.4408	19.2441	NaN	NaN	19.3614	NaN	NaN	19.4648	19.7374	20.2559	19.7263	NaN	19.4964
XP_006560912.1	NaN	NaN	19.3683	NaN	20.0721	18.8271	NaN	NaN	20.5866	19.2028	NaN	18.2636	19.0213	19.953	NaN	19.4995	NaN	19.8061	NaN	NaN	NaN	NaN	NaN	19.1301	19.165	NaN	20.1877	NaN	NaN
XP_006560925.2;XP_393531.4;XP_006560924.2;XP_016766611.2;XP_006560926.2	19.657	18.3619	NaN	18.7597	NaN	19.5719	21.7442	NaN	NaN	NaN	21.1304	22.3445	20.4298	NaN	NaN	19.3634	NaN	NaN	NaN	18.1046	NaN	NaN	NaN	NaN	18.4585	18.952	NaN	19.5319	20.7621
XP_006560930.1;XP_026295179.1;XP_016766934.1;XP_016766935.1	20.8405	20.9681	20.849	22.4187	22.4091	22.3721	22.0764	21.833	22.1498	21.7162	22.2918	22.4486	23.1742	22.8262	19.4084	22.8032	22.5929	22.7083	21.2804	22.2825	22.6414	NaN	20.4746	22.13	22.9953	22.4596	23.3418	23.7869	22.2441
XP_006560961.1	20.3993	NaN	NaN	21.7758	21.5031	20.945	21.1679	18.1841	21.3318	19.7491	21.4387	21.0964	21.69	21.094	NaN	20.9845	20.5216	21.2758	NaN	NaN	21.0207	NaN	NaN	20.9204	21.6907	22.138	21.3562	20.0414	NaN
XP_006560985.1	NaN	NaN	NaN	NaN	NaN	NaN	NaN	NaN	NaN	NaN	NaN	NaN	NaN	NaN	NaN	NaN	NaN	NaN	NaN	NaN	NaN	NaN	NaN	17.5167	NaN	NaN	NaN	NaN	NaN
XP_006561048.2	NaN	NaN	18.027	16.8103	NaN	18.0271	NaN	NaN	NaN	17.5504	NaN	NaN	NaN	16.7513	NaN	NaN	NaN	18.3779	NaN	NaN	17.2466	NaN	NaN	18.3749	18.1784	NaN	17.459	17.1943	NaN
XP_026301122.1;XP_006561071.2	NaN	NaN	NaN	NaN	NaN	NaN	NaN	NaN	NaN	NaN	NaN	NaN	NaN	NaN	NaN	NaN	NaN	NaN	NaN	NaN	NaN	NaN	NaN	NaN	NaN	NaN	NaN	NaN	20.1841
XP_006561085.2	24.2952	24.3215	24.921	25.9368	25.491	25.1681	25.7047	25.092	25.3277	25.5965	25.2456	25.1826	25.1241	25.649	24.8738	25.4193	25.466	25.0982	24.9781	23.8572	25.6673	24.1695	25.7748	25.5475	25.9435	26.2042	25.907	25.7454	26.121
XP_026301327.1;XP_006561090.1;XP_006561089.1;XP_006561087.1	23.9501	23.1433	24.3762	25.4856	24.7211	24.579	24.8459	25.4397	24.1469	24.5104	25.4398	24.6589	24.3913	24.2921	24.9778	24.2323	25.1755	25.1524	25.5025	24.992	25.9483	21.6152	25.3823	25.2449	24.6301	25.6555	25.0431	25.1385	25.651
XP_006561093.1;XP_026301226.1;XP_026301225.1	NaN	NaN	NaN	18.1833	NaN	18.076	NaN	NaN	NaN	18.7151	17.0681	17.4037	NaN	NaN	NaN	22.7755	NaN	NaN	19.5626	20.2384	NaN	NaN	NaN	NaN	NaN	19.7287	NaN	NaN	20.6958
XP_006561095.1;XP_016772305.1;XP_392789.3	NaN	NaN	NaN	NaN	NaN	NaN	NaN	NaN	NaN	NaN	NaN	NaN	NaN	NaN	NaN	NaN	NaN	NaN	NaN	NaN	NaN	NaN	NaN	NaN	NaN	NaN	NaN	NaN	NaN
XP_006561097.1;XP_395162.2	NaN	NaN	NaN	19.2904	19.0187	NaN	NaN	NaN	18.2449	NaN	NaN	17.5978	18.1785	NaN	NaN	18.0213	18.377	19.4429	NaN	NaN	NaN	NaN	NaN	NaN	NaN	NaN	17.9978	18.7646	NaN
XP_006561099.1	24.0129	23.6012	23.2275	21.7361	22.5307	23.4184	21.9499	NaN	22.8684	22.5024	21.3635	21.1953	22.3855	22.8004	NaN	18.1518	22.813	23.2193	NaN	20.1216	22.6434	NaN	NaN	22.4595	21.7345	20.5453	22.576	19.2093	19.9549
XP_006561118.1;XP_623571.3	NaN	NaN	NaN	16.6177	NaN	15.7252	NaN	NaN	NaN	NaN	NaN	NaN	NaN	NaN	NaN	NaN	NaN	NaN	NaN	NaN	NaN	NaN	NaN	NaN	NaN	NaN	NaN	NaN	NaN
XP_016767858.1;XP_016767856.1;XP_006561128.1;XP_006561126.1	NaN	NaN	NaN	NaN	NaN	NaN	NaN	NaN	NaN	NaN	NaN	NaN	NaN	NaN	NaN	17.4799	NaN	NaN	NaN	NaN	NaN	NaN	NaN	NaN	NaN	NaN	NaN	NaN	NaN
XP_026296771.1;XP_026296770.1;XP_006561137.1	17.8056	NaN	19.3592	21.1912	20.8855	20.5898	19.6293	21.0638	20.3481	19.4088	20.4172	20.3963	20.7543	20.4951	NaN	20.8368	20.4772	NaN	20.0292	NaN	20.1819	NaN	NaN	20.2258	20.9455	21.5228	20.3695	20.9935	19.8911
XP_006561152.1;XP_026294808.1	24.9725	24.5039	24.7865	25.0425	24.9333	24.4165	25.0457	23.7089	24.8053	24.3475	23.4575	24.1098	23.165	24.652	22.4359	23.857	23.7753	24.7401	25.0107	22.4766	24.9976	21.4997	22.6666	24.0119	23.8387	24.3747	24.8531	22.8168	23.5666
XP_006561164.1;XP_006561160.1	NaN	NaN	NaN	NaN	15.9662	NaN	NaN	NaN	NaN	NaN	15.5755	NaN	NaN	NaN	NaN	NaN	NaN	NaN	NaN	NaN	NaN	NaN	NaN	NaN	16.0999	NaN	NaN	NaN	NaN
XP_006561174.1	19.0055	19.1705	19.3541	18.0539	18.2017	20.02	NaN	NaN	18.5685	NaN	NaN	16.9078	17.3499	18.5852	NaN	NaN	19.0401	20.6049	NaN	NaN	18.5441	NaN	NaN	19.7857	18.6941	NaN	19.7924	NaN	NaN
XP_006561179.1;XP_006561178.1	17.1986	17.9808	NaN	NaN	20.533	NaN	NaN	NaN	17.9809	NaN	NaN	NaN	NaN	NaN	NaN	20.473	19.4871	NaN	NaN	NaN	NaN	NaN	NaN	NaN	NaN	NaN	17.7197	NaN	NaN
XP_016766183.1;XP_006561184.1;XP_006561182.1;XP_393610.4;XP_016766181.1;XP_006561183.1	NaN	NaN	NaN	NaN	NaN	NaN	NaN	NaN	NaN	NaN	NaN	NaN	NaN	NaN	NaN	NaN	NaN	NaN	NaN	NaN	NaN	NaN	NaN	NaN	NaN	NaN	NaN	NaN	NaN
XP_006561185.1	17.1588	18.3549	18.4686	16.7195	NaN	18.088	NaN	NaN	NaN	NaN	NaN	NaN	NaN	17.3474	NaN	NaN	18.1105	18.9465	NaN	NaN	NaN	NaN	NaN	18.4576	NaN	NaN	18.0901	NaN	NaN
XP_006561188.2;XP_392567.4	NaN	NaN	NaN	NaN	NaN	NaN	NaN	NaN	NaN	NaN	NaN	NaN	NaN	NaN	NaN	NaN	NaN	15.6664	NaN	NaN	NaN	NaN	NaN	NaN	NaN	NaN	16.0059	NaN	NaN
XP_006561192.1	20.4314	20.805	21.4475	21.2901	21.7278	21.446	19.0207	NaN	21.3288	20.4033	20.8513	19.9512	20.5746	22.3509	NaN	20.4055	20.9232	21.8449	NaN	20.3194	21.072	NaN	NaN	20.8488	21.9758	19.0494	22.3376	21.6538	NaN
XP_006561220.1	NaN	NaN	NaN	19.4992	17.5135	19.3319	18.754	20.4488	18.9631	21.5925	19.1394	19.7797	17.8318	18.1896	21.0243	21.2249	19.566	19.2706	20.576	22.9365	19.8138	20.7444	NaN	18.1534	16.8631	20.783	NaN	20.73	21.8553
XP_006561225.1	20.3676	19.5954	19.511	19.7786	19.9756	20.829	20.2563	NaN	20.0636	21.3501	18.9182	20.6139	NaN	NaN	NaN	19.4672	18.724	19.5139	NaN	NaN	20.2169	NaN	18.92	18.6196	16.768	18.2338	20.4657	NaN	18.6818
XP_006561235.1	21.2333	22.0993	21.6202	21.9638	22.0341	21.5865	21.8291	20.5635	21.4895	21.7892	22.0112	21.9713	21.8981	21.8868	NaN	21.3462	21.7914	22.1303	NaN	19.2346	22.1284	NaN	21.6686	21.7539	22.5855	21.8026	22.1407	21.5601	20.4128
XP_006561268.2	NaN	NaN	NaN	NaN	NaN	NaN	NaN	NaN	NaN	NaN	NaN	NaN	16.8772	NaN	NaN	NaN	NaN	NaN	NaN	NaN	NaN	NaN	NaN	NaN	NaN	NaN	16.7122	NaN	NaN
XP_016769802.1;XP_016769801.1;XP_016769800.1;XP_006561279.1	20.3334	20.8003	NaN	21.1727	21.1455	20.6768	20.748	NaN	20.2598	18.7796	21.1914	20.4072	20.6197	20.9601	NaN	19.0317	18.4142	20.5288	NaN	NaN	20.326	NaN	NaN	20.6888	20.9372	21.1269	20.4746	19.5242	20.6196
XP_006561302.1	18.9018	18.4702	20.1116	18.0899	19.4026	19.8095	17.1968	NaN	19.6183	15.8343	NaN	15.8778	18.7503	17.5878	NaN	NaN	18.9578	21.2369	NaN	NaN	19.0211	NaN	NaN	19.0342	19.4784	NaN	20.6497	17.1411	NaN
XP_392558.3;XP_006561315.1	NaN	NaN	NaN	NaN	17.0455	NaN	NaN	NaN	NaN	NaN	NaN	NaN	NaN	NaN	NaN	NaN	NaN	NaN	NaN	NaN	NaN	NaN	NaN	NaN	NaN	NaN	17.5194	NaN	NaN
XP_016768260.1;XP_016768259.1;XP_016768258.1;XP_026296967.1;XP_006561316.1;XP_026296966.1;XP_016768257.1;XP_016768256.1;XP_016768255.1;XP_016768254.1;XP_026296968.1	NaN	NaN	NaN	18.5668	NaN	NaN	NaN	NaN	NaN	NaN	NaN	NaN	NaN	NaN	NaN	NaN	NaN	NaN	NaN	NaN	NaN	NaN	NaN	NaN	NaN	NaN	NaN	NaN	NaN
XP_006561337.1	19.6081	19.71	20.2951	21.2312	20.7098	20.7298	20.7956	21.2022	20.2136	20.3529	21.8045	20.7614	21.0798	20.5541	19.4799	20.902	20.7315	18.2405	21.5168	20.9827	21.0159	NaN	20.9694	20.8653	21.7687	21.6263	NaN	21.3209	20.949
XP_006561341.1;XP_006561342.1	17.708	16.5731	16.8254	19.0371	18.0191	18.9724	NaN	NaN	18.514	NaN	NaN	17.9115	19.0205	19.8962	NaN	NaN	18.8831	18.8498	NaN	19.4819	18.3626	NaN	19.0256	NaN	17.7695	17.1761	18.637	NaN	NaN
XP_006561345.1;XP_006561344.1	18.7774	18.0046	19.3053	19.4958	19.1833	19.2144	18.8298	NaN	19.3953	19.1722	17.9906	19.0248	18.813	18.8686	NaN	NaN	19.6503	20.088	NaN	NaN	19.9111	NaN	NaN	NaN	NaN	20.1945	20.025	NaN	NaN
XP_006561370.1;NP_001164640.1;XP_006561371.1	21.3449	20.9556	19.3179	22.4008	21.9885	21.3135	21.293	NaN	21.231	19.9596	21.982	21.5713	21.7028	21.4523	NaN	20.188	20.5814	21.5153	19.5084	19.326	21.4712	NaN	20.8029	21.7116	21.8872	21.7151	21.937	22.1558	20.5364
XP_026301525.1;XP_006561385.1;XP_624392.3	19.3706	21.1056	21.1779	19.7291	20.5207	21.5873	17.5671	NaN	19.7066	22.4025	18.3614	NaN	19.4327	21.2121	NaN	21.5116	21.4767	21.545	NaN	21.763	21.3414	20.6699	19.9013	21.5904	21.9452	20.0205	21.2151	19.3743	20.9181
XP_016772464.2;XP_006561421.2	NaN	NaN	NaN	17.0451	NaN	17.9792	NaN	NaN	NaN	NaN	NaN	NaN	17.6732	NaN	NaN	18.3369	18.3023	NaN	NaN	NaN	17.8592	NaN	NaN	NaN	17.6464	NaN	18.2292	19.6399	NaN
XP_623549.2;XP_006561426.1;XP_006561427.1	NaN	NaN	NaN	18.1223	NaN	NaN	NaN	NaN	22.0291	NaN	NaN	NaN	19.8836	NaN	NaN	NaN	NaN	NaN	NaN	NaN	NaN	NaN	NaN	NaN	18.0411	NaN	NaN	NaN	NaN
XP_006561440.1	NaN	NaN	NaN	NaN	NaN	NaN	NaN	NaN	NaN	NaN	NaN	NaN	NaN	17.2404	NaN	NaN	NaN	NaN	NaN	NaN	NaN	NaN	NaN	NaN	NaN	NaN	NaN	NaN	NaN
XP_006561461.1	NaN	NaN	NaN	NaN	NaN	NaN	NaN	NaN	NaN	NaN	NaN	NaN	16.4748	NaN	NaN	NaN	NaN	NaN	NaN	NaN	NaN	NaN	NaN	NaN	NaN	NaN	NaN	NaN	NaN
XP_006561478.1	18.679	18.2007	NaN	NaN	NaN	18.9712	NaN	NaN	NaN	18.6828	NaN	NaN	NaN	17.979	NaN	NaN	17.9149	NaN	NaN	NaN	NaN	NaN	NaN	NaN	NaN	NaN	NaN	NaN	NaN
XP_006561492.2;XP_016768978.2;XP_026298213.1;XP_016768977.2;XP_006561490.3;XP_006561489.3;XP_006561493.2;XP_006561491.3;XP_026298214.1;XP_016768980.2;XP_016768979.2	19.486	NaN	19.9697	20.9573	21.3125	20.035	21.3506	NaN	20.3554	NaN	20.3543	20.8102	22.0463	20.9727	NaN	20.5447	NaN	20.5722	19.1989	NaN	19.8186	NaN	19.1777	19.586	21.1992	19.9089	21.1488	20.2947	19.2948
XP_006561513.1	NaN	NaN	NaN	NaN	NaN	NaN	NaN	NaN	NaN	NaN	NaN	NaN	NaN	NaN	NaN	NaN	NaN	NaN	NaN	NaN	NaN	NaN	NaN	NaN	NaN	NaN	NaN	NaN	NaN
XP_006561561.1;NP_001011604.2	21.5762	21.961	22.9766	23.7963	23.6123	23.066	21.811	22.8456	23.1059	22.6204	22.9901	22.7326	23.3193	23.4483	21.0471	22.9861	23.3261	23.52	22.0433	22.7124	23.5159	20.5274	22.2763	22.9305	23.683	23.1633	23.6492	23.7426	22.0343
XP_006561629.1	22.7529	22.4228	22.9401	23.7572	23.7862	23.7965	23.5933	NaN	23.9058	23.6024	23.8998	23.6882	23.2933	24.3244	NaN	22.9971	22.3861	23.9929	NaN	21.4308	23.591	NaN	NaN	23.3974	23.6728	24.0218	23.8925	21.2763	22.2565
XP_006561654.2	NaN	NaN	NaN	NaN	NaN	NaN	NaN	NaN	NaN	NaN	NaN	NaN	NaN	NaN	NaN	NaN	NaN	NaN	NaN	NaN	NaN	NaN	NaN	NaN	NaN	NaN	NaN	NaN	NaN
XP_393022.3;XP_006561671.1;XP_006561670.1;XP_006561674.1;XP_006561673.1;XP_006561672.1	18.5406	20.241	NaN	NaN	NaN	20.2074	NaN	NaN	NaN	19.7761	17.8725	17.9371	17.476	17.7207	NaN	NaN	18.603	17.5013	NaN	NaN	18.3117	NaN	NaN	19.2502	17.9146	17.5335	17.7695	18.7269	NaN
XP_006561678.2;XP_026298827.1	NaN	17.8855	NaN	17.787	NaN	18.0783	NaN	NaN	18.1678	NaN	NaN	NaN	NaN	17.4588	NaN	NaN	18.6302	18.2445	NaN	NaN	17.6841	NaN	NaN	NaN	18.0988	NaN	18.4777	NaN	NaN
XP_006561682.1;XP_006561681.1	18.4355	17.4502	18.7759	NaN	17.9124	19.5144	NaN	NaN	18.492	NaN	NaN	NaN	NaN	18.1527	NaN	NaN	NaN	19.4746	NaN	NaN	NaN	NaN	NaN	17.7757	18.0383	NaN	18.912	NaN	NaN
XP_624894.1;XP_006561684.1	19.0126	20.5412	20.9791	22.6146	21.849	22.1546	21.5305	22.1505	21.8145	17.4344	22.2128	22.0582	21.8259	21.777	NaN	21.6651	21.5924	22.0457	21.5579	21.6043	21.3012	NaN	22.5313	21.5794	22.363	23.0773	22.3186	21.493	21.9812
XP_396412.4;XP_006561690.2;XP_006561689.2	18.3739	20.2691	NaN	22.0489	20.3353	20.6693	18.4246	20.0679	20.2629	21.0343	20.1456	19.9692	20.1096	21.2349	NaN	18.8936	20.464	20.3637	20.9148	NaN	21.2981	NaN	NaN	19.7933	20.288	18.4975	21.3082	19.7017	NaN
XP_006561694.1;XP_006561692.1;XP_006561693.1	20.6583	19.8882	21.2826	21.6618	21.8605	22.026	21.3763	21.4006	21.5663	18.6243	21.8279	21.7498	21.4261	21.9313	NaN	21.7085	21.4273	21.7501	19.8878	NaN	21.2288	NaN	NaN	21.1411	22.1805	22.5924	22.2519	20.726	19.7063
XP_006561700.2;XP_006561695.2;XP_026298849.1;XP_026298848.1;XP_026298847.1;XP_026298846.1;XP_026298845.1;XP_026298844.1;XP_026298843.1;XP_026298842.1;XP_026298841.1	NaN	NaN	NaN	NaN	16.2533	NaN	NaN	19.1353	NaN	NaN	NaN	NaN	NaN	NaN	NaN	19.5492	18.1423	NaN	NaN	NaN	NaN	NaN	NaN	NaN	NaN	NaN	NaN	NaN	NaN
XP_006561717.1	17.0417	NaN	NaN	19.1359	19.073	NaN	18.8859	NaN	18.4879	19.1879	NaN	NaN	NaN	NaN	NaN	19.0901	NaN	19.0648	NaN	NaN	NaN	NaN	NaN	NaN	19.5916	18.8875	18.9388	NaN	NaN
XP_006561729.1;XP_006561728.1	20.3197	20.2625	21.5814	21.8537	22.1273	22.3141	20.6707	NaN	21.2933	21.7032	20.8171	20.7704	21.1253	21.8945	NaN	21.5016	21.6086	22.3633	NaN	NaN	22.043	NaN	21.2591	22.0682	21.886	21.3165	22.6365	20.2572	19.6227
XP_006561747.1	NaN	NaN	NaN	NaN	NaN	17.1244	NaN	NaN	NaN	NaN	NaN	NaN	NaN	17.1301	NaN	NaN	NaN	NaN	NaN	NaN	NaN	NaN	NaN	NaN	17.0227	NaN	17.0074	NaN	NaN
XP_006561749.1	21.4174	20.4637	20.3317	NaN	19.5053	19.0283	NaN	NaN	18.9003	NaN	NaN	NaN	19.3182	20.6988	NaN	NaN	20.8671	19.4265	NaN	NaN	NaN	NaN	NaN	20.8209	19.4034	NaN	19.9388	NaN	NaN
XP_006561768.2;XP_006561769.2	23.6529	23.4651	22.6145	21.4836	22.0793	22.5451	22.0743	19.443	22.326	21.5958	20.9238	20.8165	22.2384	22.2054	NaN	18.0589	22.4205	22.3625	NaN	19.6401	22.3382	NaN	19.0273	22.5886	22.5932	21.586	22.0625	21.6463	20.8937
XP_006561774.1	25.166	24.8155	25.5632	26.0714	25.8262	25.4129	25.5768	24.648	25.5305	25.9811	25.3329	25.4469	25.9238	25.421	23.0463	24.851	25.9177	26.1327	25.7804	25.1792	25.8962	20.6769	25.0403	25.9226	25.9852	26.0875	26.1014	26.3852	25.3628
XP_006561794.1;XP_006561792.1;XP_396167.1	NaN	21.3342	NaN	20.8213	19.3652	19.9548	NaN	21.4717	19.7124	18.8342	20.246	19.4572	20.2644	19.9056	21.1954	19.774	21.0109	19.8518	21.1885	21.0641	20.3951	NaN	18.9298	19.6226	19.6318	21.2061	20.1834	20.5925	21.4143
XP_006561795.1	23.3006	23.4806	23.4482	20.6752	22.6194	23.0503	20.1372	NaN	23.0639	22.221	20.8788	21.1155	21.8163	22.8107	NaN	NaN	22.4214	22.9207	NaN	18.3116	22.2621	NaN	NaN	18.8113	22.5177	19.8895	22.4317	NaN	NaN
XP_006561802.1	19.8281	18.8592	19.897	NaN	NaN	NaN	17.6381	NaN	18.4463	NaN	NaN	NaN	19.5493	16.8331	NaN	NaN	19.8247	17.5521	NaN	NaN	18.6805	NaN	NaN	18.7064	18.1933	NaN	NaN	NaN	NaN
XP_006561837.1	NaN	NaN	NaN	NaN	NaN	18.4629	NaN	NaN	NaN	NaN	18.5304	NaN	NaN	NaN	NaN	NaN	NaN	NaN	18.3612	NaN	18.545	NaN	NaN	NaN	18.867	18.1511	NaN	NaN	NaN
XP_026298622.1;XP_016769406.1;XP_016769405.1;XP_006561839.1	22.4531	22.5206	22.6593	23.2393	23.1257	23.257	21.8432	20.8175	23.0656	21.5126	22.1546	23.1556	23.5561	23.4423	NaN	22.3717	22.5347	22.5567	22.2331	20.2542	22.3931	NaN	23.1081	23.0613	23.0786	22.5027	22.9719	22.1599	20.7287
XP_016769407.1;XP_006561841.1	19.7749	19.6039	20.1745	21.5028	21.0034	20.8113	20.0307	21.1923	20.3589	21.1801	20.6519	20.5776	21.0955	20.9197	20.116	19.9392	NaN	20.7862	NaN	21.3426	21.242	NaN	20.0641	20.8003	21.9502	20.6149	20.8467	NaN	NaN
XP_006561863.1	21.2613	22.2714	20.7565	NaN	18.3801	18.4397	18.6215	18.6116	20.0014	18.4106	18.6411	20.9489	18.9121	20.303	NaN	19.4853	18.5034	NaN	20.4897	20.3658	21.7576	NaN	21.1557	19.1051	18.9169	NaN	18.2968	NaN	NaN
XP_392540.2;XP_026298756.1;XP_006561872.1;XP_006561871.1	20.7714	21.6195	22.1207	21.3813	21.1837	22.4855	20.6359	NaN	22.003	22.5451	21.1456	21.6072	21.174	21.8391	NaN	23.5846	21.6289	21.9681	21.8752	22.5853	22.4504	NaN	NaN	22.0581	21.9735	21.7684	21.7107	21.9012	22.9212
XP_006561879.2;XP_006561878.2	19.4379	19.403	21.217	22.6689	22.3713	21.9571	21.1294	NaN	21.4051	20.4381	22.1589	21.7033	21.3555	21.5896	NaN	21.0968	22.2551	22.4485	18.3764	18.7128	21.6195	NaN	20.8209	22.2168	22.6963	21.8862	22.1893	18.67	21.6306
XP_006561889.1;XP_006561888.1;XP_006561886.1;XP_006561885.1;XP_006561884.1;XP_006561883.1;XP_006561890.2;XP_006561887.2	19.2437	18.2221	NaN	19.1273	18.6766	18.7409	17.548	NaN	18.7982	NaN	20.1525	18.5686	19.1634	17.8818	NaN	19.5637	NaN	NaN	NaN	NaN	NaN	NaN	NaN	17.6951	17.8238	18.5439	18.3976	18.9116	NaN
XP_006561895.1;XP_006561896.1;XP_006561894.1	NaN	NaN	17.916	17.4434	18.4165	NaN	18.4505	NaN	18.0078	NaN	NaN	NaN	16.4671	NaN	NaN	NaN	NaN	NaN	NaN	NaN	18.6363	NaN	NaN	NaN	NaN	NaN	NaN	NaN	NaN
XP_006561975.1	20.4886	20.7489	20.1331	NaN	20.6461	19.2741	20.0156	NaN	21.2457	NaN	NaN	19.9107	21.5704	20.4102	NaN	19.389	NaN	17.879	NaN	NaN	NaN	NaN	NaN	18.2768	18.7347	NaN	19.6855	NaN	NaN
XP_016773437.1;XP_006561989.1	22.3158	22.5239	22.5507	23.3321	23.2987	22.7527	22.1457	21.4135	23.0543	22.9927	23.1151	22.6867	22.9343	23.181	20.0226	22.9322	22.982	23.6724	20.8655	21.0331	23.1173	20.5153	23.0664	23.46	23.3972	22.488	23.903	21.8755	21.4943
XP_624281.2;XP_006561991.1;XP_006561990.1	NaN	NaN	NaN	17.2789	18.0949	18.6352	17.9409	NaN	NaN	NaN	18.3773	17.8124	NaN	17.8973	NaN	NaN	NaN	17.9951	NaN	NaN	NaN	NaN	NaN	18.1509	17.9557	18.9744	NaN	NaN	NaN
XP_006562000.1	NaN	18.3136	NaN	NaN	NaN	NaN	NaN	NaN	18.8497	NaN	NaN	NaN	18.0925	17.3785	NaN	NaN	18.305	17.488	NaN	NaN	NaN	NaN	19.2966	NaN	NaN	17.7712	18.8923	NaN	NaN
XP_006562002.1	NaN	NaN	NaN	NaN	NaN	NaN	NaN	NaN	NaN	NaN	NaN	NaN	16.4524	15.8281	NaN	NaN	NaN	15.289	NaN	NaN	NaN	NaN	NaN	NaN	NaN	NaN	15.5747	NaN	NaN
XP_006562004.1;XP_006562005.1	NaN	17.3814	NaN	NaN	NaN	NaN	NaN	NaN	17.3428	NaN	17.6191	NaN	17.4022	NaN	NaN	NaN	NaN	16.941	NaN	NaN	16.7317	NaN	NaN	NaN	17.0599	NaN	NaN	NaN	NaN
XP_026296965.1;XP_006562012.1	NaN	NaN	19.2942	NaN	17.711	18.6626	NaN	NaN	NaN	17.8264	NaN	NaN	17.4905	17.7688	NaN	NaN	19.0192	19.3679	NaN	NaN	NaN	NaN	NaN	18.9868	18.3801	NaN	18.8455	NaN	NaN
XP_006562013.1	18.5504	NaN	18.2367	19.8156	19.0358	18.8757	NaN	NaN	18.5336	18.6612	18.4021	18.7528	19.8401	19.5737	18.7809	17.7725	19.1246	18.9957	19.4499	18.7727	NaN	NaN	NaN	NaN	19.7059	NaN	18.2438	19.987	19.224
XP_006562034.1;XP_026296266.1;XP_026296265.1;XP_026296264.1;XP_026296267.1	17.364	NaN	NaN	NaN	NaN	16.994	NaN	NaN	NaN	NaN	NaN	NaN	NaN	NaN	NaN	NaN	NaN	NaN	NaN	NaN	NaN	NaN	NaN	NaN	NaN	NaN	NaN	NaN	NaN
XP_395088.1;XP_006562041.1;XP_006562040.1	18.7134	NaN	17.1004	NaN	17.3443	18.3924	NaN	NaN	17.5348	NaN	NaN	NaN	17.4023	NaN	NaN	NaN	17.5874	18.5535	NaN	NaN	NaN	NaN	NaN	16.5242	NaN	NaN	17.706	NaN	NaN
XP_006562042.1	20.1291	NaN	20.5963	18.9895	18.3566	19.1666	19.4911	NaN	19.5508	19.3199	18.5869	NaN	18.4706	18.2812	NaN	NaN	19.0434	19.791	NaN	NaN	19.9239	NaN	NaN	20.4916	19.3742	18.8759	20.1089	NaN	NaN
XP_006562044.3	19.0969	19.2508	19.1485	19.9268	19.6286	18.7416	18.7973	18.9261	19.0256	NaN	19.5964	18.8553	18.6424	18.4419	NaN	19.4172	18.2497	19.2999	NaN	NaN	NaN	NaN	NaN	NaN	19.3306	20.1551	19.3817	19.3988	18.6369
XP_026298990.1;XP_016770013.1;XP_006562129.1;XP_006562128.1;XP_006562126.2;XP_393642.5	22.8215	21.0459	23.1388	24.1657	24.1398	23.5304	23.4653	23.5293	23.4211	23.3079	24.0909	23.8374	23.6026	23.7572	20.4616	23.646	24.1494	23.9732	24.1082	23.5095	23.9513	NaN	24.4359	24.069	24.2885	24.1831	24.005	23.7549	22.7444
XP_006562149.1;XP_006562145.1	16.0065	NaN	NaN	20.1267	20.3819	19.6072	NaN	NaN	NaN	NaN	NaN	18.1562	18.5893	20.2061	NaN	16.1517	19.0759	18.2273	NaN	NaN	17.7755	NaN	NaN	17.3185	20.1016	NaN	20.3763	19.1042	NaN
XP_016767800.1;XP_006562159.1;XP_016767799.1;XP_006562158.1	24.5572	24.7153	24.8315	25.6376	25.8812	25.756	25.0346	24.403	24.5982	24.3253	25.5706	24.8666	25.2533	25.7912	22.8865	24.0251	24.898	26.1233	24.5623	23.5272	26.219	23.0758	24.9223	25.9415	25.9336	25.4723	25.5043	25.4048	24.571
XP_006562162.2;XP_395865.5	NaN	NaN	NaN	NaN	NaN	20.7993	21.3889	NaN	NaN	NaN	21.8575	20.081	20.2739	18.9326	NaN	18.9002	NaN	21.7451	NaN	NaN	NaN	NaN	NaN	NaN	NaN	NaN	19.6744	21.2466	NaN
XP_006562163.1;XP_016767820.1	NaN	NaN	NaN	NaN	NaN	NaN	NaN	NaN	NaN	18.8763	NaN	NaN	18.8825	NaN	NaN	NaN	NaN	NaN	NaN	NaN	NaN	NaN	NaN	NaN	NaN	NaN	NaN	16.6795	NaN
XP_006562196.1;XP_006562194.1;XP_006562197.2;XP_006562195.2;XP_006562198.1;XP_016767639.1;XP_016767640.1	19.0515	20.3525	NaN	NaN	18.83	NaN	NaN	NaN	18.0289	NaN	NaN	NaN	NaN	NaN	NaN	NaN	NaN	NaN	NaN	NaN	NaN	NaN	NaN	NaN	NaN	20.2056	16.634	NaN	NaN
XP_006562207.1	21.5162	19.6302	22.1518	23.5262	22.8051	22.8082	22.2491	22.8706	22.8022	21.8905	22.8071	22.8663	22.9991	22.8398	21.8532	22.7241	23.0466	22.5543	22.9078	22.9693	23.1552	NaN	NaN	22.4103	23.3716	22.6716	22.6616	23.6658	22.9316
XP_006562214.1	21.5614	20.8788	18.5661	21.5467	22.3543	21.7858	22.069	18.9815	21.948	20.4733	21.6207	22.3465	22.6566	22.2111	NaN	22.4449	20.5413	21.9229	NaN	20.5413	21.1176	NaN	NaN	19.3734	21.0286	21.0532	21.4449	20.4937	21.1659
XP_006562215.1	21.7309	21.8728	21.7512	22.7431	22.9134	22.1325	19.8471	21.7167	22.5435	22.0565	21.2293	21.7253	22.5806	22.6607	20.7756	21.3644	21.9658	22.91	20.7208	21.2852	22.1372	19.7538	21.3271	22.4659	22.7556	22.3112	23.0947	23.1909	20.9436
XP_006562235.2;XP_026296547.1;XP_026296546.1	19.2323	NaN	20.1734	20.2959	19.7039	19.6056	20.4453	NaN	19.6304	NaN	NaN	19.6173	20.0639	19.0439	20.2478	19.0809	19.8078	20.3592	NaN	NaN	20.0852	NaN	NaN	19.6017	NaN	20.8803	19.4793	19.2519	20.5718
XP_006562246.2;XP_006562244.2;XP_006562243.2;XP_006562242.2;XP_006562247.2;XP_006562245.2;XP_006562249.2	NaN	15.3332	17.5817	NaN	19.5796	17.1903	17.7842	NaN	20.155	NaN	16.9658	18.5558	17.1431	18.6333	NaN	21.6556	19.1512	NaN	NaN	NaN	17.6591	NaN	17.527	NaN	NaN	NaN	17.0741	NaN	NaN
XP_006562250.1;XP_016767956.1;XP_016767955.1	NaN	NaN	NaN	19.5458	18.5897	18.8955	NaN	NaN	18.7003	20.585	19.1746	19.5599	18.8142	17.0265	NaN	23.2127	19.0837	18.0371	NaN	21.0237	18.8452	NaN	NaN	18.0904	NaN	20.4141	17.999	20.296	23.0891
XP_006562255.1	20.7532	19.1351	19.4999	21.6267	21.2684	20.3306	20.5188	NaN	20.8996	20.4679	21.2979	21.5443	20.7916	20.5014	20.5473	20.5063	19.5263	20.7772	21.1892	20.4139	20.7991	NaN	NaN	20.5012	21.3093	22.2653	21.1618	21.6718	21.2121
XP_006562331.1;XP_006562330.1;XP_006562329.1;XP_006562333.1;XP_026300121.1;XP_026300120.1	NaN	NaN	NaN	NaN	NaN	NaN	NaN	NaN	NaN	NaN	NaN	16.913	16.9991	NaN	NaN	20.5785	NaN	NaN	NaN	17.8158	NaN	NaN	NaN	NaN	NaN	NaN	NaN	NaN	19.426
XP_006562358.1;XP_006562357.1;XP_006562356.1	NaN	NaN	NaN	NaN	NaN	NaN	NaN	NaN	NaN	NaN	NaN	NaN	NaN	NaN	NaN	NaN	NaN	NaN	NaN	NaN	NaN	NaN	NaN	NaN	NaN	NaN	NaN	NaN	NaN
XP_006562364.1	NaN	NaN	NaN	NaN	NaN	NaN	NaN	NaN	NaN	NaN	NaN	NaN	NaN	NaN	NaN	NaN	NaN	NaN	NaN	NaN	NaN	NaN	18.9387	NaN	NaN	NaN	NaN	NaN	NaN
XP_624234.2;XP_006562367.1;XP_006562368.1	NaN	NaN	NaN	NaN	NaN	NaN	NaN	NaN	NaN	NaN	NaN	NaN	NaN	NaN	NaN	NaN	NaN	16.5851	NaN	NaN	NaN	NaN	NaN	NaN	NaN	NaN	NaN	NaN	NaN
XP_006562400.1;XP_006562399.1;XP_006562398.1;XP_006562397.1	NaN	NaN	NaN	17.895	NaN	NaN	NaN	NaN	NaN	NaN	NaN	NaN	NaN	NaN	NaN	NaN	17.8953	NaN	NaN	NaN	NaN	NaN	NaN	NaN	18.2035	17.4932	NaN	NaN	NaN
XP_006562406.1	21.6081	21.9014	21.0135	22.8207	22.8704	22.6819	18.736	20.2016	22.7	20.0731	20.9601	22.2963	22.7707	22.5825	NaN	21.4186	22.568	23.1199	20.2691	20.7273	22.9257	NaN	20.3487	22.6407	22.5785	19.3579	22.9815	22.1049	19.4709
XP_006562411.1;XP_006562412.3	20.4459	21.1289	22.3035	21.8863	21.0238	22.2785	22.5924	22.2251	22.0716	22.5445	22.0863	21.9229	22.67	22.4811	21.9697	22.9211	22.3077	21.7582	21.8998	22.3687	22.5963	22.5901	18.4406	22.2384	21.6386	22.8372	22.9143	22.7093	21.6423
XP_392583.3;XP_006562413.1;XP_006562417.1;XP_006562416.1;XP_006562414.1	NaN	17.7413	NaN	17.9644	17.0905	NaN	NaN	NaN	NaN	NaN	NaN	NaN	17.3782	NaN	NaN	17.0674	NaN	17.1978	NaN	NaN	NaN	NaN	NaN	NaN	NaN	17.2373	16.7086	NaN	NaN
XP_006562421.1;XP_006562420.1	NaN	NaN	NaN	18.729	19.5045	19.5729	NaN	NaN	NaN	NaN	17.7669	18.168	NaN	19.0033	NaN	NaN	16.8251	19.4397	NaN	NaN	18.3195	NaN	NaN	19.3745	NaN	NaN	19.3851	NaN	NaN
XP_026298978.1;XP_006562425.1	20.581	21.811	19.693	20.9459	22.6684	20.753	21.6683	21.1682	23.4555	NaN	20.9093	21.9713	20.7788	22.7433	21.2209	24.1977	23.3525	20.6328	23.351	21.6521	21.2251	NaN	NaN	19.7797	21.777	22.0665	21.977	21.4176	22.497
XP_006562448.1	19.0309	19.0777	NaN	18.6477	NaN	19.4554	18.8521	NaN	18.8659	17.6712	19.2684	18.8578	18.9433	18.5377	NaN	18.7043	NaN	NaN	NaN	NaN	18.6634	NaN	NaN	19.35	19.5304	18.646	NaN	17.7649	NaN
XP_006562468.1;XP_006562469.1;XP_016770772.1	20.8361	20.2923	21.5746	22.4323	22.3647	22.8067	22.185	21.541	22.1269	21.997	21.8074	21.8051	22.1992	22.0575	NaN	21.0385	22.2615	22.9502	NaN	21.4961	22.4056	NaN	NaN	22.3305	22.984	22.7991	22.9751	22.7429	21.4249
XP_026299647.1;XP_006562470.1	17.1634	NaN	NaN	NaN	18.1422	16.9874	NaN	NaN	17.3367	NaN	NaN	NaN	NaN	17.8729	NaN	17.2022	NaN	17.9922	NaN	NaN	NaN	NaN	NaN	17.8827	18.3985	NaN	17.9666	NaN	NaN
XP_026297162.1;XP_026297161.1;XP_006562481.1;XP_006562484.1;XP_006562483.1;XP_006562482.1	NaN	NaN	NaN	20.9476	19.3401	17.784	18.8152	NaN	19.308	NaN	NaN	18.7398	19.5724	NaN	NaN	18.0849	NaN	18.5548	NaN	NaN	NaN	NaN	NaN	18.6349	19.266	19.8028	18.8123	18.3488	18.7521
XP_006562498.1;XP_006562499.1;XP_006562497.2	21.8375	22.8214	24.3415	25.2629	23.5923	23.2053	23.9692	23.4948	23.6433	24.4059	23.6012	23.8064	23.5503	23.4359	23.5968	23.9842	23.3653	23.9378	24.0556	24.1197	23.6302	NaN	22.0196	24.8544	23.9126	24.6072	24.9937	25.3017	24.9949
XP_016768242.1;XP_016768241.1;XP_016768240.1;XP_016768239.1;XP_006562511.2;XP_016768237.1;XP_016768236.1;XP_016768235.1;XP_016768234.1;XP_006562510.1;XP_006562509.1;XP_016768238.1	18.1895	NaN	NaN	17.9786	18.9689	19.038	18.0652	NaN	17.5738	NaN	NaN	17.9315	18.4619	18.5859	NaN	17.8331	17.4592	18.0446	NaN	NaN	17.7207	NaN	NaN	17.306	18.6987	17.5954	18.142	NaN	NaN
XP_006562516.1;XP_016768292.1;XP_396275.3	NaN	NaN	NaN	NaN	NaN	NaN	NaN	NaN	NaN	NaN	NaN	NaN	NaN	NaN	NaN	NaN	NaN	NaN	NaN	NaN	NaN	NaN	NaN	NaN	NaN	NaN	NaN	NaN	NaN
XP_006562528.1;XP_016768218.1	24.5992	24.1306	24.6159	23.1544	23.4828	24.4173	22.3918	NaN	23.9706	23.0076	22.5397	22.3951	23.3526	23.7889	NaN	19.2768	23.7535	24.3523	NaN	20.6936	23.9423	NaN	20.8809	23.8959	24.0021	21.8436	23.7107	22.2256	21.4275
XP_016768217.1;XP_006562529.1	NaN	18.5584	19.7553	22.7158	21.9924	21.9236	21.5787	NaN	21.6625	20.5019	21.0801	21.378	22.0581	21.5071	NaN	19.6581	21.1342	21.5771	NaN	19.8606	21.2268	NaN	NaN	21.2683	21.4137	22.0242	22.0919	21.4236	21.6577
XP_006562554.1	22.3908	20.2836	21.0346	23.4591	22.0812	23.0728	24.3545	23.7296	22.3754	24.2115	24.6617	24.5582	23.428	22.342	22.2317	25.8855	22.7744	21.9686	24.4037	24.1519	22.8977	19.9528	22.2107	21.6305	22.4415	24.4679	22.2139	23.9378	25.6532
XP_006562600.2	20.3547	22.3494	19.6725	17.3871	20.6179	21.2605	21.4941	20.6862	21.0794	21.4693	NaN	20.2273	21.243	21.3019	NaN	21.3653	21.7654	21.7035	19.2724	NaN	21.5492	NaN	NaN	21.0124	21.6221	NaN	21.582	NaN	NaN
XP_006562627.1;XP_006562625.1;XP_006562623.1;XP_392465.3;XP_006562629.1;XP_006562628.1;XP_006562626.1;XP_006562624.1	23.5566	23.5008	23.3224	22.3927	22.8961	23.3155	22.4017	NaN	22.9259	22.0966	23.2112	23.0588	23.4859	23.5642	NaN	22.5868	22.3121	23.405	19.6785	NaN	22.8564	NaN	22.0999	22.1816	22.5753	21.9774	23.1565	21.3826	20.7669
XP_623079.2;XP_006562631.2	17.8126	19.214	NaN	18.9077	18.1182	19.2827	18.7194	NaN	18.9879	18.3946	NaN	20.4484	17.0996	20.1263	NaN	19.7798	NaN	20.2646	NaN	NaN	18.8376	NaN	NaN	19.4078	19.9465	19.5967	20.5323	NaN	20.4895
XP_006562632.1	NaN	NaN	NaN	NaN	NaN	NaN	NaN	NaN	NaN	NaN	NaN	NaN	NaN	NaN	NaN	NaN	NaN	NaN	NaN	NaN	NaN	NaN	NaN	NaN	NaN	NaN	NaN	NaN	NaN
XP_006562637.1;XP_395069.2	NaN	17.8794	NaN	20.5472	20.2261	19.1945	18.5507	NaN	NaN	NaN	19.3377	18.9356	17.4004	19.7272	NaN	17.1722	18.1135	NaN	NaN	NaN	18.6766	NaN	NaN	NaN	21.2221	20.5979	19.1699	19.355	18.0387
XP_026301287.1;XP_016771989.1;XP_006562664.1;XP_006562663.1	24.2099	22.8183	23.2114	23.5509	23.5892	23.7928	25.4455	23.9631	23.1735	24.7744	25.0135	25.9582	23.5616	22.7743	25.6214	24.05	23.7748	22.7717	24.3663	20.0851	23.5722	NaN	24.4958	23.5953	23.444	24.393	23.237	23.5819	24.5765
XP_006562702.1	20.0979	20.667	20.2878	NaN	21.0051	20.3868	21.5963	21.067	NaN	19.5868	21.2802	NaN	21.0249	20.8936	NaN	21.0313	NaN	21.1908	21.3999	NaN	21.0774	NaN	20.1857	21.1971	21.4305	22.104	20.7986	NaN	22.1628
XP_006562720.1;XP_392338.3;XP_006562719.1	22.8051	22.8173	22.424	NaN	20.3289	21.8966	23.4962	NaN	21.9172	21.5167	20.8622	21.9968	22.0884	21.2694	NaN	20.901	20.8563	21.6406	NaN	NaN	NaN	NaN	NaN	NaN	20.3076	19.8698	20.5703	NaN	NaN
XP_624458.2;XP_006562727.1;XP_006562726.1	NaN	NaN	NaN	NaN	16.2181	NaN	NaN	NaN	NaN	NaN	NaN	NaN	16.6191	NaN	NaN	NaN	NaN	NaN	NaN	NaN	17.515	NaN	NaN	NaN	17.4234	NaN	NaN	NaN	NaN
XP_006562806.1;XP_006562805.1;XP_395310.3;XP_006562804.2;XP_026300612.1	NaN	NaN	19.2794	20.3216	20.403	19.8479	NaN	19.3196	19.607	NaN	19.5635	19.5603	19.6112	19.3873	NaN	19.3497	19.9223	20.4824	19.1351	18.2008	19.8744	NaN	NaN	20.6078	19.9699	19.122	20.1433	20.4373	19.2915
XP_006562807.1	19.0686	NaN	19.9617	NaN	18.375	19.0832	NaN	NaN	18.8018	NaN	NaN	NaN	18.0163	18.4289	NaN	NaN	18.5142	19.079	NaN	NaN	18.8651	NaN	NaN	19.2274	18.1864	NaN	18.9641	NaN	NaN
XP_026300168.1;XP_026300165.1;XP_006562821.3	21.7101	22.0472	21.3561	21.5921	23.7159	20.3663	21.5883	20.2154	22.8328	19.2138	21.0777	23.2484	21.7859	22.8777	NaN	24.6906	24.188	21.6369	24.0578	20.4983	21.2022	NaN	NaN	21.4192	19.771	22.6982	22.648	22.9762	23.1722
XP_006562866.2	NaN	NaN	NaN	NaN	NaN	19.0758	NaN	NaN	17.2999	NaN	NaN	NaN	NaN	NaN	NaN	NaN	17.5593	19.03	NaN	NaN	NaN	NaN	NaN	NaN	NaN	NaN	18.5356	NaN	NaN
XP_016769811.1;XP_006562873.1;XP_006562874.1;XP_006562872.1;XP_006562871.1	NaN	19.5423	NaN	19.1656	18.2509	19.9797	NaN	NaN	18.2177	18.6937	18.8597	NaN	18.6447	19.7393	NaN	NaN	19.1875	20.0109	NaN	NaN	20.2663	NaN	19.2896	19.7051	20.1978	17.5813	19.9998	NaN	NaN
XP_006562875.3	19.2964	18.8624	18.8207	NaN	17.6628	18.7286	NaN	NaN	18.7515	NaN	NaN	NaN	NaN	17.9325	NaN	NaN	NaN	NaN	NaN	NaN	NaN	NaN	NaN	18.5	NaN	17.7266	19.113	NaN	NaN
XP_006562876.1;XP_006562877.1	NaN	NaN	NaN	18.3123	17.8132	NaN	NaN	NaN	17.4205	NaN	17.7189	NaN	18.2914	NaN	NaN	NaN	NaN	18.3314	NaN	NaN	NaN	NaN	NaN	NaN	NaN	18.4147	17.7963	NaN	18.2709
XP_006562888.1;XP_006562887.1;XP_006562886.1;XP_623216.3	NaN	18.4724	NaN	18.3657	18.0785	17.6785	NaN	NaN	NaN	17.2603	NaN	NaN	18.1275	17.5992	NaN	NaN	17.9973	17.9143	NaN	NaN	17.4918	NaN	NaN	NaN	NaN	NaN	NaN	NaN	NaN
XP_393004.3;XP_006562921.1;XP_006562920.1;XP_006562919.1	NaN	NaN	NaN	NaN	NaN	NaN	NaN	NaN	NaN	NaN	NaN	NaN	NaN	NaN	NaN	NaN	NaN	NaN	NaN	NaN	NaN	NaN	NaN	NaN	NaN	NaN	NaN	NaN	NaN
XP_006562924.1;XP_006562923.1	16.4811	NaN	NaN	NaN	NaN	NaN	NaN	NaN	NaN	NaN	NaN	NaN	NaN	NaN	NaN	NaN	NaN	NaN	NaN	NaN	NaN	NaN	NaN	NaN	NaN	NaN	17.191	NaN	NaN
XP_396062.4;XP_006562936.2;XP_006562935.2	NaN	18.2717	NaN	NaN	17.0141	18.7577	17.9172	NaN	NaN	NaN	17.2667	17.6916	17.4973	17.027	NaN	18.3691	NaN	18.2721	NaN	NaN	NaN	NaN	NaN	18.027	17.6375	NaN	NaN	NaN	NaN
XP_006562957.1;XP_393510.1	21.0673	20.587	21.233	19.75	20.4335	20.8778	20.5444	NaN	21.2042	20.3776	20.4395	19.0074	20.0465	20.5261	NaN	18.4035	20.7632	21.626	NaN	NaN	21.4384	NaN	NaN	21.0776	20.9459	20.2659	20.9445	19.9149	19.5095
XP_006562961.2;XP_396986.3	NaN	NaN	NaN	16.585	NaN	NaN	NaN	NaN	NaN	NaN	NaN	NaN	NaN	NaN	NaN	NaN	NaN	NaN	NaN	NaN	NaN	NaN	NaN	NaN	NaN	NaN	NaN	NaN	NaN
XP_006562962.1	NaN	NaN	NaN	19.7131	NaN	18.9729	17.7792	NaN	NaN	19.2972	20.0346	NaN	NaN	NaN	NaN	19.2101	19.7454	19.1973	20.1911	20.3401	19.7505	NaN	NaN	18.9499	NaN	19.9153	18.2982	20.5073	21.777
XP_016771530.2;XP_006562976.2;XP_006562974.2	NaN	17.4309	18.2135	19.4971	18.4284	17.886	18.6038	19.4382	18.3871	NaN	18.61	NaN	18.2824	17.9992	NaN	18.0978	18.7768	18.5809	NaN	NaN	18.4114	NaN	NaN	18.0258	19.1299	NaN	18.3262	18.8298	NaN
XP_026300696.1;XP_006562995.1	NaN	NaN	NaN	20.1316	19.6357	18.9381	19.8396	NaN	19.4192	NaN	NaN	19.7234	19.9189	19.3214	NaN	18.9141	17.7203	19.4937	NaN	NaN	17.4163	NaN	NaN	18.813	20.0062	20.5619	20.6917	NaN	18.9566
XP_393976.2;XP_006563043.1;XP_006563042.1	20.5055	20.3983	18.3717	17.8902	18.2285	19.2969	18.3348	NaN	17.6418	NaN	NaN	NaN	17.9258	19.2408	NaN	17.3051	19.4817	19.1527	NaN	NaN	19.5214	NaN	NaN	19.7407	19.8269	NaN	18.6785	NaN	NaN
XP_624948.3;XP_006563061.1;XP_006563060.1;XP_006563059.1;XP_006563062.1	20.0632	18.3065	20.6236	NaN	18.6685	19.4113	NaN	NaN	18.9862	17.9684	NaN	NaN	17.9603	18.8696	NaN	NaN	19.192	20.1862	NaN	NaN	18.2932	NaN	NaN	NaN	19.4205	NaN	19.1295	NaN	NaN
XP_624869.1;XP_006563064.1	NaN	NaN	NaN	18.6817	17.9353	NaN	NaN	NaN	NaN	NaN	NaN	18.0023	18.0112	NaN	NaN	NaN	NaN	NaN	NaN	NaN	NaN	NaN	NaN	NaN	17.8912	NaN	17.285	17.6646	19.2791
XP_006563123.1	25.1773	24.9677	25.0155	26.4703	25.4036	25.351	25.8894	26.0966	25.2803	26.0631	26.2274	25.8352	25.0364	25.048	25.7052	25.457	25.5044	25.4532	26.4483	26.0836	26.1542	25.7355	26.5712	25.69	25.8805	26.6466	25.393	26.577	26.7461
XP_623083.1;XP_006563129.1	23.5026	23.377	23.9096	24.797	24.4319	24.1469	23.8069	24.4465	23.7994	23.9009	23.7601	23.82	24.2172	24.2337	19.3224	23.5783	24.418	24.4234	24.4749	24.1079	24.1491	NaN	23.0686	24.3359	24.6649	23.7815	24.5705	24.9953	21.3071
XP_006563131.1;XP_001123195.2	19.7546	18.5254	19.8079	22.5679	21.4718	20.5965	20.2536	NaN	21.0603	NaN	20.4326	21.0532	19.2772	21.4408	NaN	18.7468	20.2295	19.7332	NaN	19.4874	21.7077	NaN	NaN	21.207	22.2233	21.1718	18.941	18.3701	18.1169
XP_006563149.2	18.6772	18.5152	18.6301	NaN	17.8376	17.5483	18.0579	NaN	17.8738	17.4448	NaN	17.814	18.7065	17.8673	NaN	18.1418	NaN	NaN	NaN	NaN	NaN	NaN	NaN	NaN	NaN	NaN	17.3427	NaN	NaN
XP_006563163.3	NaN	NaN	NaN	16.2287	16.6778	NaN	NaN	NaN	15.8662	NaN	NaN	NaN	NaN	NaN	NaN	22.3633	NaN	16.8417	NaN	NaN	NaN	NaN	NaN	NaN	NaN	NaN	17.6906	NaN	NaN
XP_006563164.1	22.7257	23.2393	22.5555	22.8512	22.3092	22.3027	23.4763	NaN	22.5547	23.5843	21.7269	23.3527	23.0212	22.802	NaN	23.0231	22.6962	21.7911	20.301	NaN	22.9665	NaN	22.5661	22.3925	23.734	22.56	22.8358	22.6486	23.0756
XP_006563166.1;XP_016772482.2	17.7233	NaN	NaN	NaN	NaN	NaN	NaN	NaN	NaN	NaN	NaN	NaN	NaN	16.812	NaN	NaN	NaN	NaN	NaN	NaN	NaN	NaN	NaN	NaN	NaN	NaN	NaN	NaN	NaN
XP_006563200.1;XP_016772512.1;XP_016772513.1	NaN	NaN	NaN	18.6358	18.3773	NaN	18.1099	NaN	NaN	NaN	19.0159	NaN	18.4702	18.1031	NaN	NaN	NaN	17.8908	NaN	NaN	18.2515	NaN	NaN	NaN	19.2797	18.0223	NaN	18.4997	NaN
XP_006563207.1;XP_006563206.1	NaN	NaN	NaN	NaN	NaN	21.6996	NaN	NaN	17.9091	NaN	18.9037	17.8256	17.4974	22.066	NaN	19.2231	NaN	18.3356	22.3849	NaN	NaN	NaN	NaN	NaN	NaN	NaN	NaN	NaN	NaN
XP_006563254.1;XP_006563239.1;XP_016772568.1;XP_006563237.1;XP_006563236.1;XP_006563235.1;XP_006563233.1;XP_006563234.1;XP_006563238.1;XP_006563232.1;XP_006563231.1;XP_006563230.1;XP_006563229.1;XP_006563228.1;XP_006563227.1;XP_016772566.1;XP_396853.3;XP_026301721.1;XP_006563247.1;XP_016772569.1;XP_006563253.1;XP_006563252.1;XP_016772570.1;XP_006563251.1;XP_006563250.1;XP_006563249.1;XP_016772571…	19.5193	NaN	19.6621	20.2809	19.884	19.8529	NaN	NaN	18.9414	19.3133	18.7787	19.1003	18.6654	19.168	20.545	18.678	18.2703	19.7917	20.3573	19.4726	18.5151	NaN	19.2618	19.6048	19.3754	NaN	20.334	NaN	NaN
XP_006563276.1	23.9825	24.4425	24.2616	25.1624	25.0279	25.1451	25.0948	24.5356	24.9381	25.1642	25.4652	25.1541	25.3099	25.1868	23.0313	24.866	24.6948	25.3373	24.685	24.1354	25.3384	NaN	25.5819	24.9852	25.546	25.8277	25.1499	25.0839	25.081
XP_006563278.1	22.343	20.6746	20.2201	21.372	22.4923	22.2629	21.1899	21.7918	22.507	21.9408	NaN	21.8525	22.4574	22.9512	NaN	21.0452	22.0056	22.1811	20.7565	21.2541	22.3603	NaN	NaN	21.4815	19.8683	22.1117	22.8202	18.2455	20.183
XP_006563283.2	19.5752	21.4212	21.6984	21.5417	20.0808	22.7572	20.7155	21.9044	20.5435	23.0324	21.4099	21.2303	21.0309	20.9658	21.7073	24.0582	21.7704	20.4649	22.1094	23.3982	21.6785	NaN	NaN	20.3123	21.0516	22.2448	20.3462	22.5994	24.1208
XP_393026.2;XP_016768791.1;XP_006563285.1	20.5413	20.4156	19.8627	21.56	21.5399	21.4492	20.5647	20.4321	19.8415	21.4755	20.8537	21.4772	21.4599	21.7882	NaN	20.2151	NaN	21.4486	18.533	20.413	21.4701	NaN	19.0614	20.3345	21.7429	21.5289	21.5906	19.9556	19.7918
XP_624673.3;XP_016768020.1;XP_016768015.1;XP_006563314.1	NaN	NaN	NaN	NaN	16.6774	NaN	NaN	NaN	NaN	NaN	NaN	NaN	NaN	NaN	NaN	NaN	NaN	17.0722	NaN	NaN	NaN	NaN	NaN	NaN	NaN	NaN	NaN	NaN	NaN
XP_006563315.1;XP_395748.2;XP_016768023.1	19.676	20.5428	19.1565	20.1283	21.0972	18.955	20.5027	NaN	19.3164	NaN	20.7916	19.6628	21.2787	19.6552	19.6743	19.9436	19.6722	NaN	NaN	20.2988	NaN	NaN	NaN	NaN	19.6413	21.8768	20.2174	NaN	19.8119
XP_623342.2;XP_006563323.1	26.7007	26.5468	27.0774	27.6051	27.3495	27.6329	27.9522	27.304	27.6499	27.4999	27.6629	27.8441	27.6622	27.8491	26.8843	27.5027	27.1467	27.4284	27.7192	25.6989	27.654	26.3253	26.5533	26.9532	27.3555	27.663	27.5709	27.6306	26.8939
XP_016768161.1;XP_397542.4;XP_016768159.1;XP_016768157.1;XP_016768156.1;XP_006563335.1	NaN	17.2269	NaN	18.8629	17.856	17.7135	NaN	NaN	NaN	NaN	17.4773	17.8592	18.3343	18.0351	NaN	17.9184	17.6153	17.6791	NaN	18.3051	18.2419	NaN	NaN	NaN	18.1635	17.8599	18.0249	18.5024	18.5187
XP_006563344.1	NaN	NaN	NaN	NaN	NaN	NaN	NaN	NaN	NaN	NaN	NaN	NaN	NaN	NaN	NaN	NaN	NaN	NaN	NaN	NaN	NaN	NaN	NaN	NaN	NaN	NaN	15.576	NaN	NaN
XP_026302126.1;XP_006563359.1	NaN	NaN	NaN	NaN	NaN	NaN	NaN	NaN	NaN	NaN	NaN	NaN	NaN	17.6057	NaN	NaN	NaN	NaN	NaN	NaN	NaN	NaN	NaN	NaN	NaN	NaN	NaN	NaN	NaN
XP_006563422.1	NaN	NaN	NaN	20.1908	20.6815	18.9442	NaN	NaN	20.8559	18.1171	NaN	20.6273	19.7745	NaN	NaN	22.057	NaN	18.686	20.5034	20.0009	20.6667	NaN	NaN	18.0272	17.7592	20.3985	19.4841	NaN	19.7599
XP_006563423.2;XP_006563424.2;XP_006563426.2	NaN	NaN	NaN	18.2097	18.1595	18.0458	NaN	NaN	17.5582	17.2263	NaN	17.0675	17.4081	17.8195	NaN	NaN	17.9662	18.3091	NaN	NaN	17.4776	NaN	NaN	18.0441	18.1714	NaN	18.3989	NaN	NaN
XP_006563433.2;XP_026301238.1	NaN	NaN	NaN	NaN	NaN	17.5573	NaN	19.748	17.3759	NaN	NaN	NaN	17.2612	NaN	NaN	18.1103	18.2687	17.2666	NaN	NaN	NaN	NaN	NaN	NaN	NaN	NaN	18.0051	NaN	NaN
XP_006563445.1;XP_397078.3;XP_006563446.1	18.5477	NaN	19.2914	21.4177	20.8287	20.5323	16.6936	NaN	19.3557	18.5397	19.466	19.8569	19.8581	20.7104	NaN	17.3883	20.259	19.7335	NaN	NaN	19.7781	NaN	NaN	19.5831	20.9211	19.6214	21.1688	19.3892	NaN
XP_625229.1;XP_006563449.1;XP_006563448.1;XP_006563447.1	NaN	NaN	NaN	NaN	NaN	15.9572	NaN	NaN	NaN	NaN	NaN	NaN	NaN	15.3376	NaN	NaN	NaN	NaN	NaN	NaN	NaN	NaN	NaN	NaN	NaN	NaN	NaN	NaN	NaN
XP_006563481.1	NaN	NaN	NaN	17.3483	NaN	NaN	NaN	NaN	NaN	17.112	17.2537	16.5814	NaN	NaN	NaN	22.9057	NaN	15.8515	NaN	19.1349	16.6944	NaN	NaN	NaN	NaN	17.4165	NaN	NaN	22.3421
XP_006563483.1;XP_006563482.1	NaN	NaN	NaN	NaN	17.031	NaN	NaN	NaN	NaN	NaN	NaN	NaN	NaN	NaN	NaN	NaN	NaN	NaN	NaN	NaN	NaN	NaN	NaN	NaN	NaN	NaN	17.7666	NaN	NaN
XP_006563494.1	22.6908	22.3074	22.0862	24.3474	23.7351	23.2888	23.4871	22.6467	23.7834	22.8964	23.973	23.8525	23.7438	23.3668	21.6548	23.5534	23.9564	24.2937	24.4881	23.8724	23.71	NaN	24.6433	23.7886	24.3258	24.5979	24.2345	23.3689	24.0254
XP_006563526.1	20.5519	NaN	20.9467	20.0674	21.2103	20.7453	21.2191	NaN	21.5403	20.1747	20.5835	21.048	21.2542	20.7555	NaN	20.7536	18.5718	21.1757	NaN	20.5113	20.4716	NaN	NaN	21.029	19.243	20.7993	21.858	21.5633	21.227
XP_006563533.1	NaN	NaN	NaN	17.4342	NaN	16.9808	NaN	NaN	NaN	18.8867	NaN	17.6534	NaN	NaN	NaN	22.4921	NaN	NaN	NaN	NaN	17.522	NaN	NaN	NaN	NaN	NaN	NaN	NaN	20.3939
XP_016772231.1;XP_016772230.1;XP_016772229.1;XP_394082.3;XP_026301475.1;XP_026301474.1;XP_026301473.1;XP_026301472.1;XP_006563542.1	NaN	17.3541	NaN	NaN	19.3048	18.5482	NaN	NaN	18.0971	NaN	18.4062	17.9374	18.8092	18.4191	NaN	18.4966	NaN	18.6956	NaN	18.6113	19.0447	NaN	NaN	NaN	19.0803	NaN	19.1964	19.0064	18.6507
XP_006563567.1	NaN	NaN	NaN	NaN	NaN	NaN	NaN	NaN	NaN	NaN	NaN	NaN	NaN	NaN	NaN	NaN	NaN	NaN	NaN	NaN	NaN	NaN	NaN	NaN	16.5278	NaN	NaN	NaN	NaN
XP_026301131.1;XP_006563576.1	19.6715	19.3253	19.8772	NaN	19.2288	20.4551	18.852	NaN	18.4812	18.2611	NaN	17.1393	19.7981	18.7868	NaN	17.0985	18.6965	19.9449	NaN	NaN	18.7412	NaN	NaN	NaN	NaN	NaN	18.8936	NaN	NaN
XP_006563593.1	NaN	NaN	NaN	19.9915	NaN	19.6583	NaN	NaN	NaN	19.5979	NaN	NaN	18.5992	18.9059	NaN	19.7554	20.0813	NaN	NaN	NaN	NaN	NaN	NaN	NaN	NaN	20.6245	20.0522	NaN	NaN
XP_006563595.1	18.6753	19.2365	NaN	17.6742	NaN	19.4359	NaN	NaN	18.3957	NaN	NaN	NaN	NaN	18.4843	NaN	NaN	NaN	19.7839	NaN	NaN	19.4283	NaN	NaN	20.3606	18.0034	18.3681	19.301	NaN	NaN
XP_006563613.1;XP_006563612.1	19.2891	19.8041	NaN	NaN	20.7549	18.3731	18.3447	NaN	19.6463	NaN	NaN	17.5142	17.0109	20.0794	NaN	22.764	22.776	17.0126	19.9048	NaN	NaN	NaN	NaN	NaN	NaN	NaN	17.308	NaN	18.3419
XP_016772018.1;XP_625010.3;XP_006563616.1	20.0778	19.6474	NaN	NaN	NaN	NaN	20.9595	NaN	NaN	NaN	19.5491	20.6546	18.3115	NaN	NaN	19.0253	NaN	16.5644	NaN	18.8184	NaN	NaN	NaN	NaN	NaN	18.8539	NaN	19.9365	21.1199
XP_006563622.1	NaN	NaN	NaN	NaN	NaN	NaN	NaN	NaN	NaN	NaN	NaN	NaN	NaN	NaN	NaN	NaN	NaN	NaN	NaN	NaN	NaN	NaN	NaN	NaN	NaN	NaN	NaN	NaN	NaN
XP_006563630.1	19.1561	18.3399	NaN	18.9831	18.104	18.3469	19.2427	NaN	17.7644	NaN	NaN	17.7946	18.0775	18.822	NaN	17.7855	18.414	18.7186	NaN	NaN	NaN	NaN	NaN	NaN	17.4515	19.4031	19.2658	19.2446	NaN
XP_006563657.1	21.1301	20.3768	21.6337	22.761	22.1566	21.8	20.5987	21.6044	22.1351	21.5935	NaN	21.5465	22.1919	21.9599	22.5451	21.4797	22.4367	22.5824	21.1766	21.6955	21.9824	21.893	18.2859	21.825	22.7196	22.2634	22.8012	22.5135	NaN
XP_006563658.1;XP_016772165.1;XP_006563660.1;XP_006563659.1;XP_016772164.2	20.8923	22.0457	18.3382	19.8495	21.053	22.8368	19.781	NaN	19.6804	NaN	21.9512	20.8659	22.2805	22.3412	NaN	19.4517	NaN	20.4841	NaN	NaN	19.8458	NaN	18.6651	18.4426	21.2329	17.6968	20.9362	18.1223	NaN
XP_026301180.1;XP_016772225.1;XP_006563668.1;XP_026301179.1	17.6646	NaN	NaN	20.0548	20.6957	18.3501	NaN	NaN	17.5755	16.4171	NaN	18.6128	20.9397	20.2963	NaN	19.5795	17.1517	18.5733	NaN	NaN	16.9091	NaN	18.8069	18.6578	19.9741	19.4455	20.5694	20.3527	19.383
XP_006563697.2;XP_026301328.1	NaN	NaN	NaN	19.1924	NaN	NaN	NaN	20.3052	19.0865	21.074	19.5647	19.7818	NaN	NaN	19.9369	21.5139	NaN	NaN	NaN	22.2399	18.2303	NaN	NaN	NaN	NaN	NaN	16.7503	19.7608	21.6436
XP_006563703.1;XP_006563702.1;XP_006563701.1;XP_006563700.1	20.0882	20.1945	17.5481	NaN	18.6281	18.3267	18.2359	NaN	18.1518	NaN	NaN	NaN	17.9452	18.3282	NaN	16.8629	17.9923	NaN	NaN	NaN	17.5586	NaN	NaN	NaN	18.3672	17.3911	18.2252	18.5554	NaN
XP_006563706.1;XP_396249.3;XP_006563705.1	23.2733	22.3025	22.9326	22.1402	21.427	21.9142	22.0362	NaN	23.0994	21.2859	NaN	20.8987	22.0298	21.454	NaN	19.2937	21.374	23.1124	NaN	NaN	21.8784	NaN	NaN	22.4833	21.5974	21.6986	22.8308	21.4167	21.4232
XP_623988.1;XP_006563709.1	NaN	18.4292	NaN	NaN	NaN	19.8955	NaN	NaN	NaN	NaN	NaN	NaN	NaN	17.5138	NaN	NaN	18.1461	NaN	NaN	NaN	17.7855	NaN	NaN	NaN	19.9937	NaN	NaN	NaN	NaN
XP_006563715.1	NaN	NaN	NaN	NaN	NaN	NaN	NaN	NaN	NaN	NaN	NaN	NaN	NaN	NaN	NaN	NaN	NaN	17.3264	20.634	NaN	NaN	NaN	NaN	NaN	NaN	NaN	NaN	NaN	NaN
XP_006563719.1;XP_006563718.1	NaN	20.2371	20.1041	20.9725	20.5457	21.6253	21.1456	NaN	20.5385	21.4569	20.5086	21.2538	20.4498	21.0558	20.1492	21.3599	21.3282	20.38	NaN	22.2506	21.0316	NaN	NaN	19.8423	20.9898	20.6034	20.9933	20.065	21.2259
XP_006563720.1	NaN	NaN	NaN	NaN	NaN	NaN	NaN	NaN	NaN	NaN	NaN	NaN	NaN	NaN	NaN	19.0452	NaN	NaN	NaN	NaN	NaN	NaN	NaN	NaN	NaN	NaN	NaN	NaN	NaN
XP_016772191.1;XP_394055.2;XP_006563732.1	NaN	NaN	18.6907	NaN	NaN	NaN	NaN	NaN	NaN	NaN	NaN	NaN	NaN	19.3511	NaN	NaN	NaN	NaN	NaN	NaN	NaN	NaN	NaN	NaN	NaN	NaN	NaN	NaN	NaN
XP_623497.2;XP_006563741.2;XP_006563740.2	22.0911	21.8241	21.7659	24.2705	23.4815	23.0033	23.6239	22.9743	23.6244	23.7904	23.5204	23.6145	23.5118	23.3055	19.3602	23.2879	23.6969	24.295	23.5581	21.8746	23.7618	NaN	21.9799	23.5327	23.9221	23.8267	24.1475	23.7825	23.6641
XP_006563745.1	24.0081	24.0042	24.4256	25.3743	25.2605	24.775	24.2375	24.2362	24.8512	24.6218	24.8438	24.4704	25.1976	25.0865	23.5861	24.3625	25.4551	25.2561	24.3725	24.5031	25.3065	23.1483	24.5864	25.2494	25.4742	24.8345	25.3525	25.2792	23.562
XP_006563747.1;XP_624581.2	NaN	NaN	NaN	NaN	15.9856	NaN	NaN	NaN	16.6989	NaN	NaN	NaN	NaN	17.1643	NaN	NaN	NaN	NaN	NaN	NaN	NaN	NaN	NaN	NaN	NaN	NaN	NaN	NaN	NaN
XP_006563749.1;XP_006563750.1	NaN	20.4645	NaN	NaN	19.5911	20.587	NaN	NaN	19.1784	NaN	NaN	NaN	NaN	19.0004	NaN	NaN	19.3955	21.2318	NaN	NaN	NaN	NaN	NaN	20.4023	19.7426	NaN	20.7605	NaN	NaN
XP_006563758.1	18.7065	20.1471	19.6256	21.628	20.647	20.5537	18.4713	NaN	20.4705	18.0272	19.6417	19.9147	21.3348	20.8391	NaN	19.2952	20.163	21.5145	19.1002	NaN	20.5654	NaN	19.3223	20.7832	20.4811	20.0068	21.2237	20.3701	NaN
XP_006563783.2	NaN	NaN	NaN	17.5362	NaN	17.0461	NaN	NaN	NaN	19.1617	NaN	NaN	15.6245	NaN	NaN	22.6097	NaN	NaN	NaN	20.7678	NaN	NaN	NaN	NaN	NaN	18.3002	NaN	NaN	19.2488
XP_006563787.1	19.3813	NaN	18.2365	19.9624	19.4528	19.5667	19.5736	NaN	19.0129	19.0192	18.3798	19.5915	18.803	19.9214	NaN	19.5324	19.2746	19.8853	NaN	NaN	19.1813	NaN	NaN	19.1549	19.4502	20.0427	19.9403	NaN	NaN
XP_396457.1;XP_006563814.1;XP_026298012.1;XP_016769237.1;XP_006563816.1	NaN	NaN	18.1664	19.1937	18.7985	18.1897	NaN	18.1993	17.768	NaN	18.4085	NaN	NaN	18.8125	NaN	17.6507	NaN	18.235	18.3031	NaN	NaN	NaN	NaN	18.4348	19.1072	18.3145	18.8628	17.8664	NaN
XP_006563839.1;XP_006563840.1	NaN	17.9839	NaN	18.3905	17.7885	NaN	NaN	NaN	17.5323	18.2223	NaN	17.0154	NaN	17.6378	NaN	NaN	18.0302	17.757	19.5397	NaN	NaN	NaN	NaN	NaN	18.0816	NaN	17.9302	18.4949	NaN
XP_006563850.2;XP_006563851.2;XP_026298140.1	NaN	NaN	NaN	NaN	NaN	17.8867	NaN	NaN	NaN	NaN	NaN	NaN	NaN	NaN	NaN	NaN	NaN	NaN	NaN	NaN	NaN	NaN	NaN	NaN	NaN	NaN	NaN	NaN	NaN
XP_006563871.1;XP_392590.4;XP_006563870.1	18.9448	NaN	19.0299	21.0534	20.7631	19.7535	19.2056	NaN	20.0717	NaN	20.5153	20.5318	19.6684	19.2827	NaN	18.6222	19.1065	19.8522	19.8287	19.4186	19.4334	NaN	NaN	20.0617	19.0402	21.221	20.3641	19.3409	20.4105
XP_006563902.1	21.1346	21.203	20.1964	21.21	21.0519	20.4093	20.8525	NaN	20.9486	21.1848	20.6546	21.0618	21.0311	20.6541	NaN	20.9457	21.4187	21.5486	NaN	NaN	21.2609	NaN	NaN	21.5357	21.3371	20.6525	21.9085	22.5532	20.4973
XP_006563951.2	20.9548	19.9094	21.0596	22.3382	22.1209	21.445	21.121	20.1966	21.5319	16.3129	21.6432	21.2289	22.056	21.236	NaN	20.7827	22.0021	21.6949	20.1993	20.575	21.5034	NaN	19.8313	21.7355	21.868	21.4795	21.9666	22.2421	20.7995
XP_396934.4;XP_006563972.1;XP_006563971.1	NaN	NaN	NaN	18.4631	17.1092	NaN	NaN	NaN	NaN	NaN	NaN	NaN	17.1366	NaN	NaN	NaN	NaN	NaN	NaN	NaN	NaN	NaN	NaN	NaN	17.9431	17.8502	17.9261	NaN	NaN
XP_006563978.2;XP_016766965.2;XP_006563979.2	17.1763	NaN	NaN	18.0043	17.1064	18.5183	NaN	NaN	18.3918	NaN	17.8866	18.9765	18.6237	18.3731	NaN	18.9764	NaN	19.0338	NaN	NaN	NaN	NaN	NaN	19.008	19.0084	19.7099	18.6681	NaN	NaN
XP_026295569.1;XP_026295567.1;XP_026295566.1;XP_026295565.1;XP_006563988.3	NaN	NaN	NaN	18.8288	18.0994	NaN	NaN	NaN	NaN	NaN	18.025	NaN	NaN	17.5104	NaN	NaN	18.1321	18.4365	NaN	NaN	17.4858	NaN	NaN	NaN	18.3734	NaN	17.948	17.9926	NaN
XP_006563989.1	NaN	NaN	NaN	NaN	16.1298	16.6925	NaN	NaN	17.2016	NaN	NaN	16.7502	NaN	16.6607	NaN	NaN	NaN	15.7536	NaN	NaN	16.8487	NaN	NaN	14.4413	NaN	NaN	NaN	NaN	NaN
XP_623465.2;XP_006564003.1	NaN	NaN	NaN	NaN	NaN	NaN	NaN	NaN	NaN	NaN	NaN	NaN	NaN	NaN	NaN	NaN	NaN	NaN	NaN	NaN	NaN	NaN	NaN	NaN	NaN	NaN	NaN	NaN	NaN
XP_006564012.1	18.4115	19.4479	19.3454	20.6216	18.8193	19.11	18.2681	NaN	18.7451	NaN	18.7169	19.0479	18.9751	18.8583	NaN	18.0549	18.8875	19.1167	NaN	NaN	18.4007	NaN	NaN	19.2513	19.2185	18.0516	17.887	18.1979	NaN
XP_623440.3;XP_006564035.1;XP_006564036.1	18.6849	18.7941	18.8683	20.5882	20.1306	19.2778	19.8365	NaN	19.1617	NaN	19.2888	19.1168	18.8762	19.5061	NaN	17.0857	18.3833	19.5049	NaN	NaN	NaN	NaN	NaN	20.2928	19.4675	19.8337	19.1603	NaN	NaN
XP_395577.4;XP_006564038.1	19.9489	19.2149	18.6726	22.3163	21.7834	20.0924	19.3288	NaN	20.7563	NaN	NaN	20.3459	22.34	19.4515	NaN	20.2564	18.8777	20.7796	19.1806	NaN	20.4771	NaN	NaN	21.2373	21.4859	21.2312	21.9124	22.0194	18.2476
XP_006564142.1	NaN	NaN	NaN	NaN	NaN	NaN	NaN	NaN	NaN	17.8764	NaN	NaN	NaN	NaN	NaN	20.5835	NaN	NaN	NaN	19.9401	NaN	NaN	NaN	NaN	NaN	19.7426	NaN	NaN	18.9062
XP_006564165.1;XP_396639.1	20.6541	21.2322	21.4555	18.2612	20.7943	22.539	18.1862	NaN	18.1784	22.1555	NaN	17.8135	20.1762	21.6547	NaN	19.4216	21.4026	21.8838	NaN	18.5551	21.3499	NaN	NaN	22.1326	21.8982	20.0152	21.5242	20.261	NaN
XP_006564172.1;XP_006564171.1;XP_006564170.2;XP_623418.2;XP_026296923.1	17.7769	NaN	18.698	19.4437	18.7405	18.137	NaN	NaN	18.5785	NaN	18.6306	19.085	18.9023	18.5479	NaN	NaN	NaN	18.4089	18.8484	NaN	18.4818	NaN	NaN	18.2271	19.1732	18.8119	19.0297	19.1395	18.6409
XP_006564183.2	25.116	25.4183	25.3335	24.2562	24.3924	24.7453	23.9889	22.0816	24.835	24.6359	23.974	23.8664	24.2446	24.3625	NaN	21.2983	24.3479	25.1329	21.1295	22.7144	25.426	22.3254	23.1836	25.0023	24.6385	23.0022	24.7981	24.1615	23.3586
XP_026297333.1;XP_006564186.1;XP_026297334.1;XP_006564189.1	NaN	NaN	NaN	17.3495	17.8902	19.593	17.4325	NaN	NaN	NaN	NaN	18.0117	18.6426	20.1918	NaN	NaN	19.4492	NaN	NaN	NaN	NaN	NaN	20.4921	19.3764	NaN	NaN	16.5517	NaN	18.6869
XP_006564220.1	NaN	NaN	NaN	NaN	NaN	16.2349	NaN	NaN	NaN	NaN	NaN	NaN	NaN	16.6731	NaN	NaN	NaN	18.5272	NaN	NaN	NaN	NaN	NaN	NaN	NaN	NaN	18.5334	NaN	NaN
XP_026296818.1;XP_026296817.1;XP_026296816.1;XP_026296815.1;XP_026296814.1;XP_016767658.2;XP_006564223.1;XP_006564222.1;XP_016767660.1	18.9077	22.0335	17.7418	18.5176	18.0162	21.4162	NaN	NaN	NaN	20.4464	NaN	NaN	NaN	19.2382	NaN	NaN	19.0671	19.5291	NaN	NaN	20.8008	NaN	NaN	19.6176	20.9269	NaN	19.7665	NaN	NaN
XP_006564236.1;XP_006564235.1;XP_006564234.1;XP_006564233.1	NaN	NaN	NaN	17.1838	NaN	NaN	NaN	18.0367	16.6444	NaN	NaN	NaN	NaN	NaN	18.9895	NaN	NaN	NaN	NaN	NaN	17.4544	NaN	NaN	NaN	NaN	NaN	NaN	18.1845	18.0592
XP_393516.3;XP_006564241.1	NaN	NaN	19.7729	20.5257	20.6628	19.8347	NaN	20.1391	19.9895	19.5552	19.8273	19.4629	19.7978	20.0645	NaN	19.6911	20.7911	20.6394	20.0091	NaN	20.6847	NaN	NaN	19.8905	21.0717	20.2426	20.3466	20.418	19.8693
XP_006564249.1;XP_006564248.1	19.9009	20.3041	NaN	18.215	19.7354	18.9906	20.9216	NaN	19.8037	20.3739	21.4352	19.9962	20.2602	NaN	NaN	NaN	NaN	21.3276	NaN	NaN	19.1941	NaN	NaN	21.9579	21.2387	NaN	19.7338	21.1624	NaN
XP_016767809.1;XP_006564258.1	NaN	NaN	NaN	NaN	17.7297	17.6709	NaN	NaN	NaN	NaN	18.6995	18.2166	18.3649	NaN	NaN	17.5705	NaN	NaN	NaN	NaN	NaN	NaN	NaN	NaN	18.7392	18.7377	17.5546	NaN	NaN
XP_006564273.1	21.564	20.9499	22.1171	21.9106	22.4312	21.9885	21.6086	21.0157	19.4838	21.6636	20.4014	20.6261	21.7463	21.4195	NaN	21.274	21.567	22.0051	21.2314	21.042	22.2342	21.8318	21.3864	22.1377	22.7215	21.855	21.9178	22.0168	21.4186
XP_006564274.1	19.3409	19.6425	18.7366	NaN	NaN	18.8301	NaN	NaN	NaN	NaN	NaN	NaN	NaN	18.1663	NaN	NaN	18.1496	18.1855	NaN	NaN	NaN	NaN	NaN	18.7742	NaN	NaN	18.1753	NaN	NaN
XP_006564297.1	22.1104	21.0309	NaN	21.5996	22.5591	22.476	19.5482	21.168	20.216	22.2001	21.1521	22.3743	22.7241	22.6458	NaN	21.6167	21.4203	22.0438	21.5562	20.9841	22.4288	NaN	20.5692	20.7543	21.8689	20.3153	22.6428	22.1054	NaN
XP_006564310.1;XP_026297383.1;XP_395217.4	NaN	NaN	NaN	18.9738	NaN	17.8854	NaN	NaN	NaN	NaN	NaN	17.7662	17.306	NaN	NaN	NaN	NaN	17.7587	NaN	NaN	NaN	NaN	NaN	NaN	17.9789	18.8543	18.274	18.0287	18.343
XP_006564324.1;XP_006564323.1;XP_006564321.1	26.6319	26.5193	26.6517	27.0571	27.2028	26.838	27.3822	25.7097	26.9638	26.2989	26.5915	27.1453	26.7868	26.923	25.5637	26.6432	26.6999	26.775	26.1901	25.9999	26.7205	23.906	26.6399	27.0372	26.494	26.7235	27.1638	26.4651	26.6558
XP_006564332.1;XP_006564331.1	NaN	NaN	NaN	NaN	NaN	17.1978	NaN	NaN	17.3714	NaN	NaN	NaN	NaN	NaN	NaN	NaN	NaN	17.9627	NaN	NaN	NaN	NaN	NaN	NaN	NaN	NaN	NaN	NaN	NaN
XP_006564350.2;XP_026297789.1;XP_006564348.2;XP_006564347.2;XP_006564346.2;XP_006564345.2;XP_006564344.2;XP_006564349.2	NaN	NaN	NaN	NaN	18.0932	NaN	NaN	NaN	NaN	NaN	NaN	NaN	NaN	NaN	NaN	NaN	NaN	NaN	NaN	NaN	NaN	NaN	NaN	NaN	NaN	NaN	NaN	NaN	NaN
XP_006564353.1	18.5507	19.4612	NaN	22.0846	21.5532	21.0768	21.1541	NaN	21.4633	NaN	21.8513	21.5733	20.9606	21.1666	NaN	21.3056	20.5701	21.423	19.5534	NaN	21.1662	NaN	21.7304	NaN	21.6489	22.2567	21.6208	NaN	21.458
XP_016770145.1;XP_006564379.1;XP_006564378.1;NP_001011587.1	20.5576	20.2954	20.893	21.585	21.7037	21.2305	NaN	19.859	21.6815	21.0389	20.2305	19.5571	21.254	21.9237	NaN	21.7684	21.2751	21.7942	19.1883	NaN	21.4538	NaN	NaN	20.1986	22.0523	20.84	22.0547	22.0861	NaN
XP_026299789.1;XP_006564404.1;XP_006564403.1;XP_006564402.1;XP_006564401.1;XP_006564400.1;XP_006564399.1;XP_006564398.1;XP_006564397.1;XP_026299791.1;XP_026299790.1;XP_006564405.1;XP_016770398.1;XP_016770397.1	NaN	NaN	NaN	NaN	NaN	NaN	NaN	NaN	NaN	NaN	NaN	NaN	NaN	NaN	NaN	19.4725	NaN	NaN	NaN	NaN	NaN	NaN	NaN	NaN	18.4775	17.8829	NaN	NaN	19.5373
XP_006564418.1	20.6495	20.6276	20.1499	22.0039	21.8318	20.82	21.548	20.2643	19.96	NaN	20.2276	20.971	22.1068	21.108	19.5449	20.9561	20.1186	20.8798	NaN	19.836	19.529	NaN	NaN	20.6661	21.551	22.7345	21.581	21.4178	NaN
XP_391899.4;XP_006564428.1;XP_006564427.1	17.383	NaN	NaN	NaN	16.1479	NaN	NaN	NaN	NaN	NaN	17.6887	NaN	NaN	NaN	NaN	NaN	NaN	16.7667	NaN	NaN	NaN	NaN	NaN	NaN	NaN	NaN	NaN	NaN	NaN
XP_006564447.1;XP_016770724.1;XP_006564446.1;XP_006564445.1;XP_016770723.1	NaN	NaN	NaN	NaN	NaN	NaN	NaN	NaN	NaN	NaN	NaN	NaN	NaN	NaN	NaN	NaN	NaN	NaN	NaN	NaN	NaN	NaN	NaN	NaN	NaN	NaN	NaN	NaN	NaN
XP_016770529.1;XP_006564452.1;XP_006564451.1;XP_006564450.1	20.6025	21.3405	21.6919	23.2371	22.7221	21.9645	20.8802	20.4858	22.1426	21.5695	21.7405	21.7126	22.8272	22.4523	NaN	21.6049	22.5974	22.2512	22.3757	22.0815	22.1652	NaN	20.9948	22.8895	22.877	22.1365	22.6833	21.8152	19.4787
XP_006564453.2	NaN	NaN	NaN	NaN	17.5431	NaN	NaN	NaN	NaN	NaN	NaN	NaN	NaN	NaN	NaN	19.5682	17.8884	NaN	NaN	NaN	NaN	NaN	NaN	18.4673	NaN	18.8933	NaN	NaN	20.8325
XP_392727.4;XP_006564460.2	21.5666	22.2561	NaN	NaN	19.0826	NaN	NaN	NaN	NaN	NaN	NaN	NaN	NaN	NaN	NaN	NaN	NaN	NaN	NaN	NaN	NaN	NaN	NaN	NaN	NaN	NaN	NaN	NaN	NaN
XP_006564487.1;XP_006564486.1	21.2731	19.4328	21.6516	20.4533	19.7089	20.6546	18.7933	NaN	21.0017	20.4332	20.4586	19.503	19.4116	19.7295	NaN	NaN	21.0312	22.1415	NaN	NaN	21.587	NaN	NaN	20.9806	21.064	19.6302	20.8428	NaN	NaN
XP_006564505.1;XP_393038.3;XP_006564504.1	18.2336	NaN	NaN	18.4441	17.2155	NaN	NaN	NaN	17.5066	NaN	NaN	17.0377	NaN	17.096	NaN	17.9745	16.7	NaN	NaN	NaN	NaN	NaN	NaN	NaN	NaN	NaN	16.9365	NaN	18.3153
XP_006564519.2	18.9412	19.3051	19.5103	21.7839	21.1685	21.5183	19.2907	19.2045	20.2113	21.5608	18.573	20.6164	21.1761	21.4092	NaN	20.4004	19.9508	21.5141	20.139	20.3429	21.4179	NaN	16.9227	20.7596	21.5115	20.9023	21.5857	21.5074	18.7568
XP_006564533.2	22.4234	NaN	19.2516	22.6681	22.5193	22.5783	23.0316	22.1299	22.405	22.2798	22.369	22.8301	23.3456	22.7145	NaN	23.1557	22.5184	22.9559	22.1494	21.7294	22.7938	NaN	NaN	22.098	22.7787	23.2076	22.9779	23.0966	22.2512
XP_006564535.2	NaN	NaN	NaN	NaN	16.8449	17.7123	NaN	NaN	NaN	NaN	NaN	NaN	NaN	NaN	NaN	NaN	NaN	NaN	NaN	NaN	NaN	NaN	NaN	NaN	NaN	NaN	17.2527	NaN	NaN
XP_006564543.1	NaN	NaN	NaN	NaN	NaN	16.6284	NaN	NaN	NaN	NaN	NaN	NaN	NaN	NaN	NaN	NaN	NaN	NaN	NaN	NaN	NaN	NaN	NaN	NaN	16.8994	NaN	NaN	NaN	NaN
XP_392715.4;XP_006564548.1	19.2846	18.7249	19.117	20.8125	20.668	19.6961	19.3417	NaN	19.2786	18.8051	19.9963	20.2825	20.7057	19.9797	NaN	19.3412	20.6244	19.7108	NaN	19.2766	20.1945	NaN	NaN	18.8726	19.6092	20.6457	19.7756	NaN	19.4511
XP_006564550.1;XP_391850.3	19.8107	NaN	NaN	18.445	NaN	19.9355	21.2632	NaN	17.2745	20.5607	21.2968	21.5468	19.2749	18.5321	NaN	20.4278	NaN	NaN	NaN	NaN	NaN	NaN	NaN	NaN	NaN	20.0824	NaN	20.3304	20.8447
XP_006564561.2	17.3705	NaN	20.8717	17.3539	19.0885	20.7089	NaN	NaN	NaN	NaN	19.0926	17.6895	20.9068	NaN	NaN	18.2708	NaN	19.5517	NaN	NaN	NaN	NaN	NaN	19.1025	18.6314	NaN	NaN	NaN	NaN
XP_006564578.2	17.5209	18.1102	20.1544	22.1798	21.3781	20.6569	20.922	19.2773	21.1817	20.8212	21.1479	20.7969	20.3912	20.7761	NaN	19.5891	20.4846	20.2203	19.9758	20.7608	19.7611	NaN	19.8236	21.1144	20.5073	22.411	21.2968	21.8336	21.8
XP_006564580.2;XP_006564579.2	NaN	NaN	NaN	NaN	14.7398	NaN	NaN	NaN	NaN	NaN	NaN	NaN	NaN	NaN	NaN	NaN	NaN	NaN	NaN	NaN	NaN	NaN	NaN	NaN	NaN	NaN	NaN	NaN	NaN
XP_026297819.1;XP_006564581.2;XP_006564583.2;XP_026297820.1	NaN	18.4518	NaN	NaN	NaN	NaN	NaN	NaN	NaN	NaN	NaN	NaN	NaN	NaN	NaN	17.8842	17.9193	NaN	NaN	NaN	NaN	NaN	NaN	NaN	NaN	NaN	NaN	NaN	NaN
XP_006564597.1	22.1276	20.7094	NaN	22.4242	23.4126	23.0012	22.3558	NaN	22.1629	22.4098	21.8739	22.0929	22.6822	22.815	NaN	23.3625	21.8819	21.8108	NaN	NaN	21.5476	NaN	20.1115	21.2962	22.9156	21.9276	22.3912	21.4414	20.8359
XP_006564602.1;XP_006564601.1;XP_026297956.1;XP_006564600.1;XP_006564599.1;XP_006564598.1;XP_026297955.1	18.7793	NaN	19.2198	20.3497	19.9272	20.1807	19.6835	19.0241	19.6772	19.3436	20.3179	19.8484	19.557	19.6192	NaN	19.8896	19.8912	19.8313	19.8898	NaN	19.5297	NaN	19.9445	19.8146	20.2675	20.7013	19.5622	20.1875	20.4562
XP_016769038.1;XP_026298309.1;XP_016769037.1;XP_016769036.1;XP_016769035.2;XP_006564605.1;XP_016769034.1;XP_006564604.1;XP_016769032.1;XP_026298310.1	23.3935	22.4422	21.0469	20.3692	20.6961	22.8889	22.1582	NaN	20.1829	22.4852	21.5259	21.6914	21.211	21.8116	NaN	22.2487	20.9811	21.4247	NaN	NaN	21.3061	NaN	NaN	21.4775	22.0682	21.3413	20.8348	21.1062	22.581
XP_006564616.1	20.3036	20.5992	20.293	17.635	NaN	20.3723	NaN	NaN	NaN	19.6712	NaN	NaN	18.0063	NaN	NaN	NaN	19.5112	20.4227	NaN	NaN	19.847	NaN	NaN	20.4183	20.4034	NaN	19.5876	NaN	NaN
XP_397351.4;XP_006564622.2;XP_006564621.2	18.9722	NaN	20.4594	21.3399	21.2195	20.9659	19.7076	NaN	19.9492	NaN	20.5175	20.2314	20.236	20.1427	NaN	NaN	20.6409	21.2873	18.1309	NaN	19.4295	NaN	NaN	20.5193	21.1508	17.486	21.2872	20.4864	17.896
XP_006564624.1;XP_624437.4	NaN	NaN	NaN	18.9248	NaN	NaN	NaN	NaN	NaN	NaN	17.7183	17.2348	NaN	17.0727	NaN	NaN	17.8648	NaN	NaN	NaN	17.2173	NaN	NaN	17.7178	17.8248	NaN	NaN	18.4352	NaN
XP_006564625.1;XP_624414.2;XP_016768938.1;XP_016768937.1;XP_016768936.1;XP_016768935.1;XP_016768939.1	NaN	NaN	NaN	NaN	16.9679	16.6605	NaN	NaN	NaN	NaN	NaN	NaN	NaN	NaN	NaN	NaN	NaN	NaN	NaN	NaN	NaN	NaN	NaN	NaN	NaN	NaN	NaN	NaN	NaN
XP_006564630.1;XP_397094.2	NaN	NaN	NaN	NaN	NaN	NaN	NaN	NaN	NaN	NaN	NaN	NaN	NaN	NaN	NaN	NaN	NaN	NaN	NaN	NaN	NaN	NaN	NaN	NaN	NaN	NaN	NaN	NaN	NaN
XP_006564635.1;XP_026298074.1;XP_006564634.1;XP_026298075.1	23.6712	23.1197	20.5424	19.7545	20.0984	20.8841	23.574	21.5026	20.6485	22.485	21.5166	22.4517	21.9908	20.5009	20.3334	23.0219	21.2965	20.956	20.3675	20.795	21.2526	21.0805	NaN	20.5861	20.0797	21.5265	19.9349	21.7872	23.5968
XP_016768964.1;XP_006564641.1;XP_006564640.1;XP_006564639.1;XP_006564638.1;XP_006564637.1	NaN	NaN	19.4383	20.0867	19.7237	19.4499	20.4011	NaN	19.1061	NaN	NaN	20.0909	20.9579	19.6972	NaN	18.9175	20.3117	19.0914	NaN	20.2047	20.2374	NaN	NaN	NaN	19.6006	20.1185	20.3948	NaN	18.8323
XP_006564653.1;XP_006564655.1;XP_006564654.1	NaN	NaN	NaN	NaN	16.9358	NaN	NaN	NaN	NaN	NaN	NaN	NaN	NaN	NaN	NaN	NaN	NaN	NaN	NaN	NaN	NaN	NaN	NaN	NaN	NaN	NaN	16.6519	NaN	NaN
XP_006564656.1	21.1296	18.6619	19.4914	22.0017	22.5495	21.5176	20.6594	20.1222	21.9325	NaN	20.6004	21.3322	21.7141	21.7318	20.6395	20.7847	21.2928	21.7745	NaN	NaN	21.2083	NaN	17.1249	21.6035	21.8054	21.0187	22.0389	22.1211	17.2931
XP_006564672.2	NaN	NaN	17.6163	NaN	NaN	NaN	NaN	NaN	NaN	NaN	NaN	NaN	NaN	NaN	NaN	NaN	NaN	NaN	NaN	NaN	NaN	NaN	NaN	17.4737	NaN	NaN	NaN	NaN	NaN
XP_006564715.2;XP_026297877.1;XP_006564686.2;XP_006564687.2;XP_006564688.2;XP_006564689.2;XP_006564690.2;XP_006564691.2;XP_026297874.1;XP_006564692.2;XP_006564693.2;XP_006564694.2;XP_006564695.2;XP_006564696.2;XP_006564697.2;XP_006564698.2;XP_006564699.2;XP_006564701.2;XP_006564703.2;XP_006564704.2;XP_006564705.2;XP_006564706.2;XP_006564707.2;XP_006564710.2;XP_006564711.2;XP_006564712.2;XP_006564…	NaN	NaN	NaN	NaN	NaN	NaN	NaN	NaN	NaN	NaN	NaN	NaN	NaN	NaN	NaN	NaN	NaN	19.6716	NaN	NaN	NaN	NaN	NaN	NaN	20.7183	NaN	NaN	NaN	NaN
XP_016769113.2;XP_006564743.1;XP_006564744.1	NaN	17.8798	18.4289	NaN	17.5114	17.6079	NaN	NaN	NaN	17.882	NaN	NaN	NaN	17.5305	NaN	16.8564	17.5576	17.3128	NaN	NaN	NaN	NaN	NaN	NaN	18.1115	NaN	17.9293	NaN	NaN
XP_006564746.1;XP_006564745.1	19.245	18.6743	19.1289	21.3102	20.1378	19.7741	19.8814	19.891	20.2134	NaN	19.6974	19.1461	19.9039	19.765	NaN	20.0639	20.2397	20.2109	19.8674	19.1597	20.4913	NaN	NaN	19.9816	20.9678	20.9699	19.9936	21.2628	20.2744
XP_006564751.1	NaN	18.1289	18.6032	18.2973	20.3449	19.0565	20.0559	19.4663	19.9676	19.1761	18.6276	19.3571	20.2559	20.1505	21.5789	NaN	19.8877	18.9728	NaN	20.6811	19.3594	NaN	20.6003	NaN	18.8552	20.1719	20.0525	20.2503	19.9488
XP_006564764.1	21.2031	21.4668	20.6027	NaN	20.3508	18.9229	21.5455	NaN	20.0371	20.1625	19.1793	19.1959	20.2029	NaN	NaN	20.049	NaN	20.6375	NaN	NaN	18.571	NaN	NaN	20.7772	19.4951	NaN	17.5635	NaN	NaN
XP_006564785.1;XP_006564786.1;XP_006564787.1	19.3914	18.8457	17.4449	20.4111	21.175	20.6858	19.4469	NaN	20.1395	17.5525	NaN	19.496	19.5486	20.6109	NaN	20.6204	20.323	18.3505	NaN	NaN	19.4019	NaN	NaN	19.1514	20.3626	19.4783	20.5913	19.1577	NaN
XP_006564809.1	21.0834	20.5896	19.9429	20.9976	20.8781	21.9498	19.3986	NaN	21.3017	19.8525	NaN	20.3957	20.441	21.29	NaN	NaN	20.8449	22.0094	NaN	NaN	20.6291	NaN	NaN	20.3249	21.1262	18.4107	21.4008	17.4133	NaN
XP_006564855.1	NaN	NaN	NaN	NaN	NaN	NaN	NaN	NaN	NaN	NaN	NaN	NaN	19.0959	NaN	NaN	NaN	NaN	NaN	NaN	NaN	NaN	NaN	NaN	NaN	NaN	NaN	NaN	NaN	NaN
XP_006564876.1;XP_026300859.1	NaN	NaN	NaN	NaN	17.5512	18.3043	NaN	NaN	18.1424	17.7736	NaN	NaN	NaN	17.8958	NaN	NaN	17.9218	18.9464	NaN	NaN	NaN	NaN	NaN	18.6009	18.4324	NaN	NaN	NaN	NaN
XP_006564892.1	26.8819	26.5852	26.3871	24.9293	25.3438	27.2502	24.7846	23.9094	25.725	27.1076	24.7542	24.497	25.6856	26.9864	19.8736	24.6493	26.5627	26.3545	22.8276	22.7548	26.5063	20.7492	22.9456	26.5853	26.9897	24.9782	26.3939	25.4157	23.2264
XP_006564913.1	18.6548	20.286	NaN	NaN	NaN	NaN	NaN	NaN	18.1885	NaN	NaN	19.1933	17.0975	19.7775	NaN	18.936	NaN	NaN	NaN	NaN	NaN	NaN	NaN	NaN	NaN	NaN	NaN	NaN	NaN
XP_006564964.1	NaN	18.3659	NaN	NaN	NaN	NaN	NaN	NaN	NaN	NaN	NaN	NaN	NaN	NaN	NaN	NaN	NaN	NaN	NaN	NaN	NaN	NaN	NaN	NaN	NaN	NaN	NaN	NaN	NaN
XP_392797.3;XP_006564999.1	20.8292	20.9429	21.2969	22.4128	21.9213	21.0061	21.8667	21.1626	21.1014	17.7169	21.8495	21.3856	21.4984	21.4663	21.6897	21.2177	22.1023	21.294	22.134	22.4102	22.2463	NaN	NaN	20.8032	21.5725	22.523	22.2468	22.247	22.1344
XP_006565002.1	19.2137	18.5797	NaN	18.4518	18.1532	18.211	NaN	NaN	NaN	NaN	NaN	NaN	18.7783	18.0046	NaN	NaN	NaN	NaN	NaN	NaN	NaN	NaN	NaN	NaN	NaN	NaN	NaN	NaN	NaN
XP_006565008.1	20.7468	22.3891	NaN	20.2158	21.2456	21.992	17.7233	19.0354	18.845	21.6354	NaN	18.1859	19.5252	21.6087	NaN	20.7776	21.5314	21.6754	19.3774	NaN	22.0443	NaN	NaN	21.531	21.8874	19.8439	20.9977	20.5027	NaN
XP_016773443.1;XP_006565013.1	NaN	NaN	NaN	NaN	NaN	NaN	NaN	NaN	NaN	NaN	NaN	NaN	NaN	NaN	NaN	18.4738	NaN	NaN	NaN	NaN	NaN	NaN	NaN	NaN	NaN	NaN	NaN	NaN	NaN
XP_006565014.2	19.9032	21.0685	20.427	19.8537	19.9855	21.9811	20.1111	NaN	18.7102	21.1176	NaN	18.8624	19.9563	21.1536	NaN	NaN	21.7314	21.2977	NaN	NaN	22.095	NaN	20.5137	21.4711	21.9444	NaN	21.3366	NaN	NaN
XP_006565051.1;XP_006565050.1;XP_006565049.1	NaN	NaN	NaN	NaN	NaN	NaN	NaN	NaN	NaN	17.0095	NaN	NaN	NaN	NaN	NaN	NaN	17.713	NaN	NaN	NaN	NaN	NaN	NaN	NaN	NaN	NaN	NaN	NaN	NaN
XP_006565055.2;XP_392150.4	NaN	NaN	NaN	NaN	17.9471	NaN	NaN	NaN	NaN	NaN	NaN	NaN	17.8866	17.4661	NaN	NaN	NaN	NaN	NaN	NaN	NaN	NaN	NaN	NaN	NaN	NaN	NaN	17.0735	NaN
XP_006565057.1	16.5225	NaN	NaN	NaN	NaN	NaN	NaN	NaN	NaN	16.6144	NaN	NaN	NaN	15.939	NaN	NaN	NaN	NaN	NaN	NaN	NaN	NaN	NaN	NaN	NaN	NaN	16.7756	NaN	NaN
XP_006565093.1	18.733	19.1024	18.6132	18.5211	18.2028	19.8013	NaN	18.238	NaN	18.7038	NaN	NaN	19.8192	NaN	NaN	NaN	19.5367	18.7094	NaN	NaN	19.2905	NaN	NaN	NaN	19.2315	NaN	19.275	19.8578	NaN
XP_006565156.2;XP_006565157.2	NaN	NaN	NaN	NaN	16.6447	16.3949	NaN	NaN	16.342	NaN	NaN	NaN	NaN	NaN	NaN	NaN	NaN	16.2314	NaN	NaN	NaN	NaN	NaN	NaN	17.6628	NaN	16.5052	NaN	NaN
XP_006565202.1	NaN	NaN	NaN	NaN	NaN	19.1322	NaN	NaN	NaN	NaN	NaN	NaN	NaN	19.2094	NaN	NaN	NaN	18.2575	NaN	NaN	NaN	NaN	NaN	NaN	18.4412	NaN	NaN	NaN	NaN
XP_006565215.1;XP_396670.3;XP_016771061.1	23.1484	23.1587	23.558	24.4603	24.1382	24.8474	22.2717	18.8376	23.2232	17.3786	23.7701	23.5361	23.9209	23.9888	19.8465	23.0215	23.3537	24.463	NaN	19.632	23.6757	NaN	23.9775	23.69	23.7443	23.3503	23.3577	20.6378	22.3875
XP_006565264.1	23.0862	23.0004	23.2917	24.2264	23.8163	22.7704	22.9805	22.0072	23.5302	22.1169	23.3511	23.0826	23.5411	22.6811	21.7417	22.9762	23.1586	23.4463	23.2105	22.553	23.2529	NaN	22.3763	23.5127	23.3793	23.313	23.4881	23.6612	22.3708
XP_006565266.1	NaN	NaN	NaN	NaN	NaN	16.9689	NaN	NaN	NaN	NaN	NaN	NaN	NaN	NaN	NaN	NaN	NaN	NaN	NaN	NaN	NaN	NaN	NaN	NaN	16.652	NaN	17.8427	NaN	NaN
XP_006565274.1;XP_397471.3	NaN	NaN	NaN	19.8488	19.4792	18.7232	NaN	19.5107	19.3968	18.6405	18.9371	19.2665	18.5951	19.6425	NaN	21.0124	19.7666	17.8711	20.4345	NaN	19.4903	NaN	NaN	NaN	18.9328	NaN	19.1453	19.8664	19.9641
XP_016770982.1;XP_016770981.1;XP_026300241.1;XP_026300240.1;XP_006565283.1;XP_006565282.1;XP_006565281.1	20.1457	22.6449	19.6496	NaN	19.0218	19.3564	18.579	NaN	17.6462	20.9254	17.0623	NaN	20.036	17.6441	NaN	18.7719	19.734	19.1974	NaN	NaN	18.0026	NaN	NaN	20.3542	19.5218	NaN	19.6819	19.9393	NaN
XP_006565297.2;XP_006565298.1	20.7379	18.9273	20.724	21.7727	21.325	18.8215	19.5917	19.1974	20.83	18.3393	20.1504	19.8359	20.8557	20.6906	NaN	20.0737	21.2281	21.1903	18.6846	NaN	20.8468	NaN	NaN	21.1278	21.0381	19.7892	21.6168	21.1858	NaN
XP_026299931.1;XP_026299930.1;XP_026299929.1;XP_016770904.2;XP_006565307.2;XP_006565306.2;XP_006565305.2	NaN	NaN	NaN	NaN	NaN	NaN	NaN	NaN	NaN	NaN	NaN	NaN	NaN	NaN	NaN	NaN	NaN	NaN	NaN	NaN	NaN	NaN	NaN	NaN	NaN	NaN	NaN	17.7899	NaN
XP_006565317.1	23.7013	20.8368	24.0864	25.8479	25.4372	25.1092	25.3911	25.5606	25.1645	26.0732	25.2857	25.5069	25.0104	24.7771	25.6084	24.9438	25.7492	25.5003	25.4155	26.2438	25.7705	24.883	25.5496	25.6763	25.8044	26.2522	25.8096	25.9018	26.3176
XP_006565318.1	NaN	NaN	NaN	NaN	NaN	17.239	NaN	NaN	NaN	NaN	NaN	NaN	17.1443	16.6347	NaN	NaN	NaN	17.8126	NaN	NaN	NaN	NaN	NaN	NaN	NaN	NaN	17.6083	NaN	NaN
XP_006565325.1;XP_623836.1;XP_006565324.1	19.4823	NaN	19.2715	19.3605	20.6497	19.6448	18.2732	NaN	19.7635	17.3786	19.0944	19.607	19.3733	19.7319	NaN	19.3521	18.7414	19.5517	NaN	NaN	19.4761	NaN	NaN	19.7137	19.7234	17.8937	20.7213	19.2332	NaN
XP_016771100.2;XP_016771099.2;XP_006565328.2;XP_625120.4	NaN	NaN	NaN	NaN	16.1194	20.4338	NaN	NaN	NaN	NaN	NaN	NaN	NaN	17.7324	NaN	NaN	17.5491	18.0174	NaN	NaN	18.2564	NaN	NaN	18.0818	NaN	NaN	18.702	NaN	NaN
XP_006565356.2;XP_006565355.2;XP_006565357.3;XP_016766417.2;XP_016766438.1	NaN	NaN	NaN	NaN	NaN	NaN	NaN	NaN	NaN	NaN	NaN	NaN	NaN	NaN	NaN	NaN	NaN	NaN	NaN	NaN	NaN	NaN	NaN	NaN	NaN	NaN	NaN	NaN	NaN
XP_006565395.2;XP_006565397.1	NaN	NaN	NaN	19.449	20.3381	20.0922	NaN	NaN	NaN	NaN	NaN	19.7791	19.8253	NaN	NaN	20.8654	19.2893	NaN	NaN	NaN	19.3635	NaN	NaN	NaN	20.7629	NaN	20.6811	NaN	NaN
XP_006565423.1;XP_395065.3;XP_006565422.1	NaN	NaN	20.5809	20.6368	20.9971	20.9466	19.4812	20.5216	20.6293	20.0499	20.4795	19.8708	20.3331	20.8628	NaN	20.0554	21.6384	21.3645	20.1174	19.4278	21.0616	NaN	20.9875	19.8947	20.8969	20.3967	20.6865	21.5288	19.9485
XP_006565456.2;XP_006565453.2;XP_016768194.2;XP_016768193.2;XP_016768192.1;XP_016768191.2;XP_016768190.2;XP_016768197.1;XP_016768195.1	NaN	NaN	NaN	18.3219	18.3417	17.8963	NaN	NaN	NaN	NaN	NaN	NaN	NaN	18.1185	NaN	NaN	18.1819	18.6089	NaN	NaN	17.5299	NaN	NaN	18.367	18.5013	NaN	18.1795	NaN	NaN
XP_016768602.2;XP_006565503.2	NaN	NaN	NaN	NaN	16.9196	NaN	NaN	NaN	16.3837	NaN	NaN	NaN	NaN	NaN	NaN	17.8271	16.9809	NaN	NaN	NaN	NaN	NaN	NaN	NaN	NaN	NaN	NaN	NaN	NaN
XP_006565508.1;XP_006565507.2;XP_006565506.1;XP_016768604.2;XP_006565505.2	NaN	NaN	NaN	NaN	NaN	NaN	NaN	NaN	22.4221	NaN	NaN	NaN	NaN	21.0311	NaN	NaN	NaN	NaN	25.0502	NaN	22.812	NaN	NaN	NaN	24.3584	NaN	22.707	NaN	23.141
XP_006565513.1	NaN	NaN	NaN	NaN	NaN	NaN	NaN	NaN	NaN	NaN	NaN	17.7168	NaN	19.3487	NaN	17.8688	NaN	NaN	NaN	NaN	NaN	NaN	NaN	NaN	NaN	NaN	NaN	NaN	NaN
XP_006565530.1	22.7549	23.0365	23.3639	23.9415	23.7472	23.3785	23.0528	23.6489	23.2221	23.105	23.4955	23.1941	23.4816	23.2216	22.9649	22.6789	23.5473	23.6907	22.7225	23.3896	23.2714	22.0039	NaN	23.9258	24.1346	23.2273	23.7766	24.1216	22.3403
XP_396261.2;XP_006565538.1;XP_006565537.1	19.487	17.1838	NaN	NaN	15.9098	18.8186	NaN	18.4556	NaN	17.5127	NaN	NaN	NaN	19.9188	NaN	NaN	21.2016	18.0419	NaN	NaN	18.3582	NaN	18.1181	17.9852	NaN	NaN	17.0857	NaN	NaN
XP_006565542.1;XP_016768517.1;XP_016768516.1;XP_016768515.1;XP_016768514.1;XP_006565539.2	22.2588	22.1759	19.7597	20.0666	19.3625	20.8313	18.9875	NaN	18.2548	21.7499	NaN	17.9569	18.4186	18.5766	NaN	17.3753	21.1846	21.4302	NaN	NaN	21.6438	NaN	NaN	22.2479	18.5466	18.4072	20.126	NaN	NaN
XP_006565544.2	23.3381	24.9281	23.1774	NaN	21.1633	NaN	21.9265	21.9482	22.8345	21.0618	22.3479	22.1462	15.8286	NaN	NaN	17.2137	18.6252	20.7871	21.8803	NaN	21.4425	24.6455	26.732	23.4511	20.8924	19.5934	NaN	21.2214	NaN
XP_006565548.1;XP_006565547.1	19.7133	21.4856	20.6603	NaN	NaN	NaN	NaN	NaN	NaN	NaN	NaN	NaN	NaN	NaN	NaN	NaN	NaN	NaN	NaN	NaN	NaN	NaN	22.3261	18.9009	NaN	NaN	NaN	NaN	NaN
XP_006565555.1;XP_006565554.1	NaN	NaN	NaN	NaN	NaN	NaN	NaN	NaN	NaN	NaN	NaN	17.8271	NaN	17.366	NaN	21.1129	19.877	NaN	NaN	NaN	16.6964	NaN	NaN	NaN	NaN	NaN	NaN	NaN	18.4354
XP_006565557.2;XP_016768557.2;XP_016768556.2	20.8121	NaN	NaN	NaN	NaN	NaN	20.3281	NaN	NaN	NaN	22.3697	NaN	NaN	NaN	NaN	NaN	NaN	20.9358	NaN	NaN	20.5261	NaN	NaN	NaN	20.9381	NaN	19.2047	NaN	NaN
XP_393169.1;XP_026299146.1;XP_016769886.1;XP_006565611.2	NaN	NaN	NaN	NaN	15.9838	15.3722	NaN	NaN	NaN	NaN	NaN	NaN	NaN	NaN	NaN	NaN	NaN	16.242	NaN	NaN	NaN	NaN	NaN	NaN	15.532	NaN	16.078	NaN	NaN
XP_006565613.1;XP_392644.3	NaN	NaN	NaN	16.3362	NaN	NaN	NaN	NaN	NaN	NaN	NaN	NaN	NaN	NaN	NaN	NaN	NaN	NaN	NaN	NaN	NaN	NaN	NaN	NaN	16.2128	NaN	NaN	NaN	15.544
XP_006565633.1	22.6449	22.3406	23.0829	22.2647	21.6592	22.5803	21.769	NaN	22.7983	21.7303	21.6765	21.7171	22.0011	22.4493	NaN	19.4339	23.034	23.2987	NaN	21.2821	23.0103	NaN	NaN	23.0257	22.6506	21.5716	22.6411	21.3882	21.6898
XP_006565645.2	21.8051	21.7969	21.9598	22.4033	22.3588	21.6881	21.5917	21.0552	22.1498	21.0181	21.8981	21.8283	22.0717	21.4547	NaN	21.8799	22.1784	20.6024	20.5299	18.6214	21.9811	NaN	NaN	22.6757	22.4096	22.1848	22.5703	NaN	21.1981
XP_394044.2;XP_006565704.1	NaN	NaN	NaN	NaN	16.0436	NaN	NaN	NaN	NaN	NaN	NaN	NaN	NaN	NaN	NaN	NaN	NaN	NaN	NaN	NaN	NaN	NaN	NaN	NaN	NaN	NaN	NaN	NaN	NaN
XP_016771782.1;XP_006565723.1	16.7536	19.0582	19.0036	20.3855	20.4705	18.6872	19.3515	18.538	19.4439	18.4485	17.7217	19.0971	19.0216	19.7517	NaN	18.2656	19.4314	19.5717	19.7345	NaN	NaN	NaN	NaN	19.3677	19.8015	19.2929	19.8479	19.2855	NaN
XP_006565781.2;XP_006565779.2;XP_006565778.2;XP_006565777.2;XP_006565776.2;XP_006565775.2;XP_006565774.2;XP_006565773.2;XP_006565772.2;XP_006565771.2;XP_006565770.2;XP_006565769.2;XP_006565768.2;XP_006565767.2;XP_006565766.2;XP_006565765.2	NaN	NaN	NaN	NaN	NaN	NaN	NaN	NaN	NaN	NaN	NaN	NaN	NaN	NaN	NaN	NaN	NaN	NaN	NaN	NaN	NaN	NaN	NaN	NaN	NaN	NaN	NaN	NaN	NaN
XP_006565801.1	25.1745	25.4204	24.4459	22.1209	23.2826	24.8451	22.1811	19.7699	23.041	25.2536	22.6153	21.6254	22.3148	24.1357	22.0996	22.0463	24.4542	24.799	22.5672	20.6748	24.6794	23.9238	20.7741	24.9944	24.9223	22.6741	23.8341	23.6372	20.7255
XP_392026.2;XP_006565842.1	NaN	NaN	18.8791	20.4127	19.8972	18.1058	18.9739	NaN	18.7609	17.835	19.5223	19.108	18.6465	18.8462	NaN	19.2603	18.0691	NaN	19.2821	NaN	18.8278	NaN	NaN	NaN	18.7997	18.8259	19.5107	NaN	19.6103
XP_006565856.1;XP_006565855.1;XP_006565854.1	NaN	18.8102	NaN	NaN	NaN	NaN	NaN	NaN	NaN	NaN	NaN	NaN	NaN	16.9916	NaN	NaN	NaN	NaN	NaN	NaN	17.5158	NaN	NaN	18.1427	NaN	NaN	NaN	NaN	NaN
XP_006565922.1;XP_016766380.1;XP_016766379.1	17.417	NaN	NaN	17.8447	18.3276	18.6831	NaN	NaN	16.6486	NaN	16.8265	NaN	18.0353	17.2164	NaN	17.7179	NaN	NaN	NaN	NaN	16.7536	NaN	NaN	NaN	18.4289	NaN	16.831	NaN	NaN
XP_016766413.1;XP_006565929.1	NaN	NaN	NaN	NaN	17.5939	NaN	NaN	NaN	18.4043	NaN	NaN	NaN	NaN	17.5373	NaN	NaN	20.0752	NaN	19.8359	19.0291	17.7703	NaN	NaN	NaN	NaN	NaN	NaN	19.1341	NaN
XP_006565932.2;XP_006565931.3	23.2054	24.2225	24.0714	25.1561	25.1158	24.9243	24.7064	25.3097	24.3764	24.4873	24.8043	24.6899	24.8343	25.1023	21.9883	24.548	24.605	24.7689	23.9474	24.1128	24.7633	NaN	22.8017	25.0465	24.7635	24.7424	25.087	23.9592	25.4446
XP_006565983.2	NaN	NaN	NaN	17.3781	18.9477	17.5735	NaN	NaN	20.4324	NaN	NaN	17.9265	NaN	18.7878	NaN	20.0007	18.7042	17.861	NaN	NaN	17.5965	NaN	NaN	NaN	NaN	16.8352	18.6027	NaN	17.9457
XP_016766390.1;XP_006565985.1;XP_006565984.1	NaN	NaN	NaN	17.5224	16.9798	16.2829	NaN	NaN	17.6689	NaN	18.0593	17.5005	17.5217	17.554	NaN	NaN	NaN	NaN	NaN	NaN	NaN	NaN	NaN	NaN	17.5719	NaN	16.7902	NaN	NaN
XP_395337.1;XP_006565988.1	NaN	NaN	NaN	18.0106	NaN	NaN	NaN	NaN	NaN	NaN	NaN	NaN	NaN	NaN	NaN	NaN	NaN	NaN	NaN	NaN	NaN	NaN	NaN	NaN	17.5671	NaN	NaN	NaN	NaN
XP_016767139.1;XP_006566003.1	22.4297	22.2307	22.6308	23.5733	23.5432	22.7735	22.7561	23.6787	22.8999	22.0586	23.1656	22.8031	22.8453	23.0931	23.1978	22.6546	22.9133	22.8929	23.5863	23.2716	22.9829	NaN	22.7103	22.8468	22.9013	23.1179	22.8462	22.7859	22.5195
XP_006566037.1;XP_016769916.1;XP_006566036.1	18.0023	18.7535	18.8125	19.3106	20.0542	19.0406	18.0568	NaN	18.1047	NaN	18.9542	18.4706	19.266	19.7985	NaN	16.2896	18.2841	18.0012	NaN	17.3467	18.3505	NaN	NaN	18.3668	19.695	NaN	18.8489	18.8044	NaN
XP_006566055.1;XP_006566054.1	NaN	NaN	NaN	NaN	16.6468	16.0604	NaN	NaN	NaN	NaN	NaN	NaN	NaN	NaN	NaN	NaN	NaN	17.893	NaN	NaN	NaN	NaN	NaN	NaN	NaN	NaN	NaN	NaN	NaN
XP_006566082.1	20.5979	20.8573	19.8747	21.0528	20.6328	19.9919	20.0587	20.8131	20.0385	NaN	19.5737	20.4634	19.1829	19.8695	NaN	NaN	20.6777	19.9818	20.0196	20.4393	20.4767	NaN	19.1912	20.8086	20.6346	21.9893	20.0288	20.2658	21.4671
XP_006566091.1;XP_393691.4;XP_016769971.1	NaN	NaN	NaN	NaN	NaN	NaN	NaN	NaN	NaN	NaN	NaN	NaN	NaN	NaN	NaN	NaN	NaN	NaN	NaN	NaN	NaN	NaN	NaN	NaN	NaN	NaN	NaN	NaN	NaN
XP_393689.3;XP_006566102.1;XP_006566101.1	NaN	NaN	NaN	NaN	NaN	NaN	NaN	NaN	NaN	NaN	NaN	NaN	NaN	NaN	NaN	NaN	NaN	NaN	NaN	NaN	NaN	NaN	NaN	NaN	NaN	NaN	NaN	NaN	NaN
XP_006566104.2;XP_006566105.2	19.3552	NaN	18.6318	20.8825	21.6712	20.7078	17.2463	NaN	20.5158	NaN	NaN	19.1932	19.7458	19.8326	NaN	NaN	18.0234	21.2548	NaN	NaN	20.7331	NaN	NaN	20.0701	19.8478	20.6754	21.0289	NaN	17.5361
XP_006566117.2	NaN	18.0252	18.7318	NaN	17.1441	18.0967	NaN	NaN	NaN	16.6184	NaN	NaN	NaN	NaN	NaN	NaN	18.6295	19.1971	NaN	NaN	17.9388	NaN	NaN	NaN	15.909	NaN	18.4656	NaN	NaN
XP_006566118.2	22.1698	22.4781	22.5393	23.2574	22.8013	22.5553	22.3686	23.0045	22.8351	23.4314	23.0625	22.3113	22.2639	22.7094	22.4042	22.6092	22.9826	22.9604	22.9096	22.7024	23.138	NaN	23.4917	23.1263	22.6798	23.6572	23.1005	23.3901	23.0034
XP_026298928.1;XP_006566140.1	NaN	18.8577	19.3561	NaN	NaN	18.3481	18.6271	NaN	18.226	18.9235	NaN	NaN	NaN	NaN	NaN	NaN	NaN	19.8133	NaN	NaN	NaN	NaN	NaN	19.3587	NaN	NaN	18.975	NaN	NaN
XP_393678.2;XP_006566142.1;XP_006566141.1	NaN	NaN	18.8735	20.9273	19.8427	NaN	NaN	NaN	19.1026	NaN	19.374	NaN	19.2983	19.1299	NaN	18.9612	19.5195	19.7146	19.6377	19.3336	19.5341	NaN	NaN	19.622	19.3796	NaN	20.2753	19.173	19.0136
XP_016769852.1;XP_006566160.1;XP_006566156.1	25.367	25.2881	25.6925	27.0089	26.0139	26.0032	26.0444	27.2789	26.0019	26.1703	26.3123	26.0183	25.8011	25.7732	26.6216	25.8866	26.3073	26.4366	26.6742	26.8473	26.4917	24.9841	24.9225	26.2949	26.6151	26.8012	26.3305	26.4084	26.4454
XP_006566164.1;XP_393684.4	NaN	NaN	17.4699	18.57	18.2577	17.1326	NaN	NaN	17.1619	17.3511	NaN	NaN	NaN	16.7615	NaN	17.216	17.4177	17.8392	NaN	NaN	NaN	NaN	NaN	18.0887	18.2926	17.4056	17.8706	NaN	NaN
XP_006566165.1	NaN	20.3935	19.9686	21.7154	21.0245	20.8601	21.2922	21.1912	20.9468	21.685	21.4973	21.2318	20.9769	20.7507	NaN	20.9804	21.3642	21.2315	21.1388	NaN	21.4414	NaN	20.1352	21.1627	21.9207	22.1588	21.6483	22.2073	21.8114
XP_026299092.1;XP_006566169.1	NaN	NaN	NaN	18.4224	16.6297	NaN	NaN	NaN	NaN	NaN	NaN	NaN	NaN	NaN	NaN	NaN	NaN	NaN	NaN	NaN	NaN	NaN	NaN	NaN	NaN	17.0065	NaN	NaN	NaN
XP_006566171.1	19.3184	18.9295	18.6265	21.3121	20.6968	20.2559	20.6268	20.3317	20.3849	19.1096	20.4236	20.242	20.3388	19.9577	NaN	20.5459	20.1625	20.1563	20.7442	NaN	19.8157	NaN	20.6316	20.6131	20.5666	21.1766	20.455	20.6667	21.0122
XP_006566172.1	18.5331	NaN	17.8854	NaN	16.587	NaN	NaN	NaN	NaN	NaN	NaN	NaN	NaN	NaN	NaN	NaN	NaN	NaN	NaN	NaN	NaN	NaN	NaN	NaN	NaN	NaN	NaN	NaN	NaN
XP_026299219.1;XP_016769965.2;XP_016769962.2;XP_006566237.2;XP_006566236.2;XP_006566235.2;XP_016769961.2;XP_016769960.2;XP_026299218.1;XP_026299217.1	NaN	NaN	NaN	NaN	NaN	NaN	NaN	NaN	NaN	NaN	NaN	NaN	NaN	NaN	NaN	NaN	NaN	NaN	NaN	NaN	NaN	NaN	NaN	NaN	NaN	NaN	NaN	NaN	NaN
XP_006566262.1;XP_397363.4;XP_006566261.1;XP_006566260.1	19.7539	22.2098	22.2367	22.6747	21.5871	22.7032	22.3924	23.8491	22.2882	23.8585	22.9758	23.1306	22.3598	21.8521	21.409	25.327	22.6886	22.0982	23.0718	24.3468	22.8856	NaN	22.6247	22.2721	21.7908	23.8811	21.4388	23.7163	24.7475
XP_026299178.1;XP_006566265.2	NaN	NaN	NaN	NaN	NaN	NaN	NaN	NaN	NaN	NaN	NaN	NaN	NaN	NaN	NaN	17.3518	NaN	NaN	NaN	17.351	NaN	NaN	NaN	NaN	NaN	NaN	NaN	NaN	NaN
XP_006566313.1;NP_001014430.1;XP_006566312.1;XP_006566311.1	21.2973	20.7633	18.5748	NaN	19.5559	NaN	20.4757	19.0388	19.497	NaN	NaN	21.0135	20.2063	18.1553	NaN	19.3266	19.4795	NaN	NaN	NaN	18.7801	NaN	20.4597	19.0451	20.0216	20.3969	19.6424	NaN	19.4097
XP_006566326.2	25.2906	24.2221	25.6824	25.2645	25.1486	25.74	25.4001	24.6151	25.8982	25.7476	24.7915	24.78	25.7158	25.3901	23.6095	22.8163	26.3251	26.1281	23.5191	25.3098	26.6701	24.7383	23.4966	25.9074	25.7963	25.026	25.9985	25.7138	24.8947
XP_006566328.3	NaN	NaN	NaN	21.3521	21.1521	18.6076	16.2303	NaN	24.2468	NaN	NaN	NaN	18.9275	NaN	NaN	NaN	NaN	20.4496	NaN	NaN	NaN	NaN	NaN	NaN	18.1082	NaN	20.923	NaN	NaN
XP_395635.2;XP_016770792.1;XP_006566353.1;XP_006566352.1;XP_006566351.1;XP_006566350.1;XP_006566349.2	NaN	NaN	NaN	17.7671	NaN	NaN	NaN	NaN	NaN	NaN	NaN	NaN	NaN	NaN	NaN	NaN	NaN	NaN	NaN	NaN	NaN	NaN	NaN	NaN	NaN	NaN	NaN	NaN	NaN
XP_006566359.1;XP_006566362.1;XP_006566360.1	NaN	NaN	NaN	20.4639	19.234	19.3057	NaN	19.1721	19.3806	17.6732	20.2218	19.5547	19.53	18.6371	NaN	19.5131	18.8885	20.3806	NaN	NaN	19.9353	NaN	NaN	18.7615	19.8736	21.2346	19.3888	19.7828	20.1575
XP_006566369.2	NaN	NaN	NaN	NaN	NaN	NaN	NaN	NaN	NaN	NaN	NaN	NaN	NaN	NaN	NaN	NaN	NaN	NaN	NaN	NaN	NaN	NaN	NaN	NaN	NaN	NaN	NaN	NaN	18.366
XP_006566384.1	19.0212	18.8051	NaN	NaN	17.9375	20.1447	NaN	NaN	17.7157	18.8986	NaN	NaN	17.2467	18.0952	NaN	NaN	19.2083	19.0287	NaN	NaN	18.7728	NaN	NaN	19.2809	18.8756	NaN	17.6925	NaN	NaN
XP_006566401.1	20.6189	19.3187	21.8394	20.9057	21.0872	21.7856	21.4499	NaN	21.6239	19.4843	21.0236	20.3883	21.6117	21.6517	NaN	17.6093	20.9655	22.4342	NaN	NaN	21.4373	NaN	NaN	21.6205	21.7747	20.2796	21.3481	20.8029	19.8918
XP_016770754.2;XP_006566407.2	NaN	NaN	NaN	NaN	16.1134	NaN	NaN	NaN	NaN	NaN	NaN	NaN	16.7105	NaN	NaN	NaN	NaN	NaN	NaN	NaN	NaN	NaN	NaN	NaN	NaN	NaN	16.0811	NaN	NaN
XP_026299426.1;XP_026299425.1;XP_006566447.1;XP_391909.4;XP_006566445.2;XP_006566446.2	NaN	NaN	17.7678	21.3873	20.9969	20.7196	19.2108	NaN	20.5849	NaN	21.2812	20.4338	20.4899	20.0515	NaN	21.2696	19.3902	20.4535	NaN	19.8374	17.4119	NaN	NaN	20.3175	20.9018	20.5932	19.6436	NaN	19.4071
XP_006566454.2;XP_006566452.2;XP_016770213.1	NaN	NaN	NaN	NaN	NaN	NaN	NaN	NaN	NaN	NaN	NaN	NaN	NaN	NaN	NaN	19.6602	16.1563	NaN	NaN	NaN	NaN	NaN	NaN	NaN	NaN	NaN	16.9775	NaN	NaN
XP_006566464.1;XP_624656.2;XP_006566462.1	NaN	NaN	NaN	NaN	17.0262	NaN	NaN	NaN	16.281	NaN	NaN	16.2626	17.105	NaN	NaN	NaN	NaN	NaN	NaN	NaN	NaN	NaN	NaN	NaN	NaN	NaN	16.8697	NaN	NaN
XP_006566478.1;XP_006566477.1	19.3088	19.8938	NaN	NaN	19.7521	19.6555	19.9475	NaN	19.8471	18.7874	20.0988	19.5538	20.0929	19.9552	NaN	20.023	NaN	19.7979	NaN	NaN	NaN	NaN	NaN	NaN	19.7663	NaN	19.5276	NaN	19.8718
XP_006566515.1;XP_006566510.1;XP_006566505.1;XP_006566500.1;XP_006566496.1;XP_006566503.1;XP_016770268.1;XP_016770266.1;XP_016770264.1;XP_006566498.1;XP_016770263.1;XP_006566494.1;XP_016770271.1;XP_016770272.1;XP_016770270.1	19.9089	20.2444	21.353	23.3913	23.1876	23.0125	21.6762	21.2042	22.4433	19.1385	22.1312	22.6535	22.5269	22.764	20.2782	22.2087	22.8236	23.3031	20.8003	21.0791	22.6297	NaN	22.5184	22.5863	23.0629	22.9922	23.3717	21.7403	21.7215
XP_016770274.1;XP_006566519.1;XP_006566518.1	NaN	NaN	NaN	NaN	17.7878	NaN	NaN	NaN	NaN	NaN	NaN	NaN	NaN	NaN	NaN	NaN	NaN	NaN	NaN	NaN	NaN	NaN	NaN	NaN	18.0567	NaN	NaN	NaN	NaN
XP_006566533.1;XP_006566532.1;XP_006566531.1	18.5218	NaN	18.7203	19.9627	19.9088	19.4956	18.7395	NaN	18.973	NaN	19.0285	19.1794	18.442	19.2663	NaN	18.9403	19.3263	NaN	19.0704	19.8847	19.8594	NaN	20.2276	19.2903	16.0299	18.8859	19.7672	19.9996	NaN
XP_006566542.1	NaN	17.6595	NaN	NaN	NaN	NaN	NaN	NaN	NaN	NaN	NaN	NaN	NaN	NaN	NaN	NaN	17.9273	NaN	NaN	NaN	NaN	NaN	NaN	NaN	NaN	NaN	17.05	NaN	NaN
XP_006566621.1;XP_006566620.1;XP_006566619.1;XP_006566618.1;XP_006566617.1	18.1219	NaN	18.7464	19.3296	18.3762	19.4781	17.4683	NaN	18.0177	NaN	18.5899	17.7144	17.9833	16.8032	NaN	17.4669	19.442	19.7476	NaN	NaN	NaN	NaN	NaN	18.873	18.5648	17.7534	19.3253	NaN	NaN
XP_623349.2;XP_026299845.1;XP_026299844.1;XP_006566649.2	22.5411	21.0606	23.3723	24.1565	23.9338	23.6223	24.0397	23.7769	23.3906	23.6465	23.7504	23.5281	23.6118	23.827	21.8157	23.5491	23.6905	23.9232	24.4558	22.4165	23.2062	NaN	23.0645	24.2423	24.0143	24.593	24.1335	23.5591	24.0321
XP_026299846.1;XP_006566651.1;XP_006566650.1	NaN	NaN	NaN	20.0173	NaN	18.744	17.6548	NaN	NaN	NaN	NaN	NaN	NaN	NaN	NaN	NaN	NaN	17.9549	NaN	NaN	NaN	NaN	NaN	NaN	19.09	20.2996	NaN	18.6098	19.3383
XP_006566669.1	NaN	18.1254	NaN	NaN	NaN	18.2504	NaN	NaN	NaN	NaN	NaN	NaN	NaN	NaN	NaN	NaN	NaN	17.0109	NaN	NaN	NaN	NaN	NaN	NaN	NaN	NaN	NaN	NaN	NaN
XP_006566698.1	NaN	NaN	NaN	18.0636	17.9987	17.5122	NaN	NaN	NaN	NaN	NaN	NaN	NaN	NaN	NaN	NaN	NaN	17.4629	NaN	NaN	NaN	NaN	NaN	NaN	NaN	NaN	NaN	NaN	NaN
XP_006566702.1;XP_016770734.1;XP_006566701.1	17.7186	NaN	18.1872	NaN	17.8975	NaN	NaN	NaN	17.4917	17.5974	NaN	18.0989	NaN	18.3026	NaN	19.4315	NaN	17.557	NaN	NaN	NaN	NaN	NaN	NaN	NaN	NaN	NaN	NaN	NaN
XP_006566705.2	NaN	NaN	NaN	19.0088	17.8443	17.0024	NaN	NaN	NaN	NaN	17.4699	NaN	NaN	17.8593	NaN	NaN	NaN	18.9905	NaN	NaN	17.1859	NaN	NaN	NaN	18.1729	17.4439	17.8838	18.0335	NaN
XP_006566708.1	NaN	NaN	NaN	NaN	NaN	NaN	NaN	NaN	NaN	NaN	NaN	NaN	NaN	NaN	NaN	NaN	NaN	NaN	NaN	NaN	NaN	NaN	NaN	NaN	NaN	NaN	NaN	NaN	NaN
XP_006566718.1;XP_006566717.1	19.2552	18.6307	19.1872	20.2232	20.6639	18.0885	18.7521	NaN	NaN	NaN	19.2615	NaN	19.3646	18.4204	NaN	18.9067	19.4402	19.528	NaN	NaN	19.4133	NaN	19.9521	NaN	19.5945	NaN	19.4309	NaN	NaN
XP_393330.3;XP_006566742.2;XP_006566741.2	NaN	NaN	NaN	19.673	19.8105	18.4767	NaN	17.8913	18.2937	NaN	16.9882	18.2049	19.5544	19.0241	18.3846	16.5883	NaN	18.5097	NaN	NaN	17.8102	NaN	NaN	NaN	19.6631	17.142	19.8311	NaN	NaN
XP_006566767.2;XP_395024.4;XP_006566768.2	NaN	NaN	NaN	NaN	18.0245	17.6878	NaN	NaN	NaN	NaN	NaN	NaN	NaN	NaN	NaN	NaN	NaN	NaN	NaN	NaN	NaN	NaN	NaN	NaN	18.1995	NaN	NaN	NaN	NaN
XP_006566781.2;XP_006566782.2	18.8937	20.1882	20.3575	20.9669	21.2975	21.3703	18.5335	NaN	19.3533	NaN	19.8594	19.9511	21.1875	21.108	20.2399	18.4853	18.459	21.5135	18.7161	19.7709	19.8249	19.7259	NaN	20.5391	21.2985	18.7089	21.3627	21.091	18.2855
XP_006566785.1;XP_396595.2	NaN	NaN	NaN	NaN	17.7939	NaN	NaN	NaN	NaN	NaN	NaN	NaN	NaN	NaN	NaN	NaN	17.1881	17.5409	NaN	NaN	NaN	NaN	NaN	NaN	NaN	NaN	17.3748	NaN	NaN
XP_006566787.1	NaN	NaN	NaN	21.0383	20.7572	20.4055	NaN	19.7728	20.1705	19.5032	20.3083	20.6242	21.4536	21.241	NaN	19.0742	20.5221	19.9587	19.6225	18.8269	20.5611	NaN	20.9682	18.7659	21.2455	19.6644	21.3705	20.6568	NaN
XP_625213.1;XP_006566795.1	20.0381	19.362	20.1623	NaN	19.0472	20.9996	19.8305	NaN	21.3668	20.4643	18.9672	19.8594	20.6812	20.2853	NaN	NaN	NaN	20.6232	NaN	NaN	19.9522	NaN	NaN	19.13	19.5437	NaN	20.4767	NaN	NaN
XP_006566799.1	21.5474	19.7133	20.7961	22.0696	21.9694	22.1055	21.8765	19.5651	21.3043	19.0622	22.5329	22.0937	22.2125	21.9047	20.353	21.2896	21.4135	22.212	20.0021	20.8272	21.5589	NaN	20.8904	21.2157	22.0081	22.3638	22.2929	NaN	22.0062
XP_006566804.2;XP_006566803.2	NaN	17.4407	17.6787	19.9562	19.4021	18.3128	17.5232	NaN	18.0485	NaN	18.1001	NaN	19.094	19.7416	NaN	16.1391	17.2453	18.1698	NaN	NaN	NaN	NaN	NaN	18.1049	20.3869	NaN	20.002	NaN	NaN
XP_006566890.1;XP_006566893.1;XP_006566892.1;XP_006566891.1;XP_006566889.1;XP_623413.2;XP_016769149.1	22.1264	20.9902	21.9654	19.1026	20.0334	21.4876	18.5693	NaN	20.4888	19.5241	19.552	17.7485	20.0185	20.8242	NaN	16.8042	20.4829	22.2434	NaN	18.7288	20.2229	NaN	NaN	21.752	21.1795	19.665	21.1028	17.7902	NaN
XP_006566920.1	20.8875	NaN	17.9267	NaN	17.0015	18.7298	21.0575	NaN	17.4526	NaN	NaN	NaN	19.5543	19.6571	NaN	NaN	21.4952	19.32	NaN	NaN	19.252	NaN	NaN	17.4858	19.1145	17.2827	17.6691	19.3417	NaN
XP_006566942.2	NaN	NaN	NaN	NaN	NaN	18.4114	NaN	NaN	NaN	18.554	NaN	NaN	NaN	NaN	NaN	NaN	NaN	17.4535	NaN	NaN	NaN	NaN	NaN	NaN	NaN	NaN	NaN	NaN	NaN
XP_006566986.1	24.183	24.1637	24.2891	25.0705	25.3155	24.7485	25.2114	24.1954	24.8955	24.374	24.4993	25.0401	25.0562	25.0415	21.8106	24.602	24.2597	24.5975	24.492	24.5141	24.673	NaN	24.2765	24.5543	24.8435	25.0571	25.0385	25.2782	24.7426
XP_006566989.2;XP_625134.3	21.3473	20.1126	20.5808	22.9749	21.9959	22.5329	21.6301	20.1203	21.687	22.2881	21.3006	22.2064	21.8556	22.3105	21.3757	22.0193	22.0741	22.3231	21.1868	19.4403	22.2348	NaN	20.1313	22.1084	22.1909	21.3718	22.6433	22.6449	21.7803
XP_006567025.1	NaN	NaN	NaN	NaN	19.1756	20.4183	19.4347	NaN	19.5064	18.9996	19.6409	20.1282	19.9402	20.8452	NaN	20.0647	NaN	NaN	NaN	NaN	NaN	NaN	NaN	18.1957	19.3951	NaN	NaN	NaN	NaN
XP_006567038.1;XP_006567037.1	19.3651	20.5381	20.7157	21.3971	22.0597	21.6689	20.5638	NaN	21.034	NaN	21.327	NaN	21.9352	19.7219	NaN	21.6753	21.4088	21.9098	NaN	NaN	21.6721	NaN	NaN	21.6028	21.6633	20.5497	22.2412	20.4789	19.9812
XP_006567053.2	17.8939	18.6348	NaN	NaN	17.2228	16.9745	NaN	NaN	16.4769	16.6745	NaN	NaN	18.46	18.1694	NaN	NaN	17.5655	20.1401	NaN	NaN	NaN	NaN	NaN	NaN	17.6673	NaN	19.9219	NaN	NaN
XP_393160.1;XP_006567191.1;XP_006567190.1	19.0559	18.3187	NaN	19.1441	18.4485	18.021	18.4376	NaN	18.1908	NaN	NaN	18.2029	18.129	18.1419	NaN	NaN	NaN	18.3512	NaN	NaN	NaN	NaN	NaN	17.5258	18.2423	NaN	18.6687	NaN	NaN
XP_006567208.1;XP_624998.3	NaN	NaN	NaN	NaN	NaN	NaN	NaN	NaN	NaN	NaN	NaN	NaN	NaN	NaN	NaN	NaN	NaN	NaN	NaN	NaN	NaN	NaN	NaN	NaN	NaN	NaN	16.1872	NaN	NaN
XP_016767427.1;XP_392995.3;XP_006567210.2	22.2708	22.1616	19.686	22.724	22.4349	22.3598	22.7609	22.0813	22.243	21.3031	21.6793	23.2326	22.6326	22.3704	21.957	21.7242	21.2813	21.7404	19.9511	22.2402	21.9576	NaN	20.5954	21.8552	22.547	22.8051	21.9818	21.7011	23.4669
XP_006567224.1	19.5718	17.8553	20.5038	20.4258	19.4817	20.0965	20.2045	NaN	20.7717	20.5797	NaN	19.7194	20.4862	19.6661	NaN	17.6293	21.2865	20.9325	18.554	NaN	20.115	NaN	NaN	20.0186	20.8391	19.721	21.379	20.0837	19.7564
XP_026296147.1;XP_016767292.1;XP_394474.4;XP_006567228.1;XP_006567227.1;XP_006567226.1	22.1173	23.3859	23.5826	23.751	22.9142	24.0922	23.9613	24.8281	23.593	25.13	24.5088	24.5949	23.5174	23.0756	23.5888	25.5042	23.8062	23.5924	23.7652	25.2232	23.9918	23.1882	24.0732	23.9917	23.3508	24.0755	22.9867	23.9631	25.8165
XP_006567233.1;XP_026296146.1	19.9317	17.866	20.3575	20.4602	19.8512	18.9299	19.54	19.9781	21.4355	19.0425	NaN	21.9439	20.6072	20.3175	NaN	18.2461	20.3478	19.616	NaN	NaN	20.6803	NaN	20.8012	20.9934	20.9433	21.4558	20.8057	19.7674	19.1948
XP_006567237.1	19.3643	NaN	21.585	20.1768	NaN	21.1984	20.4928	NaN	21.0685	20.7954	NaN	20.5135	20.1335	21.1594	NaN	21.2723	21.2715	21.5486	NaN	21.9666	21.2827	NaN	NaN	21.7905	NaN	20.42	21.0763	20.0471	21.2884
XP_006567240.1	18.4332	NaN	18.8641	NaN	NaN	18.4435	NaN	NaN	18.3917	NaN	NaN	NaN	NaN	NaN	NaN	NaN	NaN	19.5903	NaN	NaN	NaN	NaN	NaN	18.421	18.8944	NaN	18.6815	NaN	NaN
XP_006567243.1	NaN	NaN	NaN	NaN	NaN	NaN	NaN	NaN	NaN	NaN	NaN	NaN	15.7051	NaN	NaN	NaN	NaN	NaN	NaN	NaN	NaN	NaN	NaN	NaN	NaN	NaN	NaN	NaN	NaN
XP_006567249.1;XP_016767231.1;XP_026295865.1	NaN	NaN	NaN	NaN	NaN	NaN	NaN	NaN	NaN	NaN	NaN	NaN	18	NaN	NaN	NaN	NaN	NaN	NaN	NaN	18.3479	NaN	NaN	NaN	17.8187	NaN	18.9031	NaN	NaN
XP_006567256.1	19.9362	21.3802	19.9642	NaN	19.7528	20.401	18.4339	NaN	18.7232	21.1443	18.7773	18.2718	NaN	20.2893	NaN	18.1517	20.8587	20.1983	NaN	NaN	20.2321	NaN	NaN	20.3507	NaN	NaN	19.5119	19.5027	NaN
XP_006567258.1;XP_392642.2;XP_016767160.1;XP_026295860.1	NaN	NaN	17.4678	18.5541	18.2979	17.4468	NaN	NaN	17.1995	17.3779	NaN	17.4282	17.1226	17.8585	NaN	NaN	18.0011	18.6122	NaN	NaN	17.839	NaN	NaN	NaN	18.1634	NaN	19.9731	NaN	17.7826
XP_006567267.1	23.5053	23.4706	23.5631	24.1186	23.92	23.3303	23.856	24.4172	23.9585	23.9229	24.0663	23.8945	23.6968	23.7723	22.7256	23.9506	24.1531	24.2132	24.2747	23.4497	24.2265	22.0067	22.693	24.1603	24.0187	24.4297	24.2353	24.6162	23.7159
XP_006567277.1;XP_006567276.1;XP_006567275.1;XP_394479.4	NaN	NaN	NaN	NaN	NaN	NaN	NaN	NaN	NaN	NaN	NaN	NaN	17.3127	NaN	NaN	NaN	NaN	NaN	NaN	NaN	NaN	NaN	NaN	NaN	NaN	NaN	NaN	NaN	NaN
XP_016767424.1;XP_006567311.1;XP_006567310.1	NaN	NaN	NaN	17.1386	NaN	NaN	NaN	NaN	NaN	NaN	NaN	NaN	NaN	NaN	NaN	NaN	NaN	NaN	NaN	NaN	NaN	NaN	NaN	NaN	NaN	NaN	NaN	NaN	NaN
XP_006567316.1	NaN	NaN	NaN	NaN	16.5503	NaN	NaN	NaN	14.8021	NaN	NaN	NaN	NaN	16.4106	NaN	15.3364	NaN	NaN	NaN	NaN	NaN	NaN	NaN	NaN	NaN	NaN	15.8342	NaN	NaN
XP_006567317.1;XP_392327.4	20.556	19.8879	18.8984	21.7133	21.5654	21.2794	19.8518	18.5485	20.4326	19.5483	21.1911	20.9298	20.5741	20.9604	NaN	18.0502	20.5513	21.0905	18.8952	NaN	21.0944	NaN	NaN	21.3229	21.5711	20.7167	21.8065	20.244	NaN
XP_006567330.1;XP_016767130.1	18.6318	NaN	19.7851	22.0296	21.9515	21.6204	20.4592	17.9294	20.9831	21.3744	21.0521	21.0473	21.0286	21.7572	NaN	21.1181	22.0944	21.9829	19.8792	NaN	22.1407	NaN	NaN	21.5294	22.5374	21.3109	22.1162	22.2934	19.6443
XP_006567339.1;XP_006567338.1;XP_394678.3;XP_006567337.1	17.7136	NaN	NaN	17.3864	17.4225	17.396	17.0392	NaN	17.5105	NaN	NaN	17.7167	16.8295	17.3466	NaN	17.0573	NaN	17.3731	NaN	NaN	NaN	NaN	NaN	18.0605	NaN	15.6883	16.9745	NaN	NaN
XP_006567371.1	NaN	NaN	NaN	18.1729	NaN	18.72	NaN	19.9725	NaN	18.5184	NaN	NaN	NaN	17.2855	NaN	20.2082	19.2015	NaN	19.4643	20.9316	NaN	NaN	NaN	NaN	NaN	NaN	NaN	NaN	21.7544
XP_006567377.2	17.7146	NaN	17.5745	20.4196	19.2639	20.7724	20.257	20.1446	20.0597	22.22	20.8078	21.5376	20.075	20.1284	NaN	23.7776	20.523	19.7423	19.8964	20.3521	20.428	NaN	NaN	20.15	19.8294	21.4502	19.5437	20.0868	23.4908
XP_006567399.1;XP_006567400.1	NaN	NaN	NaN	19.5902	19.7484	18.515	NaN	NaN	18.9364	NaN	NaN	18.7262	18.2882	19.1666	NaN	18.8293	18.0224	19.4753	NaN	NaN	NaN	NaN	NaN	19.7101	19.2144	19.3854	19.2689	19.7817	18.8202
XP_623232.1;XP_006567404.1;XP_006567403.1	NaN	NaN	NaN	NaN	NaN	NaN	NaN	NaN	NaN	NaN	NaN	NaN	NaN	NaN	NaN	NaN	NaN	NaN	NaN	NaN	NaN	NaN	NaN	NaN	NaN	NaN	NaN	NaN	NaN
XP_006567414.2;XP_016769659.2	NaN	NaN	NaN	NaN	NaN	16.1605	NaN	NaN	NaN	NaN	NaN	NaN	NaN	NaN	NaN	NaN	NaN	NaN	NaN	NaN	NaN	NaN	NaN	NaN	NaN	NaN	NaN	NaN	NaN
XP_026298790.1;XP_006567434.1;XP_006567433.1;XP_026298789.1;XP_006567430.1;XP_026298791.1;XP_006567431.1;XP_001122705.2	20.3578	19.7947	19.6312	22.2441	21.7626	21.0781	20.8852	NaN	21.3572	20.6073	21.3225	21.1637	21.3724	21.1573	21.4922	20.309	20.862	21.2443	22.0709	20.5135	20.7352	NaN	18.7214	20.8367	21.8528	20.0425	21.5573	20.8745	18.6309
XP_392511.2;XP_006567437.1	23.7944	23.2782	23.8371	24.5966	24.2622	24.0897	24.1396	24.0491	23.9629	23.1671	24.4273	24.2987	23.5109	23.7998	23.7139	23.0233	23.7834	24.0559	24.5232	24.4385	24.0265	20.3188	23.5002	23.9878	24.211	24.6218	24.1272	23.9232	24.5139
XP_006567440.1;XP_392515.2	20.544	19.0147	21.094	21.9551	21.4749	21.4561	19.446	20.7048	21.0037	20.1732	21.0282	20.6844	21.4585	21.0055	21.9313	19.6971	21.4172	21.4135	20.801	21.9711	21.5205	NaN	19.1157	21.4295	21.8194	20.7827	22.0271	21.8929	20.0886
XP_006567452.1	NaN	NaN	NaN	NaN	16.5539	NaN	NaN	NaN	15.7148	NaN	NaN	NaN	NaN	17.046	NaN	16.7133	NaN	16.0896	NaN	NaN	NaN	NaN	NaN	NaN	17.4205	NaN	17.3557	NaN	NaN
XP_006567454.1;XP_006567460.1	21.0083	22.7616	18.9765	21.7902	22.0423	23.8239	20.6932	NaN	18.844	NaN	22.8157	22.3881	23.3926	23.2648	NaN	21.8068	18.1088	21.7536	17.7112	NaN	19.0684	NaN	23.9179	18.8904	22.1232	17.119	20.3749	19.3703	20.6123
XP_392710.3;XP_006567461.1;XP_016769446.1	NaN	NaN	17.746	18.0218	17.9684	NaN	NaN	NaN	NaN	NaN	NaN	NaN	NaN	17.5272	NaN	NaN	NaN	NaN	NaN	NaN	NaN	NaN	NaN	17.7596	18.0607	NaN	17.8011	18.3647	NaN
XP_006567467.1	21.4512	22.2255	21.8094	22.7481	23.0972	21.245	21.4275	23.3124	21.9579	20.9938	20.5454	21.2387	21.411	21.2697	NaN	22.1795	21.755	22.1195	21.8366	NaN	22.2752	NaN	20.1836	21.9136	22.6532	21.3906	22.756	22.5839	17.2262
XP_393499.2;XP_006567474.1	NaN	NaN	NaN	NaN	NaN	NaN	NaN	NaN	NaN	NaN	NaN	NaN	NaN	NaN	NaN	NaN	NaN	NaN	NaN	NaN	NaN	NaN	NaN	NaN	NaN	NaN	20.4595	NaN	NaN
XP_026298763.1;XP_026298762.1;XP_016769501.1;XP_026298761.1;XP_016769500.1;XP_016769499.1;XP_006567494.1;XP_026298760.1;XP_006567493.1;XP_006567491.1;XP_016769498.1;XP_006567490.1;XP_394963.3;XP_006567489.1	NaN	NaN	NaN	NaN	NaN	NaN	NaN	NaN	NaN	NaN	NaN	NaN	NaN	NaN	NaN	NaN	18.2805	NaN	NaN	NaN	NaN	NaN	NaN	NaN	NaN	NaN	NaN	NaN	NaN
XP_006567509.1	20.6557	20.105	19.0449	NaN	NaN	18.2469	19.1263	NaN	18.7508	NaN	NaN	17.5449	18.9534	NaN	NaN	17.7897	NaN	NaN	NaN	NaN	NaN	NaN	NaN	NaN	16.8771	NaN	NaN	NaN	NaN
XP_006567514.2	NaN	NaN	NaN	NaN	NaN	NaN	NaN	NaN	NaN	NaN	NaN	NaN	NaN	NaN	NaN	NaN	NaN	NaN	NaN	NaN	NaN	NaN	NaN	NaN	NaN	NaN	NaN	NaN	NaN
XP_006567524.1	NaN	NaN	NaN	NaN	NaN	NaN	NaN	NaN	17.5	NaN	NaN	NaN	NaN	17.1173	NaN	NaN	NaN	NaN	NaN	NaN	NaN	NaN	NaN	NaN	NaN	NaN	NaN	NaN	NaN
XP_006567671.1	NaN	NaN	NaN	NaN	NaN	NaN	NaN	NaN	NaN	NaN	NaN	NaN	NaN	NaN	NaN	NaN	NaN	NaN	NaN	NaN	NaN	NaN	NaN	NaN	NaN	NaN	NaN	NaN	NaN
XP_006567673.1;XP_006567672.1	NaN	NaN	NaN	NaN	17.7065	NaN	NaN	17.6615	18.2749	NaN	NaN	NaN	NaN	NaN	NaN	NaN	NaN	NaN	NaN	NaN	17.7775	NaN	NaN	NaN	NaN	18.9209	18.2513	NaN	NaN
XP_016767722.1;XP_623443.2;XP_006567694.1	17.8694	NaN	NaN	NaN	NaN	NaN	NaN	NaN	NaN	NaN	NaN	NaN	NaN	NaN	NaN	NaN	NaN	NaN	19.703	NaN	NaN	NaN	NaN	18.3442	NaN	NaN	NaN	NaN	NaN
XP_006567699.1	NaN	NaN	NaN	17.3915	18.4757	17.2191	18.5993	NaN	17.1825	NaN	17.2271	NaN	17.6693	17.3836	NaN	16.9867	16.9721	17.5554	NaN	NaN	16.606	NaN	NaN	NaN	18.4143	17.6231	18.7353	NaN	NaN
XP_394588.4;XP_016767758.1;XP_006567726.1;XP_006567725.1;XP_006567723.1;XP_006567722.1;XP_006567721.1;XP_006567720.1;XP_006567719.1;XP_006567718.1;XP_006567717.1;XP_006567728.1;XP_006567727.1	19.5125	NaN	NaN	20.645	17.8892	19.6811	NaN	NaN	NaN	18.5602	19.4533	NaN	NaN	18.7608	NaN	NaN	18.7391	19.605	NaN	NaN	21.4168	NaN	NaN	19.0574	19.6565	19.4709	19.133	NaN	18.8396
XP_016767678.1;XP_016767677.1;XP_006567729.2	19.1537	19.6697	18.5501	19.3142	18.2196	20.2382	18.4368	NaN	19.5656	19.6271	18.0446	18.7391	20.1494	20.4326	NaN	NaN	19.2752	19.1789	NaN	NaN	19.147	NaN	NaN	NaN	18.9456	NaN	19.4692	NaN	NaN
XP_006567738.1;XP_016767685.1;XP_016767684.1;XP_016767683.1;XP_016767682.1;XP_006567739.1;XP_026296364.1;XP_016767681.1;XP_016767680.1;XP_016767679.1	20.2078	19.9584	19.6228	21.3969	20.6461	20.9786	20.5029	NaN	20.68	NaN	19.7614	20.4552	20.4913	20.3551	NaN	20.4311	20.053	20.987	17.4347	NaN	20.7854	NaN	19.6103	21.2353	21.4718	20.7844	20.9912	NaN	19.6008
XP_026296345.1;XP_026296344.1;XP_016767888.1;XP_006567748.1;XP_006567747.1	NaN	NaN	NaN	17.6168	17.6798	17.4908	NaN	NaN	17.3137	NaN	NaN	17.1261	17.6882	17.3882	NaN	NaN	NaN	17.6983	NaN	NaN	NaN	NaN	NaN	NaN	17.6702	NaN	17.1466	NaN	NaN
XP_006567755.2	NaN	NaN	NaN	20.7774	NaN	NaN	NaN	NaN	NaN	NaN	NaN	NaN	NaN	NaN	NaN	NaN	19.6986	20.2713	18.6159	18.1235	19.3263	NaN	NaN	18.7871	NaN	20.1062	21.1708	20.1651	NaN
XP_006567762.1;XP_006567761.1	20.0882	22.0123	19.0324	22.4339	20.9911	20.135	21.4216	20.7627	20.4871	20.2358	21.2268	20.4749	20.2677	20.9587	21.0419	21.3547	21.1805	20.818	21.1607	21.5096	20.8781	NaN	22.0517	21.9389	21.1314	22.5213	22.2263	20.2667	21.9689
XP_006567771.1	NaN	NaN	NaN	NaN	17.9504	17.1051	18.4108	NaN	NaN	NaN	NaN	NaN	17.54	17.3536	NaN	18.0867	NaN	18.2424	NaN	NaN	NaN	NaN	17.6852	18.0132	17.3991	NaN	17.5981	NaN	NaN
XP_016767690.1;XP_006567781.1;XP_006567780.1;XP_026296359.1;XP_016767689.1;XP_006567779.1;XP_006567778.1;XP_006567777.1;XP_006567776.1;XP_026296358.1;XP_006567775.1	NaN	NaN	NaN	NaN	NaN	17.3453	NaN	NaN	NaN	NaN	NaN	NaN	NaN	16.8402	NaN	17.5962	NaN	NaN	NaN	NaN	NaN	NaN	NaN	NaN	NaN	NaN	NaN	NaN	NaN
XP_006567802.2;XP_026296601.1;XP_006567801.2	18.2349	19.4836	17.8601	NaN	18.9173	19.6749	NaN	NaN	17.6003	17.112	NaN	NaN	17.7627	19.1072	NaN	16.9004	18.736	18.3193	NaN	NaN	20.0402	NaN	NaN	NaN	NaN	16.8564	20.2871	17.2422	NaN
XP_006567817.1	NaN	18.4182	NaN	NaN	18.078	NaN	18.7725	NaN	NaN	NaN	NaN	18.7644	NaN	19.8578	NaN	18.0637	NaN	NaN	NaN	NaN	NaN	NaN	NaN	19.4015	NaN	18.3122	18.7892	NaN	18.7219
XP_006567869.1;XP_395296.3;XP_026296566.1;XP_016767625.1	NaN	NaN	NaN	NaN	17.8098	18.0879	NaN	18.4255	18.5882	NaN	NaN	NaN	NaN	19.8127	NaN	22.0004	21.3875	16.8272	19.4159	NaN	18.3788	NaN	NaN	NaN	17.0114	NaN	17.9603	16.5486	18.1105
XP_394577.3;XP_006567897.1	19.2565	18.3794	19.4363	19.2279	18.5016	20.2273	NaN	NaN	19.3154	NaN	NaN	NaN	18.891	19.4112	NaN	NaN	20.4081	20.4649	NaN	NaN	18.4851	NaN	NaN	19.4978	18.6831	NaN	19.9128	18.7095	NaN
XP_006567900.1;XP_026296806.1;XP_016767786.1;XP_016767785.1;XP_006567899.1	NaN	NaN	18.7097	19.3067	18.8942	18.5935	19.6198	19.2241	19.0092	NaN	18.9128	18.3117	18.6119	18.4579	NaN	18.9706	18.0364	19.1591	NaN	NaN	18.7231	NaN	NaN	20.019	19.3675	20.3862	19.7034	19.647	19.9794
XP_006567925.2;XP_392679.5	22.2622	23.1774	23.5005	23.1375	22.7621	23.4725	21.9191	NaN	23.1501	23.3162	22.3492	22.1036	22.1788	22.7281	NaN	23.4866	23.4928	23.5987	21.0409	22.3382	23.5258	NaN	21.4414	23.0563	23.2141	21.9409	23.0333	22.4525	22.5507
XP_006567927.1	19.0507	NaN	19.8444	20.9466	21.1367	20.1064	16.8289	NaN	19.8747	18.8921	19.0035	20.3475	19.8571	21.3213	NaN	18.8036	19.4302	20.5787	16.8582	NaN	NaN	NaN	NaN	20.6375	21.3221	19.3998	21.3215	19.7418	17.5601
XP_006567931.2	NaN	15.6634	NaN	NaN	15.5139	NaN	16.096	NaN	15.9922	NaN	NaN	16.3451	NaN	NaN	NaN	NaN	NaN	NaN	NaN	NaN	NaN	NaN	NaN	NaN	NaN	NaN	NaN	NaN	NaN
XP_006567939.1;XP_006567938.1	NaN	NaN	22.0181	NaN	20.7564	20.699	NaN	NaN	18.887	19.7901	NaN	19.6802	19.2039	19.7686	NaN	19.6514	NaN	21.2514	NaN	NaN	19.4291	NaN	NaN	NaN	19.2032	NaN	21.0338	19.997	NaN
XP_006567959.1	18.8756	NaN	19.9026	18.4255	18.5271	19.4422	NaN	NaN	19.0903	NaN	NaN	17.3792	19.4051	18.99	NaN	NaN	18.96	19.4527	17.7965	NaN	19.4647	NaN	NaN	19.5064	19.621	19.1204	19.0932	NaN	NaN
XP_006568004.1	NaN	NaN	NaN	18.6595	NaN	NaN	NaN	NaN	NaN	NaN	NaN	NaN	NaN	NaN	NaN	NaN	NaN	NaN	NaN	NaN	NaN	NaN	NaN	NaN	NaN	NaN	NaN	NaN	17.9157
XP_006568006.1;XP_016769980.1;XP_026299487.1	NaN	NaN	NaN	NaN	NaN	NaN	NaN	NaN	NaN	NaN	NaN	NaN	NaN	NaN	NaN	NaN	NaN	15.2534	NaN	NaN	NaN	NaN	NaN	NaN	NaN	NaN	NaN	NaN	NaN
XP_006568015.1;XP_016766865.1;XP_016766864.1;XP_006568014.1	NaN	NaN	NaN	NaN	15.6641	NaN	NaN	NaN	NaN	NaN	NaN	NaN	NaN	NaN	NaN	NaN	NaN	NaN	NaN	NaN	NaN	NaN	NaN	NaN	NaN	NaN	NaN	NaN	NaN
XP_623565.1;XP_006568020.1;XP_006568019.1;XP_006568018.1;XP_006568017.1;XP_006568016.1	NaN	NaN	NaN	NaN	NaN	NaN	NaN	NaN	NaN	NaN	NaN	NaN	NaN	NaN	NaN	18.2995	17.6619	NaN	NaN	NaN	NaN	NaN	NaN	NaN	NaN	NaN	NaN	NaN	NaN
XP_623936.2;XP_006568031.1	18.9363	19.7295	20.5338	20.9644	21.6351	21.8093	20.4638	NaN	21.0152	18.5279	20.9013	21.0794	21.6951	21.795	NaN	20.6039	19.6926	21.9168	NaN	NaN	19.6773	NaN	20.6371	20.2316	21.258	18.2814	21.4829	21.1119	NaN
XP_006568093.2	23.0621	22.6964	22.4204	NaN	22.1629	18.4039	23.2601	24.2719	23.0652	19.2919	19.2999	23.0992	22.7532	22.713	24.5678	23.8871	24.0627	18.2911	22.144	23.5799	23.3155	NaN	24.2157	22.6257	23.6039	23.2737	23.2242	23.7146	22.255
XP_006568103.1;XP_006568102.1	18.2245	NaN	20.2867	21.268	21.3606	21.908	20.9656	NaN	21.1195	21.4601	21.5177	20.7521	21.7367	21.793	NaN	21.1924	21.5879	21.5384	20.6506	NaN	21.2782	NaN	NaN	18.1646	21.9365	21.2786	22.0967	22.0887	21.4367
XP_006568106.1;XP_006568107.1	23.9762	23.1229	23.7904	22.3359	22.9004	23.6839	21.4683	NaN	23.386	23.1972	21.7208	22.0355	23.107	23.2184	NaN	19.736	23.6158	23.655	19.6265	NaN	23.7158	NaN	NaN	24.0604	23.3957	21.5439	23.7575	21.3201	19.0705
XP_006568110.1;XP_393234.2;XP_016771411.1;XP_006568114.1	21.1727	19.9412	21.2621	20.9902	20.5821	21.8285	20.1092	17.5034	21.6555	21.1292	NaN	17.0836	20.6892	21.2225	NaN	NaN	22.1963	22.2392	NaN	NaN	22.1514	NaN	NaN	21.5237	21.6362	NaN	22.1147	21.7663	21.0843
XP_026300558.1;XP_006568141.2;XP_026300556.1;XP_006568140.2;XP_026300555.1;XP_006568138.2;XP_006568137.2;XP_006568142.2;XP_026300559.1;XP_006568143.2	21.7158	19.4475	22.564	23.3159	23.4353	22.5604	23.1087	22.6315	22.9533	23.1569	23.4363	23.1725	23.0321	23.276	20.5839	22.4434	23.0646	22.776	23	22.7281	23.2133	NaN	22.4471	23.271	23.7041	23.8413	23.1401	23.393	22.6725
XP_396912.1;XP_026300511.1;XP_006568159.1;XP_006568157.1	NaN	NaN	NaN	NaN	16.1522	NaN	NaN	NaN	NaN	NaN	NaN	NaN	NaN	NaN	NaN	NaN	NaN	NaN	NaN	NaN	NaN	NaN	NaN	NaN	NaN	16.9286	NaN	NaN	NaN
XP_006568170.1;XP_393418.3	18.4687	17.2956	NaN	20.279	20.643	19.5805	19.9029	NaN	19.3138	NaN	19.9508	19.9834	21.4821	19.6615	NaN	19.1213	19.701	20.0328	NaN	NaN	19.3118	NaN	NaN	20.6691	20.0791	20.1158	20.472	20.3615	NaN
XP_016772811.2;XP_006568175.2;XP_006568174.2;XP_006568173.2;XP_006568172.2	NaN	NaN	NaN	NaN	NaN	NaN	NaN	NaN	NaN	NaN	NaN	NaN	NaN	NaN	NaN	NaN	NaN	NaN	NaN	NaN	NaN	NaN	NaN	NaN	NaN	NaN	NaN	NaN	NaN
XP_006568186.1	NaN	NaN	NaN	NaN	NaN	NaN	NaN	NaN	NaN	NaN	NaN	NaN	NaN	NaN	NaN	NaN	17.1537	NaN	17.7161	NaN	NaN	NaN	NaN	NaN	16.9758	NaN	NaN	NaN	NaN
XP_006568212.1	NaN	NaN	NaN	19.0994	19.4337	18.9786	19.0145	19	18.8084	19.0748	19.7967	18.9919	19.0188	18.7403	NaN	19.7108	19.0096	18.7226	19.4911	NaN	19.3395	NaN	19.5016	19.1214	19.5013	19.8576	19.08	19.0836	20.1779
XP_006568214.2	19.3489	NaN	19.6535	20.1914	19.7922	19.9004	NaN	NaN	19.3293	18.9589	19.5133	19.273	19.0941	19.0382	NaN	18.3898	18.7041	NaN	19.342	18.6895	19.1429	NaN	NaN	20.1874	20.312	20.0085	19.9956	19.4225	19.8198
XP_006568215.3	24.0373	23.7467	24.429	23.5933	24.5628	25.3434	24.4204	22.8992	24.6353	24.7874	24.1673	25.124	24.54	25.6531	23.4967	23.6981	24.3323	24.2728	22.7758	23.4951	24.326	22.908	23.2647	24.0026	25.0495	24.5513	24.5522	23.3426	23.9595
XP_394332.2;XP_006568236.1;XP_006568235.1	NaN	NaN	18.2568	18.5394	17.7781	18.9379	NaN	NaN	18.3364	NaN	NaN	NaN	NaN	18.2372	NaN	NaN	19.5716	19.4339	NaN	NaN	18.4829	NaN	NaN	NaN	18.6114	17.3826	19.1387	NaN	NaN
XP_006568238.2	NaN	18.4071	NaN	NaN	NaN	NaN	19.3574	NaN	NaN	NaN	NaN	NaN	NaN	NaN	NaN	NaN	NaN	NaN	NaN	NaN	NaN	NaN	NaN	NaN	NaN	NaN	NaN	NaN	NaN
XP_006568270.2;XP_006568269.2;XP_006568268.2	NaN	NaN	17.9364	19.2941	19.7015	19.5583	NaN	NaN	18.4281	NaN	NaN	NaN	18.8224	18.1605	NaN	17.3426	NaN	18.7745	NaN	NaN	NaN	NaN	NaN	NaN	19.276	NaN	NaN	NaN	NaN
XP_026294797.1;XP_006568282.1	18.1142	NaN	18.1706	19.8358	20.1577	19.0791	NaN	NaN	18.8261	17.4681	19.2572	19.1198	18.6657	19.377	NaN	19.011	18.6995	19.8116	NaN	NaN	19.0416	NaN	NaN	18.5571	19.4462	20.0929	19.9181	18.1352	19.0694
XP_016768280.1;XP_006568301.1	NaN	NaN	NaN	NaN	17.9163	17.2539	NaN	NaN	17.7121	NaN	NaN	NaN	NaN	NaN	NaN	NaN	NaN	NaN	NaN	NaN	NaN	NaN	NaN	17.6355	NaN	NaN	18.2221	NaN	NaN
XP_393046.2;XP_006568315.2	18.1744	17.9438	18.1564	18.2032	18.1056	NaN	18.4733	NaN	17.606	NaN	18.3251	17.6662	NaN	NaN	NaN	17.2244	NaN	17.2571	NaN	NaN	NaN	NaN	NaN	NaN	NaN	NaN	NaN	NaN	NaN
XP_006568317.1;XP_006568316.1	NaN	NaN	NaN	NaN	17.5306	NaN	NaN	NaN	NaN	NaN	NaN	NaN	17.2036	NaN	NaN	NaN	NaN	17.4925	NaN	NaN	NaN	NaN	NaN	NaN	NaN	NaN	NaN	NaN	NaN
XP_623698.2;XP_006568325.2	19.3637	NaN	NaN	20.2155	18.9672	19.3864	NaN	NaN	18.8229	20.14	NaN	19.594	19.6996	19.6118	NaN	NaN	19.3155	20.4388	18.2803	19.0465	20.3847	NaN	NaN	NaN	18.4171	NaN	20.3589	21.2822	20.3714
XP_006568337.1	19.7174	NaN	NaN	17.458	17.8397	18.3388	21.5909	NaN	NaN	NaN	20.94	21.6563	16.6737	NaN	NaN	21.3512	NaN	NaN	NaN	NaN	NaN	NaN	NaN	NaN	NaN	18.1954	NaN	NaN	20.4645
XP_006568343.1;XP_006568342.1;XP_016768703.1;XP_392573.4;XP_006568341.1	NaN	NaN	NaN	16.9988	17.2054	17.4564	NaN	NaN	NaN	NaN	NaN	17.3228	18.4313	18.2872	NaN	NaN	NaN	NaN	NaN	NaN	NaN	NaN	NaN	NaN	NaN	NaN	17.7422	NaN	NaN
XP_006568353.1;XP_026297404.1;XP_006568350.1;XP_392443.4;XP_026297405.1;XP_026297403.1;XP_016768499.1	NaN	NaN	NaN	15.9093	16.2969	16.3643	NaN	NaN	NaN	NaN	NaN	NaN	17.2586	16.9978	NaN	16.3171	NaN	16.134	NaN	NaN	NaN	NaN	NaN	NaN	NaN	NaN	17.2987	NaN	NaN
XP_006568363.1;XP_006568362.1;XP_026297646.1;XP_016768696.2	22.1937	21.2574	22.6042	23.5132	23.0742	22.8671	22.9714	20.7655	22.8278	23.4985	23.2981	23.0705	22.8654	22.9873	20.9114	23.3641	23.1119	22.9733	22.5046	19.116	23.5144	21.3788	22.4301	22.9524	23.3781	23.8001	23.418	23.5574	23.2605
XP_006568377.1	NaN	NaN	NaN	NaN	NaN	NaN	NaN	NaN	NaN	NaN	NaN	NaN	NaN	17.0164	NaN	NaN	16.7588	NaN	18.138	NaN	NaN	NaN	NaN	NaN	16.9175	NaN	NaN	NaN	NaN
XP_006568386.1;XP_016768711.1;XP_392795.3	NaN	NaN	NaN	NaN	NaN	NaN	NaN	NaN	NaN	NaN	NaN	NaN	NaN	NaN	NaN	NaN	NaN	NaN	NaN	NaN	NaN	NaN	NaN	NaN	NaN	NaN	NaN	NaN	NaN
XP_392793.4;XP_026297740.1;XP_006568388.1;XP_006568387.1	NaN	NaN	NaN	19.2232	18.8826	18.3165	18.6369	18.5195	18.7496	18.8546	NaN	19.3365	19.4058	18.5017	NaN	18.2384	18.7494	19.1401	18.5431	18.1007	18.7107	NaN	19.2077	19.292	19.4211	19.9094	19.4661	19.4003	19.6079
XP_016768641.1;XP_006568403.1	NaN	NaN	NaN	NaN	18.6322	NaN	NaN	NaN	NaN	NaN	18.4962	18.9375	NaN	NaN	NaN	17.5312	NaN	NaN	NaN	NaN	NaN	NaN	NaN	NaN	NaN	17.7362	17.1874	NaN	NaN
XP_006568415.1;XP_006568414.1	NaN	NaN	NaN	NaN	NaN	NaN	NaN	NaN	NaN	NaN	NaN	NaN	NaN	NaN	NaN	NaN	NaN	NaN	NaN	NaN	16.5315	NaN	NaN	NaN	NaN	NaN	NaN	17.0942	NaN
XP_006568426.2	NaN	NaN	NaN	19.6162	19.1684	18.8941	18.798	NaN	18.3913	19.3004	19.6307	18.4448	18.4886	18.668	NaN	18.9189	19.1881	19.1529	18.9653	NaN	19.1627	NaN	20.4521	NaN	19.3962	19.7942	19.3047	19.6381	19.4839
XP_016768751.1;XP_006568427.1	18.2586	17.6229	18.4517	18.8202	18.2866	18.4608	17.3858	NaN	17.4335	NaN	NaN	NaN	18.7691	18.4184	NaN	16.8972	NaN	18.8398	NaN	NaN	18.8006	NaN	NaN	NaN	NaN	NaN	17.849	17.9377	17.4702
XP_006568474.1;XP_006568471.1;XP_006568473.1;XP_006568470.1;XP_026295535.1;XP_026295541.1;XP_026295539.1;XP_026295537.1;XP_394399.3;XP_026295536.1;XP_026295533.1;XP_026295542.1;XP_026295540.1;XP_026295538.1	19.5918	19.5845	19.3134	21.8092	22.0533	21.17	20.1203	NaN	20.7776	NaN	21.3754	22.1344	21.432	22.0556	NaN	19.6439	21.4766	21.4758	20.9779	19.9186	20.4578	NaN	17.1301	20.7723	22.2093	19.1157	21.8401	18.0467	18.8609
XP_623065.2;XP_006568498.2	23.8837	24.2235	23.1609	22.1972	22.6374	23.8695	21.7729	22.0627	22.1317	24.4091	22.7425	21.9366	21.6532	23.6779	22.1066	22.5215	23.5851	23.8185	22.7488	23.115	24.287	23.7899	NaN	23.6667	23.212	22.424	24.0892	23.1072	19.6203
XP_006568519.1;XP_006568518.1;XP_006568517.1;XP_006568516.1	NaN	NaN	NaN	NaN	NaN	NaN	NaN	NaN	NaN	NaN	NaN	NaN	NaN	NaN	NaN	17.3705	17.1022	NaN	NaN	NaN	NaN	NaN	NaN	NaN	NaN	NaN	NaN	NaN	NaN
XP_006568521.2	NaN	NaN	NaN	NaN	NaN	NaN	NaN	NaN	NaN	NaN	NaN	NaN	NaN	NaN	NaN	NaN	NaN	16.4797	NaN	NaN	NaN	NaN	NaN	NaN	NaN	NaN	NaN	NaN	NaN
XP_016766649.1;XP_016766648.1;XP_006568531.1;XP_016766647.1	17.6667	17.1125	NaN	NaN	15.6702	17.7881	NaN	NaN	NaN	NaN	NaN	NaN	NaN	17.2634	NaN	NaN	NaN	16.7814	NaN	NaN	NaN	NaN	NaN	NaN	NaN	NaN	15.9069	NaN	NaN
XP_006568542.1;XP_006568541.1;XP_006568540.1;XP_026295223.1	NaN	NaN	NaN	17.017	NaN	NaN	NaN	NaN	NaN	NaN	NaN	NaN	16.8057	NaN	NaN	17.1898	NaN	16.4014	NaN	NaN	NaN	NaN	NaN	NaN	16.899	17.1955	17.1035	NaN	NaN
XP_006568543.1;XP_396930.1	NaN	NaN	NaN	NaN	NaN	NaN	NaN	NaN	NaN	NaN	NaN	NaN	NaN	NaN	NaN	NaN	NaN	NaN	NaN	NaN	NaN	NaN	NaN	NaN	NaN	NaN	NaN	NaN	NaN
XP_006568548.2	NaN	NaN	NaN	17.5334	NaN	NaN	NaN	NaN	16.9023	NaN	NaN	NaN	NaN	NaN	NaN	NaN	NaN	NaN	NaN	NaN	NaN	NaN	NaN	NaN	NaN	NaN	18.4937	NaN	NaN
XP_006568550.1	NaN	NaN	NaN	NaN	16.7934	16.0911	NaN	NaN	NaN	NaN	NaN	NaN	16.7564	16.196	NaN	15.7827	NaN	16.0893	NaN	NaN	NaN	NaN	NaN	NaN	16.6893	NaN	17.0458	NaN	NaN
XP_006568567.1;XP_006568566.1;XP_006568565.1	NaN	NaN	NaN	21.7208	NaN	NaN	NaN	NaN	NaN	NaN	NaN	NaN	NaN	NaN	20.9741	NaN	NaN	NaN	22.3008	22.4258	NaN	21.8982	NaN	NaN	NaN	NaN	NaN	20.6963	NaN
XP_624663.4;XP_006568571.2;XP_006568570.2;XP_006568569.2	19.8737	19.1945	20.4062	20.7942	20.5109	20.3204	20.4846	NaN	20.3642	18.8869	21.0541	20.6359	20.2492	20.3023	NaN	19.972	19.6535	21.1403	NaN	NaN	20.2309	NaN	20.1648	20.6705	16.8726	21.092	20.713	19.4187	18.3237
XP_006568605.1;XP_026298124.1;XP_026298123.1;XP_016768877.2;XP_006568597.2;XP_006568595.1;XP_006568590.1;XP_006568589.1;XP_006568588.1;XP_006568587.1;XP_394762.4;XP_016768879.1	NaN	NaN	NaN	NaN	NaN	NaN	NaN	NaN	NaN	NaN	NaN	NaN	NaN	NaN	NaN	NaN	NaN	NaN	NaN	NaN	NaN	NaN	NaN	NaN	NaN	NaN	NaN	NaN	NaN
XP_006568626.1	20.6776	21.1585	19.7607	18.8376	19.4588	21.8956	17.7997	NaN	NaN	20.3051	17.925	18.2924	17.7382	20.6835	NaN	17.8079	NaN	20.3709	NaN	NaN	19.4413	20.7367	NaN	19.9783	NaN	NaN	19.1057	NaN	NaN
XP_006568638.1	19.7765	21.8708	22.1793	23.5574	22.209	23.3209	22.9633	23.8356	21.055	24.7333	23.9732	23.3839	22.9104	22.2139	22.4419	25.5362	23.3998	22.6241	23.948	25.7644	23.267	22.4693	22.2151	22.813	22.3544	24.157	22.0178	23.9259	25.4867
XP_393250.2;XP_006568643.1	20.8692	20.6323	20.4514	22.0626	21.7677	21.4492	21.6542	19.7458	21.1165	20.1645	21.7104	21.5452	22.1146	20.9611	18.991	21.5997	21.8287	20.979	19.8684	NaN	21.0641	NaN	NaN	21.3396	21.848	22.0683	21.5404	22.2757	20.9397
XP_006568653.1;XP_624178.2	NaN	NaN	NaN	NaN	NaN	NaN	NaN	NaN	NaN	NaN	NaN	NaN	NaN	NaN	NaN	NaN	NaN	NaN	NaN	NaN	NaN	NaN	NaN	NaN	NaN	18.4251	17.5623	NaN	NaN
XP_006568658.1;XP_026301106.1;XP_006568657.1	NaN	17.3775	NaN	18.6212	NaN	17.4122	18.3971	NaN	17.7496	NaN	NaN	17.9552	17.4149	NaN	NaN	18.1649	18.153	17.5758	NaN	NaN	17.5086	NaN	NaN	17.0496	18.3403	19.3562	16.8266	19.4636	19.5741
XP_393070.4;XP_006568660.1	NaN	NaN	NaN	19.2674	19.4202	18.8253	NaN	NaN	18.6689	NaN	18.0714	18.2291	NaN	18.5282	NaN	17.2426	18.7583	18.4991	NaN	NaN	18.3711	NaN	NaN	18.6731	19.314	19.1047	19.5926	NaN	NaN
XP_006568678.1	18.1744	NaN	17.5663	19.442	18.8252	18.9876	17.1497	NaN	18.0775	17.9429	18.5654	18.5148	17.927	18.7012	NaN	18.6854	NaN	18.9025	NaN	NaN	17.9699	NaN	NaN	17.7318	19.4608	19.8911	19.3392	17.1779	17.2042
XP_006568688.1;XP_006568689.1;XP_006568690.1	19.0504	22.9898	22.4484	23.4135	23.5515	22.141	23.3856	19.6962	23.6775	22.7286	22.8007	22.8709	22.746	22.8409	NaN	22.6608	21.9063	22.2213	22.3269	21.4354	23.5904	NaN	20.2739	21.9815	23.1093	22.394	23.4653	23.4631	21.3691
XP_394204.2;XP_006568702.1	NaN	NaN	NaN	NaN	NaN	NaN	NaN	NaN	NaN	NaN	NaN	NaN	16.9115	17.6841	NaN	NaN	NaN	19.4453	NaN	NaN	NaN	NaN	NaN	NaN	NaN	NaN	NaN	NaN	NaN
XP_006568799.1;XP_624403.2;XP_006568800.1	NaN	NaN	NaN	17.4861	17.8879	16.6208	18.0097	NaN	16.8869	NaN	18.0286	18.1421	NaN	17.0816	NaN	17.5225	17.9419	NaN	NaN	NaN	NaN	NaN	NaN	NaN	18.3884	NaN	18.8111	NaN	NaN
XP_016773553.1;XP_006568801.1;XP_397226.2;XP_016773552.1;XP_016773551.1;XP_016773550.1	NaN	NaN	NaN	NaN	17.2629	16.2627	16.9958	NaN	NaN	NaN	NaN	16.7926	NaN	16.6555	NaN	NaN	17.533	16.8084	NaN	NaN	17.395	NaN	NaN	NaN	16.87	16.6899	17.0363	NaN	NaN
XP_006568803.2	NaN	19.0815	NaN	NaN	22.2768	21.3081	16.3392	NaN	20.3277	NaN	NaN	19.4559	NaN	22.2423	NaN	24.2	20.9801	16.4135	18.4002	NaN	16.23	NaN	NaN	NaN	NaN	NaN	16.4887	18.2724	18.9206
XP_006568814.1	21.6752	21.5026	21.6939	22.6928	22.673	22.3936	21.4605	21.6777	22.5114	21.7134	22.275	21.9368	22.3738	22.6207	20.8077	21.4129	22.4924	22.7652	22.4252	21.9077	22.3754	NaN	21.9435	22.4351	22.9263	22.3338	22.9291	23.0144	21.6312
XP_396656.1;XP_006568820.1	21.1691	21.3986	22.0061	23.9084	23.6221	23.4256	23.3156	23.5309	23.4394	21.3757	23.1396	23.924	23.3189	23.3807	22.0784	23.8278	19.7488	22.4085	23.4481	24.084	23.6321	NaN	19.1372	21.853	21.0342	23.677	23.3381	23.2957	23.8328
XP_006568823.2;XP_396658.3	NaN	NaN	NaN	17.8408	NaN	NaN	NaN	NaN	NaN	NaN	NaN	NaN	NaN	NaN	NaN	NaN	NaN	NaN	NaN	NaN	NaN	NaN	NaN	NaN	NaN	NaN	NaN	NaN	NaN
XP_006568824.1	21.2271	21.3026	20.9761	22.3632	22.4008	22.3359	20.8976	20.6264	21.8958	NaN	22.2416	21.9374	21.8531	22.0735	NaN	20.9544	21.6341	22.493	19.1169	NaN	21.2338	NaN	NaN	22.2978	22.3757	22.4052	22.4349	20.3444	21.3765
XP_006568827.1	NaN	NaN	NaN	NaN	NaN	NaN	NaN	NaN	NaN	NaN	NaN	NaN	NaN	NaN	NaN	NaN	NaN	NaN	NaN	NaN	NaN	NaN	NaN	NaN	NaN	NaN	NaN	NaN	NaN
XP_006568834.1;XP_026294640.1;XP_623958.2	NaN	NaN	NaN	17.1859	17.3561	16.714	NaN	NaN	NaN	NaN	NaN	16.4523	NaN	NaN	NaN	NaN	NaN	NaN	NaN	NaN	NaN	NaN	NaN	NaN	NaN	NaN	17.3143	NaN	NaN
XP_016773635.1;XP_006568840.1;XP_006568839.1	NaN	NaN	18.9008	18.49	18.6272	19.5913	19.2773	NaN	NaN	18.0328	NaN	NaN	18.9795	18.8249	NaN	18.5646	17.7377	18.8674	NaN	NaN	18.6349	NaN	NaN	19.4929	NaN	18.582	NaN	NaN	NaN
XP_026302238.1;XP_006568850.1;XP_006568849.1	20.4662	19.5686	20.3209	NaN	NaN	19.339	NaN	NaN	19.6617	18.0266	NaN	18.6172	17.1049	19.1847	NaN	NaN	19.6543	19.4531	NaN	NaN	20.3751	NaN	NaN	20.3236	18.9842	NaN	19.8524	17.6507	NaN
XP_026302178.1;XP_006568864.1;XP_006568863.1;XP_006568862.1	18.5217	NaN	18.5604	NaN	NaN	17.8307	NaN	NaN	NaN	NaN	NaN	NaN	16.9416	16.7934	NaN	NaN	NaN	17.9805	NaN	NaN	NaN	NaN	NaN	NaN	17.6987	NaN	17.291	NaN	NaN
XP_006568873.1	21.64	20.866	20.8939	17.991	18.9272	20.0442	22.9592	NaN	19.8993	19.6014	20.5316	20.9484	22.6924	19.9923	NaN	21.082	21.7987	20.5072	NaN	NaN	21.7489	NaN	NaN	20.7462	19.7307	19.9304	21.0489	21.7661	19.7202
XP_006568883.1;XP_006568882.1	19.4988	NaN	20.286	NaN	17.9965	20.3679	17.92	NaN	18.7469	NaN	NaN	NaN	19.2781	19.4437	NaN	NaN	19.8754	19.1455	NaN	NaN	19.7532	NaN	NaN	19.3876	20.1481	NaN	18.6906	18.0173	NaN
XP_397517.2;XP_006568903.1;XP_006568902.1;XP_006568901.1;XP_006568900.1	NaN	NaN	NaN	NaN	NaN	NaN	NaN	NaN	NaN	NaN	NaN	NaN	NaN	NaN	NaN	NaN	NaN	NaN	NaN	NaN	NaN	NaN	NaN	NaN	NaN	NaN	NaN	NaN	NaN
XP_006568906.1;XP_394314.2	NaN	NaN	NaN	17.5872	NaN	NaN	NaN	NaN	NaN	NaN	NaN	NaN	NaN	16.8434	NaN	NaN	NaN	17.532	NaN	NaN	NaN	NaN	NaN	NaN	NaN	18.6676	NaN	18.1683	NaN
XP_006568915.2;XP_006568914.2;XP_026295079.1;XP_006568910.2;XP_006568908.2;XP_006568907.2;XP_016773617.2;XP_006568918.2	20.7988	21.5905	22.3789	22.1793	21.4004	21.7731	20.9749	NaN	20.762	NaN	20.2475	21.5431	21.2643	20.0162	19.9822	21.3337	20.451	21.497	20.8349	19.249	22.2678	NaN	23.0284	20.416	22.2547	18.8469	21.6768	22.8854	20.8964
XP_006568940.1	NaN	NaN	NaN	21.938	NaN	21.2404	NaN	23.1382	NaN	NaN	22.1744	NaN	20.9281	NaN	NaN	24.9134	NaN	NaN	23.524	24.246	NaN	23.1302	NaN	NaN	NaN	22.6101	NaN	NaN	24.5034
XP_006569022.1	19.0829	22.8169	NaN	19.7941	18.3878	NaN	NaN	NaN	NaN	18.7492	NaN	19.1227	NaN	NaN	NaN	19.6426	NaN	NaN	NaN	NaN	18.6414	NaN	23.3166	19.3517	18.9959	18.3531	NaN	NaN	NaN
XP_016773577.1;XP_006569046.1;XP_006569045.1;XP_623564.3;XP_026302263.1;XP_016773576.1;XP_006569044.1	19.0819	19.863	NaN	18.0182	17.3459	20.6256	NaN	NaN	NaN	19.302	NaN	NaN	NaN	18.562	NaN	NaN	18.5257	19.8283	NaN	NaN	19.9624	NaN	NaN	19.6739	19.523	19.5818	18.7637	NaN	NaN
XP_006569051.1	17.3749	NaN	NaN	NaN	NaN	NaN	NaN	NaN	NaN	17.4462	NaN	NaN	NaN	18.0376	NaN	NaN	17.8512	NaN	NaN	NaN	17.9315	NaN	NaN	NaN	NaN	NaN	NaN	NaN	NaN
XP_006569057.2;XP_006569056.2	NaN	NaN	NaN	NaN	17.5126	18.0851	NaN	NaN	18.5721	NaN	NaN	NaN	NaN	NaN	NaN	NaN	NaN	18.5222	NaN	NaN	17.9539	NaN	NaN	NaN	17.7708	NaN	17.8857	NaN	NaN
XP_006569061.1	24.7218	23.6882	23.581	25.6663	24.8502	24.786	25.0775	25.607	24.8751	25.138	25.4649	24.9086	24.9562	24.7417	23.6644	25.2589	25.2127	24.8057	25.4853	23.9254	25.1048	23.9354	25.8334	25.0398	25.7004	25.999	25.2912	24.7074	25.6461
XP_006569146.1	18.917	NaN	18.9652	18.8463	18.5576	18.8208	17.7316	NaN	17.9828	NaN	18.1983	17.654	17.4439	17.8792	NaN	NaN	18.6653	18.8654	NaN	NaN	18.6291	NaN	NaN	17.1437	17.2442	18.2892	18.244	NaN	NaN
XP_016769997.1;XP_006569234.1;XP_016769996.1;XP_001120023.2;XP_003251332.1;XP_016769995.1	20.5359	NaN	19.9366	19.9693	20.608	20.453	NaN	NaN	NaN	20.5833	19.3183	20.7292	20.1265	20.5185	NaN	20.3807	20.0566	20.333	19.6345	19.6155	20.4447	NaN	NaN	NaN	19.9806	20.3032	20.6549	20.4339	NaN
XP_006569236.1;XP_016769994.1;XP_016769993.1;XP_016769992.1	NaN	NaN	NaN	17.9763	16.5905	NaN	NaN	NaN	NaN	18.0432	NaN	NaN	17.5768	NaN	NaN	18.1238	NaN	NaN	NaN	NaN	NaN	NaN	NaN	NaN	18.677	17.0067	NaN	NaN	NaN
XP_006569244.2	19.0855	NaN	19.3	NaN	NaN	NaN	18.8213	NaN	17.8471	NaN	17.4093	NaN	20.5832	16.6619	NaN	17.4517	19.1604	18.1472	NaN	NaN	18.5787	NaN	NaN	18.731	18.0389	NaN	17.7271	19.5303	NaN
XP_016769868.1;XP_016769867.1;XP_006569245.1	18.2936	NaN	18.6793	NaN	NaN	17.6433	NaN	NaN	18.0692	18.1247	NaN	17.2764	17.7389	17.6451	NaN	NaN	18.4598	18.1851	NaN	NaN	NaN	NaN	NaN	NaN	18.2131	NaN	17.6813	NaN	NaN
XP_006569265.3;XP_026295175.1	NaN	17.15	19.0293	21.3719	21.4112	21.4585	20.6853	NaN	20.3522	20.6165	20.0039	20.9746	20.8444	20.8965	NaN	19.2774	21.1919	21.0987	NaN	NaN	20.9011	NaN	NaN	20.9127	22.1789	20.0672	21.6612	20.5758	18.7409
XP_006569305.1	NaN	NaN	NaN	19.4386	17.551	NaN	NaN	NaN	17.8009	NaN	17.1607	17.661	NaN	NaN	NaN	17.1726	19.0848	NaN	NaN	NaN	18.3083	NaN	NaN	17.4961	16.5863	17.6923	18.1619	NaN	18.9363
XP_006569310.1	18.4266	18.4246	NaN	22.0577	21.2591	20.8915	21.1217	20.3884	20.6721	18.1371	21.0702	20.8645	20.5424	20.5605	NaN	19.9241	20.6293	21.1	21.0528	NaN	20.992	NaN	17.536	20.8137	20.0595	22.0349	21.196	21.5501	21.4837
XP_006569315.2	NaN	NaN	NaN	NaN	17.338	NaN	NaN	NaN	NaN	NaN	17.3944	NaN	NaN	NaN	NaN	NaN	NaN	NaN	NaN	NaN	NaN	NaN	NaN	NaN	NaN	NaN	NaN	NaN	NaN
XP_006569316.1	21.4234	19.4723	21.4812	21.9701	22.3429	21.962	20.6359	NaN	21.9416	20.9345	21.4524	21.2418	22.281	21.817	NaN	21.2887	18.815	22.1872	NaN	NaN	21.0653	NaN	20.742	21.9628	22.5697	19.9631	22.2461	21.2902	19.049
XP_006569344.1;XP_006569343.1;XP_394455.4	NaN	NaN	NaN	NaN	NaN	NaN	NaN	NaN	NaN	NaN	NaN	NaN	NaN	NaN	NaN	NaN	NaN	NaN	NaN	NaN	NaN	NaN	NaN	NaN	NaN	NaN	NaN	NaN	NaN
XP_016767269.1;XP_006569378.1;XP_006569376.1;XP_395102.3;XP_006569373.1	18.6687	NaN	NaN	17.7597	18.3452	18.2525	NaN	18.5316	17.7081	NaN	18.3434	17.4612	17.7632	17.95	NaN	NaN	NaN	NaN	NaN	NaN	18.713	NaN	NaN	NaN	18.3769	NaN	18.3099	19.4344	NaN
XP_006569389.1;XP_392666.3;XP_006569390.1;XP_623140.1	20.862	20.5625	20.4996	20.4936	NaN	20.912	20.6524	NaN	21.1353	21.1253	20.7206	20.7126	19.7259	20.9874	NaN	21.465	20.2618	20.9084	NaN	NaN	20.807	NaN	NaN	20.5404	20.101	19.6021	21.0556	NaN	NaN
XP_006569392.1	NaN	NaN	NaN	20.1029	19.5473	19.3282	NaN	NaN	19.6275	NaN	NaN	19.7731	19.6037	19.8986	NaN	19.1387	19.1708	20.108	NaN	NaN	19.9349	NaN	NaN	NaN	20.2807	20.0319	20.1153	NaN	19.4847
XP_006569396.1	NaN	NaN	NaN	17.9999	17.868	17.5172	NaN	NaN	17.3889	NaN	NaN	NaN	NaN	17.5092	NaN	NaN	17.3908	17.3759	17.375	NaN	17.8433	NaN	NaN	NaN	18.156	NaN	17.5495	NaN	NaN
XP_624593.1;XP_006569397.1	20.0058	19.9081	20.3266	19.9791	20.5433	19.7853	20.0784	NaN	20.3614	20.2036	20.459	19.9262	20.2419	19.9539	NaN	20.1094	NaN	20.8595	21.0816	NaN	20.4483	NaN	NaN	20.9022	NaN	21.0406	20.1801	21.3168	20.8314
XP_006569436.1	NaN	NaN	20.9505	22.1393	21.2262	21.1568	20.83	21.7161	21.1868	20.3444	21.9065	21.1796	21.1502	21.1131	20.0911	21.5825	21.0154	NaN	21.1814	20.6234	21.9748	NaN	20.9404	21.1692	21.6427	22.9619	22.0474	21.8516	22.6465
XP_006569462.1;XP_394662.6	25.8768	25.4893	25.9039	26.1403	27.2061	27.7161	25.9551	25.4171	25.4017	26.7367	27.1048	27.0911	26.649	27.5478	26.764	25.7694	25.9564	26.2252	26.2266	26.5684	25.9618	26.4845	27.7106	26.4868	27.2507	25.6368	25.9907	24.4492	25.3763
XP_006569466.2	NaN	NaN	NaN	NaN	NaN	16.6439	NaN	NaN	NaN	NaN	NaN	NaN	16.5755	NaN	NaN	NaN	NaN	NaN	NaN	NaN	NaN	NaN	NaN	NaN	NaN	NaN	NaN	NaN	NaN
XP_006569483.1	22.1048	21.4634	22.1162	18.8882	21.2334	20.9644	21.623	20.1618	22.0064	20.7663	NaN	20.1964	22.3207	20.608	NaN	19.9187	22.4487	21.4829	18.7492	NaN	21.4186	NaN	NaN	22.2309	21.8792	20.3166	21.7752	22.0899	20.2397
XP_006569494.1;XP_392437.2	21.7241	22.0238	21.7254	20.0459	20.7845	21.7763	17.4611	NaN	20.8751	21.4285	20.4629	19.6835	19.9221	21.0854	NaN	16.7408	21.4425	21.9837	NaN	18.1497	20.8664	NaN	19.4498	22.0254	21.6044	18.8571	21.022	NaN	NaN
XP_392439.4;XP_016768588.1;XP_016768587.1;XP_006569510.1;XP_026297623.1	NaN	NaN	NaN	20.7073	20.4214	19.4603	18.5362	20.2182	19.6165	18.478	18.7695	19.9149	18.5717	19.5999	NaN	18.3297	20.9298	19.8748	NaN	NaN	19.9956	NaN	NaN	19.3161	19.8754	19.7317	20.2005	NaN	NaN
XP_006569514.1;XP_623269.1	19.0197	NaN	NaN	20.6815	19.4709	18.4733	18.7419	NaN	NaN	NaN	NaN	19.4745	19.7002	18.524	NaN	18.7379	NaN	NaN	NaN	NaN	NaN	NaN	20.4318	NaN	NaN	20.8371	NaN	NaN	18.9762
XP_006569515.1;XP_395164.3;XP_006569516.1	19.4362	19.513	20.7776	21.2101	21.2982	21.2193	20.8618	NaN	20.9261	21.0441	21.0201	21.1375	21.7353	20.9942	18.6287	21.623	20.7007	21.3736	NaN	NaN	20.7764	NaN	NaN	19.8964	21.7913	20.9193	21.3961	21.5406	17.6542
XP_006569527.1;XP_006569526.1;XP_006569525.1	18.5197	19.2453	NaN	18.8073	18.1038	19.0225	NaN	NaN	NaN	19.2272	17.9254	17.7025	NaN	19.1884	NaN	NaN	18.3415	18.5734	NaN	NaN	19.9958	NaN	NaN	18.8902	19.2117	18.2875	19.3317	19.0431	NaN
XP_624266.2;XP_006569551.1;XP_006569550.1	NaN	NaN	NaN	18.9058	18.3364	NaN	NaN	NaN	NaN	NaN	17.6631	NaN	NaN	NaN	NaN	NaN	NaN	NaN	18.8094	NaN	NaN	NaN	NaN	NaN	NaN	19.0198	NaN	NaN	NaN
XP_006569554.2	NaN	18.8966	19.6757	21.8939	20.8177	20.5741	21.04	21.8096	20.4773	20.302	20.3393	20.5952	20.4478	20.7713	19.3555	20.5566	20.4044	20.2041	20.3383	20.199	20.8799	NaN	19.1842	20.0599	21.0434	21.5353	20.463	21.0954	21.8403
XP_006569563.1	NaN	NaN	NaN	NaN	17.0882	17.1386	NaN	NaN	NaN	NaN	17.2614	NaN	NaN	NaN	NaN	NaN	NaN	NaN	NaN	NaN	NaN	NaN	NaN	NaN	17.2392	NaN	NaN	NaN	NaN
XP_006569606.1;XP_624088.2	20.9363	21.7877	21.7293	23.579	23.1191	23.1383	23.1365	23.0551	23.2412	23.455	22.8934	23.2079	23.4041	23.4296	21.733	23.2359	23.743	23.1723	22.5524	22.1906	23.3247	NaN	NaN	22.7568	24.1406	23.8924	23.6782	23.448	23.4935
XP_624030.1;XP_006569631.1;XP_006569630.1	NaN	18.4256	NaN	NaN	19.086	19.4235	18.6991	NaN	18.8822	19.2264	19.2369	19.9149	18.8165	19.6525	NaN	18.3063	NaN	18.1196	NaN	NaN	NaN	NaN	NaN	17.2902	19.7114	20.1064	18.4468	NaN	NaN
XP_006569643.2	21.1388	21.8362	21.1587	20.3401	21.2646	21.8589	20.906	NaN	21.9659	21.2976	21.2651	21.6877	21.1297	22.1132	20.8277	21.0803	21.5115	22.0226	20.779	18.8936	21.7522	NaN	21.1524	21.5894	20.3871	21.7187	22.255	21.2023	20.8535
XP_393232.4;XP_006569661.1	18.6573	18.958	19.8116	19.376	19.3204	19.0004	NaN	NaN	18.4248	NaN	NaN	NaN	19.1374	18.237	NaN	NaN	18.2379	19.3074	NaN	NaN	18.6713	NaN	NaN	19.0828	19.2752	18.7582	19.1116	18.9699	18.1902
XP_006569681.2	20.9136	19.6898	NaN	NaN	NaN	NaN	NaN	NaN	NaN	NaN	18.6105	18.7489	NaN	NaN	NaN	NaN	NaN	NaN	NaN	NaN	NaN	NaN	NaN	NaN	NaN	NaN	NaN	NaN	17.3105
XP_624501.1;XP_006569695.1	21.6431	21.3492	21.6597	22.2298	22.0233	21.3865	23.0081	21.7012	21.7395	22.4862	21.5312	22.3479	21.019	21.6025	NaN	22.2564	22.402	21.735	21.7687	20.5662	21.3981	NaN	NaN	21.7742	20.4522	22.5459	22.0824	NaN	22.7585
XP_396989.2;XP_006569713.1	NaN	NaN	NaN	17.2367	NaN	NaN	NaN	NaN	NaN	NaN	NaN	NaN	NaN	NaN	NaN	NaN	NaN	15.9506	NaN	NaN	NaN	NaN	NaN	16.0401	NaN	NaN	16.0242	NaN	16.8423
XP_006569720.1;XP_623816.1	NaN	NaN	NaN	NaN	17.596	18.1218	NaN	NaN	NaN	NaN	NaN	NaN	17.7249	NaN	NaN	NaN	NaN	18.0897	NaN	NaN	NaN	NaN	NaN	18.2449	NaN	17.9332	16.9413	NaN	NaN
XP_006569731.1;XP_006569729.1	20.285	NaN	21.5915	22.4863	22.313	22.0865	21.2877	22.6422	22.0039	19.2241	23.0676	21.622	21.963	21.8007	21.1837	21.551	21.811	22.6558	22.2325	22.6209	21.455	NaN	21.1658	22.3479	22.1488	23.0093	22.1683	22.529	21.6274
XP_006569732.1;XP_397567.2;XP_026298949.1;XP_026298948.1;XP_026298950.1;XP_006569727.1	NaN	NaN	NaN	18.3054	17.7703	17.8462	NaN	NaN	NaN	NaN	18.0763	17.0402	17.5709	17.5778	NaN	16.2944	NaN	17.2886	NaN	NaN	NaN	NaN	NaN	NaN	NaN	17.6492	17.0872	NaN	NaN
XP_006569762.1	21.312	20.8403	21.1348	21.9859	21.8622	21.5124	22.028	18.91	22.1609	21.6042	22.7369	21.9275	21.8051	21.5624	NaN	21.0804	21.978	22.1436	21.6261	NaN	22.5002	NaN	NaN	NaN	21.6368	22.2873	21.6518	22.0076	22.4894
XP_026297838.1;XP_016769012.1;XP_006569767.2;XP_006569769.1	NaN	NaN	NaN	NaN	17.2487	17.359	17.7682	NaN	NaN	NaN	NaN	NaN	NaN	17.2185	NaN	17.5702	18.1884	18.4026	NaN	NaN	18.1737	NaN	NaN	NaN	17.2846	NaN	17.7301	NaN	NaN
XP_396175.2;XP_016769123.1;XP_006569779.1	NaN	18.7573	NaN	20.5919	20.5354	19.6879	18.7925	20.6141	19.0878	20.3166	19.1414	19.6308	18.9408	19.3371	NaN	18.9317	20.1214	19.6531	19.1831	NaN	19.6015	NaN	NaN	NaN	20.5624	20.2092	20.1623	19.4972	19.9201
XP_006569788.2	18.0084	NaN	NaN	NaN	NaN	NaN	NaN	NaN	NaN	NaN	NaN	NaN	NaN	NaN	NaN	NaN	NaN	NaN	NaN	NaN	NaN	NaN	NaN	NaN	17.3309	NaN	NaN	NaN	NaN
XP_006569793.2	NaN	NaN	19.9765	21.2767	22.3357	21.7115	NaN	21.7004	21.2103	19.1054	NaN	21.7361	19.8574	19.281	NaN	NaN	19.8146	21.4424	20.5829	20.7731	20.9256	NaN	NaN	20.5542	NaN	20.9704	21.0983	20.9926	21.3511
XP_006569794.2	25.5865	25.6411	24.9312	26.3768	26.0242	25.9661	26.4893	26.2062	26.183	26.7768	25.9049	26.39	26.3941	25.9689	26.2504	26.5111	26.1538	26.0865	25.7864	25.6511	26.4363	24.1925	26.5434	26.2252	26.1524	24.6657	26.224	26.7068	26.7179
XP_026298296.1;XP_026298295.1;XP_006569796.2;XP_016769086.2	20.4218	19.8368	20.6226	17.658	19.2949	19.8252	20.1561	NaN	20.7857	19.9624	NaN	17.2098	19.0189	18.2344	NaN	NaN	20.1752	19.9847	NaN	NaN	19.6653	NaN	NaN	20.5612	20.1335	19.4445	20.1287	17.4457	NaN
XP_006569831.1;XP_006569829.1;XP_016769130.1;XP_016769129.1;XP_006569827.1;XP_016769131.1	19.1884	20.9838	19.7478	21.2609	22.218	21.4972	19.7147	22.6913	17.4047	22.1757	21.0121	20.5959	21.2425	22.1018	19.9682	22.6269	21.8058	22.7043	21.4942	20.2044	22.6942	21.2852	21.0954	21.9794	22.0457	21.3768	22.6635	23.2777	16.9778
XP_006569857.1;XP_006569868.1;XP_006569858.1;XP_006569859.1;XP_006569860.1;XP_006569861.1;XP_006569862.1;XP_006569863.1;XP_016768904.1;XP_016768905.1;XP_016768906.1;XP_026297947.1;XP_016768907.1;XP_016768908.1;XP_016768911.1;XP_026297942.1;XP_006569866.1;XP_016768915.1;XP_016768914.1;XP_016768913.1;XP_006569864.1;XP_016768921.1;XP_016768917.1;XP_016768919.1;XP_026297945.1	23.5713	26.6683	NaN	NaN	17.4042	NaN	18.0196	21.3543	19.8901	NaN	NaN	20.2149	16.2712	NaN	NaN	18.9112	20.2771	NaN	16.5445	18.3905	19.3019	NaN	NaN	15.3655	16.994	20.2022	19.9228	18.5368	19.5851
XP_006569897.2	19.2036	NaN	20.0066	NaN	NaN	18.6617	19.381	NaN	18.0581	NaN	NaN	NaN	20.1822	18.3406	NaN	16.9914	19.5819	18.8779	NaN	NaN	19.461	NaN	NaN	19.0974	NaN	17.2928	17.6022	20.2328	NaN
XP_006569910.1;XP_006569909.1;XP_006569908.1;XP_006569907.1	NaN	NaN	NaN	NaN	NaN	NaN	NaN	NaN	NaN	NaN	NaN	NaN	NaN	NaN	NaN	NaN	NaN	NaN	NaN	NaN	NaN	NaN	NaN	NaN	NaN	NaN	NaN	NaN	17.88
XP_006569916.1	NaN	19.8113	NaN	20.485	19.235	20.3715	19.6876	NaN	19.2243	20.3214	20.5476	20.0393	19.6898	19.6926	NaN	19.0181	20.3032	20.4916	NaN	NaN	20.3562	NaN	NaN	20.6638	21.1905	20.7498	21.0867	NaN	NaN
XP_006569917.1;XP_396320.3	NaN	NaN	18.0429	19.7309	18.9014	18.7264	NaN	NaN	18.6763	NaN	18.8799	19.2114	18.4441	18.7184	NaN	19.2681	18.9794	18.8675	NaN	NaN	NaN	NaN	19.7569	18.709	19.5142	19.2837	19.3811	19.1533	NaN
XP_006569920.1	NaN	NaN	NaN	NaN	NaN	NaN	15.0818	NaN	NaN	NaN	NaN	NaN	NaN	16.742	NaN	NaN	NaN	NaN	NaN	NaN	NaN	NaN	NaN	NaN	16.6933	NaN	NaN	NaN	NaN
XP_006569957.1;XP_006569955.1;XP_006569954.1;XP_006569953.1;NP_001014993.1	25.9374	25.7346	25.5467	25.8793	25.858	25.5145	25.9391	25.8691	25.7727	24.3893	25.3794	26.1154	26.5217	26.0634	24.3071	25.8408	24.8417	25.7285	25.409	25.6677	25.437	NaN	25.1567	25.329	25.1124	25.421	25.624	25.5712	24.8464
XP_006569964.1;XP_026296529.1	22.9311	23.058	19.0854	19.1988	22.0268	19.9451	19.4959	17.6172	19.9766	20.736	21.0805	20.4611	19.7177	20.0566	NaN	17.9563	21.8158	21.3322	22.29	19.7832	20.828	23.5244	25.9258	21.9974	21.1303	21.2387	21.0403	19.0776	20.1152
XP_016767831.1;XP_006570003.1	NaN	NaN	NaN	NaN	NaN	NaN	NaN	NaN	NaN	NaN	NaN	NaN	NaN	NaN	NaN	NaN	NaN	NaN	NaN	NaN	NaN	NaN	NaN	NaN	NaN	NaN	NaN	NaN	NaN
XP_006570014.1	16.7956	NaN	17.7708	NaN	17.3167	16.8656	NaN	NaN	NaN	NaN	16.524	NaN	16.18	NaN	NaN	NaN	NaN	NaN	NaN	NaN	NaN	NaN	NaN	NaN	NaN	NaN	17.3476	NaN	NaN
XP_395486.2;XP_016768336.1;XP_016768335.1;XP_006570028.1	17.0476	NaN	NaN	NaN	NaN	NaN	NaN	NaN	NaN	NaN	NaN	NaN	NaN	NaN	NaN	NaN	NaN	NaN	NaN	NaN	NaN	NaN	NaN	NaN	NaN	NaN	NaN	NaN	NaN
XP_006570059.1;XP_006570058.1	NaN	NaN	NaN	19.0094	NaN	NaN	NaN	NaN	NaN	NaN	NaN	NaN	NaN	NaN	NaN	NaN	NaN	NaN	NaN	NaN	NaN	NaN	NaN	NaN	NaN	NaN	NaN	NaN	NaN
XP_006570083.1;XP_016770135.1;XP_016770134.1;XP_026300742.1;XP_016770125.1;XP_016770124.1;XP_016770123.1;XP_006570082.1;XP_006570081.1;XP_006570084.1;XP_016770143.1;XP_016770141.1	16.7886	17.9135	NaN	17.3455	18.7476	19.221	NaN	NaN	17.506	NaN	17.6358	18.133	17.9469	18.3679	NaN	18.486	NaN	18.7932	NaN	NaN	NaN	NaN	NaN	NaN	17.7794	NaN	NaN	NaN	17.7675
XP_006570132.1	19.245	19.9449	19.4227	18.6118	NaN	20.8508	NaN	NaN	NaN	20.8139	NaN	NaN	18.348	20.0936	NaN	NaN	20.7888	20.8178	NaN	NaN	19.8691	NaN	NaN	NaN	20.5427	NaN	20.3567	19.1486	NaN
XP_026296785.1;XP_016767815.1;XP_006570249.1;XP_624988.3	NaN	NaN	NaN	NaN	NaN	17.0576	NaN	NaN	16.8705	NaN	NaN	NaN	17.7071	NaN	NaN	NaN	NaN	16.84	NaN	NaN	NaN	NaN	NaN	NaN	17.2787	NaN	16.8384	NaN	NaN
XP_006570250.1;XP_026296784.1	NaN	NaN	19.6854	NaN	18.3406	NaN	NaN	NaN	NaN	NaN	NaN	NaN	20.0375	18.0692	NaN	22.1977	19.5935	NaN	NaN	NaN	18.9916	NaN	NaN	NaN	NaN	18.6345	19.9292	NaN	NaN
XP_625164.1;XP_006570258.1	18.0858	18.1907	19.6077	19.2173	19.9956	20.2011	19.9508	NaN	20.2059	19.0581	20.2241	19.8612	20.5516	19.1946	NaN	19.5969	NaN	19.8269	NaN	NaN	19.1434	NaN	NaN	NaN	20.0305	21.0346	19.9409	20.1149	20.2255
XP_026296777.1;XP_016767777.2;XP_006570272.2	18.7058	19.0262	18.3101	NaN	16.9582	18.5229	16.6956	NaN	17.2004	18.369	NaN	15.8244	16.0891	17.7268	NaN	NaN	17.3619	18.667	NaN	NaN	17.1226	NaN	NaN	19.2861	18.5356	NaN	17.9628	NaN	NaN
XP_006570274.1	21.7841	21.5488	21.1611	21.8416	20.5888	21.1741	20.7903	22.0926	21.0843	21.2133	21.3686	20.605	20.1538	20.582	22.7845	21.1461	20.2275	21.2209	22.5384	NaN	20.5026	NaN	NaN	21.6773	20.2239	22.3737	20.4007	21.7946	20.8464
XP_006570292.1	21.9116	22.0217	20.3055	22.7579	22.6108	22.3594	21.5204	21.8112	22.1116	21.5431	22.2176	22.4321	21.4621	22.6664	NaN	22.4615	22.6132	23.0688	22.2697	22.1414	22.6074	NaN	21.9706	22.8472	22.7542	22.3372	22.5955	23.0133	21.2986
XP_006570300.1;XP_006570299.1	19.5344	19.0612	19.9379	19.5485	19.7689	18.6258	NaN	NaN	19.7591	NaN	19.7247	18.002	20.953	19.6608	NaN	18.6856	18.8986	17.2533	NaN	NaN	19.4386	NaN	NaN	19.3353	19.7485	NaN	19.4838	20.0125	NaN
XP_016767899.1;XP_006570305.1	NaN	NaN	18.732	20.3761	19.0494	17.9905	18.474	NaN	20.4686	NaN	NaN	18.9439	19.6293	NaN	NaN	18.4916	18.6511	19.0881	20.001	NaN	19.1847	NaN	NaN	18.7822	18.5696	20.3799	19.5802	NaN	NaN
XP_026296489.1;XP_006570321.2	18.2428	19.6933	19.0504	NaN	17.8951	17.1593	18.2477	19.4191	18.4301	19.7866	17.8192	17.2676	17.4581	NaN	NaN	17.7508	18.1642	18.5607	19.3803	NaN	17.9462	NaN	NaN	20.0544	18.3688	18.5434	17.9799	19.8285	NaN
XP_006570355.1;XP_016770715.1;XP_006570354.1	NaN	NaN	NaN	18.9838	17.7966	NaN	NaN	NaN	17.2352	NaN	NaN	16.8433	NaN	NaN	NaN	17.1478	18.8357	NaN	NaN	NaN	18.1394	NaN	NaN	19.2394	19.3507	NaN	17.8895	NaN	NaN
XP_006570361.1;XP_006570359.1;XP_026299391.1;XP_006570358.1	NaN	NaN	NaN	NaN	17.1303	16.7972	NaN	NaN	NaN	NaN	NaN	NaN	16.5205	16.6514	NaN	NaN	NaN	16.4251	NaN	NaN	NaN	NaN	NaN	15.5995	16.4961	NaN	NaN	NaN	NaN
XP_006570367.1;XP_625182.3;XP_026299752.1	NaN	NaN	NaN	NaN	NaN	16.3303	NaN	NaN	NaN	NaN	NaN	NaN	16.7332	NaN	NaN	NaN	NaN	NaN	NaN	NaN	NaN	NaN	NaN	NaN	NaN	NaN	16.7606	NaN	NaN
XP_006570379.2;XP_026299783.1;XP_016770303.2;XP_006570377.3;XP_016770302.2;XP_016770301.2;XP_016770300.2;XP_016770299.2;XP_016770298.2;XP_006570373.3	NaN	NaN	NaN	19.984	19.3686	19.0687	NaN	NaN	NaN	NaN	18.8646	18.7343	NaN	18.9526	NaN	NaN	19.0882	19.7139	NaN	NaN	NaN	NaN	NaN	18.9235	19.2262	18.0059	19.7433	NaN	NaN
XP_396542.5;XP_006570448.2;XP_006570449.2	NaN	NaN	NaN	21.2262	20.356	20.1058	NaN	NaN	NaN	NaN	19.4865	17.2991	18.3529	18.8531	NaN	NaN	19.2558	20.1405	NaN	18.1727	18.2374	NaN	NaN	18.3508	19.2144	19.0424	19.8867	NaN	NaN
XP_006570456.2;XP_026299901.1;XP_016770238.2;XP_026299900.1;XP_016770237.2;XP_026299899.1;XP_016770235.2;XP_016770227.2;XP_006570455.2;XP_016770244.2;XP_006570462.2	23.0531	23.1868	21.6548	20.9096	22.3389	20.9956	21.9025	22.6616	23.6498	21.2139	21.4742	22.5152	20.8295	21.2291	23.5839	25.1521	23.6379	20.8902	23.721	23.5757	22.5744	23.6026	NaN	21.6655	20.0865	22.1544	21.711	22.4651	22.8862
XP_393259.4;XP_016770215.2;XP_006570470.2	19.0709	NaN	18.7515	21.812	21.4249	21.2512	21.2076	NaN	20.5357	18.3834	19.5249	20.9409	20.6176	21.1946	NaN	20.3549	20.5199	21.1811	20.8049	19.9556	20.6581	NaN	NaN	21.3516	21.1311	21.497	21.5893	21.3432	20.5936
XP_006570475.1;XP_623397.2;XP_006570473.1	20.6731	21.0301	20.8995	21.7688	21.7094	21.9685	21.6093	NaN	21.4443	20.9327	21.7867	21.9197	22.4116	22.0751	NaN	20.8264	19.6135	21.6547	NaN	19.5758	21.6593	NaN	NaN	21.1605	21.845	21.1699	22.0778	20.0004	21.0637
XP_006570499.1;XP_006570498.1;XP_006570497.1	NaN	NaN	NaN	NaN	NaN	NaN	NaN	NaN	NaN	NaN	NaN	NaN	NaN	NaN	NaN	17.4759	NaN	NaN	NaN	NaN	NaN	NaN	NaN	NaN	NaN	NaN	NaN	NaN	18.2391
XP_393761.1;XP_006570503.1	20.2682	18.5654	17.858	21.8652	22.6984	21.8653	22.954	23.052	22.4326	20.9368	23.2959	22.6382	22.4688	22.4708	21.7957	22.4842	21.7541	22.4232	22.2131	22.8227	22.4266	NaN	21.1788	NaN	22.2759	21.9049	22.6696	23.1991	21.5729
XP_006570516.1;XP_006570515.1;XP_006570514.1;XP_006570513.1;XP_006570512.1;XP_006570511.1;XP_006570510.1;XP_006570509.1;XP_006570508.1;XP_391882.3;XP_016770193.1;XP_006570507.1	NaN	NaN	NaN	17.6555	17.606	17.2834	NaN	NaN	NaN	NaN	NaN	NaN	NaN	NaN	NaN	NaN	NaN	16.5653	NaN	NaN	NaN	NaN	NaN	NaN	NaN	17.7819	NaN	NaN	18.6342
XP_026297356.1;XP_026297355.1;XP_016768277.1;XP_016768276.1;XP_016768275.1;XP_006570563.1;XP_006570565.1	17.1551	NaN	NaN	18.1777	18.2528	17.3762	NaN	NaN	17.5451	NaN	NaN	NaN	17.7677	NaN	NaN	NaN	NaN	18.1638	NaN	NaN	NaN	NaN	NaN	17.8606	NaN	18.4221	17.6278	NaN	NaN
XP_026297212.1;XP_006570612.1;XP_006570611.1;XP_006570610.1;XP_016768147.1	22.7697	22.6539	22.994	20.7708	22.2277	23.6315	26.5687	24.6954	23.6668	24.6875	23.3927	24.8925	24.9428	22.0739	18.5191	26.0077	24.2713	22.6525	24.844	NaN	18.6378	NaN	20.5744	22.3662	23.7022	24.5002	22.8011	21.3526	23.9514
XP_394618.2;XP_006570627.1;XP_026296914.1;XP_026296915.1	NaN	NaN	NaN	18.109	NaN	NaN	NaN	NaN	16.886	NaN	NaN	NaN	NaN	17.3311	NaN	NaN	NaN	NaN	NaN	NaN	NaN	NaN	NaN	NaN	NaN	NaN	NaN	NaN	NaN
XP_006570633.1	24.9467	26.0181	25.1454	NaN	22.4136	21.53	24.025	24.6392	23.7407	22.9101	22.6033	22.5103	20.4593	19.8609	NaN	22.5947	16.5454	23.6988	23.5455	NaN	21.4816	19.9956	25.0776	23.4059	22.0099	22.8151	20.8702	23.1653	NaN
XP_006570637.2	NaN	NaN	NaN	NaN	NaN	NaN	17.8547	NaN	NaN	NaN	NaN	NaN	NaN	NaN	NaN	20.325	NaN	NaN	NaN	NaN	17.4615	NaN	NaN	NaN	NaN	17.3941	NaN	NaN	NaN
XP_006570646.1;XP_623181.2	23.3713	23.0265	23.8143	23.9081	23.5249	23.2453	24.1636	21.9297	23.937	22.8766	24.0982	23.4241	23.1262	23.1224	NaN	23.2043	23.0341	23.5425	23.9184	22.8878	23.9316	NaN	24.5959	23.6533	23.6775	24.8414	23.3253	23.7473	24.4728
XP_006570652.1;XP_006570655.1;XP_006570653.1;XP_006570651.1;XP_006570649.1;XP_026296783.1;XP_016768423.1;XP_006570659.1;XP_006570654.1;XP_006570665.1;XP_006570650.1;XP_006570648.1;XP_016768402.1;XP_006570647.1	NaN	NaN	NaN	NaN	NaN	16.9336	NaN	NaN	NaN	NaN	NaN	NaN	NaN	NaN	NaN	NaN	NaN	NaN	NaN	NaN	NaN	NaN	NaN	NaN	NaN	17.2551	NaN	NaN	NaN
XP_006570673.1;XP_624472.3	NaN	NaN	NaN	NaN	NaN	NaN	NaN	NaN	NaN	NaN	NaN	NaN	NaN	NaN	NaN	NaN	NaN	NaN	NaN	NaN	NaN	NaN	NaN	NaN	NaN	NaN	NaN	NaN	NaN
XP_006570730.1	20.4943	19.3259	21.4065	19.7869	20.0371	21.2949	19.3417	NaN	20.6448	19.4287	NaN	17.9718	18.9638	19.8705	NaN	NaN	21.0815	22.1484	NaN	NaN	21.5076	NaN	NaN	21.9067	20.6297	19.0739	19.4849	17.2552	19.4762
XP_006570739.1;XP_394615.2;XP_006570738.1;XP_006570737.1;XP_006570740.1	19.4851	19.3931	18.7298	18.0679	17.5123	19.7318	NaN	NaN	17.7081	17.0159	NaN	NaN	17.77	17.6826	NaN	NaN	17.9377	21.045	NaN	NaN	17.4242	NaN	NaN	18.7983	19.8418	17.9266	19.8972	NaN	16.9112
XP_006570768.1	21.7732	20.4993	22.0865	22.4792	22.8936	22.3887	22.4484	17.962	22.1675	17.1932	22.6572	22.0443	22.4517	22.3313	20.257	21.6146	21.279	22.422	20.2185	21.0922	21.9611	NaN	20.4192	22.5985	22.7251	22.3881	22.5777	20.7651	20.9501
XP_016766871.1;XP_006570790.1;XP_006570789.1;XP_016766860.1	20.4538	20.2579	20.8657	22.2309	21.3451	21.3221	21.345	21.972	21.0847	21.5211	21.4828	21.0855	21.307	21.1129	20.5747	21.4426	22.0639	21.4843	21.897	20.9084	21.4606	NaN	20.6539	21.8412	22.1738	22.0627	21.7453	22.8998	22.1528
XP_026295822.1;XP_026295821.1;XP_006570847.3	22.5986	21.3329	22.4067	21.5651	20.9498	22.0579	21.3002	NaN	21.8502	21.2867	20.7651	20.5853	21.2779	21.372	NaN	NaN	22.3601	21.92	NaN	20.2153	21.6211	NaN	NaN	21.5638	22.0069	20.3391	21.7416	21.1257	20.1482
XP_006570861.2	NaN	NaN	NaN	NaN	NaN	NaN	NaN	NaN	NaN	NaN	NaN	NaN	NaN	NaN	NaN	18.1317	NaN	NaN	NaN	NaN	NaN	NaN	NaN	NaN	NaN	NaN	NaN	NaN	NaN
XP_006570877.1;XP_006570876.1	22.0198	22.8375	22.1882	22.543	22.3029	22.0581	22.4003	20.0443	22.7123	22.8402	22.0981	22.1264	22.35	22.4051	NaN	22.3489	22.4785	23.0007	NaN	NaN	22.9417	NaN	23.0767	22.8214	19.783	22.5885	21.9607	21.6676	22.0792
XP_006570893.1	NaN	18.1184	NaN	19.0003	18.7355	18.0446	19.025	19.5844	18.6818	NaN	NaN	17.4915	18.9263	NaN	19.8795	NaN	18.5688	NaN	NaN	NaN	NaN	NaN	NaN	NaN	NaN	20.0927	18.3795	19.1817	19.8549
XP_006570936.2;XP_397221.5	NaN	NaN	NaN	19.1073	18.116	NaN	NaN	NaN	NaN	NaN	18.0659	NaN	NaN	17.146	NaN	NaN	NaN	NaN	NaN	NaN	18.7092	NaN	NaN	NaN	NaN	NaN	NaN	17.4401	NaN
XP_006570969.1	23.0575	18.1138	21.8447	19.63	21.3052	22.9024	19.9714	NaN	21.1486	22.142	19.4302	19.1753	20.4417	22.1978	NaN	19.7753	21.978	22.6372	NaN	NaN	22.2868	NaN	NaN	NaN	23.0255	20.1689	22.6269	20.8196	NaN
XP_006570971.2	NaN	NaN	NaN	17.5965	NaN	NaN	NaN	NaN	NaN	NaN	NaN	NaN	NaN	NaN	NaN	NaN	NaN	15.8577	NaN	NaN	NaN	NaN	NaN	NaN	NaN	NaN	NaN	NaN	NaN
XP_396955.5;XP_006570973.2	NaN	NaN	NaN	18.8891	19.931	17.6099	NaN	NaN	16.6719	NaN	17.1186	17.4015	17.8349	17.953	NaN	18.2699	NaN	18.2455	NaN	NaN	NaN	NaN	NaN	17.1584	18.4977	19.0854	19.7487	NaN	18.2473
XP_006570977.1;XP_026297046.1	20.2303	20.6714	NaN	NaN	NaN	19.7062	NaN	NaN	NaN	NaN	NaN	NaN	NaN	18.8253	NaN	NaN	NaN	NaN	NaN	NaN	NaN	NaN	NaN	NaN	NaN	NaN	18.5478	NaN	NaN
XP_006570980.1	19.294	NaN	18.0734	20.714	21.4216	21.089	20.3132	21.0517	20.6812	19.1762	20.169	20.9785	20.8006	20.5631	NaN	19.4622	19.6894	20.2454	20.0268	20.0043	19.9642	19.799	NaN	19.0941	20.5159	20.7506	20.3622	21.0977	18.572
XP_006570982.1;XP_393096.3	NaN	NaN	NaN	16.7949	NaN	NaN	NaN	NaN	NaN	NaN	NaN	NaN	NaN	NaN	NaN	NaN	NaN	16.4858	NaN	NaN	NaN	NaN	NaN	NaN	NaN	NaN	15.6538	NaN	NaN
XP_006570989.2;XP_016768172.2	19.0029	18.8019	18.0874	19.2193	19.8079	18.3737	18.7411	NaN	18.8579	NaN	18.6239	18.5203	NaN	18.2042	NaN	NaN	NaN	19.646	NaN	NaN	NaN	NaN	NaN	18.6989	19.2166	18.907	20.144	NaN	17.6621
XP_006571016.1	19.2569	19.7007	17.714	NaN	17.6928	17.4652	NaN	NaN	NaN	NaN	NaN	NaN	NaN	17.3471	NaN	NaN	NaN	18.4677	NaN	NaN	NaN	NaN	NaN	NaN	NaN	NaN	NaN	NaN	NaN
XP_016768321.2;XP_006571053.2	23.7859	23.3123	24.115	21.2439	22.7669	22.7677	23.0174	NaN	24.4773	22.3452	18.933	23.845	24.3551	23.4822	NaN	17.8027	24.7821	23.5725	18.8802	18.3803	22.8598	NaN	NaN	24.082	23.3489	21.4597	22.974	23.7597	19.9393
XP_016768322.1;XP_006571055.1	NaN	NaN	NaN	19.7438	19.3606	19.8618	NaN	NaN	19.0066	NaN	19.2314	18.7336	19.3393	19.8878	NaN	NaN	19.3243	20.0079	NaN	NaN	NaN	NaN	19.8758	19.8536	20.2853	19.4546	19.6775	NaN	NaN
XP_026295623.1;XP_016769192.1;XP_006571074.1;XP_006571073.1;XP_006571072.1;XP_006571071.1;XP_006571070.1;XP_006571069.1;XP_006571068.1	NaN	NaN	NaN	19.3172	NaN	NaN	NaN	NaN	NaN	NaN	NaN	NaN	NaN	NaN	NaN	NaN	NaN	NaN	NaN	NaN	NaN	NaN	NaN	NaN	NaN	19.5929	18.2896	NaN	20.8487
XP_016772839.1;XP_006571155.1;XP_006571154.1;XP_016772832.1	21.2078	20.908	21.7649	21.5443	22.3294	21.8866	22.3612	22.2117	22.6125	20.9697	22.9106	22.4683	22.5009	22.2761	20.4637	22.368	22.0312	22.5161	20.7608	22.1839	22.3398	20.7519	22.1721	22.3543	22.8298	23.6502	22.3521	23.025	22.3959
XP_006571180.1	NaN	NaN	NaN	NaN	NaN	NaN	NaN	NaN	NaN	NaN	NaN	NaN	16.6643	16.6891	NaN	NaN	NaN	NaN	NaN	NaN	NaN	NaN	NaN	NaN	NaN	NaN	17.8269	NaN	NaN
XP_396469.1;XP_006571187.1;XP_006571186.1;XP_006571185.1	16.4336	16.9911	18.4287	21.7144	21.6567	20.4971	20.1216	19.6364	20.1499	16.3032	17.705	20.8749	20.4882	20.9011	NaN	19.7899	19.5625	20.6211	NaN	18.9627	18.4656	NaN	NaN	20.1716	21.2763	21.3327	21.3673	NaN	19.1101
XP_006571218.1	16.6048	18.2708	16.1474	19.2256	20.9683	20.2101	16.8792	NaN	20.0939	17.4696	NaN	16.4988	20.3869	20.2298	NaN	NaN	20.7704	21.8098	NaN	NaN	17.2185	NaN	NaN	17.1547	19.4429	17.4849	21.943	18.8253	17.9215
XP_006571252.1;XP_006571251.1	NaN	NaN	NaN	16.5326	NaN	NaN	NaN	NaN	NaN	NaN	17.2268	NaN	16.0909	NaN	NaN	NaN	NaN	16.8729	NaN	NaN	NaN	NaN	NaN	NaN	NaN	NaN	NaN	NaN	NaN
XP_006571319.1;XP_006571318.1;XP_006571317.1;XP_006571316.1;XP_006571315.1;XP_395191.4;XP_016772624.1;XP_016772622.1;XP_006571314.1;XP_006571313.1	NaN	16.713	18.4482	22.7067	21.7202	21.576	17.0548	18.4606	20.5018	NaN	21.2738	21.0699	20.619	21.8077	NaN	18.8955	20.8121	21.3583	19.9715	19.5614	21.0891	NaN	19.0437	21.4804	21.9574	21.8764	21.5123	20.3548	22.2063
XP_006571335.2	22.3617	21.4663	23.181	23.6377	23.252	22.8178	22.5241	24.4046	22.693	22.6672	22.7676	22.3902	22.9966	22.4312	22.9967	22.5706	23.0939	23.0234	23.7489	23.9096	23.1096	NaN	20.5969	23.075	22.9221	22.8548	23.2469	24.0829	22.5462
XP_006571359.2	NaN	NaN	NaN	NaN	NaN	NaN	NaN	NaN	NaN	NaN	NaN	NaN	NaN	NaN	NaN	NaN	NaN	NaN	NaN	NaN	NaN	21.4829	19.2818	19.2473	NaN	NaN	NaN	NaN	NaN
XP_006571383.1	19.0455	19.2513	18.4341	20.397	20.2379	19.791	19.0269	NaN	19.3182	NaN	18.9869	19.0478	20.401	20.0139	NaN	19.3982	19.0471	20.1899	NaN	NaN	17.9712	NaN	NaN	20.1782	19.6746	18.5182	20.4749	20.3915	NaN
XP_392830.2;XP_006571387.1;XP_026296695.1	NaN	NaN	NaN	17.8683	NaN	NaN	NaN	NaN	NaN	NaN	NaN	NaN	NaN	NaN	NaN	NaN	NaN	NaN	NaN	18.0376	NaN	NaN	NaN	NaN	NaN	NaN	NaN	NaN	NaN
XP_006571389.1	NaN	NaN	NaN	NaN	NaN	20.5159	19.3623	NaN	NaN	20.0376	19.9573	20.3136	NaN	NaN	NaN	NaN	18.6978	19.384	NaN	NaN	19.8496	NaN	NaN	19.5471	20.6579	19.9166	19.9704	NaN	NaN
XP_006571393.1	20.9341	20.8438	22.379	22.6576	22.6186	22.2955	21.4528	NaN	22.3679	21.4112	22.3042	21.9878	21.97	22.3096	NaN	21.9466	21.7769	22.6655	20.8514	NaN	22.1438	NaN	21.192	22.432	22.9134	21.7086	23.1989	22.0141	21.0383
XP_006571447.1	21.0759	20.2489	20.6895	19.8614	18.778	20.4085	19.0726	NaN	20.3833	19.988	18.9454	19.034	18.9919	19.3372	NaN	NaN	20.3252	20.3602	NaN	NaN	21.1889	NaN	18.9226	20.7396	19.5652	NaN	20.7013	19.6326	19.5577
XP_006571525.1	20.3265	20.9625	20.6639	18.1082	18.8313	20.4883	NaN	NaN	19.1031	20.8551	19.607	NaN	18.4315	19.9763	NaN	17.5632	20.3572	21.3949	NaN	NaN	20.0063	NaN	NaN	19.9772	20.6666	NaN	20.0319	NaN	NaN
XP_006571545.1;XP_006571544.1;XP_006571543.1	NaN	NaN	NaN	17.3728	NaN	17.8501	NaN	NaN	NaN	NaN	NaN	17.5504	17.7007	17.2537	NaN	18.0868	16.7	NaN	NaN	NaN	NaN	NaN	NaN	NaN	18.0218	NaN	NaN	NaN	NaN
XP_623241.1;XP_006571562.1;XP_006571561.1;XP_006571560.1	NaN	18.8184	NaN	NaN	19.0331	19.9888	NaN	NaN	NaN	19.8461	NaN	NaN	NaN	19.5222	NaN	NaN	20.1032	19.0427	NaN	NaN	19.7888	NaN	NaN	NaN	19.3909	NaN	19.4304	NaN	NaN
XP_026300047.1;XP_026300038.1;XP_006571571.1	NaN	NaN	NaN	16.8168	16.8076	NaN	16.5524	NaN	NaN	NaN	NaN	17.0532	17.4958	16.2576	NaN	NaN	NaN	NaN	NaN	NaN	NaN	NaN	NaN	NaN	17.5695	17.5652	NaN	17.271	NaN
XP_016769063.1;XP_006571572.1	NaN	NaN	NaN	16.0997	NaN	NaN	NaN	NaN	NaN	NaN	NaN	NaN	16.216	16.3495	NaN	NaN	NaN	NaN	NaN	NaN	NaN	NaN	NaN	NaN	17.354	NaN	17.5564	NaN	NaN
XP_016769042.2;XP_016769031.2;XP_006571587.2;XP_016769026.2;XP_016769039.2;XP_016769033.2;XP_016769028.2;XP_026299980.1;XP_016769019.2;XP_016769015.2;XP_016769010.2;XP_016769008.2;XP_016769005.2;XP_016769000.2;XP_006571573.2	17.8557	18.2464	18.892	21.6349	21.333	20.6938	NaN	NaN	20.4065	NaN	19.5871	20.4211	18.8853	20.176	NaN	18.6039	17.3203	21.6264	NaN	NaN	20.1304	NaN	19.0154	19.8657	19.7926	18.6875	21.7494	NaN	NaN
XP_006571627.1;XP_392774.4	NaN	NaN	NaN	NaN	NaN	NaN	NaN	NaN	NaN	NaN	NaN	NaN	NaN	NaN	NaN	NaN	NaN	NaN	NaN	NaN	NaN	NaN	NaN	NaN	NaN	NaN	NaN	NaN	NaN
XP_006571646.1;XP_393567.3	22.3699	21.8155	22.0486	22.3017	22.4259	22.1221	21.8956	22.2275	22.0587	21.383	22.865	21.9945	22.6955	22.5354	20.3102	22.4494	22.4481	20.6452	21.6522	20.585	22.6307	NaN	NaN	22.7095	22.916	23.1092	22.8197	23.5182	22.3297
XP_026296890.1;XP_006571655.2;XP_393376.3;XP_026296887.1;XP_006571654.2;XP_006571653.2;XP_006571652.2	20.2024	20.4989	16.4383	21.1944	21.4619	20.8369	20.954	NaN	21.0624	18.4063	21.1743	20.9018	20.6063	21.2687	NaN	20.3745	20.3757	21.16	NaN	20.88	20.9286	NaN	NaN	21.4989	21.3671	21.3649	21.4733	21.4195	20.8756
XP_016768756.1;XP_006571658.1;XP_006571657.1	NaN	NaN	NaN	17.7914	18.1567	18.2943	17.9549	NaN	NaN	17.6767	NaN	NaN	17.7975	18.1198	NaN	17.0617	NaN	17.6421	NaN	NaN	17.7023	NaN	NaN	NaN	18.3107	NaN	NaN	NaN	NaN
XP_006571666.1;XP_392183.1	19.9028	NaN	19.7813	21.7479	20.8424	19.5857	20.2547	NaN	19.2971	20.1355	20.8006	21.8171	19.3731	19.66	19.6603	19.642	21.2855	20.7367	21.6977	NaN	19.5428	NaN	NaN	19.8705	21.4046	21.3722	20.5102	21.5949	21.3493
XP_006571669.1;XP_394258.4;XP_006571667.1;XP_016772136.1	NaN	NaN	NaN	NaN	17.2993	18.7878	NaN	NaN	NaN	NaN	NaN	16.5943	NaN	17.4607	NaN	NaN	NaN	NaN	NaN	NaN	17.8865	NaN	NaN	NaN	NaN	NaN	NaN	NaN	NaN
XP_006571675.2	NaN	NaN	NaN	17.2632	16.7196	NaN	NaN	NaN	NaN	NaN	NaN	NaN	NaN	NaN	NaN	NaN	NaN	NaN	NaN	NaN	NaN	NaN	NaN	NaN	NaN	NaN	16.7369	NaN	NaN
XP_006571695.2	NaN	NaN	NaN	20.7928	20.6625	19.5913	19.1606	NaN	18.9716	NaN	NaN	19.5537	20.5819	18.782	18.9675	19.1979	20.2067	19.7259	NaN	NaN	NaN	NaN	NaN	NaN	20.2901	19.9576	20.0608	20.1107	NaN
XP_006571696.1	17.0901	NaN	NaN	17.2296	16.6112	NaN	NaN	NaN	16.9683	NaN	NaN	16.9619	17.171	NaN	NaN	NaN	NaN	NaN	NaN	NaN	NaN	NaN	NaN	NaN	NaN	17.1672	16.5151	NaN	NaN
XP_624577.2;XP_006571701.2	NaN	NaN	NaN	17.5338	16.5498	16.2496	16.3016	NaN	16.3763	NaN	16.6851	16.5697	NaN	17.1077	NaN	NaN	NaN	NaN	NaN	NaN	NaN	NaN	NaN	NaN	16.8245	17.4323	NaN	NaN	NaN
XP_006571730.2	NaN	NaN	NaN	NaN	19.2867	18.3081	NaN	20.8783	NaN	NaN	NaN	NaN	NaN	19.1406	NaN	19.1588	19.8873	NaN	20.5317	NaN	19.551	NaN	NaN	NaN	NaN	18.9489	19.079	20.5515	NaN
XP_006571750.1;XP_623637.3	20.6135	18.6158	20.7409	21.6608	21.7727	20.6857	19.9334	NaN	21.4464	17.2447	20.7895	20.4283	20.7185	21.1524	NaN	20.0554	21.145	20.9799	NaN	NaN	20.6409	NaN	20.3917	21.0742	21.611	19.4921	21.2845	20.039	18.1364
XP_006571751.1	18.6235	NaN	NaN	19.5879	18.557	18.3319	NaN	NaN	18.7089	NaN	NaN	18.9106	19.2181	18.3526	NaN	18.8067	NaN	18.8888	NaN	NaN	19.3053	NaN	NaN	NaN	NaN	19.3431	NaN	19.7435	NaN
XP_006571767.1;XP_026297891.1;XP_006571769.1	19.1612	20.3518	21.1304	18.1999	18.5784	20.7576	18.4622	NaN	19.6962	18.528	19.2634	19.5656	19.3978	19.7153	NaN	NaN	19.3108	21.1797	NaN	NaN	19.451	NaN	NaN	20.6013	20.9121	18.3031	20.5495	NaN	NaN
XP_397416.4;XP_006571828.2	NaN	NaN	NaN	NaN	NaN	NaN	NaN	NaN	NaN	NaN	NaN	NaN	NaN	NaN	NaN	NaN	18.2784	NaN	NaN	NaN	NaN	NaN	NaN	NaN	NaN	NaN	NaN	NaN	NaN
XP_006571832.1	NaN	NaN	NaN	NaN	NaN	NaN	NaN	NaN	NaN	NaN	NaN	NaN	NaN	NaN	NaN	NaN	NaN	NaN	NaN	NaN	NaN	NaN	NaN	NaN	NaN	NaN	NaN	NaN	NaN
XP_006571836.1;XP_026300412.1;XP_006571834.1;XP_006571833.1	NaN	NaN	NaN	17.4555	17.7754	17.6311	NaN	NaN	16.7808	NaN	NaN	NaN	17.3486	17.6424	NaN	NaN	NaN	16.9509	NaN	NaN	16.5143	NaN	NaN	17.3304	17.771	NaN	17.7581	NaN	NaN
XP_006571875.2	18.1359	18.3064	NaN	NaN	17.2471	NaN	18.164	NaN	NaN	NaN	NaN	NaN	18.3106	18.3593	NaN	NaN	18.2547	NaN	NaN	NaN	NaN	NaN	NaN	NaN	NaN	NaN	17.7808	18.4808	NaN
XP_006571882.3	NaN	NaN	NaN	16.9978	NaN	NaN	NaN	NaN	NaN	NaN	NaN	NaN	NaN	NaN	NaN	NaN	NaN	NaN	NaN	NaN	NaN	NaN	NaN	NaN	NaN	NaN	16.8276	NaN	NaN
XP_006571886.1	21.9029	20.5879	22.5345	23.0418	22.9811	22.5947	21.2272	22.2607	22.4086	21.6623	22.3556	22.1914	21.7871	22.4287	22.3991	21.6316	22.9964	22.5274	22.5333	22.9117	22.575	21.606	21.2732	23.1014	23.0155	22.3881	22.9772	22.6428	21.5996
XP_006571904.1	NaN	NaN	NaN	18.3056	18.6162	NaN	NaN	NaN	18.8115	NaN	NaN	17.7958	18.7251	18.7152	NaN	18.0398	NaN	NaN	NaN	NaN	NaN	NaN	NaN	18.5433	18.7909	18.6892	18.5816	NaN	NaN
XP_393332.1;XP_006571915.1;XP_006571914.1	NaN	NaN	18.6901	20.7632	19.8871	19.0945	19.0704	NaN	20.1347	NaN	NaN	19.9101	18.866	20.015	18.668	18.2803	19.4891	18.0736	20.0151	NaN	18.9286	NaN	NaN	19.5595	NaN	20.4446	20.7001	NaN	19.5485
XP_006571918.1	NaN	NaN	NaN	NaN	NaN	NaN	NaN	NaN	NaN	NaN	NaN	NaN	NaN	NaN	NaN	18.8594	NaN	NaN	NaN	NaN	NaN	NaN	NaN	NaN	NaN	NaN	NaN	NaN	NaN
XP_006571931.2	NaN	NaN	NaN	17.7251	NaN	NaN	18.6362	NaN	NaN	NaN	NaN	NaN	NaN	NaN	NaN	NaN	NaN	NaN	NaN	NaN	NaN	NaN	NaN	NaN	NaN	18.6308	16.817	18.5411	18.6052
XP_006571948.2	NaN	NaN	NaN	NaN	NaN	18.0105	NaN	NaN	17.4161	NaN	NaN	17.1692	NaN	17.7355	NaN	NaN	NaN	18.0924	NaN	NaN	NaN	NaN	NaN	NaN	18.2041	17.8492	NaN	NaN	NaN
XP_006571960.1;XP_006571958.1	NaN	20.2163	19.6659	20.9225	22.8334	21.5996	20.8787	NaN	22.1077	21.3524	NaN	20.357	20.9746	21.6476	NaN	21.9507	NaN	22.1887	NaN	20.8583	22.1473	NaN	NaN	NaN	20.2321	20.1207	21.6588	20.6543	NaN
XP_026296484.1;XP_026296483.1;XP_006571964.2	NaN	NaN	NaN	17.5523	17.6119	17.6046	NaN	NaN	NaN	NaN	NaN	NaN	NaN	17.4135	NaN	NaN	17.5465	17.5349	NaN	NaN	17.0844	NaN	NaN	17.9601	17.5445	NaN	19.1687	NaN	NaN
XP_016772804.1;XP_006572011.1;XP_006572010.1	16.4791	NaN	NaN	NaN	NaN	NaN	NaN	NaN	NaN	NaN	NaN	NaN	NaN	NaN	NaN	NaN	NaN	NaN	NaN	NaN	NaN	NaN	NaN	NaN	NaN	NaN	NaN	NaN	NaN
XP_006572060.1	19.7202	18.2706	19.1355	21.2094	19.3379	19.4771	21.0958	NaN	19.8671	NaN	20.3204	19.6085	19.0866	20.0691	NaN	17.7293	21.0037	19.7428	NaN	NaN	21.4193	NaN	NaN	20.4891	20.2599	20.7799	20.9229	NaN	19.9308
XP_006572091.1	25.8925	24.554	18.6575	23.1135	20.1046	23.7012	27.6782	22.0476	21.2256	22.183	26.7469	27.6246	25.6286	20.6962	24.3865	26.5848	22.8439	23.7548	25.186	25.1624	22.5048	23.366	18.9476	20.7439	20.3129	24.835	20.3282	22.6809	25.9148
XP_006572097.2	NaN	NaN	20.2585	NaN	NaN	18.823	18.1006	25.0066	20.4862	NaN	17.9776	21.1134	19.1936	16.6713	21.6299	18.8865	NaN	17.829	19.1195	NaN	18.7762	NaN	NaN	NaN	NaN	NaN	17.6368	18.1337	17.4791
XP_006572119.2	NaN	NaN	NaN	NaN	NaN	NaN	NaN	NaN	NaN	NaN	NaN	NaN	16.6206	16.3866	NaN	NaN	NaN	NaN	NaN	NaN	NaN	NaN	NaN	NaN	NaN	NaN	NaN	NaN	NaN
XP_006572124.1	20.7595	21.3007	20.2721	22.5198	22.9513	22.0518	20.8	NaN	21.0697	20.6152	21.825	21.2282	22.2182	22.1177	NaN	17.8588	21.7794	22.0145	NaN	18.7901	21.3079	NaN	NaN	22.1657	22.515	19.5672	22.4994	19.9902	20.3632
XP_006572136.1	20.2464	19.9112	20.2132	21.0325	20.8597	20.561	21.1649	20.708	20.7275	NaN	20.7461	19.8708	20.0405	20.6478	NaN	19.6612	NaN	20.6924	NaN	20.449	20.2595	NaN	19.1193	20.2945	20.6591	19.6632	20.8605	NaN	20.7177
XP_006572159.1;XP_006572158.1	25.3091	24.6853	25.3123	24.3172	24.4774	25.4887	23.4292	22.3287	24.8032	25.3941	23.7389	23.7864	24.2725	24.7843	22.5889	22.0467	24.9432	25.7554	20.7896	23.6995	25.3643	22.1444	NaN	25.5176	24.6836	23.6675	25.055	23.7078	22.5836
XP_006572172.1	18.899	19.256	20.2434	22.3092	22.1032	21.8233	19.3061	21.0525	21.5555	20.3454	21.1713	21.1431	21.5713	22.1326	20.6844	20.135	21.8427	21.9197	22.3848	21.537	21.1863	NaN	18.9671	21.7793	21.3975	21.5001	22.0883	21.725	20.3729
XP_006572194.1	20.7793	17.8959	19.3218	20.0982	21.0245	21.7519	18.0682	NaN	21.4012	20.792	19.1344	NaN	20.1322	21.1635	NaN	NaN	21.3109	21.5503	NaN	NaN	21.285	NaN	NaN	21.5206	21.3547	19.3373	20.9744	18.7429	NaN
XP_623701.2;XP_006572212.1	NaN	NaN	NaN	NaN	16.3235	NaN	NaN	NaN	NaN	NaN	NaN	NaN	NaN	NaN	NaN	NaN	NaN	NaN	NaN	NaN	NaN	NaN	NaN	NaN	15.9584	NaN	NaN	NaN	NaN
XP_006572231.1;XP_623546.1	18.1614	19.3387	18.9781	NaN	19.4977	19.1322	19.2611	NaN	19.0468	19.1334	19.1178	19.016	19.9389	19.6855	NaN	19.1657	NaN	18.9011	NaN	NaN	18.6512	NaN	NaN	18.402	19.0533	17.3471	19.088	NaN	NaN
XP_006572235.1;XP_392703.4	NaN	NaN	NaN	NaN	NaN	15.769	NaN	NaN	NaN	15.3606	NaN	NaN	NaN	NaN	NaN	NaN	NaN	NaN	NaN	NaN	NaN	NaN	NaN	NaN	NaN	NaN	NaN	NaN	NaN
XP_006572237.1	23.5823	22.8953	23.8755	23.0997	23.0234	23.8855	23.129	20.5604	23.3386	23.6815	22.842	22.8543	23.2037	23.4633	21.3372	21.8095	23.8149	24.0739	NaN	22.9097	23.6862	20.9956	NaN	23.7253	23.6903	22.8392	23.613	22.7165	23.7624
XP_006572241.1;XP_016772912.1	NaN	NaN	NaN	17.0894	NaN	NaN	NaN	NaN	NaN	NaN	NaN	NaN	NaN	NaN	NaN	NaN	NaN	NaN	NaN	NaN	NaN	NaN	NaN	NaN	NaN	NaN	NaN	NaN	NaN
XP_006572255.1;XP_006572254.1	21.3085	20.816	20.2091	21.2134	21.4986	21.0499	20.7766	21.3077	21.6559	21.4113	21.1119	21.1162	21.5175	20.0228	21.007	21.0668	20.41	21.9185	21.0278	19.9405	20.9265	NaN	NaN	22.0134	21.2922	21.7639	21.6847	22.3828	20.412
XP_006572258.1;XP_006572257.1	NaN	NaN	NaN	20.896	17.5875	18.4244	18.7641	21.9115	17.6891	22.6191	21.4974	21.0128	20.9343	17.4672	NaN	23.4117	20.8823	NaN	22.6043	24.4271	20.6266	NaN	NaN	NaN	NaN	21.2171	NaN	21.1082	24.4564
XP_006572261.1	21.2521	NaN	21.4297	21.1076	21.253	22.3433	20.1843	NaN	21.2246	21.6901	NaN	20.5096	NaN	21.8397	NaN	NaN	22.4601	22.223	NaN	NaN	22.6089	NaN	NaN	22.2594	21.7139	18.3802	22.2263	NaN	19.9305
XP_006572317.1	20.0717	22.6766	21.3922	22.1859	21.8584	22.4496	21.6058	22.7883	21.6049	24.0228	22.4028	22.1151	21.7873	22.2583	NaN	23.7333	22.8745	23.2893	22.768	23.4142	22.9	20.5405	21.0562	22.9636	22.6859	22.9442	22.6187	22.9974	24.7646
XP_006572322.1;XP_006572321.1	NaN	NaN	NaN	NaN	17.0366	16.8231	NaN	NaN	NaN	NaN	NaN	NaN	16.0196	NaN	NaN	NaN	NaN	NaN	NaN	NaN	NaN	NaN	NaN	NaN	17.4979	NaN	16.8441	NaN	NaN
XP_006572325.1	21.8548	21.4006	23.1674	22.819	23.1151	23.5653	23.0612	NaN	23.6149	22.5669	22.1619	22.6936	22.747	23.5183	NaN	20.125	23.9383	23.6722	18.7526	18.9532	23.6547	NaN	NaN	22.9248	23.9055	22.5517	23.5277	21.8643	22.0521
XP_623325.1;XP_016772966.1;XP_006572330.1;XP_006572329.1	20.1791	19.8214	20.6951	20.9072	21.3812	21.6678	20.3525	18.9512	20.3462	20.2032	20.7489	20.6832	21.8716	21.3433	NaN	20.9793	20.7442	21.3457	20.3595	17.8407	19.9532	NaN	20.828	21.4128	22.0212	19.4273	21.8887	21.1941	18.0027
XP_006572337.2;XP_006572336.2;XP_006572335.2;XP_006572338.2	NaN	NaN	18.0083	18.5173	19.4455	18.7192	NaN	NaN	17.9979	NaN	17.7755	17.4547	17.4542	18.5393	18.7188	16.774	17.2241	18.4792	NaN	NaN	NaN	NaN	NaN	17.9253	NaN	17.506	18.4588	NaN	NaN
XP_016773016.1;XP_006572387.1;XP_006572386.1;XP_006572385.1	NaN	NaN	NaN	NaN	NaN	NaN	NaN	NaN	NaN	NaN	NaN	NaN	NaN	NaN	NaN	NaN	NaN	NaN	NaN	NaN	NaN	NaN	NaN	NaN	NaN	NaN	NaN	NaN	NaN
XP_006572388.1	19.1949	18.9177	19.0079	17.1736	NaN	18.841	18.4804	NaN	19.151	18.1123	NaN	17.6968	18.6173	NaN	NaN	NaN	NaN	NaN	NaN	NaN	NaN	NaN	NaN	NaN	NaN	NaN	17.7309	NaN	NaN
XP_625157.2;XP_006572405.1;XP_016773030.1	17.9194	18.7402	19.1604	20.0073	19.2569	18.9032	18.913	NaN	18.814	18.2546	19.6206	NaN	18.6999	19.1549	NaN	19.2491	18.9901	19.8644	NaN	NaN	NaN	NaN	19.661	20.0684	19.9284	20.446	18.4058	20.0133	19.4591
XP_623842.1;XP_026301731.1;XP_006572419.1;XP_006572418.1	19.0518	18.7111	NaN	NaN	19.344	19.1134	19.7206	NaN	18.708	NaN	19.6349	19.9837	19.0078	19.2369	NaN	19.064	18.6323	19.0193	NaN	19.2458	NaN	NaN	18.9626	NaN	20.2763	19.4551	19.4015	20.0812	20.4857
XP_006572431.2;XP_394836.5;XP_006572432.2	NaN	NaN	NaN	NaN	NaN	NaN	NaN	NaN	17.1351	NaN	NaN	17.4283	18.0064	17.0815	NaN	NaN	NaN	NaN	NaN	NaN	NaN	NaN	NaN	NaN	NaN	NaN	NaN	NaN	NaN
XP_006572525.1	19.3351	19.3852	20.9459	21.9724	21.3121	20.5688	19.8618	NaN	21.081	19.4615	20.5456	20.1544	21.3734	NaN	NaN	20.2791	20.0461	21.8855	NaN	NaN	20.8709	NaN	NaN	21.7511	22.2761	19.5216	21.4286	20.9363	NaN
XP_016766158.2;XP_026295052.1;XP_026295053.1;XP_026295058.1;XP_016766160.2;XP_026295059.1;XP_026295063.1;XP_026295070.1;XP_026295050.1;XP_026295051.1;XP_026295055.1;XP_026295057.1;XP_026295060.1;XP_026295062.1;XP_026295064.1;XP_026295065.1;XP_026295066.1;XP_026295067.1;XP_026295056.1;XP_026295061.1	19.4852	19.9738	20.4182	20.3479	20.6672	19.8399	18.3335	NaN	18.8539	NaN	20.0144	19.9525	19.642	19.603	NaN	19.1229	21.2209	20.4893	NaN	NaN	19.8402	NaN	NaN	19.4174	19.9157	19.0873	21.0896	18.8999	17.8132
XP_016766165.1	NaN	NaN	NaN	NaN	NaN	NaN	NaN	NaN	NaN	NaN	NaN	19.1728	19.2428	NaN	NaN	NaN	NaN	NaN	NaN	NaN	NaN	NaN	NaN	NaN	NaN	NaN	NaN	NaN	NaN
XP_016766171.2;XP_392675.4;XP_016766170.2	NaN	NaN	NaN	18.7009	18.7345	NaN	18.0871	NaN	18.3674	NaN	NaN	NaN	17.7946	18.0158	NaN	NaN	NaN	18.2575	NaN	NaN	18.5856	NaN	NaN	18.4105	18.5104	NaN	17.2432	18.6356	NaN
XP_016766172.1	NaN	NaN	NaN	NaN	19.957	NaN	NaN	NaN	19.9227	NaN	NaN	21.9698	21.0332	21.1397	NaN	20.6379	19.8033	NaN	NaN	NaN	NaN	NaN	NaN	NaN	NaN	NaN	NaN	NaN	NaN
XP_016766178.1;XP_016766177.1;XP_026295009.1;XP_026295007.1;XP_026295006.1;XP_016766176.1;XP_016766175.1;XP_016766174.1;XP_016766173.1	NaN	NaN	18.0066	20.7328	20.6625	20.2287	NaN	NaN	19.0636	NaN	19.3703	20.2117	19.9479	20.3457	NaN	19.7412	20.6262	20.1706	NaN	NaN	18.2794	NaN	NaN	20.364	20.4677	19.4543	20.5081	18.0757	NaN
XP_395596.4;XP_026302256.1;XP_016766179.1;XP_016766180.1	NaN	NaN	17.0245	17.7205	17.4623	16.8122	NaN	NaN	NaN	NaN	16.8764	NaN	NaN	16.4924	NaN	NaN	NaN	16.9946	NaN	NaN	NaN	NaN	NaN	NaN	16.8551	NaN	17.2569	NaN	NaN
XP_016766229.1;XP_016766228.1	NaN	NaN	NaN	18.9022	NaN	NaN	NaN	NaN	NaN	NaN	NaN	NaN	NaN	17.2279	NaN	NaN	18.0067	NaN	NaN	NaN	18.0937	NaN	NaN	NaN	18.4298	NaN	17.5851	18.5518	NaN
XP_016766266.2;XP_016766269.1;XP_016766268.2;XP_016766267.2;XP_016766270.2	NaN	NaN	NaN	NaN	NaN	NaN	NaN	NaN	NaN	20.2336	NaN	19.3383	19.2697	18.8521	NaN	23.4733	NaN	NaN	NaN	19.2244	NaN	NaN	NaN	NaN	NaN	19.5281	NaN	18.8247	20.405
XP_016766337.1;XP_624378.1	NaN	NaN	NaN	NaN	17.7738	17.1425	NaN	NaN	NaN	NaN	NaN	17.5037	NaN	18.1934	NaN	17.7578	NaN	18.4431	NaN	NaN	NaN	NaN	NaN	18.3293	NaN	17.4491	17.988	NaN	NaN
XP_392230.1;XP_016766353.1	20.2358	19.1611	17.8392	21.9262	20.994	19.5756	19.4038	21.4203	19.7869	NaN	18.4407	20.0085	20.0916	20.7031	20.8272	21.0084	19.9488	19.5275	17.6639	21.378	20.5057	22.1998	20.4847	19.1584	20.3184	21.8501	20.6856	20.588	21.5131
XP_016766364.2;XP_016766362.2;XP_006569074.1;XP_006569073.1;XP_026295076.1;XP_006569066.1;XP_006569067.1;XP_026295075.1;XP_026295077.1;XP_026295078.1	18.9727	NaN	NaN	NaN	NaN	18.9993	21.4154	NaN	NaN	NaN	20.1403	21.2462	17.1008	NaN	NaN	17.4232	NaN	NaN	NaN	18.6074	NaN	NaN	NaN	NaN	NaN	19.9634	19.2967	NaN	19.6118
XP_016766389.1	18.6619	17.8743	NaN	NaN	NaN	19.3643	21.7924	NaN	NaN	NaN	21.3279	21.6041	22.1356	NaN	NaN	19.7638	19.0316	17.7278	21.8179	NaN	NaN	NaN	NaN	NaN	19.255	19.4908	NaN	17.8173	19.4069
XP_016766396.2;XP_016766395.2;XP_016766394.2;XP_392769.5	NaN	NaN	NaN	NaN	19.0006	NaN	NaN	19.7715	NaN	NaN	19.1991	NaN	18.7167	NaN	NaN	18.6546	19.6181	18.3745	NaN	19.3341	NaN	NaN	NaN	NaN	18.718	19.7826	19.1543	19.802	19.7874
XP_026294884.1;XP_016766508.2	NaN	20.7709	NaN	20.1881	20.2581	19.8685	20.4478	NaN	19.856	20.7041	20.0953	NaN	NaN	NaN	NaN	19.9797	NaN	20.2903	NaN	NaN	NaN	NaN	NaN	NaN	19.7316	20.1141	20.9385	19.2623	18.1192
XP_016766547.1	NaN	NaN	NaN	NaN	17.7373	18.456	16.9787	18.7558	18.0643	19.5529	NaN	19.4554	18.796	NaN	NaN	19.8501	NaN	NaN	18.4081	NaN	19.0761	NaN	NaN	NaN	NaN	18.5305	17.4052	NaN	NaN
XP_016766579.1	19.5451	22.2896	21.4514	22.1481	21.3848	22.9059	22.3616	22.4335	22.0653	24.4578	22.7256	23.3819	22.9252	22.0499	NaN	23.9493	21.8446	20.7731	22.3199	22.4506	23.0473	NaN	NaN	21.6258	19.7274	22.5985	18.1541	23.2564	24.9776
XP_396942.4;XP_016766685.1	NaN	NaN	NaN	17.6666	NaN	NaN	NaN	NaN	NaN	NaN	NaN	NaN	NaN	NaN	NaN	NaN	NaN	NaN	NaN	NaN	NaN	NaN	NaN	NaN	NaN	NaN	17.3935	NaN	NaN
XP_016766822.1	NaN	NaN	NaN	17.1089	17.5696	16.6994	16.9911	NaN	16.8256	NaN	17.3525	NaN	NaN	16.7114	NaN	NaN	NaN	17.5167	NaN	NaN	NaN	NaN	NaN	NaN	17.2689	NaN	NaN	NaN	NaN
XP_016766840.1;XP_016766838.1;XP_016766837.1;XP_393346.3;XP_016766836.1;XP_016766835.1;XP_016766834.1;XP_016766833.1;XP_016766832.1;XP_016766831.1;XP_016766830.1;XP_016766829.1;XP_016766839.1	NaN	NaN	NaN	NaN	NaN	NaN	NaN	NaN	NaN	NaN	NaN	NaN	NaN	NaN	NaN	NaN	NaN	NaN	NaN	NaN	NaN	NaN	NaN	NaN	NaN	NaN	16.9688	NaN	NaN
XP_016766844.1;XP_016766849.1;XP_016766848.1;XP_016766847.1;XP_016766846.1;XP_016766845.1;XP_006558052.1;XP_006558051.1;XP_026295583.1	NaN	NaN	NaN	19.0924	18.4931	18.1849	NaN	NaN	17.6306	NaN	NaN	NaN	NaN	17.6318	NaN	NaN	NaN	18.7236	NaN	NaN	NaN	NaN	NaN	NaN	18.4232	NaN	19.3423	NaN	NaN
XP_016766850.2	NaN	NaN	NaN	NaN	NaN	NaN	NaN	NaN	NaN	NaN	NaN	NaN	NaN	NaN	NaN	18.1538	NaN	NaN	NaN	18.8864	NaN	NaN	NaN	NaN	NaN	NaN	NaN	NaN	19.7758
XP_016766866.1;XP_016766867.1;XP_001121007.2	NaN	NaN	NaN	NaN	16.3834	NaN	NaN	NaN	NaN	NaN	NaN	NaN	NaN	16.1428	NaN	NaN	17.0307	NaN	NaN	NaN	NaN	NaN	NaN	NaN	NaN	NaN	NaN	NaN	NaN
XP_016766883.1;XP_016766882.1;XP_016766881.1;XP_026296500.1;XP_016766878.1;XP_016766875.1;XP_016766874.1	19.0394	19.7495	NaN	20.7608	20.8675	21.3951	20.7167	19.6799	20.1994	20.2932	20.988	20.0933	20.4499	20.6939	20.0708	21.0952	20.2818	20.7435	NaN	NaN	19.6611	NaN	NaN	21.0124	20.1255	21.0869	20.6773	20.8365	20.2332
XP_016766927.1;XP_016766925.1	NaN	NaN	NaN	18.0305	NaN	NaN	NaN	NaN	NaN	NaN	17.0806	16.9372	16.5359	NaN	NaN	NaN	17.3518	17.7092	NaN	NaN	17.778	NaN	NaN	NaN	17.4351	17.5311	NaN	18.3214	NaN
XP_026295178.1;XP_016766933.1	24.149	24.0172	23.7478	23.8896	25.0174	22.9608	23.9801	23.3885	25.0724	22.318	23.9952	24.6686	23.4118	24.7805	NaN	25.9418	25.6858	23.6812	25.4091	23.3215	23.558	20.0518	NaN	23.5002	23.2564	24.3788	24.2457	24.1112	24.2314
XP_016766950.1;XP_016766948.1;XP_016766949.1	22.7158	23.9916	23.3923	23.0237	22.9264	23.2362	23.1043	21.6926	23.546	23.4382	22.937	22.6701	23.2508	23.2826	NaN	22.175	22.1238	24.2833	21.9034	22.9344	23.5615	NaN	23.2305	24.1166	23.6242	23.0279	23.6352	22.561	22.5828
XP_016766983.1;XP_016766982.1;XP_006559763.2;XP_016766981.1;XP_006559762.2	18.7985	NaN	19.3322	19.3826	18.1204	19.0078	18.631	NaN	NaN	18.6197	18.398	18.8432	19.4652	18.0963	NaN	18.4588	19.0895	19.3562	19.6295	19.1769	17.9046	NaN	NaN	19.1749	19.0374	18.6169	18.3189	NaN	18.8685
XP_016766999.1	17.3454	NaN	NaN	NaN	16.8258	17.1641	NaN	NaN	16.1492	NaN	NaN	NaN	16.8068	16.4189	NaN	NaN	NaN	17.1099	NaN	NaN	NaN	NaN	NaN	NaN	NaN	NaN	NaN	NaN	NaN
XP_016767097.1	NaN	NaN	NaN	NaN	NaN	NaN	NaN	NaN	NaN	NaN	NaN	NaN	NaN	NaN	NaN	NaN	17.9184	NaN	NaN	NaN	NaN	NaN	NaN	NaN	NaN	NaN	NaN	NaN	19.7005
XP_016767143.1	NaN	NaN	20.477	21.1537	20.4525	20.9906	20.0059	21.186	20.191	21.3833	21.1458	20.3888	20.7692	20.121	20.063	22.849	20.6149	20.3339	20.7659	21.8458	20.5629	20.8387	NaN	20.2393	20.671	20.6657	20.5427	20.7341	22.1566
XP_016767150.1	NaN	NaN	NaN	NaN	17.1758	NaN	NaN	NaN	NaN	NaN	NaN	NaN	NaN	NaN	NaN	17.6861	NaN	NaN	NaN	NaN	NaN	NaN	NaN	NaN	NaN	NaN	16.2148	NaN	NaN
XP_016767161.1	NaN	NaN	NaN	NaN	17.3095	NaN	NaN	NaN	NaN	NaN	NaN	NaN	NaN	NaN	NaN	NaN	NaN	NaN	NaN	NaN	NaN	NaN	NaN	NaN	NaN	17.8021	NaN	NaN	NaN
XP_016767177.1;XP_016767176.1;XP_016767173.1;XP_016767172.1;XP_016767171.1;XP_016767170.1	18.9342	19.0865	NaN	19.1318	19.4991	19.2393	18.6737	NaN	18.0299	NaN	19.255	18.4419	19.0051	18.632	NaN	18.4294	18.9687	19.0079	NaN	NaN	19.2285	NaN	NaN	19.6961	19.5326	18.6445	20.3475	19.518	NaN
XP_016767184.1	18.4347	NaN	NaN	18.0865	18.6038	17.8588	NaN	NaN	17.4631	NaN	17.4232	NaN	NaN	18.6994	NaN	NaN	16.9615	NaN	NaN	NaN	NaN	NaN	NaN	NaN	18.6014	16.9677	17.1371	NaN	NaN
XP_016767198.1;XP_026295771.1	19.3532	NaN	NaN	19.7749	19.4524	19.5398	17.6686	NaN	18.8882	NaN	19.3674	18.5709	19.3171	19.1523	NaN	18.7073	18.5979	19.4706	18.7268	NaN	19.0821	NaN	21.0585	NaN	19.8385	20.2396	19.518	19.6942	19.2308
XP_016767213.1	NaN	NaN	NaN	17.2788	17.3134	17.5783	NaN	NaN	NaN	17.2321	NaN	NaN	17.3609	17.8273	NaN	NaN	NaN	NaN	NaN	NaN	NaN	NaN	NaN	NaN	NaN	16.8412	18.0616	17.786	17.7205
XP_393283.2;XP_016767229.1	19.2813	NaN	NaN	21.3301	20.8322	20.7496	NaN	19.5941	21.1301	18.64	21.5898	21.0335	20.5294	20.5351	NaN	21.1324	19.1066	19.6264	NaN	NaN	20.1104	NaN	21.7504	19.8573	20.8871	20.0513	19.5251	20.2054	21.8283
XP_016767240.2;XP_026295530.1	NaN	NaN	NaN	15.708	15.7186	NaN	NaN	NaN	NaN	NaN	NaN	NaN	NaN	NaN	NaN	NaN	NaN	NaN	NaN	NaN	NaN	NaN	NaN	NaN	15.2949	NaN	NaN	NaN	NaN
XP_016767246.1	18.5299	20.2427	NaN	21.3277	20.3045	20.64	20.3208	21.9761	20.3401	22.1077	21.5158	20.8599	NaN	19.7847	21.2113	24.0474	20.7403	20.8029	21.9869	23.5954	20.8564	NaN	21.4986	20.3868	19.6261	22.1622	19.7577	21.7431	22.922
XP_016767258.1	NaN	18.2142	16.9927	20.2596	19.4036	21.6657	19.3762	21.8338	21.2811	22.7921	20.7066	22.199	21.4892	21.0357	NaN	24.4343	21.2393	19.2743	21.7483	23.3152	21.1376	NaN	19.4446	17.0816	17.3533	22.1945	19.2321	21.9591	24.9614
XP_026296006.1;XP_026296005.1;XP_026296004.1;XP_026296003.1;XP_026296002.1;XP_026296007.1;XP_026296001.1;XP_026296000.1;XP_026295999.1;XP_016767276.2	NaN	NaN	NaN	NaN	NaN	NaN	NaN	NaN	NaN	NaN	NaN	NaN	NaN	NaN	NaN	NaN	NaN	NaN	NaN	NaN	NaN	NaN	NaN	NaN	NaN	NaN	NaN	NaN	NaN
XP_016767281.2;XP_016767280.2;XP_016767279.2;XP_016767278.2;XP_006569403.2;XP_016767282.2	NaN	16.827	NaN	17.0632	17.2038	NaN	16.8003	NaN	NaN	NaN	16.7722	16.1959	16.6426	NaN	NaN	16.414	NaN	16.8634	NaN	NaN	NaN	NaN	NaN	17.1659	17.1285	NaN	16.6811	NaN	NaN
XP_016767283.1;XP_016767284.1	18.8304	NaN	19.5958	20.0422	20.2594	19.9834	18.6247	NaN	18.6501	17.9528	NaN	19.5773	19.9906	19.1059	NaN	NaN	18.3909	19.7917	NaN	NaN	19.0259	NaN	NaN	19.9363	17.5712	18.8805	21.1619	19.013	NaN
XP_016767286.1;XP_392750.1;XP_006571374.1	18.1964	NaN	19.9357	21.1138	20.5148	19.9248	20.1785	NaN	20.3491	19.1528	19.8896	19.9699	20.0247	20.38	NaN	19.7734	20.4036	20.3942	NaN	20.1578	19.653	NaN	NaN	20.0566	20.3694	20.9612	20.9666	20.9534	20.1246
XP_016767387.1;XP_016767386.1	NaN	NaN	NaN	17.823	18.1688	17.7305	NaN	NaN	NaN	NaN	NaN	17.1403	16.9186	NaN	NaN	NaN	NaN	NaN	NaN	NaN	NaN	NaN	NaN	NaN	18.0981	17.3059	17.9581	17.6219	NaN
XP_016767395.1	NaN	NaN	17.3071	NaN	NaN	16.5111	17.5914	NaN	16.5818	NaN	17.2771	NaN	16.9907	NaN	NaN	NaN	NaN	17.8717	NaN	NaN	NaN	NaN	18.6598	17.6327	17.7039	18.1936	17.2719	NaN	NaN
XP_026295879.1;XP_026295878.1;XP_016767413.2;XP_026295880.1	18.8121	18.5286	19.866	20.9451	21.5807	19.0881	19.0798	NaN	19.0247	17.5758	18.2529	19.1154	19.5727	18.6346	NaN	17.6904	18.6037	17.9708	NaN	NaN	18.246	NaN	NaN	19.5741	20.6846	20.0167	20.4385	18.5118	19.091
XP_016767438.1	NaN	NaN	16.6324	NaN	16.5721	16.6913	NaN	NaN	16.7419	NaN	NaN	NaN	16.9713	NaN	NaN	16.0458	NaN	16.5866	NaN	NaN	NaN	NaN	NaN	NaN	17.1645	NaN	NaN	NaN	NaN
XP_016767446.1	22.0335	22.497	21.9887	22.0691	22.8996	21.8152	19.1073	19.9421	22.1918	21.3571	21.0253	20.5526	22.1079	22.7826	NaN	20.5671	22.0003	22.4437	18.7009	19.1947	22.4026	NaN	21.0509	21.8399	22.003	21.5912	23.126	22.586	19.7404
XP_016767451.1;XP_006566000.1;XP_006565999.1	26.7929	26.8708	27.1084	27.558	27.3583	27.2396	27.6189	26.7432	27.2272	27.8021	27.4866	27.5505	27.2091	27.4934	25.5097	26.7511	27.1399	27.1901	26.9168	25.966	27.5184	22.8251	27.1891	26.6626	27.557	27.1558	27.0065	27.0966	26.8358
XP_016767463.1	NaN	NaN	NaN	NaN	17.784	17.5112	NaN	NaN	NaN	NaN	NaN	16.5956	NaN	NaN	NaN	NaN	NaN	16.6676	NaN	NaN	NaN	NaN	NaN	NaN	NaN	NaN	16.0555	NaN	NaN
XP_016767520.1	NaN	NaN	NaN	18.6428	18.9539	18.4335	18.6336	19.3468	NaN	NaN	19.1807	18.2912	18.9572	18.4298	NaN	18.7393	NaN	18.6565	NaN	18.8332	NaN	NaN	19.1013	18.2471	19.5346	19.0651	18.7699	NaN	19.5438
XP_016767522.2	19.3088	18.506	19.091	18.2377	17.3157	17.7847	NaN	NaN	17.6428	NaN	NaN	NaN	NaN	17.0396	NaN	NaN	18.1786	18.3708	NaN	NaN	NaN	NaN	NaN	18.286	NaN	NaN	17.2046	NaN	NaN
XP_016767523.1	NaN	18.6284	19.2932	NaN	17.5181	18.8817	NaN	NaN	18.5438	17.2718	NaN	NaN	NaN	18.0617	NaN	NaN	18.418	18.9306	NaN	NaN	NaN	NaN	NaN	18.4915	NaN	NaN	18.1382	NaN	NaN
XP_016767529.2	NaN	NaN	NaN	20.6963	NaN	19.1536	19.8233	NaN	NaN	19.6966	NaN	NaN	NaN	18.899	NaN	21.838	18.0467	NaN	NaN	NaN	NaN	NaN	NaN	NaN	NaN	20.3617	NaN	NaN	21.4802
XP_026296389.1;XP_026296387.1;XP_026296386.1;XP_026296385.1;XP_016767602.2	NaN	NaN	NaN	NaN	NaN	NaN	NaN	NaN	NaN	NaN	NaN	NaN	NaN	NaN	NaN	NaN	NaN	NaN	NaN	NaN	NaN	NaN	NaN	NaN	NaN	NaN	NaN	NaN	NaN
XP_016767605.2	18.1316	NaN	NaN	18.0272	NaN	NaN	NaN	NaN	18.436	NaN	NaN	NaN	17.7553	17.6007	NaN	NaN	18.2379	18.3593	NaN	NaN	17.705	NaN	NaN	NaN	17.8838	NaN	NaN	NaN	NaN
XP_016767624.2	17.5037	18.9835	18.6567	19.1993	19.0382	19.7002	18.6027	20.4112	19.2834	20.9632	19.4705	20.1677	19.2401	18.9321	NaN	21.9647	19.6854	18.8482	20.6323	21.9704	19.5928	NaN	NaN	18.9658	18.574	20.136	18.3434	20.3343	22.49
XP_016767661.2;XP_016767663.1;XP_016767662.1	18.694	NaN	17.9696	18.1849	18.0457	17.6653	18.0021	NaN	18.2896	NaN	17.714	18.2783	NaN	17.736	NaN	17.3164	NaN	17.4688	NaN	NaN	18.6281	NaN	19.3964	18.2678	16.0843	17.7494	18.1469	18.9818	NaN
XP_016767692.1	20.7502	20.8435	20.5265	20.8175	NaN	NaN	NaN	NaN	20.2571	21.5675	NaN	20.3393	NaN	NaN	20.3958	20.9291	20.8234	21.0004	NaN	22.7278	21.5642	NaN	NaN	20.8545	18.6469	21.7087	20.2555	17.4426	NaN
XP_016767705.1	NaN	NaN	NaN	NaN	17.1495	NaN	NaN	NaN	NaN	NaN	NaN	NaN	18.1952	18.4318	NaN	18.0237	NaN	NaN	NaN	NaN	NaN	NaN	NaN	NaN	NaN	NaN	17.9221	NaN	NaN
XP_394533.5;XP_016767742.2	16.5425	NaN	NaN	NaN	16.9028	16.1476	NaN	NaN	NaN	NaN	NaN	NaN	NaN	16.1039	NaN	NaN	NaN	17.8108	NaN	NaN	NaN	NaN	NaN	NaN	NaN	NaN	17.9803	NaN	NaN
XP_016767764.1	NaN	NaN	NaN	NaN	NaN	17.985	NaN	NaN	NaN	NaN	NaN	NaN	NaN	16.6206	NaN	NaN	NaN	NaN	NaN	NaN	NaN	NaN	NaN	NaN	NaN	NaN	NaN	NaN	NaN
XP_392691.2;XP_016767773.1	24.8827	24.8923	24.8196	25.7045	25.5142	25.0392	25.4518	26.0028	25.172	25.0499	25.4325	25.2851	25.4626	25.2457	22.7204	25.2636	25.1368	25.391	25.1168	24.8116	25.5737	23.207	25.341	25.3476	25.7794	26.0508	25.6159	26.1987	25.5366
XP_016767774.2;XP_026296302.1	19.2999	20.1578	NaN	20.7363	19.63	18.8498	19.1621	NaN	NaN	NaN	19.7887	NaN	19.1342	18.8233	NaN	17.8551	19.4204	19.7452	NaN	NaN	19.0307	NaN	NaN	NaN	20.2264	NaN	19.9482	20.3479	19.2868
XP_395207.4;XP_016767778.1;XP_006570264.1	NaN	NaN	NaN	NaN	NaN	16.3058	NaN	NaN	NaN	NaN	NaN	NaN	NaN	16.0949	NaN	NaN	NaN	NaN	NaN	NaN	NaN	NaN	NaN	NaN	NaN	NaN	16.4283	NaN	NaN
XP_016767802.2;XP_392874.5	19.3076	NaN	18.432	22.0843	22.2875	21.5525	NaN	NaN	21.0439	NaN	21.0429	21.0071	21.6999	20.3254	NaN	18.6201	19.3199	21.4972	NaN	NaN	19.0281	NaN	18.5509	20.5061	21.7621	18.9934	21.59	18.3579	19.1179
XP_016767845.1	18.6337	20.955	20.6302	22.6339	20.697	22.0619	21.632	22.7613	21.0898	23.6842	22.2641	22.3343	21.4168	20.6843	18.679	25.8881	22.03	21.2192	23.3388	24.4691	22.0039	NaN	NaN	21.4828	20.6478	23.4087	20.7481	22.9748	25.1945
XP_016767859.1	NaN	NaN	NaN	18.4653	17.9798	17.7771	NaN	NaN	17.4967	NaN	17.8582	NaN	NaN	17.4572	NaN	NaN	NaN	17.7719	NaN	NaN	NaN	NaN	NaN	NaN	18.1844	NaN	17.8249	NaN	NaN
XP_016767869.2	NaN	NaN	NaN	NaN	NaN	NaN	NaN	NaN	NaN	NaN	NaN	NaN	NaN	NaN	NaN	NaN	NaN	17.8624	NaN	NaN	NaN	NaN	NaN	NaN	NaN	18.323	NaN	NaN	NaN
XP_026296709.1;XP_026296708.1;XP_016767875.1	NaN	NaN	NaN	16.7094	15.1706	NaN	NaN	NaN	16.0272	NaN	NaN	NaN	NaN	NaN	NaN	NaN	NaN	NaN	NaN	NaN	NaN	NaN	NaN	NaN	NaN	NaN	NaN	NaN	NaN
XP_016767891.1	NaN	NaN	NaN	NaN	16.8658	17.5924	NaN	NaN	16.8064	NaN	NaN	NaN	15.9673	NaN	NaN	NaN	NaN	18.4284	NaN	NaN	NaN	NaN	NaN	NaN	17.0861	NaN	17.6812	NaN	NaN
XP_016767894.2	22.3953	22.6085	21.8568	20.6873	21.3158	22.4447	21.4869	NaN	21.9411	21.1825	21.4227	21.3812	21.0188	22.3208	NaN	20.0511	20.6723	22.1381	NaN	NaN	21.6774	NaN	20.4249	22.0835	21.9426	19.7392	21.013	19.0998	19.8877
XP_016767900.1	22.7174	22.3953	22.4133	22.799	23.4162	23.3067	22.3867	22.292	23.1631	23.5926	22.7564	23.1193	23.0557	23.2548	19.5627	22.9344	22.5677	23.1316	22.0284	22.58	23.1137	NaN	23.284	22.7133	23.3461	22.7382	23.6633	23.0488	21.6891
XP_016767947.2;XP_006564257.2	20.3778	20.3927	21.5011	22.4772	20.505	21.6554	21.9493	NaN	20.4507	23.63	NaN	22.2911	21.4768	21.1188	22.7084	22.8794	22.2839	21.4691	23.6965	25.1918	21.9275	NaN	22.7249	22.08	21.009	23.1325	21.1191	23.1223	20.9913
XP_623620.3;XP_016768111.1;XP_026297140.1	NaN	NaN	NaN	NaN	NaN	NaN	NaN	NaN	NaN	NaN	NaN	NaN	NaN	NaN	NaN	NaN	NaN	NaN	NaN	NaN	NaN	NaN	NaN	NaN	NaN	NaN	NaN	NaN	NaN
XP_393619.4;XP_016768168.2	19.5584	18.3136	NaN	18.0247	NaN	NaN	21.4454	NaN	NaN	NaN	20.4957	20.6863	16.6521	NaN	NaN	19.1345	17.6865	NaN	20.4667	18.6077	NaN	NaN	NaN	17.2151	NaN	19.507	17.708	17.8759	22.2704
XP_016768230.1	22.9126	21.9625	23.0612	24.003	23.8672	23.7528	23.5516	22.2095	23.2046	23.0476	23.8861	23.612	23.803	23.893	22.1075	23.6431	23.5405	23.4569	23.1362	22.6068	23.7703	21.4053	22.0867	23.5273	23.8049	23.3677	23.6183	24.0455	23.0859
XP_016768264.2;XP_395106.4	NaN	NaN	NaN	18.1292	17.4315	NaN	NaN	NaN	NaN	NaN	NaN	NaN	17.4957	16.9127	NaN	NaN	NaN	NaN	NaN	NaN	NaN	NaN	NaN	NaN	16.9752	NaN	17.0542	NaN	NaN
XP_016768325.1	20.5089	20.2168	20.2952	20.8171	20.0518	20.1916	20.7962	21.2833	20.2264	20.636	20.4064	20.1883	19.9458	20.0329	20.4762	20.5671	20.9387	20.5953	21.2844	20.9131	21.1856	19.535	21.9406	21.0618	21.1895	21.5336	20.9704	21.9756	21.2871
XP_016768331.1	NaN	NaN	NaN	18.3659	NaN	NaN	NaN	NaN	NaN	NaN	NaN	NaN	NaN	NaN	NaN	NaN	NaN	NaN	NaN	NaN	NaN	NaN	NaN	NaN	NaN	NaN	NaN	NaN	NaN
XP_026297232.1;XP_016768353.1	18.7564	NaN	NaN	18.9564	NaN	18.7951	17.8908	NaN	NaN	NaN	NaN	18.4103	18.66	18.6558	NaN	NaN	18.6595	18.8022	NaN	NaN	NaN	NaN	NaN	NaN	18.6542	NaN	18.7662	NaN	NaN
XP_016768377.1;XP_016768378.1;XP_016768379.1	NaN	NaN	NaN	NaN	NaN	NaN	NaN	NaN	NaN	NaN	NaN	NaN	NaN	NaN	NaN	18.4009	NaN	NaN	NaN	19.6144	NaN	NaN	NaN	NaN	NaN	NaN	NaN	18.0469	19.2668
XP_016768435.2	NaN	NaN	NaN	17.1192	NaN	NaN	NaN	NaN	NaN	18.8373	NaN	NaN	NaN	NaN	NaN	19.7866	NaN	NaN	NaN	NaN	NaN	NaN	NaN	NaN	NaN	18.2948	NaN	NaN	20.0947
XP_016768447.1	NaN	NaN	NaN	NaN	NaN	NaN	NaN	NaN	NaN	NaN	NaN	NaN	NaN	NaN	NaN	NaN	NaN	NaN	NaN	NaN	NaN	NaN	NaN	NaN	NaN	NaN	NaN	NaN	NaN
XP_016768463.1;XP_016768462.1	NaN	NaN	NaN	NaN	NaN	17.1648	NaN	NaN	NaN	NaN	NaN	17.5188	17.2908	NaN	NaN	NaN	NaN	15.9007	NaN	NaN	NaN	NaN	NaN	NaN	NaN	NaN	NaN	NaN	NaN
XP_026297457.1;XP_016768511.2	21.9782	22.6373	20.1254	NaN	NaN	NaN	15.8014	NaN	NaN	NaN	17.2749	NaN	NaN	NaN	NaN	NaN	NaN	NaN	NaN	NaN	NaN	NaN	21.5386	NaN	NaN	NaN	NaN	NaN	NaN
XP_016768618.1	NaN	16.8548	NaN	NaN	15.3943	NaN	NaN	NaN	NaN	NaN	NaN	NaN	NaN	NaN	NaN	NaN	16.3189	NaN	NaN	NaN	NaN	NaN	NaN	NaN	NaN	NaN	NaN	NaN	NaN
XP_016768634.1	NaN	NaN	NaN	NaN	NaN	NaN	NaN	NaN	NaN	NaN	NaN	NaN	NaN	17.2039	NaN	NaN	17.6341	18.3755	NaN	NaN	17.1502	NaN	NaN	NaN	23.8939	NaN	15.987	NaN	NaN
XP_623211.2;XP_016768638.1;XP_006562644.1;XP_623369.1;XP_006562641.1;XP_016768639.1;XP_006562642.1	19.4964	20.2305	18.4966	NaN	19.3506	19.9584	18.951	NaN	NaN	NaN	19.0015	18.728	NaN	19.4679	NaN	NaN	19.0124	19.1605	NaN	NaN	NaN	NaN	NaN	19.5079	19.1734	18.1385	18.9205	NaN	18.3014
XP_624014.2;XP_016768675.1	NaN	NaN	NaN	NaN	NaN	16.4696	NaN	NaN	NaN	NaN	NaN	NaN	NaN	NaN	NaN	NaN	NaN	16.7656	NaN	NaN	NaN	NaN	NaN	16.6903	NaN	NaN	NaN	NaN	NaN
XP_396725.4;XP_016768732.1	19.3252	NaN	20.1303	21.5056	21.3153	20.7334	20.68	20.0813	21.1332	20.8858	21.0457	20.9084	20.4772	21.355	20.0795	20.9338	21.0048	20.8246	20.567	20.8496	21.2541	NaN	NaN	20.5537	21.8209	21.5426	21.7175	21.1039	20.9202
XP_016768757.2	NaN	NaN	NaN	NaN	16.6266	16.0129	16.4715	NaN	NaN	NaN	NaN	16.5842	NaN	16.0622	NaN	NaN	NaN	16.3412	NaN	NaN	NaN	NaN	NaN	NaN	16.6153	NaN	16.7551	NaN	NaN
XP_016768816.2	NaN	17.7046	NaN	NaN	NaN	17.2713	NaN	NaN	NaN	16.0856	NaN	NaN	NaN	16.6051	NaN	NaN	NaN	NaN	NaN	NaN	NaN	NaN	NaN	NaN	NaN	NaN	16.9479	NaN	NaN
XP_016768886.2	22.5373	23.393	18.68	20.8226	17.9136	NaN	16.6165	21.0057	19.8676	20.6844	NaN	15.6436	NaN	20.1228	NaN	21.2336	21.4218	NaN	NaN	NaN	19.4237	19.5098	23.0117	21.2627	18.699	18.478	20.9386	21.6333	18.0973
XP_016768966.2	NaN	NaN	NaN	NaN	NaN	NaN	NaN	NaN	NaN	NaN	NaN	NaN	NaN	NaN	NaN	NaN	NaN	16.6637	NaN	NaN	NaN	NaN	NaN	NaN	NaN	NaN	17.0455	NaN	NaN
XP_016768976.1	21.5674	NaN	19.8321	19.4208	21.6372	20.1682	22.0022	NaN	22.1726	20.5294	19.4184	21.4312	20.0591	21.6553	NaN	22.8061	21.7272	19.6351	NaN	NaN	21.2329	NaN	NaN	NaN	NaN	NaN	20.8443	NaN	NaN
XP_016768985.2	NaN	NaN	18.922	19.5917	21.8896	17.9784	18.2725	NaN	20.7747	NaN	NaN	20.6319	NaN	21.6988	NaN	22.2407	22.5135	19.3838	20.7405	18.9609	19.708	NaN	NaN	NaN	NaN	19.3716	19.1043	20.1092	20.244
XP_016768986.1;XP_392175.2	NaN	NaN	NaN	17.2751	17.4094	NaN	NaN	NaN	NaN	NaN	NaN	NaN	NaN	NaN	NaN	NaN	NaN	17.4524	NaN	NaN	NaN	NaN	NaN	NaN	NaN	NaN	17.3026	NaN	NaN
XP_016769016.1	24.7408	24.8465	23.9998	24.8061	25.5248	25.3194	25.9462	26.2484	26.2327	25.405	25.354	25.9446	25.5596	25.86	26.2845	27.1768	26.0551	24.9399	26.3647	25.5181	25.8538	25.6528	24.0637	24.9747	25.0913	25.8017	25.3907	26.1328	26.9381
XP_016769017.1	NaN	NaN	NaN	19.1273	NaN	NaN	19.3601	NaN	19.9618	18.7762	18.7762	19.9023	19.1209	19.7224	21.002	21.0563	20.9577	19.1253	21.6359	21.447	19.8649	20.2903	NaN	18.3522	18.6801	20.6048	18.6702	20.2503	21.1823
XP_395960.3;XP_016769083.2	NaN	NaN	NaN	18.1277	NaN	18.7404	NaN	NaN	NaN	NaN	NaN	18.0038	NaN	NaN	NaN	NaN	NaN	18.2349	NaN	NaN	NaN	NaN	NaN	NaN	18.8664	NaN	18.2023	18.8898	NaN
XP_016769122.2	NaN	NaN	NaN	17.9242	17.3394	16.9683	NaN	NaN	17.0117	NaN	NaN	17.7247	17.7789	17.1561	NaN	NaN	17.2114	17.6303	NaN	NaN	NaN	NaN	NaN	NaN	17.6035	17.0641	17.9906	NaN	NaN
XP_016769151.1	18.3583	19.3169	18.8413	NaN	18.1587	18.2091	18.129	NaN	17.1493	18.0314	NaN	NaN	20.2098	NaN	NaN	17.9719	19.2705	17.8018	NaN	NaN	18.5464	NaN	NaN	18.1522	18.3264	17.9447	19.0433	19.0589	NaN
XP_026297871.1;XP_016769183.2;XP_016769182.2;XP_016769186.2;XP_016769185.2	23.288	23.4324	21.9198	20.1479	23.2233	21.0007	22.3723	NaN	24.2235	19.6433	21.7265	22.6251	21.872	22.8852	19.0524	24.2087	23.4759	21.3925	22.2275	NaN	22.0892	20.9958	19.912	21.4229	19.4334	19.378	21.7321	18.8003	18.0096
XP_625099.2;XP_016769224.1	19.3445	NaN	NaN	NaN	NaN	19.2687	NaN	NaN	NaN	NaN	NaN	NaN	NaN	18.9139	NaN	NaN	NaN	NaN	NaN	NaN	18.5868	NaN	NaN	18.7215	17.594	NaN	NaN	NaN	NaN
XP_016769263.1	NaN	NaN	NaN	19.1961	18.1643	18.8164	NaN	NaN	NaN	19.788	20.3193	20.0949	NaN	NaN	NaN	NaN	19.2976	17.8976	20.5194	NaN	NaN	NaN	NaN	17.9067	18.7615	19.6608	18.1683	20.365	20.8009
XP_016769264.1	NaN	NaN	19.2338	20.5827	17.9184	21.0348	17.3398	NaN	18.5486	22.4284	17.533	20.6154	19.9444	20.0247	NaN	23.9601	20.0177	17.2457	19.9508	23.0688	19.5939	NaN	NaN	17.4893	16.8284	20.8645	15.8457	19.12	24.527
XP_016769305.2	NaN	NaN	NaN	NaN	NaN	NaN	NaN	NaN	NaN	NaN	NaN	NaN	NaN	NaN	NaN	NaN	NaN	NaN	NaN	NaN	NaN	NaN	NaN	NaN	NaN	18.0073	NaN	NaN	NaN
XP_016769342.2	NaN	NaN	17.1938	14.8408	NaN	NaN	NaN	NaN	15.6794	NaN	NaN	NaN	NaN	NaN	NaN	NaN	NaN	NaN	19.9929	NaN	NaN	NaN	NaN	NaN	NaN	NaN	NaN	NaN	NaN
XP_016769350.2	19.8845	20.0047	20.4046	22.5471	22.4095	21.5902	22.0501	22.4383	22.0036	20.432	22.4795	21.925	22.0101	22.0231	21.0905	22.2701	22.0786	22.5351	22.4947	22.7443	22.3302	21.7511	21.5213	NaN	22.46	22.8035	22.2276	22.4177	21.2222
XP_016769404.1;XP_016769403.1	NaN	18.2006	NaN	20.1987	18.782	18.3209	NaN	NaN	18.2629	18.2673	18.2176	18.1213	18.8627	18.6882	NaN	19.692	18.7237	NaN	NaN	19.1275	NaN	NaN	NaN	17.4972	19.335	19.5261	18.1803	19.358	21.2805
XP_016769479.1	18.7354	NaN	NaN	19.2463	19.5922	18.9965	18.1482	NaN	18.4761	NaN	18.3141	18.6044	17.9677	19.0996	NaN	18.2421	17.7277	19.2502	NaN	NaN	NaN	NaN	NaN	19.3433	19.293	16.9132	18.7078	NaN	NaN
XP_623495.1;XP_016769524.1	26.1183	26.5337	26.3917	27.6391	27.9327	27.9799	26.8253	26.2236	27.1529	27.1404	27.3005	27.0284	27.4897	28.0099	24.8564	26.4324	26.8344	27.831	26.748	26.2905	28.1145	25.1835	27.3625	27.641	28.6043	26.8382	27.8331	26.75	26.0597
XP_624763.2;XP_016769531.2	19.5369	NaN	18.8393	20.2031	19.9112	19.0879	20.0543	NaN	19.6452	NaN	NaN	20.111	NaN	19.3075	NaN	18.2796	18.8081	19.2047	NaN	NaN	19.5753	NaN	NaN	NaN	20.2019	20.6919	19.5934	NaN	NaN
XP_016769562.1;XP_026298832.1	22.8359	21.8084	22.712	23.3847	22.7869	22.7909	23.0501	22.982	22.5621	23.0598	22.9045	23.022	23.0178	22.7522	22.7614	23.3793	22.9373	22.9838	23.4038	23.5352	23.2435	20.0874	22.7629	22.9356	23.1696	23.7657	22.9751	23.7459	23.3565
XP_026298575.1;XP_624798.3;XP_016769663.1;XP_026298576.1	18.9984	18.6592	NaN	20.1328	20.2113	19.8488	19.3589	NaN	19.7203	20.2396	19.4174	20.1922	21.0323	20.938	NaN	18.7186	20.617	19.4887	19.9073	NaN	NaN	NaN	20.1952	19.6901	20.6216	20.0269	20.1719	NaN	19.3092
XP_016769738.1	NaN	NaN	NaN	NaN	NaN	NaN	NaN	NaN	NaN	NaN	NaN	NaN	18.5742	NaN	NaN	NaN	NaN	NaN	NaN	NaN	NaN	NaN	NaN	NaN	NaN	NaN	NaN	NaN	NaN
XP_016769758.1	NaN	16.5493	NaN	NaN	NaN	NaN	NaN	NaN	NaN	NaN	NaN	NaN	NaN	NaN	NaN	NaN	NaN	NaN	NaN	NaN	NaN	NaN	NaN	NaN	NaN	NaN	NaN	NaN	NaN
XP_016769783.2;XP_026299043.1	18.8568	16.929	18.1759	NaN	NaN	17.6662	20.303	NaN	18.0117	NaN	NaN	18.0863	22.3909	17.2868	NaN	NaN	21.3202	19.4433	NaN	NaN	16.8059	NaN	NaN	18.2425	19.4561	NaN	NaN	19.2306	NaN
XP_016769793.1;XP_016769806.1;XP_001122092.2;XP_006571352.1;XP_006571354.1;XP_026301222.1;XP_006571358.1;XP_016769804.1;XP_006571357.1;XP_006571356.1;XP_026301200.1;XP_006571353.1;XP_006571351.1	19.2851	NaN	NaN	20.6989	20.7379	20.8929	19.3621	NaN	18.3452	NaN	20.918	19.9539	20.5221	20.9155	19.1008	NaN	NaN	20.1591	NaN	19.8408	20.1847	NaN	NaN	19.1958	19.6988	19.7733	20.1181	18.8873	19.8257
XP_016769887.1;XP_026299215.1;XP_006560175.1;XP_016769888.1;XP_026299216.1;XP_016769890.1	NaN	19.5605	19.1975	19.5373	18.4774	19.7596	19.5192	NaN	18.9755	22.0718	19.768	19.9569	18.9647	19.0148	NaN	21.847	19.2327	18.509	18.8349	21.0616	19.8445	NaN	20.0179	17.7677	NaN	20.1679	18.3917	19.7553	20.6042
XP_026299199.1;XP_016769919.1	NaN	NaN	NaN	NaN	NaN	NaN	NaN	NaN	NaN	NaN	NaN	NaN	NaN	NaN	NaN	16.4742	16.3218	NaN	NaN	NaN	NaN	NaN	NaN	NaN	NaN	NaN	NaN	NaN	17.7327
XP_026298974.1;XP_016769951.1	21.1026	21.7848	22.94	22.9104	22.3671	21.8546	23.4289	22.9517	22.1223	21.9323	22.4505	22.1611	24.4001	22.0923	22.2513	24.2321	23.7735	22.2245	23.1082	23.104	23.0425	NaN	21.8105	22.2213	22.2108	22.9197	23.8089	25.3054	22.3691
XP_016769986.1;XP_016769987.1;XP_006562914.1	NaN	NaN	NaN	20.2937	19.5085	18.2972	NaN	NaN	18.1477	NaN	17.7648	18.3472	18.3424	17.9967	NaN	18.031	19.0496	16.3936	NaN	NaN	NaN	NaN	NaN	NaN	19.0684	18.8567	18.7454	18.083	NaN
XP_393006.1;XP_016769990.1	NaN	NaN	NaN	19.259	19.6216	19.6482	16.9192	NaN	18.1356	NaN	20.1704	19.3541	17.2921	19.1926	NaN	18.9538	NaN	19.063	NaN	NaN	18.4357	NaN	NaN	19.0942	21.2846	NaN	19.9004	NaN	NaN
XP_026299009.1;XP_016769991.2	19.7371	NaN	NaN	18.0424	17.9738	17.8972	17.2345	NaN	17.8756	19.4263	17.6981	17.8665	18.4648	17.9142	NaN	19.3014	18.3903	18.1827	NaN	19.6918	NaN	NaN	NaN	18.6752	18.1562	18.4762	NaN	NaN	19.9161
XP_026299241.1;XP_016770065.2	NaN	NaN	NaN	19.9233	20.1076	18.0905	17.9414	NaN	17.5318	NaN	NaN	16.1229	NaN	16.7037	NaN	17.5361	18.6537	18.639	NaN	NaN	16.7764	NaN	NaN	18.7549	18.298	17.859	18.4166	NaN	18.9752
XP_016770111.1	21.8973	21.8822	19.8705	NaN	19.3128	19.2391	22.1368	NaN	19.4377	20.0994	19.4067	20.0293	21.4686	NaN	NaN	20.3968	20.5493	20.0668	NaN	NaN	19.8856	NaN	NaN	19.9737	19.4925	NaN	20.07	NaN	21.3086
XP_026299898.1;XP_016770230.2	NaN	NaN	NaN	NaN	NaN	NaN	NaN	NaN	NaN	NaN	NaN	NaN	NaN	NaN	NaN	NaN	NaN	NaN	NaN	NaN	NaN	NaN	NaN	NaN	NaN	NaN	NaN	NaN	NaN
XP_016770254.1	NaN	NaN	NaN	NaN	NaN	17.5716	NaN	NaN	NaN	17.7604	NaN	NaN	16.983	NaN	NaN	19.4643	NaN	NaN	NaN	18.5567	NaN	NaN	NaN	NaN	NaN	18.1005	NaN	NaN	20.0054
XP_016770294.1	23.8974	23.8294	24.3057	24.9034	24.7628	24.4854	23.6017	24.1776	24.1416	24.1085	24.2983	23.7438	24.5287	24.4469	22.2754	23.7234	24.7539	24.9431	24.6688	24.521	24.637	20.7071	24.956	24.7217	24.9214	24.2363	24.7634	25.1208	23.9276
XP_016770366.1;XP_016770365.1	20.6608	20.6763	20.8858	21.5616	21.5413	21.5958	21.327	22.7349	21.1632	20.9574	22.0249	21.1181	20.6191	21.3379	NaN	22.3439	22.2064	21.3544	21.4551	20.8031	21.4987	NaN	NaN	21.2656	22.1876	21.3696	21.5507	21.0956	21.6542
XP_016770426.1	20.0387	20.3582	21.4063	21.9767	21.8718	20.8784	20.8125	19.1099	21.2749	20.6672	21.3107	21.0167	21.619	21.3635	NaN	20.9171	21.72	21.5127	21.0742	18.5281	21.2168	NaN	20.1536	20.0335	21.7516	21.3979	21.6544	22.1929	21.013
XP_026299871.1;XP_016770515.1;XP_016770512.1;XP_016770509.1;XP_026299870.1;XP_026299869.1;XP_026299868.1;XP_026299867.1;XP_026299866.1;XP_026299865.1	NaN	NaN	NaN	18.1627	18.338	18.3507	16.9303	NaN	17.5813	NaN	18.1965	17.8756	17.789	17.9913	NaN	NaN	NaN	18.5295	NaN	NaN	NaN	NaN	NaN	18.2219	18.299	18.1978	17.7482	NaN	NaN
XP_016770523.2	18.3572	NaN	18.4605	20.768	20.9079	20.0466	NaN	19.2403	19.0949	NaN	19.3486	19.7401	19.2923	19.7527	NaN	19.2895	18.4022	19.1626	NaN	NaN	NaN	NaN	NaN	19.8618	20.1825	20.0181	20.5539	NaN	20.3534
XP_016770581.1;XP_016770580.1;XP_016770578.1	NaN	NaN	NaN	NaN	17.9918	17.4564	NaN	NaN	16.6314	NaN	NaN	NaN	17.8261	17.0919	NaN	NaN	NaN	NaN	NaN	NaN	NaN	NaN	NaN	NaN	NaN	18.966	NaN	NaN	NaN
XP_016770592.1;XP_026299378.1	NaN	NaN	NaN	NaN	NaN	16.6591	NaN	NaN	NaN	NaN	NaN	NaN	NaN	NaN	NaN	NaN	NaN	15.892	NaN	NaN	NaN	NaN	NaN	NaN	NaN	NaN	NaN	NaN	NaN
XP_016770600.2	NaN	16.797	NaN	16.9605	16.7435	17.8015	16.904	NaN	17.225	17.883	NaN	17.7812	17.2513	16.8985	NaN	21.9603	16.7614	16.4442	NaN	NaN	16.3768	NaN	NaN	NaN	NaN	NaN	NaN	NaN	18.6572
XP_026299392.1;XP_016770661.2	NaN	NaN	NaN	NaN	NaN	NaN	NaN	NaN	NaN	NaN	NaN	NaN	NaN	NaN	NaN	NaN	NaN	NaN	NaN	NaN	NaN	NaN	NaN	NaN	NaN	NaN	NaN	NaN	NaN
XP_016770707.1;XP_016770706.1	18.1163	18.0871	NaN	NaN	NaN	17.3189	NaN	NaN	NaN	NaN	NaN	NaN	NaN	NaN	NaN	NaN	NaN	NaN	NaN	NaN	NaN	NaN	NaN	NaN	NaN	NaN	16.371	NaN	NaN
XP_016770755.1	NaN	NaN	NaN	NaN	NaN	18.3736	NaN	NaN	17.5862	NaN	NaN	NaN	17.8479	18.3949	NaN	NaN	17.6417	18.2914	NaN	NaN	NaN	NaN	NaN	NaN	NaN	NaN	17.9434	NaN	NaN
XP_396993.3;XP_016770770.1	19.9037	NaN	NaN	NaN	NaN	20.1992	NaN	NaN	NaN	NaN	NaN	NaN	NaN	19.7247	NaN	NaN	NaN	19.4051	NaN	NaN	NaN	NaN	NaN	NaN	19.6021	NaN	19.3238	NaN	NaN
XP_623663.1;XP_016770800.1;XP_016770799.1	20.8062	21.1057	19.6919	20.7145	21.2347	22.2437	22.3909	21.9776	22.5397	23.9264	20.1784	21.5546	21.2343	20.8137	20.8837	22.2895	21.8073	20.3781	20.8218	NaN	21.2613	NaN	22.6258	21.2676	21.4849	22.0212	21.6021	21.0731	20.1396
XP_016770883.1	NaN	NaN	NaN	NaN	NaN	NaN	NaN	NaN	NaN	NaN	NaN	NaN	NaN	NaN	NaN	16.7248	NaN	NaN	NaN	NaN	NaN	NaN	NaN	NaN	NaN	NaN	NaN	NaN	NaN
XP_393876.1;XP_016770895.1	24.4002	24.3093	24.2383	22.7153	23.06	24.179	22.9986	20.9329	23.8393	23.795	21.9092	23.2547	23.7357	23.8858	NaN	20.8829	23.0351	23.7748	NaN	22.9227	23.3798	22.4737	21.6667	23.5621	22.9739	21.3191	23.9398	21.7349	22.4692
XP_016770897.1;XP_395643.2	NaN	NaN	NaN	NaN	17.0275	17.3675	NaN	NaN	NaN	NaN	NaN	NaN	NaN	16.8815	NaN	NaN	NaN	17.2466	NaN	NaN	NaN	NaN	NaN	NaN	NaN	NaN	16.7545	NaN	NaN
XP_026298109.1;XP_016770898.2;XP_003251367.1;XP_001120521.1;XP_006561354.1;XP_393173.2;XP_024330299.1;KKO74557.1;EQB61136.1;EEQ82156.1	24.2274	23.6796	24.3142	24.8563	24.713	24.7125	25.2297	25.6685	25.2081	24.3413	25.2591	25.6142	24.9356	24.7771	26.0761	25.2689	23.3392	24.3892	24.6677	24.556	23.8168	23.8213	25.5264	24.5026	24.5148	25.3011	24.6978	24.3186	23.481
XP_016770900.1	18.4254	18.5025	18.9341	18.7228	18.6645	17.7926	19.1685	NaN	18.0349	NaN	18.2941	NaN	17.9517	18.3067	NaN	17.9905	18.1363	18.8059	NaN	NaN	18.8889	NaN	NaN	18.4708	18.7022	NaN	19.128	NaN	18.1411
XP_016770906.1	NaN	17.7322	NaN	NaN	NaN	20.4131	18.7162	NaN	NaN	NaN	NaN	19.3412	18.9755	17.4369	NaN	NaN	NaN	NaN	NaN	NaN	NaN	NaN	NaN	NaN	18.9873	NaN	NaN	NaN	NaN
XP_016770924.1	19.2784	20.5133	20.047	20.4111	20.4717	20.217	21.3482	NaN	20.7924	19.9257	20.9095	20.7782	19.9269	20.2527	NaN	20.1129	20.7369	20.9459	21.9121	19.458	20.4317	NaN	NaN	21.1122	21.2331	20.2336	21.3442	NaN	21.9913
XP_016770967.1;XP_016770966.1	NaN	NaN	NaN	NaN	NaN	NaN	NaN	NaN	NaN	NaN	NaN	NaN	NaN	NaN	NaN	16.396	NaN	NaN	NaN	NaN	NaN	NaN	NaN	NaN	NaN	NaN	NaN	NaN	NaN
XP_016770968.1	NaN	NaN	NaN	18.3459	17.7667	18.6787	NaN	NaN	NaN	20.4305	NaN	18.8664	18.6696	NaN	NaN	19.9596	18.7595	NaN	NaN	20.356	19.1748	NaN	NaN	NaN	17.7871	19.4377	NaN	19.8145	22.1689
XP_016771089.2	NaN	16.5404	NaN	15.4701	16.2927	15.1997	NaN	NaN	NaN	NaN	NaN	NaN	13.9143	16.0632	NaN	15.6704	17.5556	NaN	NaN	NaN	NaN	NaN	NaN	14.1062	NaN	NaN	17.0668	NaN	NaN
XP_026301847.1;XP_026301846.1;XP_016771171.1;XP_026301849.1;XP_016771172.2;XP_026301848.1	NaN	NaN	NaN	NaN	NaN	19.3984	NaN	NaN	NaN	17.6787	NaN	NaN	NaN	NaN	NaN	NaN	NaN	18.2598	NaN	NaN	NaN	NaN	NaN	NaN	NaN	NaN	NaN	NaN	NaN
XP_016771183.1	23.8547	25.0884	24.1536	NaN	20.8681	18.1101	22.6977	24.2277	22.1051	23.4806	22.2838	21.5795	18.9641	NaN	NaN	20.9627	18.3351	22.7955	24.7906	19.5329	21.5658	25.9295	26.2296	23.6634	21.7801	22.7978	20.1493	24.2678	18.5312
XP_016771235.1;XP_016771234.1;XP_016771233.1;XP_016771237.1;XP_016771236.1;XP_006559380.1	19.7957	19.4629	20.6698	20.8862	21.1511	22.1712	20.2282	NaN	20.2398	NaN	20.5237	20.7795	21.6164	20.6128	NaN	20.0726	19.6392	21.7978	NaN	NaN	17.2929	NaN	18.1962	21.0941	20.9933	19.1102	20.0506	NaN	18.4928
XP_016771280.1;XP_624130.2	NaN	NaN	NaN	17.2322	NaN	NaN	NaN	NaN	NaN	NaN	NaN	NaN	NaN	NaN	NaN	NaN	NaN	NaN	NaN	NaN	NaN	NaN	NaN	NaN	NaN	NaN	19.5753	NaN	NaN
XP_016771299.2	NaN	NaN	NaN	NaN	17.3637	17.7579	NaN	NaN	17.1462	NaN	NaN	NaN	16.9667	17.6444	NaN	NaN	NaN	18.0338	NaN	NaN	NaN	NaN	NaN	16.5963	NaN	NaN	16.9457	NaN	NaN
XP_026300444.1;XP_026300443.1;XP_016771375.1;XP_016771373.1;XP_016771376.2;XP_016771372.1;XP_016771371.1;XP_016771370.1	NaN	18.7708	NaN	NaN	NaN	NaN	22.5974	NaN	NaN	NaN	22.4382	21.4547	20.0789	NaN	NaN	21.5012	NaN	17.1075	18.4038	NaN	NaN	NaN	NaN	NaN	NaN	17.7769	NaN	NaN	NaN
XP_016771617.1;XP_016771616.1;XP_016771615.1;XP_016771614.1;XP_016771613.1;XP_016771612.1;XP_026300737.1;XP_026300736.1;XP_026300735.1	21.746	22.0911	21.6275	22.3621	22.3844	22.5009	21.1671	NaN	22.3134	19.9985	22.5418	22.0543	22.961	22.4556	NaN	21.5345	20.9476	22.1843	NaN	20.7997	21.5194	NaN	NaN	22.1613	22.4017	22.3845	21.6973	21.3569	21.3072
XP_016771646.2	NaN	NaN	NaN	NaN	NaN	NaN	NaN	NaN	NaN	17.774	NaN	NaN	NaN	NaN	NaN	18.2726	NaN	NaN	NaN	NaN	NaN	NaN	NaN	NaN	NaN	NaN	NaN	NaN	NaN
XP_016771663.1;XP_016771662.1;XP_016771661.1;XP_016771660.1;XP_016771659.1;XP_016771658.1;XP_026300800.1;XP_026300799.1;XP_016771655.2;XP_016771654.2;XP_026300798.1;XP_026300801.1	21.2691	21.178	21.923	22.6894	22.0941	21.8354	22.1497	21.517	21.6483	22.1375	21.85	22.1097	21.9603	21.8856	19.7909	22.1914	21.2616	22.5686	21.3491	20.3179	21.9243	NaN	NaN	22.6733	22.59	23.0184	22.8876	22.5109	20.8666
XP_016771686.2;XP_016771691.2;XP_016771689.2	NaN	NaN	NaN	NaN	NaN	NaN	NaN	NaN	NaN	NaN	NaN	NaN	NaN	NaN	NaN	NaN	NaN	NaN	NaN	NaN	NaN	NaN	NaN	NaN	NaN	NaN	NaN	NaN	NaN
XP_016771693.2;XP_016771688.2;XP_016771684.2;XP_016771685.2;XP_016771683.2	18.7634	18.7038	19.0493	19.6172	20.8551	20.0266	18.0801	NaN	18.8563	NaN	19.0846	18.8286	18.7994	18.9794	NaN	18.2483	NaN	19.8189	NaN	NaN	NaN	NaN	NaN	19.2311	17.9445	16.4219	19.1357	NaN	NaN
XP_016771717.1;XP_392005.3	NaN	NaN	NaN	18.1253	17.7525	16.9583	NaN	NaN	17.7585	NaN	17.4339	17.2156	17.654	17.4879	NaN	16.8789	NaN	NaN	NaN	NaN	NaN	NaN	NaN	NaN	NaN	NaN	17.6061	NaN	NaN
XP_395129.4;XP_016771800.1	NaN	NaN	NaN	NaN	NaN	NaN	NaN	NaN	NaN	NaN	NaN	NaN	NaN	NaN	NaN	NaN	NaN	NaN	NaN	NaN	NaN	NaN	NaN	NaN	18.6221	NaN	NaN	NaN	NaN
XP_016771803.1	22.4869	22.57	22.3242	23.5821	23.4472	23.0771	23.2907	22.868	23.0288	22.3367	23.2328	23.1265	23.1606	23.1876	NaN	22.7454	23.0348	23.312	22.0256	21.7275	23.3665	NaN	NaN	23.3485	23.0908	23.4443	23.3802	23.1724	22.8212
XP_016771816.1	NaN	NaN	NaN	16.7839	NaN	17.6808	NaN	NaN	NaN	17.8125	NaN	NaN	NaN	NaN	NaN	22.7091	NaN	NaN	NaN	19.704	NaN	NaN	NaN	NaN	NaN	NaN	NaN	NaN	21.3819
XP_016771837.1;XP_006563063.1	22.4726	21.7905	22.5911	21.5247	22.1155	22.7858	21.0643	NaN	22.7027	21.2819	21.1473	21.3178	21.692	22.0394	NaN	NaN	21.6526	23.0552	NaN	NaN	21.9306	NaN	NaN	22.4021	22.2491	19.4514	22.1683	18.9547	NaN
XP_016771850.1	22.2189	21.4097	23.0294	23.4621	23.5648	23.5989	21.1309	19.461	23.2523	23.0231	23.1022	22.6397	23.0386	23.5414	NaN	22.8966	22.5764	23.9971	19.1789	NaN	23.1184	NaN	NaN	23.8361	23.8053	22.2784	24.3366	23.3416	19.5234
XP_623380.2;XP_016771931.1;XP_006557612.1;XP_006557610.1	19.7736	19.2702	19.9722	20.4638	19.7977	19.4387	19.2167	19.4924	18.9012	NaN	19.8434	19.239	21.0457	18.9773	NaN	19.3727	20.0655	19.906	20.1103	19.6757	20.0574	NaN	NaN	20.0697	20.405	20.4507	19.6752	20.485	19.4291
XP_016771940.1;XP_026299153.1;XP_016771939.1	17.5197	NaN	NaN	17.343	NaN	NaN	NaN	NaN	17.7318	NaN	NaN	NaN	NaN	17.5131	NaN	NaN	NaN	18.5214	NaN	NaN	17.7549	NaN	NaN	17.4827	18.1358	NaN	18.726	NaN	NaN
XP_016771943.1	20.7154	22.5847	22.3292	23.0271	22.7533	22.8436	22.0398	21.6133	21.9068	22.6	21.9958	22.6021	23.094	22.9877	20.1173	22.7171	22.3816	22.01	21.2765	21.5081	22.7824	20.9027	22.1819	23.1708	23.3239	22.156	23.4545	23.5824	20.388
XP_016771975.2	17.6306	NaN	18.2642	16.1219	16.9516	NaN	NaN	NaN	16.9631	NaN	NaN	NaN	NaN	16.6102	NaN	NaN	16.3077	17.8352	NaN	NaN	NaN	NaN	NaN	NaN	17.7704	NaN	17.4469	NaN	NaN
XP_016771976.2	NaN	NaN	NaN	NaN	NaN	NaN	NaN	NaN	NaN	NaN	NaN	NaN	NaN	NaN	NaN	17.5493	NaN	NaN	NaN	18.8184	NaN	NaN	NaN	NaN	NaN	NaN	NaN	NaN	19.1009
XP_016771991.1	19.8832	20.0552	NaN	NaN	NaN	NaN	19.6908	19.2104	18.7219	19.0428	18.7817	NaN	NaN	NaN	NaN	NaN	NaN	18.6596	NaN	NaN	17.383	NaN	22.887	20.4156	18.2715	19.0859	17.6235	19.5613	NaN
XP_625215.4;XP_016772001.1	NaN	NaN	NaN	NaN	NaN	NaN	NaN	NaN	NaN	NaN	NaN	NaN	19.313	NaN	NaN	NaN	NaN	NaN	NaN	NaN	NaN	NaN	NaN	NaN	NaN	NaN	NaN	NaN	NaN
XP_016772008.1	NaN	NaN	NaN	20.5534	19.2423	20.1375	18.6404	NaN	18.5085	21.5244	19.3228	20.0445	18.2967	19.7742	20.2961	23.0614	19.8765	20.1873	21.8217	24.01	20.5435	20.9748	NaN	19.4916	19.8055	21.6077	20.086	21.2812	23.8068
XP_016772010.2	NaN	NaN	NaN	NaN	NaN	18.035	NaN	NaN	NaN	NaN	NaN	NaN	NaN	18.0094	NaN	NaN	NaN	17.6951	NaN	NaN	NaN	NaN	NaN	NaN	NaN	NaN	NaN	NaN	NaN
XP_016772012.1	28.7265	28.3195	25.9158	27.5696	25.6524	27.2828	29.6066	25.9689	26.3933	27.6857	28.36	28.86	27.3569	26.2551	25.6776	28.9353	27.0924	26.4337	27.3609	26.2872	26.7165	25.5462	26.2081	26.4114	26.3427	28.071	26.001	27.6693	29.0084
XP_016772013.2	NaN	NaN	NaN	NaN	NaN	15.358	NaN	17.9103	NaN	NaN	NaN	NaN	NaN	NaN	NaN	NaN	15.9818	NaN	17.5506	NaN	NaN	NaN	NaN	NaN	NaN	NaN	NaN	NaN	NaN
XP_016772024.1	NaN	NaN	NaN	NaN	NaN	20.9559	NaN	NaN	NaN	NaN	NaN	NaN	17.4722	19.6501	NaN	NaN	18.1658	19.7509	NaN	NaN	NaN	NaN	NaN	NaN	NaN	NaN	17.8413	NaN	NaN
XP_016772081.1	NaN	NaN	NaN	NaN	NaN	18.2472	NaN	20.3172	NaN	20.3579	NaN	NaN	NaN	18.8036	NaN	20.6216	NaN	NaN	NaN	21.6691	NaN	NaN	NaN	NaN	NaN	19.7043	18.5089	NaN	21.5065
XP_016772082.1	17.4298	NaN	NaN	NaN	NaN	NaN	NaN	NaN	19.7126	NaN	NaN	17.1818	NaN	NaN	NaN	18.9792	NaN	NaN	NaN	NaN	NaN	NaN	NaN	NaN	NaN	NaN	NaN	NaN	NaN
XP_016772103.2	23.235	21.9544	21.601	20.9961	22.5601	22.379	22.7706	NaN	24.3201	22.2611	NaN	22.582	23.8032	23.614	NaN	20.219	21.7232	21.6486	NaN	NaN	22.1317	NaN	NaN	20.9016	22.4968	NaN	22.7212	NaN	NaN
XP_016772139.1	24.9679	24.4358	24.1534	25.489	24.8655	24.3547	25.2049	24.2676	25.0911	25.3484	24.2815	24.7429	24.7698	25.0649	24.8596	25.1393	24.8694	24.3211	25.1031	25.1586	24.7491	24.166	24.8474	24.6948	24.6058	25.5274	25.1323	24.9615	25.3558
XP_016772143.2	NaN	NaN	NaN	NaN	NaN	NaN	NaN	NaN	NaN	NaN	NaN	NaN	NaN	NaN	NaN	NaN	NaN	NaN	NaN	NaN	NaN	NaN	NaN	NaN	NaN	NaN	NaN	NaN	NaN
XP_026301707.1;XP_026301661.1;XP_016772147.2	NaN	NaN	NaN	NaN	NaN	NaN	NaN	NaN	NaN	NaN	NaN	NaN	NaN	NaN	NaN	NaN	NaN	NaN	NaN	NaN	NaN	NaN	NaN	NaN	NaN	NaN	NaN	NaN	NaN
XP_016772178.1	NaN	NaN	NaN	16.5872	NaN	NaN	NaN	NaN	NaN	NaN	NaN	NaN	NaN	NaN	NaN	NaN	NaN	NaN	NaN	NaN	NaN	NaN	NaN	NaN	NaN	NaN	NaN	17.3507	NaN
XP_016772183.1;XP_006560164.1;XP_006560163.1;XP_006560162.1	19.3579	20.5479	NaN	22.4889	21.9118	21.9336	22.1736	20.2213	21.5047	22.2557	21.7473	22.2593	21.4603	22.0594	19.9399	23.3199	22.0209	21.717	21.725	21.7804	21.6384	NaN	21.2479	20.4896	22.1763	22.309	21.8335	21.6472	22.7957
XP_016772200.1;XP_016772201.1	NaN	NaN	NaN	NaN	NaN	NaN	21.411	NaN	NaN	NaN	NaN	19.7775	19.6064	NaN	NaN	19.5328	NaN	NaN	NaN	NaN	NaN	NaN	NaN	NaN	NaN	NaN	NaN	NaN	18.8028
XP_026301077.1;XP_016772254.2	26.0566	25.7634	25.3934	25.4933	24.4686	25.2042	24.8893	24.6123	25.5271	25.5618	24.4916	24.8801	24.8268	24.9917	23.3369	25.3161	25.8505	25.9164	23.5845	24.8953	25.7355	24.9474	NaN	25.8355	25.6808	24.9575	25.3696	25.1623	25.0289
XP_026301080.1;XP_016772258.2	24.0544	24.5597	23.9881	23.5777	23.8807	23.886	23.5414	23.5449	23.9138	24.2224	23.1998	23.8052	24.1376	24.5398	23.108	24.0918	24.1322	23.4843	23.3709	23.8436	24.3187	22.5116	24.1121	23.8206	24.4041	23.6941	24.2508	24.6416	23.9022
XP_016772335.1	22.8826	18.52	22.8272	23.6026	23.4833	23.5882	23.3649	22.9451	23.2591	23.9326	23.6797	23.7036	23.2721	23.9112	22.4691	22.8699	22.5423	23.7544	23.5265	23.1053	23.3797	NaN	21.4882	22.9779	24.1462	24.1621	23.6511	23.0034	23.4511
XP_016772427.1	24.767	25.1729	24.602	22.7131	25.4353	23.7158	25.2278	25.2286	26.6352	21.9725	23.5495	25.2409	24.1575	25.5656	23.7894	26.9543	25.446	23.8415	23.8965	23.3847	24.7136	23.4689	23.4842	24.5813	23.4619	24.3481	25.2286	25.1876	25.4115
XP_016772428.2	22.2589	20.0688	20.8682	16.7686	18.2309	16.7994	20.2341	NaN	21.6826	NaN	19.6339	20.7195	18.4559	21.0434	NaN	23.6189	21.6595	18.751	20.9623	NaN	20.6637	NaN	NaN	19.7716	19.3806	21.3183	20.2196	19.8823	20.8306
XP_016772429.1;XP_397291.2	21.6484	21.5417	20.0381	20.7476	20.2221	21.4626	20.4	NaN	21.1558	21.1577	20.364	20.3599	20.3493	21.1336	NaN	19.7724	21.4495	21.3618	20.7997	20.5173	21.1632	NaN	NaN	20.9869	21.1106	21.0638	20.9255	20.5044	21.6609
XP_016772434.2	NaN	NaN	NaN	NaN	NaN	NaN	NaN	NaN	NaN	NaN	NaN	NaN	NaN	NaN	NaN	NaN	NaN	NaN	NaN	NaN	NaN	NaN	NaN	NaN	NaN	NaN	NaN	NaN	NaN
XP_396572.3;XP_016772439.2	19.1888	NaN	18.3325	NaN	NaN	18.6369	NaN	NaN	NaN	17.8371	NaN	NaN	17.5188	19.4392	NaN	NaN	17.967	18.98	NaN	NaN	NaN	NaN	NaN	18.3872	18.2797	NaN	18.3718	NaN	NaN
XP_016772473.2	18.6326	NaN	19.0419	17.5434	NaN	NaN	NaN	NaN	18.2722	NaN	NaN	NaN	NaN	NaN	NaN	NaN	18.9444	19.2782	NaN	NaN	NaN	NaN	NaN	18.513	NaN	NaN	18.2494	NaN	NaN
XP_016772479.1;XP_026301520.1;XP_006563168.1;XP_006563167.1	21.2903	20.2316	22.6283	23.492	23.1374	23.0913	23.5606	22.878	22.5855	23.6083	22.0893	23.4855	23.0969	22.8452	20.0422	22.7297	23.0821	23.1203	23.3084	22.0376	23.3987	NaN	20.1856	22.7051	23.783	23.2251	23.3298	23.7743	23.3047
XP_016772524.2;XP_624467.1;XP_026301659.1;XP_016772523.1	20.8444	NaN	19.4929	21.2528	21.0037	20.0513	20.6635	20.4032	20.7362	20.3221	20.5045	21.209	20.0817	20.7863	NaN	21.7654	20.039	20.411	21.4053	20.6562	20.9523	NaN	20.2034	20.3915	20.2056	20.7774	20.6885	21.0876	NaN
XP_397330.3;XP_016772586.1	21.8633	21.7315	22.3381	20.0509	21.5331	22.5492	18.559	NaN	21.2536	21.9651	19.9393	19.6003	20.1348	21.6453	NaN	16.6547	21.8087	22.3077	NaN	NaN	20.8623	NaN	19.9617	22.2539	22.4676	18.8014	22.0159	20.4576	NaN
XP_016772605.1	17.9872	20.0204	19.2191	22.2273	21.9068	23.0807	22.1982	22.7088	22.2072	23.5946	22.0804	23.1492	21.5114	22.3438	NaN	24.0415	22.8783	22.1067	23.0775	23.9823	22.6448	NaN	20.2729	NaN	21.3461	22.4922	20.5243	23.1388	23.71
XP_016772662.1	NaN	NaN	NaN	18.4021	18.291	17.9491	NaN	NaN	17.27	17.2504	NaN	18.031	NaN	NaN	NaN	17.3839	18.29	18.4364	NaN	NaN	18.2996	NaN	NaN	NaN	NaN	18.4832	18.5124	18.9516	18.3194
XP_016772675.1	22.4048	22.0521	21.6781	23.0537	22.5586	21.8576	22.7416	22.2061	22.9222	23.5538	22.0321	21.8104	22.632	19.2746	22.1501	22.9735	21.7092	22.759	22.5502	23.6682	23.2094	NaN	21.9789	22.4901	NaN	23.8034	22.681	23.6391	23.3458
XP_016772823.1;XP_006572068.1;XP_016772825.1	NaN	NaN	NaN	17.5668	17.7588	NaN	NaN	NaN	NaN	NaN	NaN	17.0641	17.1965	NaN	NaN	NaN	NaN	17.4179	NaN	NaN	NaN	NaN	NaN	NaN	NaN	NaN	NaN	NaN	NaN
XP_395852.4;XP_016772826.1	20.1268	19.8537	19.5317	NaN	20.2261	19.6362	19.769	20.1893	19.3732	19.0018	19.6651	19.9102	18.9178	19.2383	NaN	20.0113	20.3162	19.7083	NaN	NaN	19.5909	NaN	21.6859	20.2125	20.3594	NaN	19.5611	19.0052	NaN
XP_016772830.1	19.4536	20.4132	18.6287	20.3183	18.5941	21.0823	20.3396	21.5013	19.9155	22.7481	20.0552	21.5893	20.7995	19.7519	20.5017	23.2269	20.3942	19.8316	21.2805	22.759	20.4832	21.0568	NaN	18.8065	19.2131	21.4968	18.6352	20.4354	23.3419
XP_392903.1;XP_016772903.1	NaN	NaN	NaN	NaN	NaN	18.413	NaN	NaN	NaN	NaN	NaN	NaN	NaN	NaN	NaN	NaN	NaN	18.4651	NaN	NaN	NaN	NaN	NaN	18.6043	NaN	NaN	18.3644	NaN	NaN
XP_026299027.1;XP_016772929.2;XP_016772926.2	NaN	NaN	NaN	18.3452	18.3021	NaN	NaN	NaN	NaN	NaN	NaN	NaN	NaN	NaN	NaN	NaN	NaN	NaN	NaN	NaN	NaN	NaN	NaN	NaN	17.8786	NaN	NaN	NaN	NaN
XP_623603.1;XP_016772970.1	22.0033	21.6518	22.1108	21.9495	23.1201	21.8799	23.8347	22.2159	23.3416	21.3672	21.8182	22.8506	23.5375	23.1446	NaN	24.1419	24.294	22.3672	23.4151	21.0272	22.4488	19.725	22.2237	22.5366	21.9713	22.132	22.607	23.4016	22.8013
XP_016773003.2;XP_026301753.1;XP_016773007.2;XP_016773006.2;XP_016773005.2;XP_016773004.2	18.7556	NaN	19.25	NaN	17.615	19.2412	NaN	NaN	18.808	16.8531	NaN	NaN	17.5274	17.6145	NaN	NaN	17.8957	18.3701	NaN	NaN	18.7293	NaN	NaN	19.2112	NaN	NaN	19.1062	NaN	NaN
XP_625152.1;XP_016773031.1	20.928	21.5552	NaN	22.0701	21.9695	22.1311	21.1873	NaN	21.9747	22.0541	21.8134	20.6721	21.5909	23.0166	NaN	22.2127	22.1627	22.5997	NaN	NaN	22.4479	NaN	NaN	22.352	22.3544	21.9987	23.4373	22.1278	NaN
XP_016773045.1;XP_026301728.1	NaN	NaN	NaN	19.8698	17.8965	17.7726	18.359	NaN	18.4685	NaN	NaN	NaN	19.5622	18.2874	NaN	NaN	18.571	17.1071	NaN	NaN	NaN	NaN	NaN	18.1637	19.3567	17.6041	19.4038	NaN	NaN
XP_016773107.2;XP_026302065.1;XP_006558666.1;XP_397273.4	NaN	NaN	NaN	19.1162	18.7022	18.1474	NaN	NaN	NaN	NaN	NaN	NaN	17.6254	17.7961	NaN	18.5838	17.5626	NaN	18.0239	NaN	NaN	NaN	NaN	NaN	18.3922	NaN	18.731	NaN	NaN
XP_016773166.1;XP_016773168.1	18.1751	NaN	NaN	18.0903	18.2356	17.7317	17.808	NaN	17.0847	NaN	18.3356	19.0494	17.7542	17.0392	NaN	NaN	NaN	17.8085	NaN	NaN	17.7056	NaN	NaN	18.4851	17.8626	18.6749	17.7654	18.4189	19.1585
XP_016773276.1;XP_016773275.1	NaN	17.6237	17.0638	NaN	17.3797	17.5406	NaN	NaN	NaN	NaN	NaN	NaN	17.6731	17.8795	NaN	NaN	17.1668	17.6505	NaN	NaN	NaN	NaN	NaN	18.145	17.3639	NaN	NaN	NaN	NaN
XP_016773296.1;XP_624006.3	NaN	NaN	NaN	17.1981	17.8382	16.8478	NaN	NaN	NaN	NaN	NaN	NaN	NaN	NaN	NaN	NaN	17.0849	17.0291	NaN	NaN	16.6057	NaN	NaN	NaN	NaN	NaN	16.8863	NaN	NaN
XP_016773331.2;XP_026302128.1;XP_026302129.1	NaN	NaN	NaN	NaN	NaN	NaN	NaN	NaN	NaN	NaN	NaN	NaN	NaN	NaN	NaN	17.5072	NaN	NaN	NaN	NaN	NaN	NaN	NaN	NaN	NaN	NaN	NaN	NaN	18.8462
XP_016773364.2	19.2252	20.1483	19.12	18.5104	18.9731	18.8781	18.7176	NaN	18.3483	16.8276	18.9142	19.359	19.1819	18.3433	NaN	19.2316	17.9801	19.8148	NaN	NaN	18.8765	NaN	NaN	19.5747	19.2987	18.5545	19.2609	NaN	18.0366
XP_016773396.2;XP_016773400.2;XP_016773398.2;XP_016773395.2	NaN	NaN	NaN	NaN	NaN	NaN	NaN	NaN	NaN	NaN	NaN	NaN	NaN	NaN	NaN	NaN	NaN	NaN	NaN	NaN	NaN	NaN	NaN	NaN	NaN	NaN	NaN	NaN	NaN
XP_016773511.1	NaN	NaN	NaN	NaN	NaN	NaN	NaN	NaN	NaN	NaN	NaN	NaN	NaN	NaN	NaN	NaN	NaN	NaN	NaN	NaN	NaN	NaN	NaN	NaN	NaN	NaN	NaN	NaN	NaN
XP_016773513.1	NaN	NaN	NaN	NaN	NaN	NaN	NaN	NaN	NaN	NaN	NaN	NaN	NaN	NaN	NaN	NaN	NaN	NaN	NaN	NaN	NaN	NaN	NaN	NaN	NaN	NaN	NaN	NaN	NaN
XP_016773517.2	20.1165	20.935	20.2841	NaN	18.5988	19.2572	20.1006	20.1517	19.8557	NaN	NaN	NaN	21.1308	NaN	NaN	18.458	21.6787	19.7418	NaN	NaN	20.9687	NaN	NaN	20.0469	NaN	NaN	20.1003	21.7934	NaN
XP_016773546.1;XP_016773545.1	NaN	NaN	NaN	NaN	NaN	NaN	19.2053	NaN	NaN	NaN	17.4249	17.8259	NaN	NaN	NaN	17.8858	NaN	NaN	18.0708	NaN	NaN	NaN	NaN	NaN	NaN	NaN	NaN	NaN	18.6557
XP_016773628.1;XP_026294968.1;XP_026294966.1	23.5443	21.8379	NaN	23.544	21.8176	22.434	23.2353	NaN	23.2656	23.9286	NaN	NaN	22.7486	22.6256	NaN	23.1384	24.0296	22.5091	NaN	25.5207	23.4169	25.6421	24.0777	NaN	23.1054	23.3529	23.5753	23.1099	NaN
XP_016773638.2	NaN	NaN	NaN	17.4138	16.6374	NaN	NaN	NaN	NaN	NaN	NaN	NaN	NaN	NaN	NaN	NaN	NaN	16.8025	NaN	NaN	NaN	NaN	NaN	NaN	NaN	17.6939	NaN	NaN	NaN
XP_026294635.1;XP_026294634.1;XP_026294633.1;XP_026294632.1	NaN	NaN	NaN	NaN	NaN	17.0275	NaN	NaN	NaN	NaN	NaN	NaN	NaN	NaN	NaN	NaN	NaN	NaN	NaN	NaN	NaN	NaN	NaN	NaN	NaN	NaN	NaN	NaN	NaN
XP_026294636.1;XP_026294637.1;XP_026294638.1	20.4003	22.0568	21.8596	22.9878	22.2577	22.3955	21.5468	19.5241	21.9046	21.8649	22.0246	21.008	21.665	22.1782	19.9317	20.5647	22.4533	22.288	22.3187	21.4263	22.7297	NaN	21.3894	22.3774	22.7599	22.455	22.9411	22.4458	20.8059
XP_026294689.1;XP_026294657.1;XP_026294642.1;XP_026294669.1;XP_026294662.1;XP_026294661.1;XP_026294655.1;XP_026294651.1;XP_026294652.1;XP_026294653.1;XP_026294654.1;XP_026294656.1;XP_026294659.1;XP_026294679.1;XP_026294688.1;XP_026294660.1;XP_026294650.1;XP_026294649.1;XP_026294648.1;XP_026294647.1;XP_026294646.1;XP_026294645.1;XP_026294644.1;XP_026294643.1;XP_026294672.1;XP_026294671.1;XP_026294…	NaN	20.5288	NaN	NaN	19.6916	NaN	20.1358	18.5559	19.2224	NaN	NaN	20.397	18.7104	NaN	18.7441	NaN	23.1462	NaN	NaN	19.0545	20.7403	NaN	NaN	19.8307	20.1594	22.7086	20.7515	NaN	18.5497
XP_026294697.1;XP_026294698.1	NaN	NaN	NaN	19.636	18.3298	18.0888	NaN	NaN	NaN	NaN	19.4891	19.0703	19.2447	19.573	NaN	19.5615	NaN	18.8312	NaN	NaN	NaN	NaN	NaN	19.543	19.5627	NaN	18.8144	19.8407	18.9229
XP_026294721.1;XP_026294720.1	21.637	21.4208	20.6804	21.0738	20.9433	20.5817	22.5497	20.98	20.8884	21.5434	20.6359	21.8912	21.152	20.9659	NaN	21.2375	20.051	21.1361	21.4228	20.0587	21.4366	NaN	NaN	21.1848	20.8006	22.0453	20.9562	21.5745	22.0078
XP_026294726.1;XP_026294725.1	22.5265	21.9047	22.6995	23.5041	23.5022	23.2687	22.1472	19.7033	22.7205	20.8085	23.2275	22.5964	23.1931	23.3546	19.5451	21.8615	23.1194	23.6293	22.3862	20.8773	22.6169	NaN	20.7248	23.2814	23.2812	22.0102	23.4487	23.5909	21.4716
XP_026294732.1	NaN	18.6799	19.2568	18.1715	18.9353	21.576	NaN	NaN	17.2565	20.5213	NaN	NaN	17.7064	20.8444	NaN	16.7912	19.7108	21.0067	NaN	NaN	19.9765	NaN	NaN	20.4613	20.1335	NaN	19.7693	19.0547	NaN
XP_026294788.1	NaN	NaN	NaN	17.335	NaN	18.389	NaN	NaN	NaN	NaN	NaN	NaN	NaN	17.5537	NaN	NaN	NaN	NaN	NaN	NaN	NaN	NaN	NaN	NaN	NaN	NaN	NaN	NaN	NaN
XP_026294802.1	NaN	NaN	18.0476	18.4999	NaN	17.3512	NaN	NaN	18.1318	NaN	NaN	NaN	NaN	16.4463	NaN	NaN	NaN	18.3158	NaN	NaN	NaN	NaN	NaN	18.3463	17.9734	17.1376	18.0074	NaN	NaN
XP_026294821.1	NaN	NaN	NaN	NaN	NaN	NaN	NaN	NaN	NaN	NaN	NaN	NaN	NaN	NaN	NaN	16.4419	NaN	NaN	NaN	NaN	NaN	NaN	NaN	NaN	NaN	NaN	NaN	NaN	NaN
XP_026294823.1;XP_026294822.1	17.0701	NaN	NaN	18.6673	17.8712	NaN	NaN	NaN	17.4047	NaN	18.4221	17.2647	NaN	17.9128	NaN	NaN	17.5964	NaN	NaN	NaN	NaN	NaN	NaN	NaN	18.4536	18.4921	18.4901	17.9994	NaN
XP_026294829.1	18.0061	19.6282	19.4116	NaN	NaN	NaN	19.521	22.0695	19.1895	21.1679	20.5304	19.9486	19.1557	18.2958	21.7049	22.5236	20.5991	NaN	22.3729	23.6613	20.7742	22.2461	NaN	20.075	17.0135	21.1995	18.7935	21.7963	NaN
XP_026294833.1	NaN	20.1929	NaN	20.5931	NaN	19.9854	20.4484	21.5634	NaN	21.5379	20.3599	19.6652	19.5223	19.243	20.1982	22.6019	20.3286	19.9044	22.424	23.1696	20.9639	NaN	NaN	NaN	19.8926	20.1661	19.1934	21.9669	22.8042
XP_026294925.1;XP_026294924.1	NaN	NaN	NaN	18.7878	19.169	18.5797	NaN	NaN	18.8141	NaN	18.5664	18.2547	18.7953	18.3264	NaN	18.1728	18.0627	19.1751	NaN	NaN	18.9189	NaN	NaN	NaN	19.3035	NaN	18.8144	NaN	19.0934
XP_026294927.1	NaN	16.6317	NaN	19.1291	17.156	18.3238	18.1148	19.8686	NaN	19.8826	19.2077	18.5442	18.2113	17.2957	NaN	21.4606	18.7289	17.2945	19.5157	21.1233	NaN	NaN	NaN	18.0386	17.3677	19.7553	NaN	19.5465	NaN
XP_026294937.1	27.0368	26.2417	26.5259	25.5406	26.5655	26.7145	24.9099	19.294	26.7665	26.2139	25.3641	25.7635	25.8991	26.6927	NaN	23.0266	25.2994	26.3459	19.3281	21.418	25.7356	22.4995	23.6574	26.8159	26.0792	24.6747	25.8141	24.2221	22.675
XP_026294954.1	NaN	NaN	NaN	20.152	19.4249	20.3031	19.8363	20.4911	19.5711	21.0885	20.9321	20.5991	19.5938	19.9445	17.559	23.6868	19.492	18.3472	20.5607	18.9833	19.9834	NaN	NaN	NaN	17.713	20.5592	19.4376	20.7009	23.1563
XP_026294961.1	NaN	19.9831	NaN	NaN	18.261	NaN	18.8781	20.0269	18.7848	17.3443	18.9188	17.7486	NaN	NaN	NaN	NaN	NaN	19.3154	21.2714	NaN	NaN	21.9772	24.9628	20.9925	19.0112	18.3522	NaN	20.0756	NaN
XP_026295008.1;XP_026295005.1	NaN	NaN	NaN	NaN	NaN	NaN	NaN	NaN	NaN	NaN	NaN	NaN	NaN	NaN	NaN	NaN	NaN	NaN	NaN	NaN	NaN	NaN	NaN	NaN	NaN	NaN	NaN	NaN	NaN
XP_026295044.1;XP_026295043.1;XP_026295040.1;XP_026295038.1;XP_026295036.1;XP_026295033.1	NaN	16.2766	20.8074	21.8509	22.0556	22.9692	21.5552	19.4477	21.4378	18.476	22.3937	22.0432	20.8536	22.0198	NaN	21.1845	23.0018	22.0276	NaN	20.3695	21.5897	21.4983	NaN	21.7861	22.4354	20.8311	21.9445	20.0953	21.7435
XP_026295090.1	NaN	NaN	NaN	NaN	NaN	NaN	NaN	NaN	NaN	NaN	NaN	NaN	NaN	NaN	NaN	NaN	NaN	NaN	NaN	NaN	NaN	NaN	NaN	NaN	NaN	NaN	NaN	NaN	NaN
XP_026295154.1;XP_026295153.1;XP_026295148.1;XP_026295142.1;XP_026295135.1;XP_026295127.1;XP_026295158.1;XP_026295151.1;XP_026295145.1;XP_026295138.1	21.0912	21.5252	21.4505	23.3898	23.3556	23.0003	20.2756	NaN	22.5041	20.6905	21.995	21.8893	22.8211	22.9224	19.4145	19.6935	22.2401	23.0889	20.2893	19.4446	22.2971	NaN	20.0144	22.3237	23.2263	21.4711	23.2605	22.2975	18.8341
XP_026295141.1	23.9648	23.9923	23.9956	23.2478	23.391	23.8922	22.7251	NaN	23.6562	24.0961	23.1612	22.7234	22.8488	23.5471	NaN	21.0926	24.4037	24.5391	NaN	22.4465	24.0553	NaN	20.8906	23.985	24.1479	22.294	24.3767	23.2077	22.3989
XP_026295160.1	NaN	NaN	NaN	NaN	NaN	NaN	NaN	NaN	17.9165	17.6901	NaN	NaN	17.3384	NaN	NaN	NaN	NaN	19.3055	NaN	NaN	NaN	NaN	NaN	18.0419	18.0422	NaN	18.6845	18.4557	NaN
XP_026295161.1	NaN	NaN	NaN	NaN	NaN	NaN	19.0533	NaN	NaN	NaN	NaN	18.047	NaN	NaN	NaN	18.2671	NaN	NaN	NaN	NaN	NaN	NaN	NaN	NaN	NaN	NaN	NaN	NaN	NaN
XP_026295167.1	23.553	24.1507	22.092	22.0036	22.0081	23.9246	21.4563	NaN	22.09	23.6027	21.6775	21.7357	21.9772	23.539	21.5192	20.2896	23.6475	23.7783	20.7194	21.8619	23.7225	NaN	21.2023	23.5151	23.0595	21.3673	23.7832	22.4815	18.497
XP_026295177.1	19.9257	21.1607	21.8191	22.6988	21.9362	22.9294	22.4811	23.2068	22.3684	24.54	23.171	23.3056	22.3053	22.5034	22.7191	24.8578	22.6641	22.0492	23.8806	24.6802	22.7274	20.9706	18.5271	22.2057	21.1012	23.2414	21.5096	23.2815	24.2591
XP_026295182.1	NaN	NaN	NaN	NaN	NaN	NaN	NaN	NaN	NaN	NaN	NaN	NaN	NaN	NaN	NaN	NaN	NaN	NaN	NaN	NaN	NaN	NaN	NaN	NaN	NaN	NaN	NaN	NaN	NaN
XP_026295230.1;XP_026295235.1;XP_026295224.1;XP_026295222.1;XP_026295221.1;XP_026295218.1;XP_026295216.1;XP_026295215.1;XP_026295213.1;XP_026295203.1;XP_026295232.1	NaN	NaN	NaN	17.1545	NaN	NaN	NaN	NaN	NaN	NaN	NaN	NaN	NaN	NaN	NaN	NaN	NaN	NaN	NaN	NaN	NaN	NaN	NaN	NaN	NaN	NaN	NaN	NaN	NaN
XP_026295227.1;XP_026295226.1;XP_026295225.1	NaN	NaN	NaN	NaN	NaN	NaN	NaN	NaN	NaN	NaN	NaN	NaN	NaN	NaN	NaN	NaN	NaN	NaN	NaN	NaN	NaN	NaN	NaN	NaN	NaN	NaN	NaN	NaN	NaN
XP_026295412.1	NaN	NaN	NaN	NaN	16.618	19.3877	NaN	NaN	16.608	NaN	NaN	15.9467	18.6328	18.8158	NaN	NaN	16.0879	NaN	NaN	NaN	NaN	NaN	NaN	NaN	16.9411	16.8949	16.4011	NaN	NaN
XP_026295413.1	21.1232	20.8222	21.2622	20.2153	20.396	21.4516	20.7376	NaN	21.3185	20.0987	17.3587	19.938	20.6502	20.7412	NaN	16.0551	21.2385	21.2631	NaN	18.3922	21.1629	NaN	NaN	21.106	21.2011	NaN	20.5477	18.8164	18.5067
XP_026295419.1	NaN	21.6474	24.3035	23.4656	25.0769	22.4062	23.68	20.8112	25.788	21.6811	23.5216	23.9718	22.4475	24.8411	21.9606	26.2662	25.0457	23.7698	24.671	20.8735	22.8746	NaN	21.931	23.5946	23.2348	23.1077	24.1324	23.5962	23.9449
XP_026295422.1	NaN	NaN	NaN	NaN	NaN	NaN	NaN	NaN	NaN	NaN	NaN	NaN	NaN	NaN	NaN	18.924	NaN	NaN	NaN	NaN	NaN	NaN	NaN	NaN	NaN	NaN	16.2116	NaN	NaN
XP_026295425.1	NaN	NaN	NaN	NaN	17.0646	NaN	NaN	NaN	NaN	NaN	NaN	NaN	16.2999	NaN	NaN	NaN	NaN	NaN	NaN	NaN	NaN	NaN	NaN	NaN	NaN	16.8294	NaN	NaN	NaN
XP_026295426.1	NaN	NaN	NaN	NaN	16.517	NaN	NaN	NaN	NaN	NaN	NaN	NaN	NaN	NaN	NaN	NaN	NaN	NaN	NaN	NaN	NaN	NaN	NaN	NaN	NaN	NaN	14.7221	NaN	NaN
XP_026295457.1	NaN	NaN	NaN	16.923	16.1753	NaN	NaN	NaN	NaN	NaN	NaN	NaN	NaN	NaN	NaN	NaN	NaN	15.6198	NaN	NaN	NaN	NaN	NaN	NaN	NaN	NaN	NaN	NaN	NaN
XP_396054.1;XP_026295461.1	18.3838	NaN	NaN	18.3094	18.516	17.7949	18.1744	NaN	NaN	NaN	18.2876	17.9837	NaN	NaN	NaN	NaN	NaN	17.9955	NaN	NaN	17.5259	NaN	NaN	17.6458	18.3509	NaN	18.3773	17.046	18.5006
XP_026295463.1	NaN	NaN	NaN	NaN	NaN	NaN	NaN	NaN	NaN	NaN	NaN	NaN	17.7878	NaN	NaN	NaN	NaN	NaN	NaN	NaN	NaN	NaN	NaN	NaN	NaN	NaN	NaN	NaN	NaN
XP_026295465.1	NaN	NaN	NaN	NaN	NaN	NaN	NaN	NaN	NaN	20.0647	NaN	NaN	NaN	NaN	NaN	21.979	NaN	NaN	NaN	NaN	NaN	NaN	NaN	NaN	NaN	NaN	NaN	NaN	NaN
XP_026295471.1;XP_026295470.1;XP_026295469.1;XP_026295468.1;XP_026295467.1;XP_026295472.1;XP_026295473.1;XP_026295475.1;XP_026295474.1	21.4948	22.4319	23.099	23.5417	23.5115	23.6446	23.2459	21.4424	22.8931	23.4091	23.1494	22.9123	23.6999	23.5232	19.603	23.6793	23.689	23.3527	20.9119	NaN	23.334	NaN	18.5489	23.4599	24.2737	23.4998	23.9091	24.5316	22.6514
XP_026295486.1;XP_026295485.1;XP_026295484.1	NaN	NaN	NaN	NaN	NaN	16.5689	NaN	NaN	NaN	NaN	NaN	NaN	16.2151	NaN	NaN	NaN	NaN	16.0372	NaN	NaN	NaN	NaN	NaN	NaN	NaN	NaN	NaN	NaN	NaN
XP_026295489.1;XP_026295488.1;XP_026295487.1	18.4591	NaN	19.2007	20.0234	19.1655	18.8461	18.7496	NaN	18.4781	NaN	18.652	18.6998	19.0328	19.1657	NaN	18.3025	19.7233	19.0655	18.9029	17.8282	19.3652	NaN	NaN	19.0428	19.7202	19.1937	19.6084	20.5901	19.5244
XP_026295501.1	20.6697	20.6341	20.326	20.4393	19.8165	19.9464	19.2001	NaN	19.9822	19.9991	19.7193	19.5289	20.1575	19.9058	NaN	18.0925	20.6013	20.8332	NaN	19.6063	20.5658	20.3737	NaN	20.1257	19.7285	18.9561	19.5595	19.7697	20.3045
XP_026295534.1	NaN	19.3762	NaN	19.6598	19.2805	19.5283	NaN	NaN	NaN	NaN	18.8634	18.4632	19.2263	18.4765	NaN	18.381	18.1837	19.4786	NaN	NaN	NaN	NaN	NaN	19.8043	NaN	NaN	18.8915	NaN	NaN
XP_623935.3;XP_026295544.1	NaN	NaN	NaN	NaN	NaN	17.6424	NaN	NaN	17.8148	NaN	NaN	17.0542	NaN	17.9722	NaN	NaN	19.0322	NaN	NaN	NaN	NaN	NaN	NaN	NaN	NaN	NaN	NaN	NaN	NaN
XP_026295546.1;XP_026295545.1	21.1029	21.0331	21.6846	22.5817	22.0655	21.564	21.6251	NaN	21.5757	21.1966	21.542	21.381	21.5727	21.6417	NaN	21.0389	21.8207	21.8345	20.7239	21.2445	21.7672	NaN	21.6508	22	22.0378	22.3218	21.7799	22.3076	22.2862
XP_026295571.1;XP_026295568.1;XP_026295563.1;XP_026295559.1	NaN	NaN	NaN	NaN	NaN	NaN	NaN	NaN	NaN	NaN	NaN	NaN	NaN	NaN	NaN	NaN	19.7146	NaN	NaN	NaN	NaN	NaN	NaN	NaN	NaN	NaN	NaN	NaN	NaN
XP_026295577.1	NaN	NaN	NaN	NaN	NaN	17.4908	NaN	NaN	16.6277	NaN	NaN	NaN	NaN	16.9777	NaN	NaN	19.051	NaN	NaN	NaN	18.0165	NaN	NaN	17.8562	NaN	NaN	NaN	19.0107	NaN
XP_026295580.1;XP_026295579.1;XP_026295578.1;XP_006560512.2;XP_026295576.1;XP_026295574.1;XP_026295573.1;XP_026295572.1;XP_006560516.2;XP_026295575.1;XP_026295582.1;XP_026295581.1	NaN	NaN	NaN	18.4338	19.1456	19.4906	NaN	NaN	17.3891	NaN	NaN	NaN	17.9326	18.9446	NaN	NaN	NaN	16.4581	NaN	20.4279	18.124	NaN	NaN	18.9572	18.6949	NaN	17.6684	NaN	19.9739
XP_026295586.1;XP_026295584.1	20.5233	19.2907	19.9499	20.2017	21.8502	21.1981	21.2694	20.3704	20.376	19.1751	18.8465	21.1562	20.7231	21.0427	18.7892	19.8024	20.1448	21.5832	19.653	NaN	20.9786	NaN	NaN	21.4695	21.1136	20.9785	21.9878	19.9193	18.994
XP_026295591.1	NaN	17.1695	NaN	20.7972	20.0646	19.0905	18.5829	NaN	18.7331	NaN	18.7971	18.5312	18.6393	18.6035	NaN	16.5051	NaN	18.7786	19.3951	NaN	17.0772	NaN	NaN	17.9681	19.6142	17.0076	18.4933	NaN	18.3593
XP_026295594.1;XP_026295593.1;XP_026295592.1	NaN	NaN	NaN	17.9413	17.1223	17.7755	NaN	NaN	NaN	19.3039	19.1458	17.8079	NaN	NaN	NaN	20.5307	18.5834	17.6829	20.0285	20.7345	NaN	NaN	NaN	17.9987	NaN	18.7116	NaN	18.2061	21.4335
XP_026295632.1;XP_026295633.1	22.4156	21.6167	20.9776	19.7963	18.846	20.2721	21.0678	NaN	19.6102	18.5391	20.9256	20.7244	19.983	19.304	NaN	20.7673	19.1363	20.2403	NaN	NaN	19.7867	NaN	NaN	20.8553	20.1074	17.5343	19.0822	17.8348	20.8205
XP_026295655.1;XP_026295654.1;XP_026295653.1;XP_026295651.1	NaN	NaN	NaN	17.6114	17.9942	NaN	NaN	NaN	NaN	NaN	NaN	NaN	NaN	NaN	NaN	NaN	17.3843	18.4341	NaN	NaN	17.7709	NaN	NaN	NaN	NaN	NaN	18.439	NaN	NaN
XP_026295652.1	NaN	NaN	NaN	NaN	18.4089	NaN	NaN	NaN	NaN	NaN	NaN	NaN	NaN	17.0264	NaN	NaN	NaN	NaN	NaN	NaN	NaN	NaN	NaN	NaN	NaN	NaN	NaN	NaN	NaN
XP_026295657.1;XP_016766755.1	NaN	NaN	NaN	17.3605	17.6503	17.5828	NaN	NaN	NaN	NaN	NaN	17.5555	16.4086	17.1839	NaN	NaN	17.0596	17.4741	NaN	NaN	17.1713	NaN	NaN	17.5201	17.6467	17.6932	17.4796	NaN	NaN
XP_026295661.1;XP_026295662.1;XP_026295659.1;XP_026295658.1	20.501	20.3109	NaN	20.8566	19.6715	20.0626	20.724	NaN	20.3385	20.9168	20.5919	20.7383	19.7354	20.153	NaN	19.2298	19.7457	20.614	NaN	NaN	19.9369	NaN	NaN	20.1432	NaN	20.8061	20.3106	20.6665	20.815
XP_026295667.1;XP_026295666.1;XP_026295668.1;XP_026295669.1	18.8203	18.9429	19.2101	19.6333	19.4174	19.1563	19.0744	NaN	NaN	19.3637	20.3714	19.4841	19.934	19.3702	NaN	19.0239	18.6392	19.4654	20.6429	20.445	19.7913	NaN	NaN	NaN	19.3876	21.214	19.4476	20.7237	21.28
XP_026295673.1;XP_026295671.1;XP_026295670.1	23.8137	24.1025	24.1582	24.6089	24.287	23.9153	24.5726	23.8637	24.1	24.5557	24.4536	24.2184	24.2162	24.2342	22.9141	23.7234	24.7176	24.2912	24.1897	24.5892	24.7354	NaN	24.9943	23.5725	24.2488	24.5748	24.4403	25.3476	24.5052
XP_026295734.1;XP_026295733.1;XP_026295732.1;XP_026295731.1;NP_001229316.1	21.2484	21.4912	23.9044	24.4904	24.6752	24.4458	23.2043	22.461	24.3291	21.5652	23.9535	24.1812	23.3542	24.0009	21.191	23.4339	24.6437	24.2815	23.9296	22.7654	23.6012	NaN	22.9811	24.277	24.2855	23.5139	24.6081	22.2511	22.8848
XP_026295768.1;XP_625214.3	NaN	NaN	NaN	16.6433	NaN	16.1344	NaN	NaN	NaN	NaN	16.466	NaN	16.0082	NaN	NaN	NaN	NaN	NaN	NaN	NaN	NaN	NaN	NaN	NaN	16.5233	NaN	NaN	NaN	NaN
XP_026295788.1;XP_026295787.1;XP_026295786.1;XP_026295785.1;XP_026295784.1;XP_026295783.1;XP_026295782.1;XP_026295792.1;XP_026295791.1;XP_026295789.1;XP_026295790.1;XP_026295793.1	NaN	20.8595	20.2582	20.2042	26.0401	21.7343	NaN	NaN	NaN	19.3222	20.9413	NaN	20.8456	20.7019	NaN	21.0867	19.2942	22.0774	NaN	NaN	NaN	NaN	NaN	20.1529	20.365	19.5266	NaN	NaN	NaN
XP_026295805.1	25.9845	26.0326	26.0308	27.129	26.9508	27.3371	27.3493	25.2449	27.4634	27.6765	24.4309	27.6827	27.2216	27.7367	25.888	26.7433	21.1296	26.5034	24.9755	24.399	25.4713	25.3778	23.9398	26.5745	26.4653	26.5098	26.3731	21.5015	25.5934
XP_026295809.1;XP_026295808.1	19.3699	18.5195	NaN	20.9737	19.6134	20.5522	21.2771	NaN	17.0562	NaN	21.0147	18.8132	20.7174	19.0425	NaN	22.6878	19.7333	21.3196	NaN	NaN	17.1735	NaN	NaN	20.577	21.4114	19.0936	18.3726	18.1187	19.6246
XP_026295812.1	NaN	18.6164	NaN	18.7093	18.3224	19.4797	NaN	20.019	18.5666	21.2112	NaN	20.76	NaN	18.7199	NaN	21.5019	19.2666	17.1142	19.5671	21.6013	NaN	NaN	NaN	NaN	NaN	20.7497	NaN	NaN	22.3511
XP_026295826.1	19.2443	19.6631	NaN	NaN	NaN	NaN	NaN	18.4155	NaN	NaN	19.5888	NaN	NaN	NaN	NaN	NaN	NaN	NaN	NaN	NaN	NaN	24.4192	20.3937	18.324	NaN	NaN	NaN	NaN	NaN
XP_026295839.1;XP_026295838.1;XP_026295837.1;XP_026295836.1;XP_026295835.1;XP_026295834.1;XP_026295833.1;XP_026295842.1;XP_026295841.1;XP_026295840.1	20.5429	19.9372	19.3049	21.7994	21.5158	20.7167	21.6511	20.4921	20.6511	19.5093	21.6391	21.0717	20.673	20.1647	NaN	21.3219	21.2669	21.2635	19.8426	NaN	20.3453	NaN	20.4561	21.4863	21.2031	22.1655	22.1242	21.6313	22.2123
XP_026295859.1	NaN	NaN	NaN	NaN	17.8924	17.602	NaN	NaN	17.6514	NaN	NaN	16.6661	17.8679	17.7392	NaN	NaN	NaN	16.9609	NaN	NaN	NaN	NaN	NaN	NaN	NaN	NaN	18.2447	NaN	NaN
XP_026295870.1	NaN	NaN	NaN	NaN	NaN	NaN	NaN	NaN	NaN	NaN	NaN	NaN	NaN	NaN	NaN	NaN	NaN	NaN	NaN	NaN	NaN	NaN	NaN	NaN	NaN	NaN	NaN	NaN	NaN
XP_026295913.1	17.0352	19.6225	17.6826	NaN	NaN	17.6281	NaN	NaN	NaN	18.251	NaN	NaN	NaN	17.4898	NaN	NaN	17.3951	17.2736	NaN	NaN	17.5372	NaN	NaN	NaN	17.6284	NaN	17.7176	NaN	NaN
XP_026295945.1	20.1996	20.5796	19.4402	20.9812	19.6361	20.7092	NaN	NaN	19.3348	20.0871	18.998	19.3448	19.7766	20.208	NaN	18.6521	20.9983	20.8615	19.0821	20.4932	21.3132	NaN	21.567	20.0701	20.9275	20.0228	18.7388	21.3892	19.086
XP_026295970.1;XP_026295969.1	22.9848	23.0665	23.2459	23.7433	23.8599	23.6196	22.4829	21.5166	23.2912	22.368	23.2443	22.8453	23.2989	23.4544	20.7007	22.7602	23.5117	23.7989	22.7479	22.6002	23.4947	NaN	23.0451	23.8783	23.8141	23.1678	23.5718	23.8459	22.229
XP_026295984.1;XP_026295983.1	16.467	NaN	NaN	18.9162	18.3786	18.048	NaN	NaN	NaN	NaN	NaN	17.6413	17.829	NaN	NaN	16.028	17.7935	18.4502	NaN	NaN	NaN	NaN	NaN	NaN	19.026	NaN	17.1105	NaN	NaN
XP_026295985.1	NaN	NaN	NaN	NaN	16.1749	NaN	NaN	NaN	NaN	NaN	NaN	NaN	NaN	NaN	NaN	NaN	NaN	NaN	NaN	NaN	NaN	NaN	NaN	NaN	NaN	NaN	NaN	NaN	NaN
XP_026295986.1	17.8071	NaN	NaN	NaN	NaN	17.8371	19.0063	NaN	NaN	NaN	NaN	NaN	19.4181	NaN	NaN	NaN	NaN	NaN	NaN	NaN	NaN	NaN	NaN	NaN	NaN	NaN	NaN	NaN	NaN
XP_026296008.1	NaN	NaN	20.8128	NaN	20.2233	20.1688	20.2611	NaN	NaN	20.3638	NaN	NaN	19.5612	19.3039	NaN	20.1064	20.3743	NaN	NaN	NaN	NaN	NaN	NaN	21.3764	19.7003	NaN	20.2572	NaN	19.3987
XP_026296012.1	19.635	20.4414	17.4413	23.3668	21.3856	21.9206	21.2932	23.2871	22.098	NaN	22.2895	21.7159	21.5554	21.1562	22.0276	24.2529	21.6441	21.5782	22.7875	22.984	21.3483	NaN	19.4269	21.4479	21.5827	23.2909	21.7159	21.9325	23.9667
XP_026296019.1;XP_026296018.1;XP_026296017.1;XP_026296016.1;XP_026296015.1	NaN	NaN	NaN	NaN	24.5729	24.0813	NaN	24.8064	NaN	NaN	NaN	NaN	NaN	NaN	NaN	NaN	NaN	NaN	NaN	NaN	NaN	NaN	NaN	NaN	24.5169	NaN	NaN	NaN	NaN
XP_026296060.1	17.4338	NaN	NaN	NaN	NaN	17.6894	NaN	NaN	NaN	NaN	NaN	NaN	NaN	17.4355	NaN	NaN	NaN	NaN	NaN	NaN	NaN	NaN	NaN	NaN	16.4149	NaN	NaN	NaN	NaN
XP_026296062.1;XP_026296064.1	20.742	21.4192	19.2131	NaN	16.421	NaN	18.7288	20.4487	19.143	21.4357	17.9923	18.4677	17.8116	18.2373	NaN	19.891	NaN	18.6275	21.943	NaN	NaN	NaN	24.7881	21.2393	19.686	NaN	NaN	18.509	NaN
XP_026296070.1	NaN	NaN	NaN	NaN	NaN	16.4766	NaN	NaN	NaN	NaN	17.0845	NaN	16.7965	NaN	NaN	19.6202	NaN	NaN	NaN	NaN	NaN	NaN	NaN	NaN	NaN	NaN	NaN	NaN	NaN
XP_026296103.1;XP_026296096.1	19.612	20.4964	20.4873	20.6117	22.0448	21.9678	NaN	NaN	19.2414	NaN	20.9769	20.4167	21.5858	19.9799	NaN	22.1554	19.4372	22.4377	NaN	NaN	17.3552	NaN	18.7624	21.287	21.9415	18.696	19.362	20.0426	19.475
XP_026296135.1	NaN	19.9496	NaN	20.5706	19.3115	19.6952	NaN	NaN	18.9884	NaN	17.6518	NaN	18.8112	19.6309	NaN	20.1672	21.0504	19.5992	17.8587	NaN	18.4358	NaN	NaN	NaN	19.895	NaN	19.1579	NaN	19.4616
XP_026296152.1;XP_026296151.1;XP_026296150.1;XP_026296154.1;XP_026296153.1	19.8539	20.9887	19.2389	22.1152	22.1148	21.5274	20.5203	20.372	21.538	20.7885	21.6478	21.137	21.2395	21.3565	21.0037	20.1747	22.2021	22.1375	21.5106	19.7317	21.8393	NaN	21.5975	21.4727	21.6697	21.9823	22.5554	22.0977	20.8758
XP_026296194.1	19.8081	19.2622	NaN	20.3724	19.9898	19.3421	19.7074	NaN	19.873	18.945	19.7624	20.1211	18.451	19.8768	NaN	19.6277	19.2613	18.7955	18.7945	NaN	20.3898	NaN	NaN	18.9785	NaN	20.0965	19.5447	19.4681	19.1646
XP_026296195.1	22.1695	21.9707	NaN	NaN	NaN	NaN	NaN	NaN	NaN	NaN	NaN	NaN	NaN	NaN	NaN	NaN	NaN	20.365	NaN	NaN	NaN	NaN	NaN	20.5164	NaN	NaN	NaN	NaN	NaN
XP_026296228.1;XP_026296229.1;XP_026296232.1;XP_026296230.1	24.8977	25.1188	25.6538	25.8368	26.6092	26.9789	25.6717	21.2597	25.5114	21.0711	26.6134	26.2263	26.3291	26.0881	21.9827	26.3958	24.6895	26.6155	23.9941	24.7659	25.0011	NaN	25.8744	26.2796	26.1023	24.7766	25.8806	24.125	25.6244
XP_026296233.1	NaN	NaN	NaN	19.911	18.1977	19.6392	NaN	NaN	18.0652	NaN	19.9225	19.1622	18.5437	19.3701	NaN	17.4695	18.9423	18.0892	19.2686	NaN	NaN	NaN	NaN	17.8543	19.7976	NaN	15.4353	18.9295	19.4975
XP_026296234.1	NaN	NaN	NaN	NaN	19.124	18.7651	NaN	NaN	19.3496	NaN	18.5129	18.3704	17.8764	18.9064	NaN	NaN	18.4386	NaN	NaN	19.1849	18.5299	NaN	20.4439	19.5023	17.2819	17.8379	17.7852	18.0244	NaN
XP_026296239.1;XP_026296238.1;XP_026296237.1	19.9396	20.6925	16.3911	22.0538	21.4261	21.9608	21.4781	21.7046	20.1552	20.6233	21.7397	21.2839	21.3853	22.0597	20.3955	21.7746	21.6272	21.5829	21.8067	20.7369	21.6592	22.0218	21.0785	21.6203	22.052	21.9755	22.1114	22.3933	22.5979
XP_026296263.1;XP_026296262.1;XP_026296261.1	20.9021	18.3507	18.5643	NaN	17.5837	19.9989	NaN	NaN	18.1516	NaN	NaN	NaN	NaN	19.1537	NaN	NaN	19.8867	19.4321	NaN	NaN	NaN	NaN	NaN	18.3624	19.5123	NaN	18.8881	NaN	NaN
XP_026296283.1;XP_026296287.1;XP_026296286.1;XP_026296285.1;XP_026296284.1;XP_026296282.1;XP_026296281.1;XP_026296280.1	17.4818	NaN	17.9653	18.7847	18.7295	NaN	16.9714	NaN	NaN	NaN	NaN	17.9082	17.7247	17.8901	NaN	18.4583	NaN	18.791	NaN	NaN	17.9532	NaN	NaN	NaN	18.1408	NaN	18.5662	16.7369	NaN
XP_026296300.1	19.903	20.203	20.1957	19.7689	22.7591	22.361	21.7451	22.0336	20.4012	19.5989	20.5572	21.1298	NaN	22.3758	21.6387	21.2278	18.8567	20.6113	21.7563	22.1124	19.4402	NaN	NaN	20.9609	23.301	21.8574	21.4435	21.8582	21.6679
XP_026296305.1;NP_001011586.1	18.4188	NaN	19.0492	NaN	17.5434	19.09	NaN	NaN	18.3246	NaN	NaN	NaN	18.387	NaN	NaN	NaN	NaN	20.536	NaN	NaN	NaN	NaN	NaN	NaN	18.4883	NaN	19.766	NaN	19.5871
XP_026296323.1;XP_026296356.1;XP_026302099.1	NaN	NaN	NaN	17.331	17.7428	17.5893	18.0454	NaN	17.6551	18.0416	NaN	17.6965	17.51	17.8791	NaN	17.0416	17.8401	18.7889	NaN	NaN	17.2157	NaN	NaN	NaN	18.1847	18.6555	17.8833	NaN	NaN
XP_026296338.1;XP_026296336.1;XP_026296335.1;XP_026296334.1;XP_026296333.1;XP_026296332.1	NaN	NaN	NaN	NaN	NaN	NaN	NaN	NaN	17.7861	NaN	NaN	17.0765	NaN	NaN	NaN	17.7986	NaN	NaN	NaN	NaN	NaN	NaN	NaN	NaN	NaN	NaN	17.4764	NaN	NaN
XP_026296343.1;XP_026296337.1	22.1343	22.6119	22.3234	23.3397	22.9406	22.7048	22.2935	23.0865	22.8787	23.0665	22.8829	22.6443	22.5435	22.772	23.325	22.6561	23.4848	23.1101	23.803	23.95	23.4116	NaN	23.6699	23.1422	22.6539	22.9886	23.4237	23.8793	22.7924
XP_026296339.1	NaN	NaN	NaN	NaN	NaN	NaN	NaN	NaN	NaN	NaN	NaN	NaN	NaN	NaN	NaN	NaN	NaN	NaN	NaN	NaN	NaN	NaN	NaN	NaN	NaN	NaN	NaN	NaN	NaN
XP_026296368.1;XP_392584.2	20.4586	22.5093	16.0243	21.1385	19.7282	21.2289	23.1423	19.43	20.3518	21.8363	22.7174	22.7955	21.2393	19.9641	NaN	23.0331	20.5745	20.342	20.6099	20.2076	20.3629	NaN	18.3439	20.6077	19.9278	21.5561	20.0076	21.6133	23.0852
XP_026296372.1;XP_026296371.1	19.9326	20.6096	20.2642	22.8306	21.146	20.9789	21.1889	20.62	21.1097	NaN	NaN	21.2607	22.4502	21.8036	NaN	22.1698	20.6005	21.7725	20.748	20.1639	21.6827	NaN	NaN	21.8411	22.1971	21.4146	21.8428	21.3566	20.8227
XP_026296379.1;XP_026296378.1;XP_026296377.1;XP_026296376.1;XP_026296380.1	NaN	NaN	NaN	NaN	16.7283	16.5649	NaN	NaN	NaN	NaN	NaN	NaN	NaN	NaN	NaN	NaN	NaN	NaN	NaN	NaN	NaN	NaN	NaN	NaN	NaN	NaN	15.9455	NaN	NaN
XP_026296400.1;XP_026296399.1;XP_006570301.2;XP_026296398.1;XP_006570302.2	NaN	NaN	NaN	17.4291	19.3175	17.8518	17.2153	NaN	17.3013	NaN	17.5803	17.4353	17.195	16.598	NaN	17.8413	NaN	17.8039	NaN	NaN	16.9753	NaN	NaN	NaN	17.6303	17.5424	17.4524	17.298	NaN
XP_026296412.1;XP_026296411.1;XP_026296409.1;XP_026296408.1;XP_026296407.1	NaN	NaN	NaN	15.7485	15.5907	NaN	NaN	NaN	NaN	NaN	NaN	NaN	NaN	NaN	NaN	NaN	NaN	NaN	NaN	NaN	NaN	NaN	NaN	NaN	NaN	NaN	15.7032	NaN	NaN
XP_026296428.1;XP_026296427.1;XP_026296426.1;XP_026296425.1;XP_026296424.1;XP_026296423.1;XP_026296422.1;XP_026296421.1;XP_026296420.1	17.4378	17.7607	19.0568	19.7614	17.9476	19.4294	18.1785	21.2096	18.371	21.1027	19.3884	18.3528	18.7276	18.076	NaN	22.7302	19.444	18.8411	20.8904	21.8778	19.4281	NaN	NaN	19.8204	18.324	20.5409	18.4991	20.8269	22.3522
XP_026296431.1	20.1909	NaN	20.6799	21.5577	20.4786	20.7905	20.2793	NaN	20.6039	NaN	21.7878	20.5908	20.9273	20.2699	NaN	20.4715	20.4169	NaN	19.6454	NaN	21.226	NaN	21.5207	21.0225	21.6726	21.2137	21.0291	20.3807	20.1228
XP_026296433.1;XP_026296432.1;XP_026296435.1;XP_026296434.1	NaN	NaN	NaN	NaN	NaN	NaN	NaN	NaN	NaN	NaN	NaN	NaN	NaN	NaN	NaN	NaN	NaN	16.9244	NaN	NaN	NaN	NaN	NaN	NaN	16.8114	NaN	17.0449	NaN	NaN
XP_026296438.1	NaN	NaN	NaN	17.3529	18.0006	NaN	NaN	NaN	NaN	NaN	NaN	NaN	17.7538	16.9782	NaN	17.6351	NaN	18.7328	NaN	NaN	NaN	NaN	NaN	NaN	NaN	NaN	17.5886	18.8954	NaN
XP_026296450.1;XP_026296449.1	19.5423	18.68	19.2233	21.3565	21.531	20.9822	17.7612	19.6363	20.9924	18.099	19.0687	20.7813	20.9098	21.1104	NaN	19.7753	21.0146	21.4963	19.3988	18.5502	20.6137	NaN	19.0252	21.0302	21.6072	21.0204	21.4519	20.6887	20.5973
XP_026296469.1	NaN	NaN	NaN	NaN	17.9944	NaN	NaN	NaN	NaN	NaN	NaN	17.7924	NaN	NaN	NaN	NaN	NaN	NaN	NaN	NaN	NaN	NaN	NaN	NaN	NaN	19.4538	18.6657	NaN	18.4242
XP_026296472.1;XP_026296473.1	NaN	18.8641	19.7647	22.3779	18.9401	20.8592	17.8307	20.3825	16.7358	16.2651	NaN	19.8004	16.4994	19.2855	NaN	22.3202	20.2779	21.6576	19.9393	20.7054	16.7554	NaN	NaN	NaN	20.7587	21.6426	22.0171	22.0137	21.1134
XP_026296488.1	NaN	NaN	NaN	NaN	16.1784	NaN	NaN	NaN	NaN	NaN	NaN	NaN	NaN	NaN	NaN	15.6476	NaN	NaN	NaN	NaN	NaN	NaN	NaN	NaN	NaN	NaN	15.7028	NaN	NaN
XP_026296498.1;XP_026296497.1	18.3174	NaN	18.709	NaN	17.8307	19.1882	16.6324	NaN	17.4555	NaN	17.641	NaN	18.5851	19.756	NaN	17.502	20.2827	17.8611	NaN	NaN	17.6998	NaN	NaN	18.1934	19.8069	NaN	17.2562	NaN	NaN
XP_026296503.1	18.258	NaN	NaN	19.2704	NaN	18.9093	NaN	NaN	NaN	NaN	NaN	NaN	NaN	18.5337	NaN	18.5898	18.4454	NaN	NaN	NaN	17.9186	NaN	NaN	NaN	19.0698	19.6844	NaN	18.466	18.5409
XP_026296505.1;XP_026296506.1;XP_026296504.1	NaN	NaN	18.4871	20.9264	19.4922	18.989	20.0449	NaN	20.1954	19.108	20.8164	19.8379	18.7765	20.2913	NaN	NaN	19.6151	20.1986	20.4947	NaN	18.9788	NaN	NaN	NaN	19.6703	21.9217	20.1431	20.7128	21.3489
XP_026296510.1	21.4478	19.7581	21.5833	22.4593	22.5409	22.4718	21.8688	22.5009	22.1633	21.7427	22.2166	22.0774	22.1547	22.1576	NaN	21.6026	22.9406	22.3699	22.3765	22.352	22.6505	20.6712	20.8187	22.3841	22.8602	21.8062	22.1282	23.085	21.4499
XP_026296512.1	NaN	16.9837	19.8524	22.0032	21.4999	22.3695	22	NaN	21.3065	21.6966	22.1325	21.7643	21.5129	21.432	NaN	21.1236	21.673	21.98	NaN	19.8908	21.234	NaN	21.2613	21.997	22.3153	22.6198	22.1374	21.6419	21.5511
XP_623880.1;XP_026296528.1	19.1901	16.8686	NaN	20.8337	20.6836	20.0307	18.9902	NaN	19.7185	NaN	18.3925	19.4337	20.5138	20.2499	NaN	18.6565	19.9929	19.9047	NaN	NaN	19.6862	NaN	NaN	17.6799	20.0371	20.7313	20.6428	19.6597	18.2884
XP_026296530.1	24.2561	24.1809	22.8973	17.8984	23.2153	NaN	23.1929	22.3097	23.4633	NaN	NaN	22.6615	22.6421	21.6792	NaN	21.7015	22.6291	NaN	NaN	21.5539	21.7599	NaN	NaN	22.2393	22.0751	22.6654	23.1767	21.7164	22.1688
XP_026296532.1	NaN	NaN	NaN	NaN	NaN	NaN	NaN	NaN	NaN	NaN	NaN	NaN	NaN	NaN	NaN	18.4137	NaN	NaN	NaN	NaN	NaN	NaN	NaN	NaN	NaN	NaN	NaN	NaN	18.2332
XP_026296548.1	24.8321	24.6454	25.1656	25.761	25.4771	25.257	25.0379	24.8351	25.2691	24.91	25.4073	25.4823	25.2025	25.4224	22.7074	25.015	25.6181	25.5513	24.8554	23.4035	25.2588	NaN	26.0614	25.2739	25.6779	25.6236	25.631	24.6752	25.7709
XP_026296602.1	NaN	NaN	NaN	18.057	NaN	NaN	NaN	NaN	NaN	NaN	NaN	16.8373	NaN	17.0997	NaN	16.7534	NaN	NaN	NaN	NaN	NaN	NaN	NaN	NaN	18.1641	NaN	18.1497	NaN	NaN
XP_026296620.1	17.1941	17.494	18.6228	17.6238	17.4156	18.7072	NaN	NaN	18.0174	NaN	NaN	NaN	NaN	18.2633	NaN	NaN	17.8641	18.7729	NaN	NaN	NaN	NaN	NaN	17.7139	19.5644	NaN	17.8274	NaN	NaN
XP_026296623.1;XP_026296624.1	NaN	NaN	NaN	NaN	NaN	NaN	NaN	NaN	NaN	NaN	NaN	NaN	NaN	NaN	NaN	NaN	NaN	NaN	NaN	NaN	NaN	NaN	NaN	NaN	NaN	17.6395	NaN	NaN	NaN
XP_026296630.1	NaN	NaN	NaN	NaN	NaN	17.7447	NaN	NaN	NaN	NaN	NaN	NaN	17.7871	NaN	NaN	NaN	NaN	18.4184	NaN	NaN	NaN	NaN	NaN	NaN	NaN	NaN	18.4142	NaN	NaN
XP_026296639.1	NaN	17.3982	18.2344	19.2833	20.2764	18.3071	18.2498	NaN	18.0521	NaN	18.9176	18.1573	17.8209	17.4995	NaN	18.4028	17.569	19.9056	NaN	NaN	NaN	NaN	18.9694	17.3109	19.7921	18.3326	18.4523	NaN	NaN
XP_026296642.1;XP_026296643.1;XP_026296640.1;XP_026296641.1	NaN	NaN	NaN	NaN	NaN	NaN	NaN	NaN	NaN	NaN	NaN	NaN	NaN	NaN	NaN	NaN	NaN	NaN	NaN	NaN	NaN	NaN	NaN	NaN	NaN	NaN	NaN	NaN	NaN
XP_026296664.1	NaN	NaN	NaN	NaN	NaN	NaN	NaN	NaN	NaN	NaN	NaN	NaN	NaN	NaN	NaN	NaN	NaN	NaN	NaN	NaN	NaN	NaN	NaN	NaN	NaN	NaN	NaN	NaN	NaN
XP_026296665.1	NaN	NaN	NaN	20.2787	19.7289	19.5009	19.7317	NaN	19.6483	20.1982	19.954	19.5921	19.4084	19.631	NaN	19.1142	19.5394	19.8276	NaN	NaN	20.383	NaN	NaN	19.487	20.6624	21.1933	20.0596	19.8926	20.0417
XP_026296673.1	21.7319	23.2105	21.1879	19.4369	21.6957	20.1894	21.6252	NaN	23.9008	NaN	19.2144	21.8586	20.7252	21.449	NaN	23.9292	22.6641	20.7078	23.135	20.3856	19.3384	NaN	NaN	19.9323	19.5154	21.238	20.9245	21.0084	21.1246
XP_026296675.1	20.0465	20.3096	19.976	22.808	22.6549	21.1974	21.3729	18.2173	21.3461	17.4225	21.4791	21.944	21.8235	21.5963	NaN	22.7434	21.9481	21.9289	NaN	19.9181	21.4242	NaN	21.9721	21.9176	21.9758	21.9069	22.3907	19.2704	22.894
XP_026296680.1;XP_396810.3	NaN	NaN	NaN	NaN	18.802	NaN	NaN	NaN	18.2772	NaN	18.2161	18.0991	18.3098	18.2756	NaN	17.7197	NaN	18.3298	NaN	NaN	NaN	NaN	18.9812	18.0748	18.8069	NaN	18.1255	18.1524	NaN
XP_026296682.1;XP_026296681.1	NaN	NaN	NaN	NaN	NaN	NaN	NaN	NaN	NaN	NaN	NaN	NaN	NaN	NaN	NaN	NaN	NaN	16.1885	NaN	NaN	NaN	NaN	NaN	NaN	17.0276	NaN	NaN	NaN	NaN
XP_026296689.1	NaN	NaN	NaN	NaN	NaN	NaN	NaN	NaN	NaN	NaN	16.7684	16.9839	NaN	NaN	NaN	NaN	NaN	17.3154	NaN	NaN	NaN	NaN	NaN	NaN	NaN	16.9705	NaN	NaN	NaN
XP_026296698.1	NaN	NaN	NaN	NaN	NaN	NaN	NaN	NaN	NaN	NaN	NaN	NaN	NaN	NaN	NaN	18.4502	NaN	NaN	NaN	19.554	NaN	NaN	NaN	NaN	NaN	18.5201	NaN	NaN	21.2753
XP_026296700.1	NaN	NaN	NaN	NaN	NaN	NaN	19.5769	NaN	NaN	NaN	NaN	NaN	NaN	NaN	NaN	18.9992	NaN	NaN	NaN	NaN	NaN	NaN	NaN	NaN	NaN	NaN	NaN	NaN	19.6454
XP_026296719.1	24.3106	24.1566	20.7001	21.2999	19.9959	20.7484	23.4114	19.9393	19.7538	21.2884	22.9981	23.5553	19.8103	20.1632	NaN	23.2674	20.471	20.5119	21.3303	21.3354	21.1636	NaN	NaN	19.7235	20.3265	22.1057	20.3395	22.2152	22.2015
XP_026296749.1;XP_026296750.1;XP_026296748.1;XP_026296747.1	19.251	NaN	NaN	17.1641	17.0511	18.6722	22.098	NaN	NaN	NaN	21.2302	21.77	20.3707	NaN	NaN	20.6923	NaN	NaN	19.823	NaN	NaN	NaN	NaN	NaN	18.4383	18.6378	NaN	18.3392	22.0861
XP_026296751.1;XP_026296752.1	19.8543	NaN	NaN	NaN	NaN	17.3484	21.4263	NaN	NaN	NaN	19.9395	21.8049	18.6387	NaN	NaN	20.529	NaN	NaN	NaN	NaN	NaN	NaN	NaN	NaN	NaN	NaN	NaN	NaN	20.3607
XP_026296754.1	NaN	NaN	NaN	NaN	NaN	NaN	NaN	18.7036	NaN	19.3277	NaN	NaN	NaN	NaN	NaN	NaN	NaN	NaN	NaN	19.8201	17.6069	NaN	NaN	NaN	NaN	19.2125	NaN	18.7193	21.1791
XP_026296780.1;XP_026296779.1;XP_026296778.1;XP_026296781.1	NaN	NaN	NaN	NaN	17.1514	18.176	19.1024	NaN	NaN	19.8529	NaN	17.7024	20.8817	17.1359	NaN	21.2796	NaN	17.2428	20.0421	21.7211	NaN	NaN	NaN	NaN	NaN	16.6854	15.7426	23.114	21.895
XP_026296801.1	20.9637	19.425	19.5569	21.291	21.1828	20.5448	20.8071	20.827	21.0095	18.4868	20.6131	20.7683	20.363	20.8904	NaN	19.9185	20.2056	20.9818	18.7556	NaN	20.6197	NaN	NaN	20.7471	21.5288	21.0405	21.4045	20.5975	20.3039
XP_026296819.1	23.2248	22.8134	22.7983	23.8549	23.3886	23.9205	23.6444	24.2677	23.3799	22.6956	23.4321	23.6076	23.1313	23.5595	22.9864	22.3849	22.7751	23.1684	24.482	22.5848	23.3527	21.6755	NaN	22.558	22.7845	24.1734	23.1646	23.5885	24.1987
XP_026296820.1	NaN	NaN	NaN	NaN	NaN	NaN	NaN	NaN	NaN	NaN	NaN	NaN	NaN	NaN	NaN	NaN	NaN	NaN	NaN	NaN	NaN	NaN	NaN	NaN	NaN	NaN	NaN	NaN	NaN
XP_026296828.1	17.4407	NaN	18.6479	20.3119	20.5695	19.7847	19.1725	21.6025	20.0308	19.3335	18.8401	20.1566	20.6249	19.8031	NaN	21.392	20.2558	20.3052	20.1596	20.9567	19.6301	NaN	NaN	19.9079	20.3251	21.1652	20.2627	21.1275	20.9802
XP_026296830.1	NaN	NaN	NaN	NaN	NaN	NaN	NaN	NaN	NaN	NaN	NaN	NaN	NaN	18.4579	NaN	NaN	18.6955	NaN	NaN	NaN	18.8101	NaN	NaN	NaN	NaN	NaN	18.9895	NaN	NaN
XP_026296842.1;XP_026296841.1	NaN	NaN	NaN	NaN	NaN	NaN	NaN	NaN	NaN	NaN	NaN	NaN	NaN	NaN	NaN	NaN	NaN	NaN	NaN	NaN	NaN	NaN	NaN	NaN	NaN	NaN	NaN	20.7613	NaN
XP_026296843.1	16.9771	NaN	NaN	19.3434	19.99	20.741	17.2096	NaN	NaN	NaN	NaN	19.3287	20.1226	20.0417	NaN	NaN	NaN	20.9661	NaN	NaN	NaN	NaN	NaN	20.3657	19.6833	NaN	19.4486	NaN	18.5002
XP_026296845.1	NaN	NaN	NaN	17.3008	NaN	18.4944	NaN	NaN	17.0764	20.3297	17.8795	18.4174	17.4287	NaN	NaN	20.9415	18.6875	NaN	NaN	NaN	17.4465	NaN	NaN	17.3044	NaN	19.0223	17.1631	18.8619	22.1562
XP_026296851.1	NaN	NaN	20.1835	NaN	19.9439	NaN	20.3244	NaN	NaN	NaN	NaN	NaN	19.2244	NaN	NaN	NaN	NaN	NaN	NaN	NaN	NaN	NaN	NaN	20.6153	19.9258	NaN	NaN	NaN	NaN
XP_026296854.1	NaN	NaN	NaN	NaN	NaN	NaN	NaN	NaN	NaN	NaN	NaN	NaN	NaN	NaN	NaN	NaN	NaN	NaN	NaN	NaN	NaN	NaN	NaN	NaN	NaN	18.8456	NaN	NaN	NaN
XP_026296857.1;XP_026296856.1	21.7131	21.5043	21.6536	22.3634	21.9073	21.3918	21.576	20.7422	21.5822	19.1605	21.8885	21.4673	21.5542	21.6877	NaN	21.5359	21.2941	21.3629	20.0297	19.878	21.304	NaN	19.0029	21.61	21.168	21.7803	22.0653	21.9892	21.5313
XP_026296867.1;XP_026296866.1;XP_026296865.1;XP_026296864.1;XP_026296863.1;XP_026296862.1;XP_026296861.1	20.9543	20.9973	17.6702	17.2049	NaN	22.0333	19.8803	NaN	NaN	NaN	18.5567	20.0443	22.842	19.2604	NaN	21.3731	19.7257	20.8345	NaN	NaN	18.3764	NaN	19.3265	20.5235	21.0577	NaN	15.8702	19.5671	17.0844
XP_026296881.1;XP_026296882.1	21.8373	21.8252	21.0551	20.3542	20.6622	22.495	18.8729	NaN	19.0988	22.3587	21.3757	19.6034	NaN	22.0728	NaN	19.4654	21.6972	21.7824	NaN	NaN	21.6162	21.2089	NaN	21.7611	21.567	19.2255	21.1209	19.2891	18.8989
XP_026296930.1;XP_026296929.1;XP_026296928.1;XP_026296927.1;XP_026296926.1;XP_026296925.1;XP_026296924.1	20.0223	20.8092	20.0208	18.6494	19.9749	20.3973	19.7477	NaN	19.4453	20.2543	19.2644	18.8511	19.8996	20.2705	NaN	19.7167	19.7293	20.4	NaN	NaN	20.2537	NaN	NaN	20.1593	20.8563	19.3163	20.0213	19.6837	18.3381
XP_026296936.1;XP_026296935.1	NaN	NaN	18.8358	NaN	20.594	18.1255	20.5442	NaN	20.3168	17.6337	18.5228	20.5389	18.5224	20.4052	NaN	21.9815	20.387	NaN	NaN	NaN	NaN	NaN	NaN	NaN	NaN	NaN	18.3858	NaN	NaN
XP_026296938.1	18.7124	19.9249	NaN	20.9385	19.4135	20.5542	23.4536	22.913	21.6452	22.4892	20.0352	21.1257	21.4435	20.3598	22.6884	22.8111	22.1322	21.8888	22.1882	22.6583	22.4553	23.1826	20.9741	20.8979	19.2064	22.181	20.8882	23.1763	23.3354
XP_026296946.1;XP_026296945.1;XP_026296944.1	NaN	NaN	NaN	16.6327	NaN	16.1346	NaN	NaN	NaN	NaN	NaN	NaN	NaN	NaN	NaN	NaN	NaN	NaN	NaN	NaN	NaN	NaN	NaN	NaN	NaN	NaN	NaN	NaN	19.1083
XP_026296950.1	17.9118	NaN	NaN	NaN	NaN	NaN	21.6005	NaN	NaN	NaN	20.7386	21.6644	19.6371	NaN	NaN	19.9426	NaN	17.2137	NaN	NaN	NaN	NaN	NaN	NaN	NaN	17.6374	NaN	NaN	NaN
XP_026296977.1	NaN	NaN	19.2684	20.3123	NaN	19.2591	18.3243	NaN	19.6976	NaN	20.9613	20.3648	NaN	19.2526	NaN	20.3384	19.7087	NaN	20.2751	NaN	NaN	NaN	NaN	NaN	NaN	NaN	NaN	NaN	21.3022
XP_026296989.1	18.1555	NaN	NaN	NaN	17.43	NaN	NaN	NaN	NaN	NaN	NaN	NaN	NaN	17.3254	NaN	NaN	NaN	17.5552	NaN	NaN	NaN	NaN	NaN	NaN	NaN	NaN	NaN	NaN	NaN
XP_026296997.1;XP_026296996.1;XP_026296995.1	20.0962	21.0502	NaN	NaN	18.942	NaN	NaN	NaN	NaN	20.3902	NaN	17.774	NaN	18.2231	NaN	19.375	18.856	NaN	NaN	NaN	NaN	NaN	NaN	NaN	NaN	NaN	19.0624	NaN	NaN
XP_026297002.1	21.8621	NaN	19.6982	22.4265	22.456	22.1518	21.82	20.3218	21.8208	22.3319	21.4577	21.6528	22.5181	21.9609	NaN	22.1953	21.7877	22.5467	19.7338	21.2135	22.3561	NaN	NaN	22.0241	22.6393	22.0598	22.4281	22.9052	21.0364
XP_026297026.1	20.1797	NaN	NaN	18.888	NaN	NaN	NaN	NaN	20.3299	21.5782	NaN	19.4853	19.7859	18.1307	NaN	22.2156	19.7812	19.479	20.233	21.1958	18.5717	NaN	NaN	NaN	NaN	21.2984	NaN	22.4754	23.2228
XP_026297032.1;XP_624899.1	NaN	NaN	NaN	18.3095	18.5391	16.9268	17.4741	NaN	NaN	NaN	NaN	17.5135	17.5534	17.3283	NaN	17.6312	NaN	18.1201	NaN	NaN	NaN	NaN	NaN	18.28	17.8602	NaN	18.1921	17.4255	NaN
XP_026297034.1	NaN	NaN	NaN	19.9173	18.9642	19.3063	NaN	NaN	19.4112	20.6105	NaN	19.6006	19.5668	NaN	NaN	21.9827	NaN	NaN	17.3349	20.2624	18.6922	NaN	NaN	NaN	NaN	NaN	18.655	NaN	21.3464
XP_026297037.1;XP_026297036.1	NaN	NaN	NaN	19.7045	NaN	19.2592	NaN	NaN	18.1754	NaN	NaN	NaN	19.407	NaN	NaN	NaN	NaN	NaN	NaN	NaN	19.0929	NaN	NaN	NaN	NaN	20.3741	19.5558	NaN	NaN
XP_026297040.1;XP_026297042.1;XP_026297041.1	NaN	NaN	NaN	NaN	NaN	NaN	NaN	NaN	NaN	NaN	NaN	NaN	16.8251	NaN	NaN	NaN	NaN	NaN	NaN	NaN	NaN	NaN	NaN	NaN	NaN	NaN	NaN	NaN	NaN
XP_026297049.1	NaN	NaN	NaN	NaN	NaN	NaN	NaN	NaN	NaN	NaN	NaN	NaN	NaN	NaN	NaN	16.6562	NaN	NaN	NaN	NaN	NaN	NaN	NaN	NaN	NaN	NaN	NaN	NaN	17.2864
XP_026297061.1;XP_026297060.1;XP_026297059.1	20.2492	20.2361	19.7618	20.6927	20.3496	19.8202	20.2069	21.6696	19.8792	19.4911	20.9031	20.0655	20.4481	20.3379	NaN	20.8723	20.7056	20.8181	NaN	19.3398	20.1001	NaN	NaN	20.3137	21.2201	20.9139	20.571	21.4089	19.8157
XP_026297064.1	NaN	NaN	NaN	NaN	NaN	NaN	NaN	NaN	NaN	NaN	NaN	NaN	NaN	NaN	NaN	NaN	NaN	NaN	NaN	NaN	NaN	NaN	NaN	NaN	NaN	NaN	NaN	NaN	NaN
[truncated: 1,220 more rows]
