# Supplementary material for: Queen honey bees exhibit variable resilience to temperature stress
Source: PLoS One. 2021 Aug 11;16(8):e0255381. doi: 10.1371/journal.pone.0255381 (PMC8357134; doi:10.1371/journal.pone.0255381)
Supplement: S3 Table — (XLSX) [file pone.0255381.s003.xlsx]

## Sheet: Sheet1
Protein	Name	Log(fold change)	t	P value	Adjusted p value	B
XP_026297189.1	A disintegrin and metalloproteinase with thrombospondin motifs 12	-0.0721432	-7.49358	1.67764e-09	4.9977e-06	10.8794
XP_006560925.2;XP_393531.4;XP_006560924.2;XP_016766611.2;XP_006560926.2	serine/threonine-protein phosphatase 4 regulatory subunit 4 isoform X3	-0.0433404	-6.96877	1.42543e-07	0.000212318	6.83981
NP_001011607.1	melittin precursor	-0.0603554	-6.50207	2.57842e-07	0.000256037	6.17651
XP_006572091.1	restin homolog	-0.0539463	-5.49492	1.25684e-06	0.000936033	4.21315
XP_026298054.1;XP_026298053.1	serine/threonine-protein phosphatase 4 catalytic subunit	-0.0229064	-5.58265	1.5849e-06	0.000944283	4.10224
XP_026299326.1;NP_001119715.2	venom dipeptidyl peptidase 4 isoform X1	-0.0475031	-5.34531	2.13579e-06	0.00106042	3.68998
XP_006560640.1	glutamyl aminopeptidase-like	-0.0709719	-5.65017	4.74244e-06	0.00176597	3.30456
XP_026300310.1;NP_001011584.1	venom serine protease 34 isoform X1	-0.0588873	-5.216	3.68254e-06	0.00156718	3.17574
XP_016768886.2	xanthine dehydrogenase	0.0460767	5.22259	5.83076e-06	0.00192998	2.96532
XP_016767538.1;XP_016767537.1;XP_016767536.1;XP_016767535.1;XP_006569952.1;NP_001013377.2	venom acid phosphatase Acph-1 isoform X1	-0.064611	-4.90972	1.24477e-05	0.00370818	2.01836
XP_396915.4	sodium/potassium-transporting ATPase subunit alpha-B	-0.037685	-4.92683	1.58211e-05	0.00416623	1.90468
NP_001164443.1	adenylate kinase 1	-0.0289657	-4.76315	1.67824e-05	0.00416623	1.67575
XP_006563218.1	venom acid phosphatase Acph-1	-0.0351913	-4.75434	2.4692e-05	0.0052541	1.39579
XP_001120432.1	cytochrome c, testis-specific-like	-0.0349004	-4.70202	2.46885e-05	0.0052541	1.34496
XP_016769758.1	dihydropyrimidine dehydrogenase [NADP(+)]	0.087313	5.93831	0.000223841	0.0303102	1.03733
XP_026300671.1;NP_001229386.1	protein CutA homolog isoform X1	-0.0142822	-4.62893	4.65512e-05	0.0092241	0.847706
XP_026296749.1;XP_026296750.1;XP_026296748.1;XP_026296747.1		-0.037396	-4.89303	7.77312e-05	0.0136212	0.732613
XP_397043.2		-0.0173658	-4.46832	4.9542e-05	0.0092241	0.654389
XP_395507.4		-0.0412088	-4.47805	0.000171835	0.024376	-0.0553065
XP_026296719.1		-0.0237593	-4.23349	0.000112115	0.0185551	-0.122246
XP_003251675.1		0.0162217	4.30438	0.000141105	0.0210176	-0.135281
XP_391917.2		-0.0215925	-4.18128	0.000125496	0.0196764	-0.248968
XP_026296777.1;XP_016767777.2;XP_006570272.2		0.0190776	4.12965	0.000297445	0.0347423	-0.795101
XP_001122227.1		-0.0334529	-4.04252	0.000276579	0.0347423	-0.866143
XP_392943.3		-0.0161058	-3.90887	0.000303054	0.0347423	-1.10446
XP_016772012.1		-0.0199052	-3.87777	0.000303223	0.0347423	-1.14602
XP_003249321.1		-0.0284844	-3.8831	0.000388364	0.0413191	-1.26347
XP_006571730.2		0.0340281	3.70528	0.000922682	0.0785334	-1.26441
XP_026300082.1;XP_396981.5;XP_016771068.2;XP_006558380.2		-0.0213413	-3.82072	0.000369301	0.0407462	-1.33124
XP_394115.2		-0.0495872	-4.38805	0.00177652	0.12422	-1.36671
XP_392085.2		-0.0275422	-3.84564	0.000433824	0.0445116	-1.38663
XP_624487.1		-0.0180579	-3.79527	0.000457606	0.0445116	-1.46232
XP_026296368.1;XP_392584.2		-0.0266551	-3.77103	0.000463195	0.0445116	-1.51263
XP_001120293.2		-0.0381589	-3.70604	0.000586143	0.0545663	-1.70042
XP_394061.2		0.278485	5.08665	0.0039344	0.217048	-1.88621
XP_006563266.1;NP_001012431.1		-0.0282601	-3.57292	0.000804654	0.0726383	-2.06767
XP_006557463.3;XP_016773156.1;XP_026295856.1;XP_016773151.1;XP_016773161.1		-0.0141672	-3.5655	0.000875503	0.0767095	-2.10698
XP_397138.5		-0.0226011	-3.50901	0.000949946	0.0786081	-2.23897
XP_026298722.1		0.0138574	3.47476	0.00126984	0.10224	-2.3174
XP_001120371.1		-0.0220858	-3.55492	0.00169074	0.122847	-2.40051
XP_026298057.1		-0.0190983	-3.42122	0.00160376	0.11944	-2.47963
XP_026299175.1		-0.0317185	-3.42225	0.00147325	0.115495	-2.52972
XP_026299738.1		0.0309245	3.39801	0.00157729	0.11944	-2.60908
XP_026297293.1;XP_026297292.1;XP_026297291.1;XP_026297290.1;XP_026297289.1;XP_026297288.1		0.225283	4.43751	0.011717	0.383571	-2.70302
XP_003251902.3;XP_016772925.2		-0.0223027	-3.3227	0.00182875	0.12422	-2.79286
XP_026297457.1;XP_016768511.2		0.0565828	3.5906	0.00715995	0.30622	-2.80531
XP_026301287.1;XP_016771989.1;XP_006562664.1;XP_006562663.1		-0.0173116	-3.29126	0.00183474	0.12422	-2.8596
XP_006570899.1;XP_003251619.1;XP_001120132.1		-0.362198	-5.15721	0.00696774	0.30622	-2.98531
XP_393921.4;XP_016771409.1;XP_006560471.1		0.014042	3.2198	0.00258867	0.17137	-3.01788
XP_006563715.1		0.182111	3.61285	0.0230378	0.52792	-3.05047
XP_001120695.1		0.0191582	3.23266	0.00267689	0.173358	-3.06667
XP_001120855.2;XP_006564425.1		-0.0152951	-3.21785	0.00289659	0.177186	-3.07472
XP_026298802.1;XP_026298796.1;XP_026298807.1;XP_026298797.1;XP_026298803.1;XP_026298799.1;XP_026298810.1;XP_026298806.1;XP_026298805.1;XP_006567426.1;XP_026298800.1;XP_026298795.1;XP_026298798.1;XP_026298811.1;XP_026298793.1;XP_026298794.1;XP_026298801.1;XP_016769390.1;XP_026298804.1;XP_026298808.1;XP_026298809.1;XP_026298792.1		-0.0156866	-3.1709	0.00273682	0.173468	-3.1945
XP_006559253.1;XP_006559252.1;XP_001119855.2		0.0110265	3.16173	0.00375599	0.211115	-3.19986
XP_026301704.1;XP_026301703.1		-0.217066	-3.61431	0.0230083	0.52792	-3.20395
XP_001121853.2		0.0177797	2.98611	0.00609534	0.279354	-3.21974
XP_393294.2		0.015104	3.14077	0.00291444	0.177186	-3.25475
XP_026301167.1;XP_026301168.1		-0.0957293	-3.05481	0.0385467	0.646901	-3.2762
XP_016766165.1		-0.178012	-2.61895	0.0308802	0.615124	-3.33231
XP_392923.5		-0.0189402	-3.02471	0.00698578	0.30622	-3.35731
XP_026298283.1;XP_026298282.1;XP_003249882.1		0.0896854	2.82431	0.0373841	0.64055	-3.36125
XP_016766389.1		-0.0246244	-3.09092	0.00448626	0.230578	-3.41323
XP_016767387.1;XP_016767386.1		0.0111884	3.05573	0.0058047	0.27019	-3.44607
XP_026299885.1;XP_026299884.1;XP_026299883.1;XP_026299882.1;XP_006559060.2;XP_026299886.1		0.147982	2.91488	0.044206	0.682578	-3.45171
XP_026299032.1;XP_016769765.1;XP_006557859.1		0.115167	2.65612	0.0455969	0.682578	-3.4869
XP_016767427.1;XP_392995.3;XP_006567210.2		-0.0116122	-3.05614	0.00362536	0.211115	-3.49718
XP_016767976.1;NP_001164445.1;XP_006570933.1		0.00898818	3.05217	0.00369866	0.211115	-3.50724
XP_393999.3		-0.0197841	-3.0395	0.003735	0.211115	-3.53071
XP_026298039.1		0.0905622	2.44017	0.0450169	0.682578	-3.60436
XP_026296854.1		0.0444988	2.98713	0.030973	0.615124	-3.61628
XP_006560725.1		0.0162931	3.01689	0.00489449	0.24214	-3.63122
XP_624977.1		-0.0167871	-3.00243	0.00417524	0.222108	-3.6317
XP_026300526.1		0.0218042	3.05027	0.00867803	0.326501	-3.649
XP_026295623.1;XP_016769192.1;XP_006571074.1;XP_006571073.1;XP_006571072.1;XP_006571071.1;XP_006571070.1;XP_006571069.1;XP_006571068.1		-0.0366986	-2.71225	0.0267343	0.579801	-3.66184
XP_026296405.1;XP_003250526.1		-0.010351	-2.98212	0.00448927	0.230578	-3.67441
XP_625112.2		0.036528	3.17814	0.0342545	0.629903	-3.70655
XP_001122973.2		-0.0155006	-2.98039	0.00513751	0.242931	-3.70726
XP_026296946.1;XP_026296945.1;XP_026296944.1		-0.0568581	-2.72514	0.0420064	0.670946	-3.72462
XP_001121305.2;XP_006566538.1		-0.0166072	-2.96153	0.00467544	0.23607	-3.73309
XP_006569920.1		0.0174617	3.01974	0.0166996	0.468095	-3.75262
XP_623065.2;XP_006568498.2		0.0143228	2.93989	0.00503956	0.242143	-3.79253
XP_026299931.1;XP_026299930.1;XP_026299929.1;XP_016770904.2;XP_006565307.2;XP_006565306.2;XP_006565305.2		0.119952	2.37192	0.077565	0.744722	-3.82988
XP_006566328.3		0.0292398	2.89137	0.00824751	0.326501	-3.83596
XP_393619.4;XP_016768168.2		-0.0252967	-2.9038	0.00727238	0.30622	-3.85801
XP_006571359.2		-0.0779607	-2.4042	0.0749142	0.744722	-3.86312
XP_026299631.1;XP_026299630.1;XP_026299629.1		0.124059	2.31379	0.0826117	0.746437	-3.87924
XP_001122510.2		0.0120141	2.81812	0.00799889	0.322009	-3.95756
XP_001119898.1		0.0144168	2.7226	0.0150924	0.44762	-3.97726
XP_392799.3		0.0228817	2.82006	0.0182515	0.472793	-3.99573
XP_006568337.1		-0.028996	-2.81133	0.00968353	0.343419	-4.00678
XP_001121760.2		0.0132022	2.84286	0.00784894	0.320301	-4.05561
XP_006561192.1		0.0125907	2.82765	0.00722422	0.30622	-4.05767
XP_016767010.1;XP_003251792.1		-0.022909	-2.775	0.027715	0.585553	-4.0578
XP_006564550.1;XP_391850.3		-0.0186084	-2.83933	0.00867129	0.326501	-4.06168
XP_396504.1		0.0107572	2.81944	0.00768858	0.318115	-4.08235
XP_016769342.2		-0.291558	-1.94766	0.0875592	0.764814	-4.08522
XP_026297086.1		0.0120859	2.76547	0.0089156	0.326501	-4.08893
XP_392725.1		-0.00675772	-2.81687	0.0072983	0.30622	-4.10116
XP_006569788.2		0.0508286	2.28896	0.0713272	0.737345	-4.12362
XP_026297253.1;XP_026297252.1;XP_026297251.1;XP_026297254.1;XP_026297255.1		-0.0312772	-2.65676	0.0151646	0.44762	-4.13769
XP_026297169.1		0.0446173	2.20267	0.0523483	0.689127	-4.16509
XP_001122272.2		-0.0184914	-2.78373	0.00851416	0.326501	-4.16949
XP_395387.5		-0.0191051	-2.71658	0.0301411	0.615003	-4.18554
XP_624399.2		0.0221488	2.70233	0.0113959	0.377206	-4.21246
XP_006570969.1		0.0162457	2.74923	0.00909688	0.326501	-4.24353
XP_026301566.1		0.0563785	1.95993	0.09815	0.787508	-4.24446
XP_016770111.1		-0.0140605	-2.75091	0.00984129	0.344908	-4.24913
XP_391899.4;XP_006564428.1;XP_006564427.1		-0.0240668	-2.53689	0.0446234	0.682578	-4.25683
NP_001011580.1		0.0532278	2.29734	0.0508992	0.689127	-4.27515
XP_026301616.1;XP_026301601.1;XP_026301585.1;XP_026301586.1;XP_026301587.1;XP_026301589.1;XP_026301591.1;XP_026301593.1;XP_026301594.1;XP_026301595.1;XP_026301596.1;XP_026301597.1;XP_026301598.1;XP_026301599.1;XP_026301615.1;XP_026301600.1;XP_026301602.1;XP_026301603.1;XP_026301614.1;XP_026301613.1;XP_026301612.1;XP_026301611.1;XP_026301610.1;XP_026301584.1;XP_026301609.1;XP_026301608.1;XP_026301…		0.0710091	1.9309	0.126678	0.836748	-4.27771
XP_001121254.2;XP_016766680.1		0.0335804	2.70493	0.0150503	0.44762	-4.28286
XP_026301635.1		-0.0310741	-2.30427	0.0468417	0.686078	-4.28465
XP_006562214.1		-0.0132156	-2.73768	0.00889909	0.326501	-4.28573
XP_003250980.1;XP_006567221.1		-0.0181695	-2.7354	0.00902006	0.326501	-4.29056
XP_006561174.1		0.0162429	2.62741	0.0142535	0.442304	-4.32096
XP_026301800.1;XP_026301801.1;XP_016767364.1;XP_016767358.1		-0.0205052	-2.72107	0.0089855	0.326501	-4.32546
XP_026297641.1;XP_026297643.1;XP_026297642.1		0.0204404	2.56631	0.0155233	0.449457	-4.34743
XP_026296694.1;XP_006569959.1		-0.0411956	-2.64565	0.0159747	0.457582	-4.35866
XP_001122304.3		-0.0191907	-2.68879	0.0103243	0.35763	-4.39364
XP_026297897.1;XP_026297896.1;XP_026297895.1;XP_026297894.1;XP_026297893.1;XP_026297892.1;XP_026297903.1;XP_026297902.1;XP_026297901.1;XP_026297900.1;XP_026297899.1;XP_026297898.1		0.126951	1.57484	0.191398	0.895382	-4.40199
XP_006560494.2;XP_394822.5;XP_026302180.1;XP_026302181.1;XP_016766384.2		0.0693721	1.75685	0.122704	0.832919	-4.40889
XP_016770154.2;NP_001094493.1		1.96923	5.67555	0.00495821	0.24214	-4.46003
XP_006564635.1;XP_026298074.1;XP_006564634.1;XP_026298075.1		-0.0142004	-2.6643	0.0104775	0.358763	-4.46696
XP_393468.2		0.00693666	2.65797	0.0107134	0.362673	-4.47625
XP_001122824.1		0.0512867	1.68209	0.144003	0.861414	-4.49136
XP_026301525.1;XP_006561385.1;XP_624392.3		0.0171848	2.61673	0.0122063	0.390994	-4.50195
XP_026300490.1		0.0484382	1.82093	0.128906	0.83828	-4.50476
XP_623676.2		-0.0837598	-1.59172	0.172971	0.880822	-4.5055
XP_003251819.1		0.0328011	2.24574	0.066234	0.730488	-4.50594
XP_026295652.1		-0.241999	-1.44246	0.209382	0.907513	-4.5078
XP_026295632.1;XP_026295633.1		-0.0156656	-2.64448	0.0121723	0.390994	-4.50867
XP_624076.1		0.0121839	2.64178	0.0111678	0.373808	-4.51112
XP_026298763.1;XP_026298762.1;XP_016769501.1;XP_026298761.1;XP_016769500.1;XP_016769499.1;XP_006567494.1;XP_026298760.1;XP_006567493.1;XP_006567491.1;XP_016769498.1;XP_006567490.1;XP_394963.3;XP_006567489.1		-0.289514	-1.51775	0.204657	0.907513	-4.51178
XP_026297819.1;XP_006564581.2;XP_006564583.2;XP_026297820.1		-0.0733504	-1.4899	0.197071	0.904581	-4.51824
XP_006566669.1		0.180641	1.35388	0.24814	0.929974	-4.51846
XP_394618.2;XP_006570627.1;XP_026296914.1;XP_026296915.1		-0.174517	-1.34165	0.238024	0.928105	-4.52061
XP_026295426.1		-0.593378	-1.96052	0.122472	0.832919	-4.52382
XP_016767767.2;NP_001011618.1		-0.0246487	-2.62145	0.013297	0.416966	-4.54086
XP_026298550.1;XP_026298549.1		-0.327891	-1.3634	0.245378	0.928119	-4.55528
XP_624595.2		-0.676877	-1.75721	0.154717	0.872964	-4.55822
XP_003250943.1		0.108456	1.28686	0.268463	0.93787	-4.56522
XP_016771646.2		-0.22431	-1.21283	0.279934	0.948871	-4.56619
NP_001136128.1;XP_006560566.1		5.72941	5.99689	0.00406596	0.220227	-4.5763
XP_006560810.1;XP_392553.1		-1.03442	-1.7433	0.157234	0.872964	-4.57923
XP_623303.1;XP_393059.1		-0.00788551	-2.60854	0.0126357	0.400445	-4.58173
XP_003251270.1		3.02503	2.83529	0.0478571	0.688726	-4.58501
XP_006565548.1;XP_006565547.1		1.69665	1.81945	0.143969	0.861414	-4.58798
XP_026295465.1		2.23079	2.09087	0.105698	0.807812	-4.58815
XP_006557324.1;NP_001071286.1		0.560844	1.14048	0.318558	0.957432	-4.59091
XP_392102.4		-0.608038	-1.1103	0.329922	0.960566	-4.59245
XP_026300757.1;XP_026300756.1;XP_026300755.1		3.48084	1.64458	0.176395	0.881017	-4.59399
XP_026298167.1		-1.71578	-1.21824	0.290938	0.948871	-4.59424
XP_016770274.1;XP_006566519.1;XP_006566518.1		0.974616	0.293688	0.783798	0.998681	-4.59553
XP_394966.1		1.03886	0.624334	0.566697	0.981547	-4.59612
XP_625224.4		0.303348	0.158072	0.882161	0.99938	-4.59643
XP_006567208.1;XP_624998.3		0.742718	0.62308	0.567442	0.981547	-4.59708
EEQ81712.1;XP_024332199.1;KKO76457.1		-0.19129	-0.13582	0.898612	0.99938	-4.59758
XP_623465.2;XP_006564003.1		0.354845	0.964539	0.390106	0.969173	-4.59808
XP_026302130.1		-0.29902	-0.245923	0.818006	0.998681	-4.59824
XP_001119858.2		-0.261852	-0.219673	0.837024	0.99938	-4.59842
XP_026299027.1;XP_016772929.2;XP_016772926.2		0.158812	0.14264	0.892204	0.99938	-4.59849
XP_016767240.2;XP_026295530.1		0.0830352	0.0748091	0.943299	0.99938	-4.59855
XP_624408.3		-0.427848	-0.449937	0.676371	0.996936	-4.5993
XP_392556.3		0.293612	0.881618	0.428424	0.977689	-4.60439
XP_016772191.1;XP_394055.2;XP_006563732.1		-0.34377	-0.721337	0.511136	0.981547	-4.60448
XP_016772293.1;NP_001035299.1		0.259222	0.880911	0.428763	0.977689	-4.60733
XP_623565.1;XP_006568020.1;XP_006568019.1;XP_006568018.1;XP_006568017.1;XP_006568016.1		0.152578	1.01015	0.359266	0.962778	-4.61092
XP_006568238.2		0.159969	0.322946	0.763127	0.998681	-4.6126
NP_001035310.1		0.150369	0.305777	0.775229	0.998681	-4.61311
XP_026301362.1;XP_026301361.1;XP_026301360.1;XP_026301359.1;XP_026301358.1		-0.0307573	-0.0642458	0.951291	0.99938	-4.61561
NP_001257749.1		0.189889	0.545496	0.614788	0.988332	-4.62151
XP_016767869.2		0.181126	0.503179	0.641632	0.988996	-4.62158
XP_001121844.2		-0.168693	-0.869598	0.418242	0.97721	-4.62466
XP_393868.4		0.171784	0.518602	0.631768	0.988332	-4.62551
XP_623951.1		0.0123071	2.40258	0.0251798	0.564323	-4.62611
XP_394313.1		0.0131899	2.53365	0.0155401	0.449457	-4.63464
XP_006562400.1;XP_006562399.1;XP_006562398.1;XP_006562397.1		0.0183621	2.15875	0.0502339	0.689127	-4.63649
XP_026299933.1		0.0297108	0.0896945	0.932899	0.99938	-4.63831
XP_006564653.1;XP_006564655.1;XP_006564654.1		-0.0938776	-0.310171	0.772125	0.998681	-4.64112
XP_026299574.1;XP_026299573.1		-0.0712737	-1.37024	0.243414	0.928119	-4.64464
XP_393446.1		-0.0577128	-0.190683	0.858184	0.99938	-4.6447
XP_006569344.1;XP_006569343.1;XP_394455.4		0.0871617	0.305523	0.775409	0.998681	-4.6468
XP_026301625.1;XP_026301624.1;XP_026301623.1;XP_026301622.1		-0.0421357	-0.160874	0.878558	0.99938	-4.6494
XP_026296412.1;XP_026296411.1;XP_026296409.1;XP_026296408.1;XP_026296407.1		0.0239361	0.0919016	0.930383	0.99938	-4.65051
XP_006569527.1;XP_006569526.1;XP_006569525.1		0.0118162	2.47927	0.0179909	0.470131	-4.65708
XP_395486.2;XP_016768336.1;XP_016768335.1;XP_006570028.1		0.0645122	1.79558	0.123158	0.832919	-4.67143
XP_026299823.1;XP_026299825.1;XP_026299824.1;XP_026299822.1		-0.0235323	-0.10697	0.918331	0.99938	-4.67324
XP_006564236.1;XP_006564235.1;XP_006564234.1;XP_006564233.1		-0.0221657	-2.17704	0.0522532	0.689127	-4.67558
XP_006568519.1;XP_006568518.1;XP_006568517.1;XP_006568516.1		0.104549	0.791253	0.465038	0.977689	-4.67663
XP_016770592.1;XP_026299378.1		0.111796	0.837896	0.449851	0.977689	-4.67987
XP_394630.3;XP_006569578.2		-0.0801195	-0.40859	0.699932	0.997003	-4.6808
XP_016767858.1;XP_016767856.1;XP_006561128.1;XP_006561126.1		-0.0947415	-0.496675	0.64582	0.98915	-4.68496
XP_006567524.1		0.083951	0.418112	0.697621	0.997003	-4.68497
XP_001122504.1		-0.0284383	-2.03954	0.0759728	0.744722	-4.69532
XP_624372.2		0.0187255	0.0919691	0.929319	0.99938	-4.69629
XP_026299638.1		0.0190455	0.0715192	0.945787	0.99938	-4.69847
XP_001119959.2		-0.0175825	-2.2297	0.0415329	0.668792	-4.70056
XP_016767097.1		-0.0364173	-1.94659	0.12443	0.832919	-4.70306
XP_624801.1		0.0155882	2.50647	0.0173094	0.469097	-4.71512
XP_625028.1		0.0769356	1.12033	0.326103	0.959046	-4.72117
XP_625164.1;XP_006570258.1		-0.00907271	-2.54733	0.0151513	0.44762	-4.7224
XP_006557484.1		0.0689521	1.35836	0.233033	0.923283	-4.72814
XP_006557375.1;XP_016768568.1;XP_006557374.1;XP_006557373.1;XP_016768567.1;XP_016768566.1;XP_026297381.1;XP_026297380.1		-0.0791352	-0.542371	0.616747	0.988332	-4.73221
XP_016768331.1		-0.074391	-0.583278	0.585293	0.982042	-4.73503
XP_026297155.1		-0.0130889	-2.47208	0.0216672	0.514395	-4.73962
XP_392654.2		0.0122959	2.48426	0.0207197	0.501821	-4.75506
XP_016767269.1;XP_006569378.1;XP_006569376.1;XP_395102.3;XP_006569373.1		0.011249	2.48061	0.0196566	0.487976	-4.75743
XP_006561678.2;XP_026298827.1		0.0131792	2.24051	0.0355084	0.635385	-4.7616
XP_026296062.1;XP_026296064.1		0.0276364	2.50714	0.0174517	0.469097	-4.76259
XP_397317.2		0.0122662	2.44126	0.022767	0.52792	-4.77773
XP_026298823.1		-0.0890749	-0.986526	0.369654	0.962778	-4.78227
XP_026298046.1		-0.0163091	-2.51902	0.0169702	0.468095	-4.78398
XP_394599.3;XP_006570281.1;XP_006570282.1;XP_026296776.1;XP_026296775.1		-0.0537451	-0.436118	0.681133	0.996936	-4.78815
XP_026299178.1;XP_006566265.2		0.000137209	0.000943759	0.999293	0.999697	-4.78881
XP_026294721.1;XP_026294720.1		-0.00870263	-2.52052	0.0151761	0.44762	-4.7913
XP_624014.2;XP_016768675.1		-0.0431505	-0.323407	0.762804	0.998681	-4.79494
XP_393421.1		0.0139655	2.50754	0.0168147	0.468095	-4.7979
XP_001120056.1		0.0144063	2.31846	0.0331851	0.629026	-4.80077
XP_016768602.2;XP_006565503.2		-0.060156	-0.499586	0.635314	0.988332	-4.80792
XP_006563783.2		0.0406936	2.29591	0.0405888	0.664363	-4.81217
XP_026299841.1		0.0118333	0.0890799	0.933357	0.99938	-4.81781
XP_397120.4		0.041615	1.65979	0.120973	0.832919	-4.84192
XP_624038.2		-0.0135226	-2.48718	0.0176545	0.469097	-4.84281
XP_026299894.1;XP_016770218.1		0.0620011	1.00098	0.363271	0.962778	-4.84694
XP_006561429.1;XP_006561428.1;XP_003249854.1		0.0320613	1.77419	0.136864	0.856436	-4.84829
XP_026301234.1;XP_026301233.1;XP_026301232.1		0.0191637	0.173257	0.869318	0.99938	-4.84842
XP_396332.3;XP_026298492.1		0.0506078	1.25545	0.265375	0.936704	-4.8544
XP_624210.1;XP_006557909.1		0.0282047	2.00208	0.116825	0.832919	-4.87966
XP_026296343.1;XP_026296337.1		0.00656709	2.48731	0.0164034	0.465388	-4.88008
XP_026301922.1;XP_026301921.1;XP_026301920.1		-0.0209667	-2.47339	0.0175176	0.469097	-4.88832
XP_006568873.1		-0.014751	-2.47201	0.0177939	0.469097	-4.89032
XP_006564310.1;XP_026297383.1;XP_395217.4		0.00902266	2.3585	0.0272444	0.579801	-4.89384
XP_006568626.1		0.0159397	2.44822	0.0193687	0.484869	-4.89693
XP_001123223.3		0.0144362	2.1119	0.049849	0.689127	-4.89755
XP_001121596.2		0.019456	1.98813	0.0750118	0.744722	-4.90624
XP_006568415.1;XP_006568414.1		0.0501978	0.795114	0.462986	0.977689	-4.91128
XP_016770707.1;XP_016770706.1		-0.0538564	-1.03539	0.359733	0.962778	-4.9132
XP_397055.1		-0.0504141	-0.65977	0.538886	0.981547	-4.92298
XP_026299199.1;XP_016769919.1		-0.0263866	-1.8605	0.122541	0.832919	-4.92772
XP_006572431.2;XP_394836.5;XP_006572432.2		-0.0107587	-2.29813	0.0388719	0.646924	-4.93713
XP_006562944.1;XP_001121113.1		0.0142047	2.41383	0.0202302	0.493981	-4.93751
XP_001120264.1		0.0088035	2.3096	0.031197	0.615469	-4.95089
NP_001011619.1;XP_026300654.1		-0.027281	-2.23425	0.0392331	0.649309	-4.95188
XP_026296950.1		-0.0315245	-2.23519	0.0472125	0.686078	-4.95304
XP_006564715.2;XP_026297877.1;XP_006564686.2;XP_006564687.2;XP_006564688.2;XP_006564689.2;XP_006564690.2;XP_006564691.2;XP_026297874.1;XP_006564692.2;XP_006564693.2;XP_006564694.2;XP_006564695.2;XP_006564696.2;XP_006564697.2;XP_006564698.2;XP_006564699.2;XP_006564701.2;XP_006564703.2;XP_006564704.2;XP_006564705.2;XP_006564706.2;XP_006564707.2;XP_006564710.2;XP_006564711.2;XP_006564712.2;XP_006564…		0.0482069	1.14333	0.317504	0.957432	-4.95359
XP_026302157.1		0.0122535	2.19824	0.0483879	0.689127	-4.95464
XP_001122379.3		0.0658138	1.28754	0.245754	0.928119	-4.95481
XP_001121075.2		-0.0256731	-1.84864	0.124414	0.832919	-4.95728
XP_001121571.1		0.0148302	2.37728	0.0281333	0.586078	-4.97296
XP_394773.2		-0.0138442	-2.26592	0.0327796	0.629026	-4.97599
XP_026295913.1		0.0111036	2.07313	0.0513325	0.689127	-4.98033
XP_394142.4		0.0077085	2.29083	0.0324476	0.627671	-4.99127
XP_006563613.1;XP_006563612.1		0.0264122	2.3685	0.0247528	0.562891	-4.99336
XP_624353.1		-0.0113118	-2.43529	0.0184196	0.473034	-4.99649
XP_006568617.2;XP_001121399.3;XP_006568616.2;XP_006568615.2		-0.0458904	-0.698884	0.51612	0.981547	-4.99865
XP_391948.3		0.0110911	2.20259	0.0437412	0.682578	-5.00055
XP_394533.5;XP_016767742.2		-0.0378265	-1.60327	0.137319	0.856436	-5.00118
XP_026300235.1		0.0391861	1.30576	0.228172	0.923283	-5.01023
XP_394113.3;XP_006557994.1		0.0133913	2.41424	0.0200002	0.492403	-5.01154
XP_001122959.1;XP_006559216.1		-0.0148222	-2.42245	0.0193294	0.484869	-5.01531
XP_393820.4		0.0119494	2.32568	0.0272481	0.579801	-5.01891
XP_026297192.1		-0.0170778	-0.202633	0.849443	0.99938	-5.01955
XP_001120594.2		0.014579	2.36485	0.0295114	0.607541	-5.02282
XP_003250628.2;XP_006565450.2		0.00931105	2.24893	0.0322977	0.627671	-5.02397
XP_026299581.1;XP_396294.3		-0.01701	-1.94633	0.0836553	0.746929	-5.03076
XP_006562554.1		-0.0155449	-2.4203	0.0191874	0.484869	-5.03155
XP_006560620.1		-0.0288363	-0.371924	0.729064	0.998681	-5.03207
XP_396235.5		-0.00664849	-0.0788861	0.940962	0.99938	-5.03221
XP_396912.1;XP_026300511.1;XP_006568159.1;XP_006568157.1		-0.0407265	-0.948757	0.386771	0.969042	-5.03475
XP_001121036.2		-0.0384717	-1.46623	0.203123	0.907513	-5.04629
XP_006568653.1;XP_624178.2		-0.0403677	-1.22132	0.268178	0.93787	-5.06573
XP_397281.4		-0.0383632	-0.626234	0.56557	0.981547	-5.07634
XP_016766850.2		-0.025695	-1.71136	0.138319	0.856784	-5.08091
XP_006563622.1		0.00486877	0.0627963	0.952981	0.99938	-5.0834
XP_393211.4		-0.0375268	-0.812687	0.45373	0.977689	-5.08928
XP_397517.2;XP_006568903.1;XP_006568902.1;XP_006568901.1;XP_006568900.1		0.0291688	0.424755	0.693156	0.996936	-5.08952
XP_026297969.1		0.0326609	0.498521	0.64463	0.98915	-5.09186
XP_006566172.1		-0.0484225	-0.80932	0.455493	0.977689	-5.09662
tr|A0A0K3AWQ8|A0A0K3AWQ8_9VIRU;tr|I4DDE2|I4DDE2_9VIRU;tr|I4DDD7|I4DDD7_9VIRU;tr|I4DDB7|I4DDB7_9VIRU;tr|J7M8X3|J7M8X3_9VIRU;tr|K4PW50|K4PW50_9VIRU;tr|J7MH77|J7MH77_9VIRU;tr|J7MFD9|J7MFD9_9VIRU;tr|J7MCM8|J7MCM8_9VIRU;tr|I4DDC2|I4DDC2_9VIRU;tr|I4DDC0|I4DDC0_9VIRU;tr|I4DDB5|I4DDB5_9VIRU;tr|K4Q330|K4Q330_9VIRU		0.0504877	0.709643	0.50105	0.981547	-5.09917
NP_001035357.1;XP_026295137.1;XP_026295136.1		0.0219511	2.16879	0.0493211	0.689127	-5.10208
XP_026300751.1		-0.0165767	-2.38259	0.0209606	0.503562	-5.1125
XP_006560897.1		-0.0433008	-0.513581	0.629661	0.988332	-5.11597
XP_026296623.1;XP_026296624.1		0.0398691	0.871218	0.433444	0.977689	-5.11784
XP_624153.3;XP_006564557.1		-0.0184408	-2.32682	0.0262705	0.579702	-5.11792
XP_392983.1		0.0403607	0.896423	0.400031	0.969173	-5.12246
XP_006563850.2;XP_006563851.2;XP_026298140.1		-0.0452339	-0.860146	0.414909	0.976639	-5.12314
XP_006560912.1		0.011057	2.22935	0.036871	0.64055	-5.12534
XP_396838.2		-0.0137545	-2.18101	0.0374542	0.64055	-5.12541
XP_006561095.1;XP_016772305.1;XP_392789.3		0.0215571	0.31913	0.765811	0.998681	-5.13227
XP_006565781.2;XP_006565779.2;XP_006565778.2;XP_006565777.2;XP_006565776.2;XP_006565775.2;XP_006565774.2;XP_006565773.2;XP_006565772.2;XP_006565771.2;XP_006565770.2;XP_006565769.2;XP_006565768.2;XP_006565767.2;XP_006565766.2;XP_006565765.2		0.0376472	1.12462	0.324486	0.959046	-5.13363
XP_623377.1;XP_016770070.1		0.0151336	2.37195	0.0217569	0.514395	-5.13438
XP_625229.1;XP_006563449.1;XP_006563448.1;XP_006563447.1		-0.0362849	-0.676742	0.536173	0.981547	-5.13648
XP_026300306.1;NP_001011581.1;XP_026300308.1		-0.0147949	-2.3592	0.0228239	0.52792	-5.14288
XP_623878.1		-0.00485798	-0.0708443	0.946967	0.99938	-5.16297
XP_394564.1		0.0116036	2.07808	0.054216	0.689127	-5.16356
XP_623859.3		0.00130803	0.0190752	0.985707	0.999697	-5.16495
XP_624266.2;XP_006569551.1;XP_006569550.1		0.0150122	2.0576	0.0621397	0.720289	-5.16706
XP_006563483.1;XP_006563482.1		-0.0114676	-0.176085	0.867211	0.99938	-5.16944
XP_026301291.1		0.0151976	2.10713	0.0524134	0.689127	-5.17128
XP_001120754.2		0.0147166	0.225319	0.832922	0.99938	-5.1766
XP_006564625.1;XP_624414.2;XP_016768938.1;XP_016768937.1;XP_016768936.1;XP_016768935.1;XP_016768939.1		0.0210895	0.335765	0.754145	0.998681	-5.17669
XP_006558164.2		0.0304089	1.67463	0.12231	0.832919	-5.18909
XP_006566920.1		-0.018791	-2.20478	0.0352926	0.635385	-5.19459
XP_006569512.1;XP_006569511.1;XP_001119992.2		0.024217	0.460842	0.66447	0.992208	-5.19491
XP_624562.2		-0.0318209	-0.753412	0.485506	0.981547	-5.19629
XP_006564543.1		0.0182427	0.29594	0.782199	0.998681	-5.20074
XP_006566055.1;XP_006566054.1		-0.0427511	-0.854482	0.432276	0.977689	-5.20288
XP_016766183.1;XP_006561184.1;XP_006561182.1;XP_393610.4;XP_016766181.1;XP_006561183.1		0.0186003	1.89158	0.0913074	0.771413	-5.21802
XP_006558506.1;XP_006558505.1		-0.028288	-1.2384	0.255788	0.9306	-5.22144
XP_026301837.1		-0.00577034	-0.0918695	0.931277	0.99938	-5.22266
NP_001092187.1		0.0324164	1.20562	0.295261	0.948871	-5.22862
XP_026295985.1		0.0181345	1.66838	0.134057	0.856436	-5.23111
XP_026302061.1		0.0287931	1.42373	0.228572	0.923283	-5.23771
XP_395356.4;XP_006558107.2		-0.014766	-2.22687	0.0356191	0.635385	-5.23803
XP_395824.1		-0.0059608	-0.0906039	0.930783	0.99938	-5.23982
XP_016767150.1		0.0377364	1.12457	0.298132	0.950106	-5.2399
XP_006561093.1;XP_026301226.1;XP_026301225.1		0.0215627	2.1648	0.0410515	0.664633	-5.24218
XP_006567467.1		0.0126329	2.31571	0.0251947	0.564323	-5.24254
XP_006569051.1		-0.0132631	-0.262416	0.801857	0.998681	-5.24329
XP_016768634.1		0.0776625	1.58021	0.140161	0.861005	-5.24853
XP_006572235.1;XP_392703.4		-0.0237786	-0.44609	0.67892	0.996936	-5.25508
XP_006562961.2;XP_396986.3		0.00771579	0.14409	0.891117	0.99938	-5.25766
NP_001171518.1;XP_006571522.1;XP_016766477.1;XP_026295502.1		-0.00986923	-2.30049	0.0261157	0.579702	-5.26576
XP_006568186.1		-0.0231098	-0.673806	0.519552	0.981547	-5.27312
XP_394543.3		0.0309966	1.09085	0.325618	0.959046	-5.27513
NP_001167614.1		0.00883611	2.19698	0.0371526	0.64055	-5.277
XP_001120779.3		-0.0307694	-0.7483	0.496423	0.981547	-5.28399
XP_006571918.1		0.0282114	1.11233	0.317129	0.957432	-5.28598
XP_006570014.1		0.0115256	2.08189	0.057765	0.70578	-5.28787
XP_026296709.1;XP_026296708.1;XP_016767875.1		0.00800045	0.132023	0.89871	0.99938	-5.29515
XP_016772811.2;XP_006568175.2;XP_006568174.2;XP_006568173.2;XP_006568172.2		-0.0070338	-0.124886	0.906718	0.99938	-5.29957
XP_006565266.1		0.0259252	0.50976	0.632148	0.988332	-5.30415
XP_395405.1		0.00742926	2.28918	0.0267137	0.579801	-5.30441
XP_016773331.2;XP_026302128.1;XP_026302129.1		-0.0259664	-1.46256	0.21837	0.911202	-5.30867
XP_006559507.1;XP_006559506.1		0.00817902	2.28329	0.0270864	0.579801	-5.30934
XP_006570971.2		0.0159932	1.78068	0.105477	0.807812	-5.31379
XP_006562637.1;XP_395069.2		0.0137326	2.25129	0.0304029	0.615124	-5.32023
XP_391980.1		-0.0106683	-2.20736	0.0375632	0.64055	-5.32596
XP_026296379.1;XP_026296378.1;XP_026296377.1;XP_026296376.1;XP_026296380.1		-0.0204938	-0.437733	0.680038	0.996936	-5.33096
XP_016772110.2;XP_006560026.2;XP_016772109.2;XP_006560024.2;XP_016772108.2;XP_006560023.2;XP_016772107.2;XP_016772106.2		0.0253311	1.33872	0.238908	0.928119	-5.33443
XP_006559069.1;XP_006559068.1;XP_006559067.1;XP_006559066.1;XP_006559065.1;XP_006559070.1;XP_006559064.1;XP_006559063.1;XP_006559062.1;XP_016770476.1;XP_016770475.1		0.0158966	1.70832	0.121961	0.832919	-5.34189
XP_026299896.1		-0.0037985	-0.0713652	0.946578	0.99938	-5.34797
XP_392419.3		0.0105941	0.141506	0.891487	0.99938	-5.35367
XP_026298774.1;XP_026298734.1;XP_026298706.1;XP_026298647.1;NP_001071291.1		0.0407589	2.05977	0.0601187	0.706268	-5.35474
XP_016772018.1;XP_625010.3;XP_006563616.1		-0.0184553	-2.12632	0.0455318	0.682578	-5.35901
XP_006563593.1		0.0134505	1.98801	0.0654491	0.730488	-5.36309
XP_006570475.1;XP_623397.2;XP_006570473.1		-0.00977556	-2.25081	0.0295715	0.607541	-5.36397
XP_026297839.1		-0.0152207	-2.26473	0.0279929	0.586078	-5.36673
XP_016768329.1;XP_001123015.2		0.0245208	1.07855	0.316816	0.957432	-5.38286
XP_016767722.1;XP_623443.2;XP_006567694.1		-0.00161882	-0.035266	0.973247	0.99938	-5.38913
XP_623170.1		0.0140374	2.08878	0.0512478	0.689127	-5.38917
XP_006566698.1		0.0121253	1.76899	0.0921863	0.771413	-5.39223
XP_026299092.1;XP_006566169.1		0.0296543	0.578357	0.588362	0.984047	-5.39629
XP_623299.3		-0.00638102	-2.18891	0.0360274	0.638842	-5.40353
XP_026301171.1		0.0596628	1.50046	0.184616	0.887683	-5.40722
XP_026301816.1		0.0243818	1.37331	0.242536	0.928119	-5.40896
XP_001120746.2;XP_006566697.1		0.0220299	0.648315	0.535065	0.981547	-5.41064
XP_392742.4		-0.0185737	-0.427508	0.686986	0.996936	-5.41196
XP_006565597.1;XP_006565596.1;XP_003250675.2		-0.0139776	-2.23138	0.0305764	0.615124	-5.41228
XP_625159.2		0.0248668	0.77466	0.473934	0.978341	-5.41427
XP_393997.1		-0.0166819	-1.5545	0.151285	0.872964	-5.41546
XP_624253.2		-0.0100796	-0.210638	0.840204	0.99938	-5.41635
XP_016766927.1;XP_016766925.1		0.00864494	2.09063	0.0483599	0.689127	-5.41638
XP_624534.3		0.0120127	1.94927	0.0732669	0.742388	-5.41732
XP_624358.1		-0.0224635	-0.632367	0.547393	0.981547	-5.41763
XP_391971.1		0.014614	1.74077	0.0998501	0.788896	-5.41909
XP_395921.4		0.0212966	0.850996	0.419679	0.977689	-5.42565
XP_006560649.2		0.0138263	2.20272	0.0333013	0.629026	-5.42743
XP_392000.1		0.01062	0.227435	0.831385	0.999071	-5.42887
XP_006562702.1		-0.00741671	-2.17741	0.0352677	0.635385	-5.43137
XP_026300444.1;XP_026300443.1;XP_016771375.1;XP_016771373.1;XP_016771376.2;XP_016771372.1;XP_016771371.1;XP_016771370.1		-0.0328229	-1.99464	0.0715867	0.737345	-5.43233
XP_392948.4;XP_006563882.1;XP_006563887.1;XP_006563883.1;XP_006563885.1;XP_006563886.1;XP_006563889.1;XP_006563891.1;XP_006563897.1;XP_006563888.1;XP_006563892.1;XP_006563893.1;XP_006563894.1;XP_006563895.1;XP_006563884.1;XP_006563896.1;XP_006563898.1;XP_006563890.1		0.00887793	2.15693	0.039762	0.654425	-5.43355
XP_624673.3;XP_016768020.1;XP_016768015.1;XP_006563314.1		-0.0184161	-0.431229	0.68882	0.996936	-5.43374
XP_026299728.1		-0.0152903	-1.74192	0.109515	0.822337	-5.44431
XP_392023.1		0.0105301	2.02701	0.0526611	0.689127	-5.4541
XP_016768966.2		0.0223604	0.669407	0.533215	0.981547	-5.4564
XP_391965.1		0.0130343	2.09994	0.0422624	0.670946	-5.45754
XP_001122185.1		-0.0219955	-0.587715	0.588717	0.984047	-5.46241
XP_001120568.1		0.0209117	1.18343	0.281792	0.948871	-5.46402
XP_006561345.1;XP_006561344.1		0.00755758	2.16951	0.0378438	0.64055	-5.46734
XP_016772143.2		0.0300684	1.33365	0.231141	0.923283	-5.47076
XP_624890.1		-0.0112597	-2.19559	0.0339914	0.629903	-5.47094
XP_395207.4;XP_016767778.1;XP_006570264.1		-0.00211348	-0.050907	0.961392	0.99938	-5.47148
XP_001123230.2		-0.0316427	-1.05988	0.316977	0.957432	-5.47468
XP_016767690.1;XP_006567781.1;XP_006567780.1;XP_026296359.1;XP_016767689.1;XP_006567779.1;XP_006567778.1;XP_006567777.1;XP_006567776.1;XP_026296358.1;XP_006567775.1		-0.00546564	-0.125093	0.905377	0.99938	-5.47589
XP_016773296.1;XP_624006.3		0.0135466	1.66097	0.12272	0.832919	-5.47707
XP_026299925.1		-0.0232425	-0.680664	0.526642	0.981547	-5.48363
XP_392162.2		0.0234549	1.06878	0.334543	0.960566	-5.48405
XP_395934.2		-0.0138007	-2.2055	0.0323522	0.627671	-5.48527
XP_001120086.2		0.0214144	0.701694	0.514511	0.981547	-5.4902
XP_623732.1;XP_016766955.1		-0.0128825	-0.305536	0.7754	0.998681	-5.49154
XP_006558732.1		0.0278032	1.44661	0.18628	0.88906	-5.49786
XP_006560666.1		0.00816665	2.01209	0.0654992	0.730488	-5.49807
XP_393996.6		0.0302654	1.3631	0.210226	0.907513	-5.50052
XP_396035.2		0.00868602	1.96293	0.061373	0.714181	-5.50684
XP_001121513.2		0.0190223	1.34098	0.22889	0.923283	-5.51584
XP_623725.1		0.01411	2.18818	0.0333622	0.629026	-5.51786
XP_016773016.1;XP_006572387.1;XP_006572386.1;XP_006572385.1		0.0153455	0.401843	0.704578	0.998681	-5.51978
XP_026301506.1		-0.026991	-1.39579	0.22221	0.916847	-5.52161
XP_006566799.1		-0.00925365	-2.18565	0.0340924	0.629903	-5.52213
XP_623779.1		-0.0232916	-0.788948	0.474851	0.978341	-5.52577
XP_006570132.1		0.0125025	1.94501	0.0631287	0.726102	-5.53623
XP_006560985.1		0.0168017	0.507088	0.630348	0.988332	-5.53881
XP_016768325.1		0.00716513	2.17903	0.0341727	0.629903	-5.53959
XP_624777.3		0.0178459	1.45845	0.178917	0.881017	-5.54111
XP_006557750.1;XP_006557751.1;XP_393344.3;XP_006557749.1		0.0100557	2.171	0.035021	0.635385	-5.54155
XP_026298740.1		0.0575457	0.935987	0.380676	0.967647	-5.547
XP_623232.1;XP_006567404.1;XP_006567403.1		-0.0229446	-1.2897	0.254178	0.9306	-5.55127
XP_003251623.1		-0.00840783	-2.14027	0.0386534	0.646901	-5.55272
XP_006563839.1;XP_006563840.1		0.00911843	1.98217	0.0567032	0.702384	-5.55488
XP_624943.3		-0.0105718	-2.14895	0.0377525	0.64055	-5.555
XP_006563433.2;XP_026301238.1		0.0113834	1.94602	0.0658807	0.730488	-5.5553
XP_016767424.1;XP_006567311.1;XP_006567310.1		0.0166459	1.37676	0.206132	0.907513	-5.55834
XP_392719.1		0.00870329	1.90341	0.0741153	0.744722	-5.561
XP_006569681.2		-0.0215801	-1.01884	0.338296	0.960566	-5.56111
XP_625143.2		0.0111338	1.95931	0.0588521	0.70578	-5.56162
XP_026298374.1;XP_026298373.1		-0.0186551	-0.629766	0.552267	0.981547	-5.5649
XP_393022.3;XP_006561671.1;XP_006561670.1;XP_006561674.1;XP_006561673.1;XP_006561672.1		0.0117612	2.07096	0.0467915	0.686078	-5.56605
XP_624337.2		0.00862	1.99056	0.0580617	0.70578	-5.56839
XP_006561188.2;XP_392567.4		0.0138802	0.370878	0.729784	0.998681	-5.56931
XP_394547.4		-0.0279207	-1.3579	0.23317	0.923283	-5.5713
XP_026298280.1		-0.00207464	-0.0558953	0.957613	0.99938	-5.57319
XP_026297183.1		-0.0133353	-2.09722	0.0451461	0.682578	-5.57543
XP_026301745.1;XP_026301744.1;XP_026301743.1;XP_026301741.1		0.0204259	0.900441	0.402886	0.969173	-5.57715
XP_026300901.1;XP_026300900.1		0.00729663	2.00449	0.0587843	0.70578	-5.58037
XP_006564350.2;XP_026297789.1;XP_006564348.2;XP_006564347.2;XP_006564346.2;XP_006564345.2;XP_006564344.2;XP_006564349.2		0.0132056	1.49404	0.1662	0.874058	-5.58234
XP_006570355.1;XP_016770715.1;XP_006570354.1		0.0124063	1.9332	0.0656443	0.730488	-5.58344
XP_396187.2		-0.0110305	-0.294734	0.783056	0.998681	-5.59631
XP_006568015.1;XP_016766865.1;XP_016766864.1;XP_006568014.1		0.0191737	1.17012	0.286713	0.948871	-5.59677
XP_026302178.1;XP_006568864.1;XP_006568863.1;XP_006568862.1		0.0108087	1.87141	0.0797527	0.744722	-5.60006
XP_395079.3;XP_006558187.1;XP_006558186.1		0.0308681	1.11708	0.301108	0.952816	-5.61126
XP_026297080.1;XP_001120877.2		0.0109078	1.78237	0.100102	0.788896	-5.61446
XP_396894.4		0.0205865	2.01818	0.052925	0.689127	-5.61543
XP_623988.1;XP_006563709.1		0.0305252	1.22942	0.239255	0.928119	-5.61837
XP_006565244.1;XP_006565243.1;XP_026300109.1;XP_016770919.1;XP_006565241.1;XP_624665.2;XP_006565240.1;XP_003250600.1;XP_006565239.1;XP_006565238.1		0.0139419	0.503971	0.632409	0.988332	-5.62152
XP_623552.1		-0.00990712	-2.13811	0.037326	0.64055	-5.62364
XP_026297151.1;XP_001120141.1		0.0180301	1.50062	0.208816	0.907513	-5.62473
XP_016766364.2;XP_016766362.2;XP_006569074.1;XP_006569073.1;XP_026295076.1;XP_006569066.1;XP_006569067.1;XP_026295075.1;XP_026295077.1;XP_026295078.1		-0.0173364	-1.9635	0.0662144	0.730488	-5.62971
XP_026300987.1		0.0120158	1.84476	0.0792626	0.744722	-5.63212
XP_392710.3;XP_006567461.1;XP_016769446.1		-0.00917678	-1.62998	0.120532	0.832919	-5.63527
XP_624787.1		0.0120398	1.91816	0.0661593	0.730488	-5.63669
XP_393356.1		-0.00840584	-2.0873	0.0438159	0.682578	-5.63882
XP_006570982.1;XP_393096.3		-0.0146763	-0.413924	0.69627	0.997003	-5.64141
XP_016769684.1;XP_016769682.1;XP_001120347.3		0.0261883	1.09177	0.325248	0.959046	-5.64326
XP_003251471.2		0.0186505	1.10418	0.31219	0.957432	-5.64501
XP_016771976.2		-0.0212266	-1.23659	0.271731	0.944559	-5.64659
XP_393500.1;XP_003249222.1		-0.0483286	-1.2152	0.255392	0.9306	-5.64789
XP_026298255.1;XP_026298254.1;XP_026298256.1;XP_026298257.1		-0.0231844	-1.36554	0.221492	0.915153	-5.65005
XP_026295146.1;XP_006560520.1;XP_003249694.1		0.0104366	1.72543	0.106531	0.809579	-5.65196
XP_006571516.1;NP_001265264.1		0.011221	1.52448	0.155749	0.872964	-5.66116
XP_006563658.1;XP_016772165.1;XP_006563660.1;XP_006563659.1;XP_016772164.2		-0.0188026	-2.08783	0.0434031	0.682578	-5.66196
XP_016772804.1;XP_006572011.1;XP_006572010.1		0.0186029	0.822822	0.448455	0.977689	-5.66205
XP_006562720.1;XP_392338.3;XP_006562719.1		-0.0118998	-2.08221	0.0451663	0.682578	-5.66811
XP_393700.2		0.0170304	1.25645	0.256068	0.9306	-5.67238
XP_001122452.2		0.0174151	1.16936	0.286996	0.948871	-5.67333
XP_395256.3		-0.01161	-2.10239	0.0409092	0.664633	-5.67775
XP_006565051.1;XP_006565050.1;XP_006565049.1		-0.00657566	-0.190839	0.855002	0.99938	-5.67937
XP_393151.1		-0.0109891	-1.86548	0.0768933	0.744722	-5.68459
XP_006564580.2;XP_006564579.2		-0.0182015	-0.990006	0.368109	0.962778	-5.68795
XP_006562331.1;XP_006562330.1;XP_006562329.1;XP_006562333.1;XP_026300121.1;XP_026300120.1		0.0195124	1.80815	0.0958106	0.779836	-5.69761
XP_006561975.1		-0.0131199	-2.02995	0.0516426	0.689127	-5.69766
XP_006561747.1		-0.00750582	-0.253258	0.805793	0.998681	-5.69973
XP_624678.1;XP_016767765.1		-0.0194415	-0.824743	0.447461	0.977689	-5.70002
XP_393835.1		-0.012169	-1.71201	0.101663	0.794895	-5.70226
XP_026297449.1;XP_026297448.1;XP_026297451.1;XP_026297450.1		-0.0109755	-2.08702	0.0423423	0.670946	-5.70779
XP_394469.1		-0.0107915	-2.06172	0.0461329	0.686046	-5.71437
XP_394018.2		0.0283058	1.47473	0.16615	0.874058	-5.71671
XP_001120040.2		0.0148028	0.50141	0.642769	0.988996	-5.71677
XP_624297.2		-0.0185132	-1.36712	0.1918	0.895567	-5.72534
XP_623649.1		0.0118044	2.06803	0.0449935	0.682578	-5.72874
XP_006565613.1;XP_392644.3		0.0143212	1.20253	0.268548	0.93787	-5.72993
XP_001122212.1		0.00240037	0.078611	0.939921	0.99938	-5.72998
XP_006568605.1;XP_026298124.1;XP_026298123.1;XP_016768877.2;XP_006568597.2;XP_006568595.1;XP_006568590.1;XP_006568589.1;XP_006568588.1;XP_006568587.1;XP_394762.4;XP_016768879.1		-0.0161893	-1.17315	0.285586	0.948871	-5.7378
XP_623935.3;XP_026295544.1		0.0135094	1.70356	0.110636	0.822337	-5.7383
XP_624529.2		0.00958692	1.68828	0.119611	0.832919	-5.73924
NP_001106141.1;XP_026302145.1		0.0177057	1.81729	0.0850263	0.751612	-5.7434
XP_001121371.2		0.0137762	0.403734	0.70053	0.997003	-5.74569
XP_006566542.1		-0.0159903	-0.75877	0.47295	0.978341	-5.74772
XP_026301373.1;XP_026301374.1;XP_026301375.1;XP_026301376.1;XP_026301378.1;XP_026301379.1;XP_026301380.1;XP_026301382.1;XP_026301383.1;XP_026301384.1;XP_026301385.1;XP_026301388.1;XP_026301386.1;XP_026301377.1;XP_026301381.1;XP_026301387.1;XP_026301389.1;XP_026301390.1;XP_026301391.1;XP_026301392.1;XP_026301393.1;XP_026301394.1;XP_026301395.1;XP_026301396.1;XP_026301397.1;XP_026301398.1;XP_026301…		-0.00558532	-0.236036	0.819375	0.998681	-5.75487
XP_006568543.1;XP_396930.1		-0.00781641	-0.245862	0.81805	0.998681	-5.7551
XP_026298166.1		0.0181196	0.808921	0.464521	0.977689	-5.75579
XP_026301847.1;XP_026301846.1;XP_016771171.1;XP_026301849.1;XP_016771172.2;XP_026301848.1		0.0213245	1.14342	0.286147	0.948871	-5.76021
XP_026296338.1;XP_026296336.1;XP_026296335.1;XP_026296334.1;XP_026296333.1;XP_026296332.1		0.00966123	1.78872	0.0905552	0.768558	-5.76191
XP_392996.1		0.0114688	1.68335	0.136523	0.856436	-5.76298
XP_003249451.1		-0.00291582	-0.0797198	0.939586	0.99938	-5.76656
XP_393035.1;XP_006568580.1		0.0086975	1.88793	0.0698482	0.734976	-5.76692
XP_001121061.1		0.0129721	1.53728	0.175592	0.881017	-5.76799
XP_397367.1		-0.00934689	-0.268055	0.794736	0.998681	-5.77161
XP_006571675.2		-0.0148909	-0.815501	0.433882	0.977689	-5.77403
XP_392711.4		0.0144026	1.78912	0.0989617	0.787508	-5.77554
XP_624946.1;XP_006557776.1		-0.0105803	-2.04937	0.0462891	0.686046	-5.77562
XP_016768463.1;XP_016768462.1		-0.0139785	-1.46177	0.178028	0.881017	-5.77934
XP_006561164.1;XP_006561160.1		0.0142993	1.48983	0.187299	0.88976	-5.78135
XP_006568940.1		0.0149426	1.82504	0.0799933	0.744722	-5.78158
XP_394092.3		-0.0155294	-2.03805	0.0475917	0.688232	-5.78697
XP_397381.4		0.0138611	1.51304	0.181484	0.883787	-5.78943
XP_006570861.2		0.0146465	1.10009	0.307957	0.956266	-5.79197
XP_006563163.3		0.0379085	0.446622	0.667071	0.993106	-5.79275
XP_006565274.1;XP_397471.3		0.00846912	1.98831	0.0538379	0.689127	-5.79653
XP_016768461.1;XP_001122101.2		-0.00261143	-0.0935684	0.928094	0.99938	-5.80075
XP_006559245.1;XP_006559243.1		-0.00861181	-1.96431	0.0598862	0.706268	-5.80373
XP_623285.1		-0.0102088	-2.03689	0.0470885	0.686078	-5.80918
XP_006564332.1;XP_006564331.1		-0.0112031	-0.570335	0.584215	0.982042	-5.81297
XP_625272.1		0.00446416	0.146372	0.890802	0.99938	-5.81483
XP_006563207.1;XP_006563206.1		0.0231588	1.91192	0.0669894	0.731455	-5.81686
XP_026299068.1		0.00975116	2.00721	0.0520849	0.689127	-5.8174
XP_016767161.1		0.00215396	0.0806713	0.93835	0.99938	-5.81953
XP_026297040.1;XP_026297042.1;XP_026297041.1		0.0120834	0.472593	0.656625	0.991549	-5.82363
XP_024331545.1;KKO75803.1;EEQ82593.1		-8.40378e-05	-0.0030271	0.997703	0.999697	-5.828
XP_003249249.1		-0.00892887	-2.00754	0.0513222	0.689127	-5.83079
XP_026296060.1		0.0231917	1.30442	0.216664	0.909073	-5.83159
XP_026296489.1;XP_006570321.2		0.00994495	1.98953	0.054514	0.689127	-5.83228
XP_396993.3;XP_016770770.1		-0.0070095	-0.286143	0.783116	0.998681	-5.83648
XP_016768377.1;XP_016768378.1;XP_016768379.1		-0.01824	-1.15694	0.285536	0.948871	-5.83669
XP_026301423.1		0.00816203	1.8126	0.0842531	0.746994	-5.83672
XP_006559463.1;XP_006559462.1		0.0087964	0.309642	0.772498	0.998681	-5.83753
XP_395186.4		-0.0162051	-1.79816	0.0899913	0.768261	-5.83791
XP_006559907.1;XP_006559905.1;XP_006559908.1;XP_006559906.1		0.0107194	1.24511	0.233609	0.923283	-5.83814
XP_006558637.1		-0.0158205	-1.05536	0.34007	0.960566	-5.83861
XP_392112.3		0.0128719	1.82314	0.0786261	0.744722	-5.83868
XP_393169.1;XP_026299146.1;XP_016769886.1;XP_006565611.2		-0.00238032	-0.0913488	0.929794	0.99938	-5.83936
XP_625099.2;XP_016769224.1		-0.0044083	-0.106609	0.917452	0.99938	-5.84129
XP_006564630.1;XP_397094.2		0.0112402	0.418043	0.697667	0.997003	-5.84372
XP_016771101.1;XP_001119826.1		0.00855285	1.96145	0.0568226	0.702384	-5.84546
XP_026297587.1;XP_026297583.1;XP_026297581.1		-0.0102163	-2.00576	0.0512083	0.689127	-5.84575
XP_026299813.1;XP_026299812.1;XP_026299811.1		-0.0136357	-0.723564	0.492979	0.981547	-5.84707
XP_393856.2		0.0104133	1.69783	0.111733	0.822337	-5.8472
NP_001035353.1		0.00733604	1.95198	0.0592296	0.70578	-5.8474
XP_006563699.1;XP_001120018.1		-0.0130213	-1.38205	0.190341	0.895115	-5.85126
XP_625034.1		0.0121311	1.54649	0.137708	0.856436	-5.85204
XP_026299846.1;XP_006566651.1;XP_006566650.1		0.0156383	1.69729	0.106009	0.807812	-5.85211
NP_001014994.1;XP_026298414.1;XP_026298412.1		-0.0114376	-2.0146	0.0495736	0.689127	-5.85213
NP_001127699.1;XP_006564869.1;XP_006564868.1		0.0274357	1.65561	0.114272	0.832919	-5.85258
XP_001122299.3		0.01624	1.57828	0.142946	0.861005	-5.85485
XP_026302049.1		0.0150375	1.15798	0.285138	0.948871	-5.85574
XP_026296103.1;XP_026296096.1		-0.0162724	-1.95705	0.0577291	0.70578	-5.85728
XP_624339.2		0.00571063	1.99987	0.0515792	0.689127	-5.85752
XP_397424.2		0.010745	1.95302	0.0602189	0.706268	-5.86554
XP_026301095.1		0.00989724	1.94059	0.0611765	0.714181	-5.86821
XP_396175.2;XP_016769123.1;XP_006569779.1		0.00723847	1.98964	0.0530228	0.689127	-5.87034
XP_396914.2		0.00774636	1.88713	0.0679808	0.731455	-5.87082
XP_006569057.2;XP_006569056.2		0.0118186	1.48797	0.157555	0.872964	-5.87115
XP_016773513.1		0.014506	0.968332	0.370606	0.962778	-5.87426
XP_006565356.2;XP_006565355.2;XP_006565357.3;XP_016766417.2;XP_016766438.1		-0.0143499	-0.748695	0.488102	0.981547	-5.87805
XP_026294788.1		0.0137353	1.32176	0.215847	0.908764	-5.88213
XP_016767020.2;NP_001128421.1;XP_016767019.2;XP_016767018.2;XP_016767017.2		0.00946539	1.95841	0.058202	0.70578	-5.88272
XP_016768447.1		0.0130602	0.614073	0.566315	0.981547	-5.88378
XP_395902.2;XP_016767934.1		-0.00820416	-1.98611	0.0534276	0.689127	-5.88404
XP_026300871.1		-0.0125514	-1.98875	0.0528375	0.689127	-5.8878
XP_006567256.1		0.0107194	1.9134	0.0644193	0.730488	-5.88878
XP_392367.3		-0.012706	-1.99114	0.052565	0.689127	-5.88879
XP_016768641.1;XP_006568403.1		-0.0124861	-1.59335	0.145754	0.863225	-5.8892
XP_006562196.1;XP_006562194.1;XP_006562197.2;XP_006562195.2;XP_006562198.1;XP_016767639.1;XP_016767640.1		0.034284	1.1447	0.285645	0.948871	-5.89113
XP_006558542.1		0.0114006	1.95816	0.0587243	0.70578	-5.89216
XP_396412.4;XP_006561690.2;XP_006561689.2		0.00906744	1.96992	0.0554742	0.69436	-5.89396
XP_006567065.1;NP_001011577.1;XP_006567063.1;XP_006567062.1;XP_006567061.1;XP_006567060.1;NP_001164477.1		0.010859	1.52297	0.153792	0.872964	-5.90091
XP_026298222.1;XP_026298221.1		0.0243613	1.97749	0.0544268	0.689127	-5.90493
XP_026301053.1;XP_026301052.1;NP_001171499.1;XP_006563394.1		0.0276507	1.76036	0.0901327	0.768261	-5.9085
XP_026296019.1;XP_026296018.1;XP_026296017.1;XP_026296016.1;XP_026296015.1		0.0110821	0.733962	0.481766	0.981547	-5.9099
XP_003249699.1		-0.0114236	-0.698764	0.507417	0.981547	-5.91197
XP_396051.1		-0.0020404	-0.0870434	0.933093	0.99938	-5.91578
XP_026299451.1;XP_026299450.1;XP_026299449.1		0.0126914	1.97024	0.0551324	0.692994	-5.91929
XP_393374.3		0.0144172	0.742935	0.469853	0.978341	-5.92215
XP_024329929.1;KKO74187.1;EEQ82262.1		0.0095701	1.90962	0.0661388	0.730488	-5.92334
XP_393481.2		0.00709725	0.270552	0.8003	0.998681	-5.92406
XP_026295655.1;XP_026295654.1;XP_026295653.1;XP_026295651.1		-0.00892931	-1.45773	0.164329	0.87362	-5.92689
XP_006561561.1;NP_001011604.2		0.00781016	1.97582	0.0538271	0.689127	-5.93266
XP_393443.1		0.00159358	0.0663111	0.948999	0.99938	-5.93417
XP_026300763.1;XP_026300762.1		-0.0116025	-0.997946	0.341968	0.960566	-5.93434
XP_026301228.1;XP_026301227.1		0.00862164	1.83969	0.0757472	0.744722	-5.93464
XP_394446.4		0.0133105	1.13787	0.298947	0.950106	-5.93976
XP_001120329.1		0.0076802	1.94675	0.0589951	0.70578	-5.94016
XP_006571419.1;XP_001121501.2		-0.00199162	-0.0872254	0.932954	0.99938	-5.9408
XP_001121467.2		0.00646063	1.79847	0.081558	0.746437	-5.94157
XP_006568377.1		0.0154714	1.14956	0.274827	0.946485	-5.94237
XP_016766229.1;XP_016766228.1		0.0111075	1.54697	0.136171	0.856436	-5.94324
XP_397220.3		-0.0134626	-1.12489	0.284699	0.948871	-5.94363
XP_006561097.1;XP_395162.2		0.00783167	1.81232	0.0824954	0.746437	-5.94517
XP_026299540.1;XP_026299539.1		0.0051506	0.184224	0.859961	0.99938	-5.94746
XP_392990.2;XP_003251503.1		-0.0103437	-1.9703	0.0545935	0.689127	-5.94905
XP_006570499.1;XP_006570498.1;XP_006570497.1		-0.0148	-0.833615	0.451995	0.977689	-5.95131
XP_395543.4		-0.00209848	-0.0874422	0.93375	0.99938	-5.95423
XP_003250270.2		0.0140432	1.50633	0.148474	0.872397	-5.95488
XP_026300710.1;XP_026300711.1;XP_026300712.1		0.0129086	0.733533	0.491136	0.981547	-5.95747
XP_016768435.2		-0.0197913	-1.09848	0.297878	0.950106	-5.96127
XP_393544.3;XP_006558909.1		-0.00894796	-0.369059	0.731037	0.998681	-5.96144
XP_625202.2		-0.0117395	-0.528315	0.625603	0.988332	-5.96256
XP_006568567.1;XP_006568566.1;XP_006568565.1		0.012923	1.43341	0.169936	0.877691	-5.96398
XP_623063.1		0.0119929	1.07566	0.318021	0.957432	-5.96506
XP_006569831.1;XP_006569829.1;XP_016769130.1;XP_016769129.1;XP_006569827.1;XP_016769131.1		0.0135923	1.95774	0.0559741	0.697686	-5.96622
XP_016767198.1;XP_026295771.1		0.00690954	1.9344	0.0598282	0.706268	-5.96995
XP_006560184.1;XP_006560183.1;XP_016769821.1;XP_006560182.1;XP_016769820.1;XP_006560181.1;XP_016769822.1		0.0236973	1.7415	0.0987113	0.787508	-5.97569
XP_395304.3;XP_026298856.1		0.0134208	1.06345	0.323152	0.959046	-5.97816
XP_393764.2		-0.00786801	-1.693	0.114367	0.832919	-5.98097
XP_026296664.1		-0.00433716	-0.199019	0.84888	0.99938	-5.98114
XP_026296488.1		-0.0074811	-0.341585	0.742766	0.998681	-5.98227
XP_006572322.1;XP_006572321.1		0.00777621	1.58681	0.133483	0.856436	-5.98259
XP_006565008.1		0.0136186	1.89086	0.0659118	0.730488	-5.98546
XP_395623.2		0.00143773	0.074401	0.94253	0.99938	-5.9909
XP_001122457.2;XP_006571829.1		0.0189049	1.8772	0.0688592	0.732613	-5.992
XP_016766844.1;XP_016766849.1;XP_016766848.1;XP_016766847.1;XP_016766846.1;XP_016766845.1;XP_006558052.1;XP_006558051.1;XP_026295583.1		-0.0116457	-1.55106	0.134006	0.856436	-5.99215
XP_006568827.1		0.000292962	0.0116199	0.991109	0.999697	-5.99225
XP_006566942.2		0.0111874	1.29803	0.213953	0.908764	-5.99236
XP_001120728.1		0.00915665	1.85442	0.0729309	0.741506	-5.99245
XP_016772178.1		0.00943069	0.26122	0.801499	0.998681	-5.99268
XP_006571016.1		0.0101322	1.49257	0.153935	0.872964	-5.99365
XP_006568004.1		0.0127556	0.787537	0.46702	0.977689	-5.99925
XP_006561700.2;XP_006561695.2;XP_026298849.1;XP_026298848.1;XP_026298847.1;XP_026298846.1;XP_026298845.1;XP_026298844.1;XP_026298843.1;XP_026298842.1;XP_026298841.1		-0.0265571	-0.671757	0.514521	0.981547	-6.00715
XP_006557454.2;XP_392109.4;XP_016766321.2		0.00201201	0.0871653	0.933	0.99938	-6.00732
XP_026298944.1		0.0075145	1.54765	0.142619	0.861005	-6.00807
XP_001120957.3		-0.0110499	-1.85343	0.0744069	0.744722	-6.01683
NP_001119716.1		-0.01242	-1.26356	0.262682	0.933698	-6.01876
XP_006569022.1		0.0189913	1.5906	0.129161	0.83828	-6.03008
XP_001122107.2;XP_003250813.1		0.00953595	1.30914	0.20904	0.907513	-6.03136
XP_001120012.2		-0.0102811	-1.36985	0.213376	0.908764	-6.03221
XP_026297393.1;XP_026297392.1		0.0126872	0.990463	0.367906	0.962778	-6.03246
XP_394372.2		0.00974069	1.54667	0.160789	0.87362	-6.03522
XP_006564487.1;XP_006564486.1		0.0109418	1.8807	0.0677038	0.731455	-6.03717
NP_001177743.1		0.0132249	1.51874	0.147266	0.868724	-6.03819
XP_006559989.1;XP_026298773.1;XP_026298772.1;XP_026298771.1;XP_026298770.1;XP_026298769.1;XP_026298768.1;XP_026298767.1;XP_026298766.1;XP_026298765.1;XP_006559981.1;XP_006559979.1;XP_006559990.1		0.0104733	1.6017	0.128845	0.83828	-6.04122
XP_003249313.1		-0.00874646	-1.37583	0.182156	0.883787	-6.04242
XP_026298095.1;XP_006559645.1;XP_006559644.1;XP_026298094.1;XP_016769281.1;XP_006559642.1;XP_006559641.1		0.0121833	0.939669	0.38398	0.967647	-6.04543
XP_003249119.1		0.00450486	0.185292	0.85916	0.99938	-6.04645
XP_026297982.1;XP_026297975.1		-0.00129442	-0.0733253	0.943161	0.99938	-6.04754
XP_395151.3		0.0150638	1.12783	0.292298	0.948871	-6.04995
XP_016772464.2;XP_006561421.2		0.00924791	1.63025	0.117319	0.832919	-6.05224
XP_393613.1;XP_003251320.1		0.0076491	1.70135	0.103005	0.79909	-6.05249
XP_006559363.2		-0.0269663	-1.00459	0.335013	0.960566	-6.05308
XP_026296433.1;XP_026296432.1;XP_026296435.1;XP_026296434.1		6.6252e-05	0.00337365	0.997419	0.999697	-6.05382
XP_392439.4;XP_016768588.1;XP_016768587.1;XP_006569510.1;XP_026297623.1		0.00867563	1.87366	0.0683069	0.731455	-6.0576
XP_006558513.3		0.00748281	1.88564	0.0664526	0.730488	-6.06075
XP_016768816.2		0.00774502	0.380394	0.713621	0.998681	-6.0619
XP_026297187.1		0.0123379	0.694935	0.525854	0.981547	-6.06289
XP_026300966.1		-0.0123379	-0.694933	0.525855	0.981547	-6.06289
XP_026298638.1;XP_026298632.1		0.0121083	1.70672	0.102659	0.799028	-6.06307
XP_395337.1;XP_006565988.1		0.0108055	1.14522	0.281834	0.948871	-6.06493
XP_016768964.1;XP_006564641.1;XP_006564640.1;XP_006564639.1;XP_006564638.1;XP_006564637.1		-0.00625921	-1.85289	0.0712959	0.737345	-6.06552
XP_026297049.1		-0.0122219	-0.688404	0.529542	0.981547	-6.06777
XP_623241.1;XP_006571562.1;XP_006571561.1;XP_006571560.1		0.0107933	1.51327	0.141439	0.861005	-6.068
XP_026302171.1		0.00781779	1.424	0.180041	0.882141	-6.07075
XP_392686.2		0.0155589	0.650752	0.539528	0.981547	-6.07129
XP_006557646.1		-0.00745866	-1.90194	0.0629539	0.726102	-6.07312
XP_026295227.1;XP_026295226.1;XP_026295225.1		0.0095941	0.546594	0.608406	0.988332	-6.07367
XP_026299490.1		0.0120533	0.678906	0.534938	0.981547	-6.0748
XP_006557955.1		-0.0141355	-1.64728	0.119063	0.832919	-6.07535
XP_623624.3		0.00532661	1.87058	0.0683911	0.731455	-6.07556
XP_397416.4;XP_006571828.2		0.005024	0.191565	0.854458	0.99938	-6.08234
XP_393006.1;XP_016769990.1		0.0112513	1.84013	0.0740182	0.744722	-6.0853
XP_003251449.1		-0.0108429	-1.86094	0.070315	0.734976	-6.08905
XP_026298655.1;XP_026298654.1;XP_026298653.1;XP_026298652.1;XP_026298651.1;XP_026298650.1;XP_026298649.1;XP_026298648.1;XP_026298645.1;XP_026298643.1;XP_026298646.1;XP_026298644.1		0.0148017	1.86644	0.0693335	0.734976	-6.09341
XP_016771617.1;XP_016771616.1;XP_016771615.1;XP_016771614.1;XP_016771613.1;XP_016771612.1;XP_026300737.1;XP_026300736.1;XP_026300735.1		-0.00755425	-1.86978	0.0685049	0.731455	-6.09386
XP_006564453.2		-0.0195284	-1.19118	0.267951	0.93787	-6.09401
XP_006563747.1;XP_624581.2		0.00486105	0.24305	0.814989	0.998681	-6.09424
XP_026300665.1;NP_001138311.1		-0.00920286	-1.87283	0.0677534	0.731455	-6.09575
XP_393632.2;XP_006558903.1;XP_006558902.1		0.0107323	1.88495	0.0652611	0.730488	-6.09829
XP_006559588.1;XP_006559587.1		0.00723716	0.341124	0.750403	0.998681	-6.09883
XP_006563166.1;XP_016772482.2		0.0107899	0.682889	0.520386	0.981547	-6.10184
XP_393689.3;XP_006566102.1;XP_006566101.1		0.00518895	0.263319	0.802925	0.998681	-6.10665
XP_016769113.2;XP_006564743.1;XP_006564744.1		0.00995503	1.37756	0.181628	0.883787	-6.11201
XP_394209.2;XP_003251149.1;XP_003251148.1		0.0105632	1.82914	0.075684	0.744722	-6.11324
XP_026298570.1;XP_026298568.1;XP_026298566.1		0.00635749	0.363177	0.727275	0.998681	-6.11371
XP_003250392.2		-0.00276144	-0.124274	0.907173	0.99938	-6.11416
XP_006570673.1;XP_624472.3		0.00378927	0.204549	0.84379	0.99938	-6.11859
XP_625078.1		0.0139771	1.84314	0.0723825	0.740022	-6.11889
XP_026301761.1		0.0135293	1.76942	0.0858073	0.751824	-6.12077
XP_026299651.1;XP_006572244.1		0.00728048	1.59003	0.126131	0.836748	-6.1213
XP_397413.3		0.0125343	1.85768	0.0700803	0.734976	-6.12222
XP_397488.4		0.0164814	0.751198	0.464199	0.977689	-6.12393
XP_026297988.1;XP_026297990.1;XP_026297989.1;XP_026297979.1;XP_026297992.1;XP_026297991.1;XP_026297987.1;XP_026297986.1;XP_026297985.1;XP_026297984.1;XP_026297978.1;XP_026297977.1;XP_026297976.1;XP_026297983.1;XP_026297981.1;XP_026297980.1		-0.00692057	-1.74677	0.0920689	0.771413	-6.12424
XP_001122385.3;XP_016772822.2		0.00710007	0.277881	0.792347	0.998681	-6.12516
XP_006561461.1		-0.00231029	-0.114884	0.913056	0.99938	-6.12643
XP_623574.2		0.00894096	1.21164	0.249075	0.929974	-6.12832
XP_016772082.1		0.0185905	1.38461	0.199732	0.906541	-6.13195
XP_006557333.1;XP_006557332.1;XP_395374.2		0.00782235	1.44791	0.175676	0.881017	-6.13206
XP_026299492.1		-0.0289713	-1.0376	0.330001	0.960566	-6.1323
XP_394362.2;XP_026302250.1		0.0091621	0.698924	0.504542	0.981547	-6.13312
XP_001119960.1;XP_016772616.1		0.0128727	1.47939	0.157386	0.872964	-6.13625
XP_006567243.1		-0.00374418	-0.174058	0.870386	0.99938	-6.13626
XP_003250530.3		-0.00724794	-0.358388	0.738407	0.998681	-6.13742
XP_623794.1		0.0107729	0.748985	0.473101	0.978341	-6.13928
XP_001120412.2		-0.0169733	-0.648042	0.529218	0.981547	-6.13987
XP_391963.3		0.00746854	1.73889	0.0930617	0.776557	-6.14017
NP_001229473.1		-0.0132439	-1.8561	0.0697225	0.734976	-6.14098
XP_393373.3		0.00894716	0.955981	0.364203	0.962778	-6.14105
XP_026301425.1		-0.0190486	-1.78922	0.0817811	0.746437	-6.1419
XP_026299898.1;XP_016770230.2		0.0179667	0.998305	0.333042	0.960566	-6.14192
XP_026296620.1		0.0116586	1.38549	0.179225	0.88104	-6.14223
XP_003249879.2		-0.00619673	-1.86303	0.0682276	0.731455	-6.1429
XP_624805.1		0.00643799	0.506035	0.622869	0.988332	-6.14303
XP_026300131.1;XP_026300129.1;XP_026300130.1;XP_026300128.1;XP_026300127.1;XP_026300126.1;XP_026300133.1;XP_026300132.1		0.0180247	0.756885	0.466672	0.977689	-6.14447
XP_016767802.2;XP_392874.5		-0.0135829	-1.7964	0.079997	0.744722	-6.14556
NP_001011640.1		0.0189025	1.84211	0.0725365	0.740022	-6.14846
XP_394753.2		-0.00869164	-1.84651	0.0714089	0.737345	-6.15075
XP_001119897.1		0.00823952	0.49985	0.630728	0.988332	-6.15079
XP_392381.3;XP_006567715.1		-0.0160103	-1.84212	0.0717792	0.737345	-6.15229
XP_026301574.1		-0.00677785	-0.376986	0.714104	0.998681	-6.15238
XP_026301618.1;XP_026301617.1		-0.000649806	-0.0338133	0.974348	0.99938	-6.15348
XP_006562516.1;XP_016768292.1;XP_396275.3		0.00888261	0.703606	0.499582	0.981547	-6.15452
XP_006567959.1		0.00738435	1.72337	0.0939198	0.776566	-6.15492
XP_001121654.1		-0.0117097	-1.18143	0.260419	0.93278	-6.15594
XP_623701.2;XP_006572212.1		0.00974891	0.958923	0.362798	0.962778	-6.16007
XP_026298641.1		0.0165782	1.06035	0.320155	0.957432	-6.16057
XP_026298965.1;XP_624879.1		0.0067989	0.41853	0.688199	0.996936	-6.16122
XP_016771235.1;XP_016771234.1;XP_016771233.1;XP_016771237.1;XP_016771236.1;XP_006559380.1		-0.0131127	-1.82587	0.0755448	0.744722	-6.16147
XP_001122522.2		0.00826595	0.986637	0.340631	0.960566	-6.16176
XP_026299158.1		0.02131	1.54146	0.142816	0.861005	-6.16265
XP_003250346.1		-0.00789456	-1.79665	0.0797716	0.744722	-6.1664
XP_397185.2		0.00731534	1.78452	0.0819361	0.746437	-6.16771
XP_026298016.1;XP_026298015.1		0.017767	1.43014	0.190802	0.895115	-6.16824
XP_026299353.1;XP_026299352.1;XP_624060.4		0.00670324	0.544269	0.599559	0.987136	-6.16855
XP_006559025.1;XP_006559030.1;XP_006559026.1		-0.00945276	-1.48566	0.159624	0.87362	-6.17073
XP_026298364.1;XP_026298363.1;XP_026298362.1		-0.000826901	-0.0399906	0.969226	0.99938	-6.17361
XP_395596.4;XP_026302256.1;XP_016766179.1;XP_016766180.1		0.00571613	1.53619	0.13708	0.856436	-6.17578
XP_006566313.1;NP_001014430.1;XP_006566312.1;XP_006566311.1		-0.00837046	-1.78311	0.083785	0.746929	-6.1762
XP_026299803.1;XP_026299802.1		0.0092598	1.57164	0.128634	0.83828	-6.17647
XP_026299325.1;XP_006570338.1;XP_016770151.1;XP_026299324.1;XP_026299323.1;NP_001265255.1;XP_006570337.1;XP_006570336.1		0.014755	1.51147	0.145611	0.863225	-6.17893
XP_006558583.1		-0.0105992	-0.788635	0.466434	0.977689	-6.17943
XP_006569592.1;XP_001122019.2;XP_006569591.1		0.00999802	0.532205	0.611179	0.988332	-6.18387
XP_006562162.2;XP_395865.5		-0.0115549	-1.6214	0.12339	0.832919	-6.18433
XP_623061.2		-0.0151218	-1.79381	0.0817556	0.746437	-6.18538
XP_016767891.1		0.0120237	1.28276	0.228665	0.923283	-6.18744
XP_623244.1		0.0109026	0.972952	0.356152	0.962778	-6.18803
XP_003250941.2		0.0183721	0.721296	0.48915	0.981547	-6.18803
XP_623721.3		0.0107344	1.17709	0.255428	0.9306	-6.18851
XP_006557525.1;XP_006557524.1;XP_001120701.2		0.00457359	0.227596	0.831269	0.999071	-6.18861
XP_001122110.2		0.0187697	1.72941	0.0947692	0.776566	-6.18867
XP_026296135.1		0.0140175	1.69594	0.0985425	0.787508	-6.18921
XP_016773107.2;XP_026302065.1;XP_006558666.1;XP_397273.4		0.00811143	1.52672	0.141792	0.861005	-6.18933
XP_006567454.1;XP_006567460.1		-0.0197322	-1.8074	0.0778756	0.744722	-6.19587
XP_026300731.1;XP_026300730.1;XP_026300729.1;XP_026300728.1;XP_026300727.1		0.00716389	0.599562	0.5655	0.981547	-6.19663
XP_026296682.1;XP_026296681.1		0.0023122	0.133121	0.897873	0.99938	-6.19792
XP_006568170.1;XP_393418.3		-0.00810635	-1.78452	0.0825535	0.746437	-6.20108
XP_026297972.1;XP_026297971.1		0.0125467	1.80481	0.0782869	0.744722	-6.2019
XP_026295160.1		0.00918961	1.54099	0.140767	0.861005	-6.20327
XP_026296339.1		0.0105206	0.67696	0.536048	0.981547	-6.20378
XP_026295425.1		0.00961789	1.05141	0.333919	0.960566	-6.20447
XP_006565057.1		-0.00796598	-0.466269	0.650165	0.990543	-6.20664
XP_026298025.1;XP_026298024.1;XP_026298023.1;XP_026298022.1;XP_026298021.1;XP_026298020.1;XP_026298019.1		-0.010068	-1.49821	0.153614	0.872964	-6.20692
XP_006568426.2		0.00535503	1.80211	0.0785501	0.744722	-6.21198
XP_396642.2		-0.00709051	-1.48272	0.166362	0.874058	-6.21635
XP_016767831.1;XP_006570003.1		0.00154732	0.0770319	0.942347	0.99938	-6.21644
XP_026302267.1;XP_001122332.1		-0.00982017	-1.06529	0.328086	0.960566	-6.21645
XP_624232.2		-0.00903342	-1.52777	0.143095	0.861005	-6.21858
XP_026297423.1;XP_026297422.1;XP_026297421.1		-0.00678039	-1.73151	0.0919361	0.771413	-6.21889
XP_006558924.1;XP_016769249.1;XP_006558922.1		-0.00985129	-1.17556	0.278492	0.948871	-6.21912
XP_001121893.2		0.0105525	0.908221	0.380359	0.967647	-6.22028
XP_392651.2		0.00674153	1.80006	0.0785646	0.744722	-6.22216
XP_026296472.1;XP_026296473.1		0.0189739	1.7749	0.0830021	0.746437	-6.22318
XP_016769063.1;XP_006571572.1		0.00811443	1.44421	0.170771	0.878024	-6.22352
XP_001120025.2		0.00781799	1.80025	0.0786882	0.744722	-6.23113
XP_006566787.1		-0.00796663	-1.73545	0.0900034	0.768261	-6.23146
XP_006567414.2;XP_016769659.2		-0.000621992	-0.0383342	0.970676	0.99938	-6.23297
XP_006558937.1;XP_393593.4		-0.0103415	-0.837294	0.434789	0.977689	-6.23649
XP_026302270.1		-0.000676406	-0.0343211	0.974287	0.99938	-6.2376
XP_016773637.1;XP_016773636.1;XP_006557432.1;XP_016773633.1;XP_006557435.1		0.000633558	0.0311369	0.976378	0.99938	-6.24083
XP_016769655.1;XP_006557276.1;XP_006557275.1;XP_016769654.1;XP_016769653.1;XP_016769652.1;XP_006557277.2		0.0100592	0.81656	0.451709	0.977689	-6.24139
XP_026297831.1		-0.00740531	-1.00223	0.339993	0.960566	-6.24167
XP_006559508.1		0.0127608	1.1421	0.272645	0.946485	-6.24334
XP_394713.3		-0.00404442	-0.212341	0.84236	0.99938	-6.2441
XP_625118.2		0.00745655	1.78737	0.0807754	0.746437	-6.24562
XP_001120178.3		0.0071306	1.54283	0.134537	0.856436	-6.24689
XP_006557516.1;XP_016770764.1;XP_006557515.1;XP_026299576.1		0.00900634	1.3048	0.210479	0.907513	-6.248
XP_003249914.1		-0.014436	-0.808612	0.433349	0.977689	-6.24847
XP_026298009.1		-0.0117748	-1.713	0.0948728	0.776566	-6.24917
XP_396131.3		-0.00795915	-1.80116	0.077597	0.744722	-6.25115
XP_393004.3;XP_006562921.1;XP_006562920.1;XP_006562919.1		-0.00127269	-0.0656443	0.950853	0.99938	-6.2515
XP_026299779.1		-0.00768765	-0.511285	0.623054	0.988332	-6.25347
XP_624661.1		-0.0119857	-1.0316	0.326697	0.959793	-6.2545
XP_006571886.1		0.00592297	1.79578	0.0785803	0.744722	-6.2548
XP_623727.2		0.0139606	1.48795	0.15038	0.872964	-6.25594
XP_392558.3;XP_006561315.1		-0.0081809	-0.542445	0.611054	0.988332	-6.25604
XP_392518.1		0.0057689	1.79411	0.0788492	0.744722	-6.25766
XP_026301319.1;XP_026301318.1;XP_026301317.1;XP_026301316.1		0.0116522	1.34318	0.199256	0.906541	-6.26188
XP_006566118.2		0.00612204	1.79291	0.0790434	0.744722	-6.26512
XP_393779.1		0.00661092	1.19791	0.246537	0.928119	-6.2656
XP_026298579.1		0.0099092	1.60008	0.120441	0.832919	-6.2661
XP_006568110.1;XP_393234.2;XP_016771411.1;XP_006568114.1		0.0121782	1.73896	0.0899428	0.768261	-6.27061
XP_016767809.1;XP_006564258.1		-0.00761862	-1.51197	0.154564	0.872964	-6.27483
NP_001011615.1		-0.0157808	-1.29736	0.208617	0.907513	-6.27504
NP_001229455.1		0.00780388	1.44308	0.163121	0.87362	-6.27602
XP_001121817.2		0.0106475	1.58305	0.12653	0.836748	-6.28117
XP_026301322.1;XP_026301321.1		0.0112569	1.53535	0.135198	0.856436	-6.2819
XP_006558490.2;XP_006558491.1;XP_395034.3		-0.000154146	-0.00863735	0.993321	0.999697	-6.28247
XP_016773354.1;XP_006558673.1		-0.00607972	-0.389414	0.710537	0.998681	-6.28382
XP_016766579.1		-0.0134099	-1.76626	0.083995	0.746929	-6.28875
XP_006566091.1;XP_393691.4;XP_016769971.1		-0.00657194	-0.477297	0.650191	0.990543	-6.29273
XP_026298304.1		-0.0134157	-1.26238	0.25407	0.9306	-6.29284
XP_016771816.1		-0.0257223	-0.919452	0.376054	0.967139	-6.29427
XP_026297795.1;XP_026297787.1;XP_016768129.1;XP_016768126.1;XP_006563331.1;XP_003250229.1;XP_026297783.1		0.0148038	1.52432	0.137585	0.856436	-6.29455
XP_393034.1		0.00851093	1.7702	0.082923	0.746437	-6.29872
XP_623083.1;XP_006563129.1		0.0112493	1.76939	0.083059	0.746437	-6.29958
XP_001120364.1		0.00762427	1.7694	0.083188	0.746437	-6.29983
XP_393989.4		0.00783054	1.69857	0.0982893	0.787508	-6.29993
XP_006560462.1		0.0102274	1.38024	0.184465	0.887683	-6.30187
NP_001011635.1		0.00680996	0.510995	0.62777	0.988332	-6.30307
XP_006559168.2		0.00549462	1.71996	0.093807	0.776566	-6.30417
XP_001123307.2		0.0105479	1.62166	0.114129	0.832919	-6.3085
XP_001119900.1		0.00305192	0.184763	0.859557	0.99938	-6.31274
XP_001120360.1		0.00852033	1.7276	0.0919829	0.771413	-6.3135
XP_624580.1;XP_016772817.1		0.00483675	1.74218	0.0883169	0.764814	-6.3149
XP_026296532.1		0.00350061	0.197172	0.853434	0.99938	-6.31569
XP_006569897.2		-0.010453	-1.58044	0.125259	0.832919	-6.31772
XP_016769151.1		-0.00781132	-1.60255	0.118579	0.832919	-6.31959
XP_625060.1;XP_003250792.1		0.0095848	1.75616	0.0853171	0.751824	-6.32048
XP_016768260.1;XP_016768259.1;XP_016768258.1;XP_026296967.1;XP_006561316.1;XP_026296966.1;XP_016768257.1;XP_016768256.1;XP_016768255.1;XP_016768254.1;XP_026296968.1		0.00676211	0.465626	0.658053	0.991549	-6.32363
XP_001121653.2		-0.00809172	-1.23732	0.229045	0.923283	-6.32372
XP_006559219.1;XP_392925.3		-0.00904786	-1.75478	0.0856858	0.751824	-6.32463
XP_001121554.3		0.00766424	0.797935	0.443544	0.977689	-6.32532
XP_392903.1;XP_016772903.1		0.00742699	0.624126	0.555722	0.981547	-6.32763
XP_396934.4;XP_006563972.1;XP_006563971.1		0.00916032	1.1337	0.289968	0.948871	-6.32764
XP_026298497.1;XP_026298496.1;XP_026298495.1;XP_026298494.1		-0.00239966	-0.135162	0.8991	0.99938	-6.32812
XP_026302275.1;XP_026302274.1		0.00726328	1.74334	0.0881126	0.764814	-6.33125
XP_006570637.2		0.0166447	0.987344	0.361939	0.962778	-6.33292
XP_026299971.1;XP_026299970.1		-0.00958397	-0.649204	0.53252	0.981547	-6.33347
XP_395325.3		0.00970818	0.722973	0.488168	0.981547	-6.33526
XP_006566454.2;XP_006566452.2;XP_016770213.1		-0.00659852	-0.248145	0.809625	0.998681	-6.33698
XP_006558376.1		0.00649197	0.463876	0.66244	0.991549	-6.33744
XP_026295167.1		0.0116881	1.74216	0.0881721	0.764814	-6.33818
XP_395048.4		-0.00751778	-0.576405	0.589583	0.98451	-6.3409
XP_394396.2		0.0119495	1.04112	0.315533	0.957432	-6.34114
XP_006561492.2;XP_016768978.2;XP_026298213.1;XP_016768977.2;XP_006561490.3;XP_006561489.3;XP_006561493.2;XP_006561491.3;XP_026298214.1;XP_016768980.2;XP_016768979.2		-0.00739082	-1.71792	0.0933669	0.776566	-6.34198
XP_026297838.1;XP_016769012.1;XP_006569767.2;XP_006569769.1		-0.00682997	-1.39784	0.177515	0.881017	-6.342
XP_393204.1		-0.00760765	-0.665037	0.527486	0.981547	-6.34824
XP_006572241.1;XP_016772912.1		0.0028747	0.184329	0.861076	0.99938	-6.34897
XP_006560673.1;XP_395873.4		0.00498474	1.62765	0.111664	0.822337	-6.34903
XP_006560961.1		-0.00745624	-1.70582	0.0956173	0.779836	-6.34925
XP_016768488.1;XP_006560903.1		3.57661e-05	0.00252029	0.99806	0.999697	-6.34975
XP_397131.4		-0.00705851	-0.592194	0.56694	0.981547	-6.34985
XP_396160.4		0.00773088	0.518466	0.631855	0.988332	-6.34986
XP_026295008.1;XP_026295005.1		-0.00767619	-0.514798	0.634193	0.988332	-6.35203
XP_392640.1		-0.00655736	-1.29493	0.219816	0.913499	-6.35307
XP_001121418.2		0.00729243	1.21953	0.240377	0.928119	-6.35324
XP_026302126.1;XP_006563359.1		0.00599832	0.420174	0.691991	0.996936	-6.35447
XP_006559199.1		0.0143736	1.70875	0.0948875	0.776566	-6.35522
XP_006561179.1;XP_006561178.1		0.00781499	0.247757	0.809916	0.998681	-6.35794
XP_026297170.1		0.00843541	1.60883	0.116652	0.832919	-6.35853
NP_001155181.1		-0.00556371	-1.53583	0.136687	0.856436	-6.35936
XP_026296070.1		0.0134969	1.20994	0.257306	0.932499	-6.36013
XP_026299219.1;XP_016769965.2;XP_016769962.2;XP_006566237.2;XP_006566236.2;XP_006566235.2;XP_016769961.2;XP_016769960.2;XP_026299218.1;XP_026299217.1		0.00522395	0.385341	0.713395	0.998681	-6.3678
XP_026295805.1		-0.0145765	-1.732	0.0893257	0.768261	-6.36836
XP_026296498.1;XP_026296497.1		0.0100694	1.58464	0.123915	0.832919	-6.36865
XP_625038.2		0.00869893	1.15717	0.259644	0.93278	-6.37178
XP_006561302.1		0.0131896	1.6356	0.111739	0.822337	-6.3731
XP_026300252.1		-0.00979813	-1.7289	0.0902623	0.768261	-6.37314
XP_001121117.1;XP_016770620.1		0.00353531	0.165378	0.872324	0.99938	-6.37509
XP_003251072.1;XP_392513.1		0.00589384	0.467703	0.654318	0.991549	-6.37587
XP_026300889.1		0.0075088	0.994419	0.346157	0.960566	-6.37656
XP_003251281.1		0.00931779	0.90118	0.383953	0.967647	-6.38104
XP_006571447.1		0.00893929	1.69072	0.0993125	0.787508	-6.38254
XP_392696.5;XP_026299635.1		0.0210488	1.57526	0.123959	0.832919	-6.38727
XP_026299317.1		0.0151759	1.15664	0.281012	0.948871	-6.39162
XP_395658.5		0.00958809	0.44969	0.662576	0.991549	-6.39164
XP_026301470.1;XP_026301469.1;XP_026301468.1		0.00837675	0.995372	0.358328	0.962778	-6.39169
XP_016772024.1		0.011897	1.33042	0.203324	0.907513	-6.3918
XP_001122061.3		-0.0107434	-0.995829	0.333342	0.960566	-6.39542
XP_016772013.2		0.0106157	0.603615	0.561093	0.981547	-6.39548
XP_396435.3		0.0104196	1.44743	0.159311	0.87362	-6.3959
XP_006561513.1		0.00660156	0.548158	0.603542	0.987548	-6.39595
XP_026294689.1;XP_026294657.1;XP_026294642.1;XP_026294669.1;XP_026294662.1;XP_026294661.1;XP_026294655.1;XP_026294651.1;XP_026294652.1;XP_026294653.1;XP_026294654.1;XP_026294656.1;XP_026294659.1;XP_026294679.1;XP_026294688.1;XP_026294660.1;XP_026294650.1;XP_026294649.1;XP_026294648.1;XP_026294647.1;XP_026294646.1;XP_026294645.1;XP_026294644.1;XP_026294643.1;XP_026294672.1;XP_026294671.1;XP_026294…		0.0199652	1.61376	0.117429	0.832919	-6.39777
XP_016766866.1;XP_016766867.1;XP_001121007.2		0.000315824	0.0218796	0.983024	0.999697	-6.39849
XP_026299392.1;XP_016770661.2		-0.0083241	-0.626564	0.554226	0.981547	-6.39914
NP_001128420.1;XP_006570331.1;XP_016770146.1		-0.0108902	-1.70505	0.0946568	0.776566	-6.39917
XP_394044.2;XP_006565704.1		0.00749947	0.647377	0.53819	0.981547	-6.40135
XP_006561717.1		0.00502354	1.42038	0.168389	0.876978	-6.40208
NP_001035297.1		0.0123497	1.68863	0.0982187	0.787508	-6.40312
XP_026297198.1;XP_006559117.2;XP_006559116.2		-0.00398883	-0.308457	0.765667	0.998681	-6.407
XP_026299737.1;XP_026299736.1;XP_026299735.1;XP_026299734.1;XP_006557505.2		-0.00203805	-0.149053	0.886439	0.99938	-6.40705
XP_393479.3		0.00604632	0.527072	0.614554	0.988332	-6.40842
XP_395329.2		0.00440839	0.384202	0.707581	0.998681	-6.41261
XP_026297203.1;XP_625073.3		-0.0137421	-1.6965	0.0962765	0.781492	-6.41339
XP_395906.3		0.00594183	1.67523	0.101156	0.793013	-6.41388
XP_006564142.1		0.00875689	0.413024	0.692042	0.996936	-6.41481
XP_026300979.1		0.0065218	1.34572	0.187312	0.88976	-6.41619
XP_026295422.1		0.00598642	0.278711	0.788583	0.998681	-6.41638
XP_003250263.2		-0.000755042	-0.0461608	0.965424	0.99938	-6.41755
XP_016772008.1		0.0113527	1.68478	0.0986698	0.787508	-6.41766
XP_016766413.1;XP_006565929.1		-0.0102345	-0.581249	0.568302	0.981547	-6.41882
XP_396181.4		-0.00767597	-0.997656	0.339992	0.960566	-6.41993
XP_026297137.1;XP_026297135.1;XP_026297131.1;XP_026297130.1		0.00971238	1.01026	0.334182	0.960566	-6.42184
XP_026297268.1;XP_026297267.1		-0.0072623	-0.579625	0.573905	0.981597	-6.42393
XP_026296195.1		-0.00995208	-0.690082	0.516163	0.981547	-6.42448
XP_623341.1;XP_006568412.1;XP_026297669.1;XP_006568413.1		0.00824973	1.0818	0.296489	0.950106	-6.4247
XP_026302292.1		0.00139172	0.072049	0.943991	0.99938	-6.42583
XP_016767764.1		0.00619223	0.420647	0.686723	0.996936	-6.42715
XP_393322.1		0.00802844	1.67639	0.100763	0.792013	-6.42774
XP_026298194.1;XP_026298191.1;XP_026298198.1;XP_026298188.1;XP_026298176.1;XP_026298179.1;XP_026298180.1;XP_026298181.1;XP_026298184.1;XP_026298185.1;XP_026298186.1;XP_026298197.1;XP_026298189.1;XP_026298190.1;XP_026298192.1;XP_026298193.1;XP_026298195.1;XP_026298196.1;XP_026298204.1;XP_026298187.1		0.0149555	0.810745	0.428134	0.977689	-6.42782
XP_026298348.1;XP_026298347.1;XP_006559526.1;XP_006559524.1;XP_006559523.1;XP_026298346.1;XP_006559521.1		-0.00758328	-1.66139	0.104274	0.806838	-6.43078
XP_026302004.1		0.0048726	0.438322	0.670521	0.995413	-6.43279
XP_026294635.1;XP_026294634.1;XP_026294633.1;XP_026294632.1		0.00812487	0.465498	0.658139	0.991549	-6.43428
XP_026300008.1;XP_026300007.1;XP_026300006.1;XP_026300005.1;XP_026300004.1		-0.00511582	-0.362569	0.731907	0.998681	-6.43484
XP_006563749.1;XP_006563750.1		-0.0108144	-1.16489	0.256033	0.9306	-6.43523
XP_624074.1		0.00734697	1.43536	0.161548	0.87362	-6.43652
XP_624277.2		0.00707272	1.02772	0.32043	0.957432	-6.43668
XP_026299115.1		-0.00695687	-1.63025	0.111545	0.822337	-6.43773
XP_016769738.1		0.00277719	0.188095	0.858277	0.99938	-6.43818
XP_006557545.1;XP_006557544.1;XP_006557543.1;XP_006557542.1;NP_001165876.1;XP_016767967.1		0.0112927	1.32751	0.199336	0.906541	-6.43936
XP_001122985.1		0.00705586	1.63412	0.109545	0.822337	-6.44207
XP_001120612.1		-0.00579693	-1.17811	0.26169	0.933698	-6.44269
XP_392635.4		0.00580397	1.57582	0.125238	0.832919	-6.44279
XP_393186.1		0.00826635	0.83044	0.444521	0.977689	-6.44471
XP_623821.1		0.00656938	1.01663	0.325508	0.959046	-6.44518
XP_006565508.1;XP_006565507.2;XP_006565506.1;XP_016768604.2;XP_006565505.2		0.0161825	1.17045	0.254964	0.9306	-6.44522
XP_006562215.1		0.00806262	1.68034	0.0993968	0.787508	-6.44739
XP_624877.1		0.00591907	1.5765	0.123921	0.832919	-6.44854
XP_006564178.1;XP_001121426.2		-0.0027386	-0.176218	0.868798	0.99938	-6.44982
XP_006557761.1		-0.0126842	-0.593903	0.56146	0.981547	-6.44999
XP_006558595.1;XP_624571.2		-0.0104904	-1.56872	0.12722	0.83828	-6.45079
XP_026295457.1		0.00536214	0.435669	0.674671	0.996936	-6.45092
XP_003250996.1		-0.00344405	-0.165983	0.874743	0.99938	-6.45502
XP_016771089.2		0.0288635	1.35433	0.190065	0.895115	-6.45519
XP_625185.1;XP_006563570.1		-0.0060552	-1.6533	0.105239	0.807812	-6.45653
XP_026298543.1		-0.0153339	-0.680342	0.510423	0.981547	-6.45687
XP_026296700.1		-0.00779652	-0.851331	0.419504	0.977689	-6.4592
XP_624577.2;XP_006571701.2		0.00630883	1.4153	0.178924	0.881017	-6.45997
XP_026299171.1;XP_026299173.1;XP_026299172.1;XP_026299170.1		-0.00612119	-0.517174	0.619121	0.988332	-6.46289
XP_395330.3		0.00793128	1.46031	0.155767	0.872964	-6.46551
XP_006561118.1;XP_623571.3		0.00622313	0.508082	0.629692	0.988332	-6.46766
XP_026300565.1;XP_026300564.1;XP_026300563.1;XP_026300562.1;XP_026300561.1;XP_026300566.1;XP_026300567.1		0.00666119	0.626053	0.541393	0.981547	-6.46782
XP_001122102.2		0.00647554	0.53029	0.61885	0.988332	-6.46927
XP_016766840.1;XP_016766838.1;XP_016766837.1;XP_393346.3;XP_016766836.1;XP_016766835.1;XP_016766834.1;XP_016766833.1;XP_016766832.1;XP_016766831.1;XP_016766830.1;XP_016766829.1;XP_016766839.1		-0.0086201	-0.693604	0.510455	0.981547	-6.47041
XP_006568745.1;XP_006568735.1;NP_001035346.1;XP_016773474.1;XP_016773472.1;XP_026302151.1;XP_016773473.1;XP_016773475.1;XP_016773476.1;XP_016773477.1;XP_006568731.2;XP_016773479.1;XP_006568746.1		-0.00749194	-1.04116	0.325123	0.959046	-6.4714
XP_026298008.1		0.00622623	0.673316	0.513563	0.981547	-6.47654
XP_006559914.2		0.00655616	0.874447	0.397809	0.969173	-6.47804
XP_006557483.1		0.0145529	1.60009	0.118097	0.832919	-6.47942
XP_026294802.1		-0.00818753	-1.13336	0.268285	0.93787	-6.4799
XP_006562163.1;XP_016767820.1		0.0241583	1.09397	0.293909	0.948871	-6.48029
XP_624228.1		0.00697871	0.976713	0.344257	0.960566	-6.48135
XP_006562000.1		0.00768639	1.228	0.237268	0.926371	-6.4822
XP_026299821.1;XP_026299820.1;XP_026299819.1;XP_026299818.1;XP_026299817.1		0.00707011	1.08913	0.291346	0.948871	-6.48277
XP_625114.2		-0.00536744	-1.66164	0.102728	0.799028	-6.4834
XP_391907.1;XP_006566428.1		0.00702839	1.37307	0.182453	0.883787	-6.48493
XP_016769783.2;XP_026299043.1		-0.0129966	-1.54299	0.134498	0.856436	-6.48585
XP_026296930.1;XP_026296929.1;XP_026296928.1;XP_026296927.1;XP_026296926.1;XP_026296925.1;XP_026296924.1		0.00598483	1.63141	0.110473	0.822337	-6.48654
XP_006560280.1		0.00666138	1.62518	0.111798	0.822337	-6.48787
XP_016770754.2;XP_006566407.2		-0.00770984	-0.866758	0.426124	0.977689	-6.49079
XP_395533.2		-0.00534799	-1.39498	0.176381	0.881017	-6.49095
XP_016769263.1		-0.00855465	-1.42208	0.164695	0.87362	-6.49164
XP_006568906.1;XP_394314.2		-0.00179245	-0.118265	0.907673	0.99938	-6.49195
XP_026299550.1		0.00569961	1.43932	0.163564	0.87362	-6.49211
XP_393437.3		-0.009336	-1.65222	0.105024	0.807812	-6.49238
XP_391978.2		0.0068675	0.718991	0.49562	0.981547	-6.49249
XP_006564165.1;XP_396639.1		0.0127809	1.58699	0.120401	0.832919	-6.49311
XP_625023.1		-0.0101285	-1.57014	0.124473	0.832919	-6.49375
XP_394559.1		-0.000432579	-0.0334856	0.973731	0.99938	-6.49394
XP_006564616.1		0.0120977	1.29662	0.206629	0.907513	-6.49419
XP_006559894.1;XP_392477.4;XP_006559895.1;XP_026297463.1;XP_016768484.1;XP_006559896.1		-0.00680385	-1.58525	0.12042	0.832919	-6.495
XP_026294961.1		0.0179795	1.43286	0.164313	0.87362	-6.49781
XP_396316.4;XP_006562107.1;XP_006562106.1;XP_003250006.1		0.00845985	1.44153	0.161872	0.87362	-6.49784
XP_026298821.1		0.0103959	0.547935	0.590488	0.984918	-6.49807
XP_016768986.1;XP_392175.2		0.000681498	0.0596184	0.954139	0.99938	-6.49903
XP_623556.1		0.00885114	1.23321	0.233407	0.923283	-6.49953
XP_393516.3;XP_006564241.1		0.00462052	1.58094	0.121404	0.832919	-6.50072
XP_001121814.2;XP_016771255.1;XP_016771256.2		-0.0114366	-1.50441	0.142951	0.861005	-6.50094
XP_623492.4		-0.00157517	-0.11776	0.910891	0.99938	-6.50222
XP_016772823.1;XP_006572068.1;XP_016772825.1		0.00546369	1.26053	0.233688	0.923283	-6.50257
XP_393761.1;XP_006570503.1		-0.00792959	-1.64734	0.106027	0.807812	-6.50559
XP_396451.2		0.00386881	0.315371	0.759713	0.998681	-6.50886
XP_006564533.2		-0.00709426	-1.63063	0.109661	0.822337	-6.51028
XP_625258.1		0.010846	1.63708	0.108028	0.816791	-6.51088
XP_016769703.1;NP_001263356.1		0.00923551	1.5822	0.122364	0.832919	-6.51152
XP_391905.2		0.00389712	1.63958	0.107504	0.814899	-6.51235
XP_394426.4		0.0053552	0.502397	0.626326	0.988332	-6.51469
XP_392704.2		-0.0128737	-1.6274	0.110207	0.822337	-6.5151
XP_003251546.2		-0.00655814	-0.35813	0.730884	0.998681	-6.51598
XP_006558287.1		0.0055994	0.532576	0.604093	0.987548	-6.51606
XP_006568317.1;XP_006568316.1		0.00703306	0.824112	0.441677	0.977689	-6.51819
XP_006561268.2		-0.00850206	-0.899179	0.410203	0.973715	-6.51879
XP_006571669.1;XP_394258.4;XP_006571667.1;XP_016772136.1		0.00882416	1.00337	0.342051	0.960566	-6.51963
XP_026296602.1		0.00588449	1.28742	0.212688	0.908764	-6.5208
XP_623287.2		0.00639406	1.17276	0.254708	0.9306	-6.52251
XP_026299369.1;XP_026299368.1;XP_026299367.1;XP_026299366.1;XP_026299365.1;XP_026299364.1;XP_026299363.1		0.00843749	0.604424	0.557883	0.981547	-6.52295
XP_016771686.2;XP_016771691.2;XP_016771689.2		-0.00314958	-0.269665	0.795254	0.998681	-6.52302
XP_026295986.1		-0.00778283	-1.08386	0.298202	0.950106	-6.5253
XP_026300395.1		0.00606831	0.818634	0.430459	0.977689	-6.5253
XP_026297766.1		-0.00631751	-0.819812	0.433624	0.977689	-6.52645
XP_393667.1		0.00592219	1.42412	0.165105	0.87362	-6.52689
XP_006564624.1;XP_624437.4		0.00738119	1.27641	0.221289	0.915153	-6.52705
XP_006561370.1;NP_001164640.1;XP_006561371.1		-0.00720429	-1.61576	0.113146	0.830199	-6.52889
XP_392800.3		0.00642532	1.47338	0.151083	0.872964	-6.53109
XP_006567755.2		0.00872094	0.445463	0.661313	0.991549	-6.53144
XP_006571948.2		0.00536833	1.18005	0.255285	0.9306	-6.53174
XP_006565156.2;XP_006565157.2		0.0066252	0.884341	0.390518	0.969173	-6.53187
XP_393702.4		0.00291364	0.275002	0.791316	0.998681	-6.53271
XP_393995.1		-0.00717557	-1.57478	0.123609	0.832919	-6.53703
XP_026297298.1		-0.00723749	-0.18379	0.858783	0.99938	-6.53705
XP_397261.2		-0.00590713	-1.47204	0.14996	0.872964	-6.53923
XP_395013.3		7.94985e-05	0.00551255	0.995869	0.999697	-6.54185
XP_625265.1		0.0136606	0.844384	0.415047	0.976639	-6.5424
XP_392246.3;XP_006561157.1		-0.00857446	-1.45107	0.157895	0.872964	-6.54391
XP_006559627.1		0.00619052	1.29114	0.208493	0.907513	-6.54851
XP_624052.1		-0.000547387	-0.041429	0.9677	0.99938	-6.55186
XP_395652.1		0.00272933	0.231294	0.824841	0.998681	-6.55375
XP_016768976.1		0.009924	1.55159	0.130034	0.842112	-6.5542
XP_006568353.1;XP_026297404.1;XP_006568350.1;XP_392443.4;XP_026297405.1;XP_026297403.1;XP_016768499.1		-0.00725461	-0.956792	0.35933	0.962778	-6.55538
XP_392222.3		0.00953235	1.36524	0.181427	0.883787	-6.55591
XP_396942.4;XP_016766685.1		-0.00567728	-0.807065	0.436817	0.977689	-6.55809
XP_006567927.1		0.00966556	1.58663	0.120291	0.832919	-6.55925
XP_006561654.2		0.00380665	0.343745	0.742869	0.998681	-6.55958
XP_006567316.1		-0.00642245	-0.583814	0.569379	0.981547	-6.56378
XP_026298753.1		-0.0115595	-0.727046	0.479226	0.979832	-6.56379
XP_026297917.1		0.00665733	1.59201	0.118393	0.832919	-6.56471
XP_624548.2		0.0127157	1.58381	0.120574	0.832919	-6.56474
XP_026298454.1;XP_026298455.1		0.00608437	1.10603	0.281877	0.948871	-6.5658
XP_016768618.1		0.00657454	0.713518	0.49372	0.981547	-6.56662
XP_026295756.1;NP_001153742.1		0.00932996	1.02839	0.330771	0.960566	-6.56754
XP_625146.1		-0.0113178	-1.47129	0.152002	0.872964	-6.56818
XP_623312.2		0.00942121	0.96812	0.344032	0.960566	-6.56942
XP_006565513.1		0.0154031	0.842282	0.42768	0.977689	-6.57004
XP_001120697.3		0.000110643	0.0107587	0.991629	0.999697	-6.57051
XP_006571438.1;XP_003251730.2;XP_006571439.1		0.00376544	0.33248	0.747186	0.998681	-6.57239
XP_006565555.1;XP_006565554.1		0.0158449	0.942682	0.370606	0.962778	-6.57263
XP_026296751.1;XP_026296752.1		-0.0149518	-1.10763	0.289829	0.948871	-6.5733
XP_006567939.1;XP_006567938.1		0.01009	1.42633	0.164469	0.87362	-6.57375
XP_026300441.1;XP_016771391.1;XP_006565087.1;XP_006565086.1;XP_001120306.1;XP_026300442.1		0.00636334	0.272454	0.789926	0.998681	-6.57482
XP_393769.3		0.00792313	0.695273	0.496309	0.981547	-6.57553
XP_391829.3		-0.00847469	-1.56751	0.124692	0.832919	-6.58057
XP_006560619.1		-0.000321995	-0.0307772	0.976001	0.99938	-6.58094
NP_001305411.1		0.00731397	0.624746	0.544942	0.981547	-6.58213
XP_393208.1		0.0088159	1.59742	0.116358	0.832919	-6.58466
XP_394714.3		-0.00342599	-0.356614	0.730666	0.998681	-6.5847
XP_394923.5		-0.00571657	-0.806692	0.432495	0.977689	-6.58473
XP_026296056.1;XP_392669.1		0.00980108	1.53941	0.131397	0.849094	-6.58515
XP_016769122.2		-0.00661336	-1.40019	0.172867	0.880822	-6.5869
XP_623549.2;XP_006561426.1;XP_006561427.1		0.0209724	1.126	0.282279	0.948871	-6.5888
XP_026295577.1		-0.00267214	-0.146054	0.887117	0.99938	-6.59164
XP_006560749.1;XP_016772255.1;XP_006560748.1		-0.00463518	-0.487713	0.635375	0.988332	-6.59221
XP_625222.4		0.0119236	1.29758	0.215488	0.908764	-6.59287
XP_026298758.1;XP_026298757.1		-0.00258761	-0.202582	0.844553	0.99938	-6.59358
XP_026299647.1;XP_006562470.1		-0.00379954	-0.334853	0.742389	0.998681	-6.59466
XP_625029.2;XP_006566427.1;XP_006566426.1		0.00610528	1.57178	0.122579	0.832919	-6.59714
XP_396989.2;XP_006569713.1		0.00724001	0.801534	0.443593	0.977689	-6.5974
XP_397073.5;XP_026300288.1		0.0117036	0.598808	0.560486	0.981547	-6.59892
XP_016768280.1;XP_006568301.1		0.00495091	0.743787	0.469353	0.978341	-6.59908
XP_026295569.1;XP_026295567.1;XP_026295566.1;XP_026295565.1;XP_006563988.3		0.00548512	1.14681	0.263278	0.933698	-6.60206
XP_396237.5		0.0097527	1.48416	0.147567	0.868778	-6.60264
XP_006559830.1;XP_624333.2		-0.00542341	-0.782155	0.44379	0.977689	-6.60558
XP_026298265.1		0.00974307	1.41772	0.165953	0.874058	-6.60562
XP_026299129.1		0.0111556	0.794767	0.457295	0.977689	-6.60614
XP_006569857.1;XP_006569868.1;XP_006569858.1;XP_006569859.1;XP_006569860.1;XP_006569861.1;XP_006569862.1;XP_006569863.1;XP_016768904.1;XP_016768905.1;XP_016768906.1;XP_026297947.1;XP_016768907.1;XP_016768908.1;XP_016768911.1;XP_026297942.1;XP_006569866.1;XP_016768915.1;XP_016768914.1;XP_016768913.1;XP_006569864.1;XP_016768921.1;XP_016768917.1;XP_016768919.1;XP_026297945.1		0.0149309	1.44646	0.160497	0.87362	-6.60668
XP_003249515.1		-0.00624375	-1.29638	0.204748	0.907513	-6.60682
XP_016773042.1;XP_006572425.1;XP_006572424.1;NP_001265256.1		0.00508618	0.937908	0.360745	0.962778	-6.60792
XP_026296630.1		0.006057	1.1253	0.276151	0.946666	-6.60798
XP_026300272.1		0.0108136	1.26686	0.215662	0.908764	-6.61133
XP_006567671.1		0.00597564	0.67364	0.513364	0.981547	-6.61205
XP_026301567.1		0.00703784	0.488107	0.63866	0.988996	-6.61214
XP_026298382.1		0.000864308	0.083518	0.935506	0.99938	-6.61246
XP_006562002.1		-0.00712899	-0.877238	0.403303	0.969173	-6.61279
XP_393002.3		0.0011237	0.102755	0.921536	0.99938	-6.61281
XP_026295768.1;XP_625214.3		0.00604837	0.992169	0.350367	0.961975	-6.61306
XP_026302238.1;XP_006568850.1;XP_006568849.1		0.00918494	1.38026	0.17845	0.881017	-6.61354
XP_016766171.2;XP_392675.4;XP_016766170.2		0.0042758	1.39183	0.174577	0.881017	-6.61482
XP_006567673.1;XP_006567672.1		0.000601547	0.0273409	0.978639	0.99938	-6.6177
XP_003249386.1		0.00358751	0.323348	0.757503	0.998681	-6.61807
XP_392374.4		0.00517502	0.67686	0.512546	0.981547	-6.61956
XP_392773.3		0.00174867	0.104871	0.919443	0.99938	-6.62111
XP_026300825.1;XP_026300824.1;XP_026300823.1;XP_026300822.1;XP_026300821.1;XP_026300826.1		0.0140749	0.703791	0.513312	0.981547	-6.62116
XP_026297510.1		0.000624572	0.0523561	0.960294	0.99938	-6.62156
XP_026299461.1;XP_026299463.1;XP_026299462.1		-0.000663163	-0.0534892	0.958663	0.99938	-6.62172
XP_624508.1		0.0128111	1.46108	0.153189	0.872964	-6.62181
XP_003250648.1		0.00112253	0.0688905	0.94613	0.99938	-6.62231
XP_016769868.1;XP_016769867.1;XP_006569245.1		0.00513794	1.31982	0.201141	0.906541	-6.62382
XP_394596.2;XP_006569562.1		0.00653283	1.15557	0.259749	0.93278	-6.62455
XP_625181.4		-0.00740122	-0.809662	0.444985	0.977689	-6.62749
XP_394922.3		-0.00788037	-1.36113	0.184748	0.887683	-6.62856
XP_026296698.1		-0.00999728	-0.674662	0.516947	0.981547	-6.62868
XP_006565093.1		-0.00581549	-1.28893	0.20763	0.907513	-6.62923
XP_026296997.1;XP_026296996.1;XP_026296995.1		0.0115669	1.0153	0.326121	0.959046	-6.62927
XP_392830.2;XP_006571387.1;XP_026296695.1		0.0049434	0.590338	0.569576	0.981547	-6.63015
XP_026299710.1		0.00482004	1.3362	0.195174	0.903552	-6.63092
XP_006570977.1;XP_026297046.1		0.00688647	1.0139	0.322775	0.959046	-6.63139
tr|L7XEF1|L7XEF1_9VIRU;tr|I4DDF1|I4DDF1_9VIRU;tr|I4DDF5|I4DDF5_9VIRU;tr|L7Y4K0|L7Y4K0_9VIRU		0.0103693	0.65359	0.526869	0.981547	-6.63289
XP_026295809.1;XP_026295808.1		-0.012192	-1.51275	0.138627	0.856784	-6.63377
XP_395550.3;XP_026301712.1		0.00375442	0.331338	0.74802	0.998681	-6.63403
XP_026298905.1;XP_026298896.1;XP_026298890.1;XP_026298891.1;XP_026298892.1;XP_026298893.1;XP_026298894.1;XP_026298895.1;XP_026298897.1;XP_026298904.1;XP_026298898.1;XP_026298899.1;XP_026298900.1;XP_026298901.1;XP_026298902.1;XP_026298903.1;XP_026298889.1		0.00187467	0.187661	0.855331	0.99938	-6.63428
XP_624325.2		-0.00773065	-0.776394	0.448219	0.977689	-6.63508
XP_016771183.1		0.0173149	1.54732	0.128362	0.83828	-6.63515
XP_625125.2		-0.00993832	-1.42357	0.162742	0.87362	-6.63565
XP_001121189.3		0.00419128	0.468376	0.650719	0.990543	-6.63667
XP_625101.1		0.0047091	1.34936	0.189843	0.895115	-6.63751
XP_393963.3;XP_006560260.1		0.00531671	1.56104	0.124705	0.832919	-6.64041
XP_026297173.1;XP_026297172.1		-0.0118517	-1.31005	0.20874	0.907513	-6.64087
XP_001122696.1		0.00877636	1.06503	0.30792	0.956266	-6.64091
XP_006568542.1;XP_006568541.1;XP_006568540.1;XP_026295223.1		0.00528041	0.895543	0.389768	0.969173	-6.64098
XP_006571525.1		0.0100873	1.35147	0.186342	0.88906	-6.64142
XP_026299241.1;XP_016770065.2		0.00929865	1.3987	0.172175	0.879777	-6.64192
XP_026298567.1		-0.00390233	-0.433774	0.67599	0.996936	-6.64312
XP_001121911.1		0.00316291	0.28491	0.782999	0.998681	-6.64368
XP_006560058.1;XP_396379.4		-6.93344e-05	-0.0064704	0.995019	0.999697	-6.64597
XP_394292.3;XP_026295073.1		-0.00184939	-0.156092	0.881126	0.99938	-6.64706
XP_026296178.1;XP_026296177.1;XP_001120871.3;XP_026296176.1		-0.0077175	-0.603672	0.558366	0.981547	-6.653
XP_001122467.1		-0.00609914	-0.904969	0.37531	0.966335	-6.6535
XP_006559024.1;XP_392864.4;XP_006559023.1		-0.00958684	-1.53353	0.132154	0.852138	-6.65411
XP_393894.1		-0.00297777	-0.308883	0.76647	0.998681	-6.65563
XP_006560153.2;XP_006560152.2		-0.00508131	-1.19071	0.258953	0.93278	-6.6566
XP_624330.3		0.0107566	1.54448	0.128914	0.83828	-6.6595
XP_006558285.1		0.00864321	1.44942	0.155656	0.872964	-6.66026
XP_624935.3;XP_006566046.2;XP_006566045.2		0.00503781	0.444985	0.679654	0.996936	-6.66045
XP_003249224.3		-2.4116e-05	-0.00177636	0.998622	0.999697	-6.66172
XP_625201.3;XP_026299350.1		0.00563101	0.822603	0.424577	0.977689	-6.66282
XP_392060.2;XP_006563650.1;XP_003250287.1;XP_623194.2;XP_016772190.1		-0.010242	-1.54559	0.128393	0.83828	-6.66373
XP_395827.2		0.00887697	1.2353	0.228229	0.923283	-6.66499
XP_624522.1		-0.00518321	-0.556291	0.59831	0.987136	-6.66573
XP_016771280.1;XP_624130.2		0.00106149	0.0546436	0.958212	0.99938	-6.66601
XP_624475.1		0.0049809	0.724763	0.483804	0.981547	-6.66701
XP_016770897.1;XP_395643.2		-0.00421012	-0.786831	0.442919	0.977689	-6.66986
XP_396350.2		-0.00842704	-1.05054	0.31426	0.957432	-6.67041
XP_026300036.1		0.000557148	0.0602681	0.953431	0.99938	-6.67125
XP_001122583.4		-0.0130176	-1.05414	0.300251	0.95154	-6.67321
XP_001121740.1		0.00681649	0.830093	0.424223	0.977689	-6.6738
XP_624616.1		0.0077897	0.731066	0.476045	0.978341	-6.67711
XP_391962.1		-0.00632426	-1.17716	0.25299	0.9306	-6.67717
XP_006570516.1;XP_006570515.1;XP_006570514.1;XP_006570513.1;XP_006570512.1;XP_006570511.1;XP_006570510.1;XP_006570509.1;XP_006570508.1;XP_391882.3;XP_016770193.1;XP_006570507.1		0.00712148	0.880321	0.392622	0.969173	-6.67785
XP_026296689.1		0.00423431	0.493812	0.6348	0.988332	-6.68001
XP_624300.1;XP_016769903.1;XP_006571426.1;XP_016769894.1		-0.0089788	-1.5023	0.141086	0.861005	-6.68025
XP_026302047.1		-0.00118381	-0.073904	0.942136	0.99938	-6.68103
XP_006570652.1;XP_006570655.1;XP_006570653.1;XP_006570651.1;XP_006570649.1;XP_026296783.1;XP_016768423.1;XP_006570659.1;XP_006570654.1;XP_006570665.1;XP_006570650.1;XP_006570648.1;XP_016768402.1;XP_006570647.1		-0.000566018	-0.0447762	0.965172	0.99938	-6.68143
XP_391836.2		0.00370046	0.278192	0.784947	0.998681	-6.68225
XP_016768985.2		0.0140628	1.37385	0.178494	0.881017	-6.68227
XP_026299387.1;XP_026299386.1;XP_026299385.1;XP_026299390.1;XP_026299389.1		-0.0081893	-1.51913	0.135438	0.856436	-6.68277
XP_396436.3		0.00303811	0.240967	0.815013	0.998681	-6.68311
XP_006563821.2;XP_006563820.2;XP_001122084.3		-0.00227718	-0.197191	0.850247	0.99938	-6.68485
XP_392533.1;XP_006561897.1		0.00553549	1.48495	0.145406	0.863225	-6.68565
XP_003251085.1		0.00345754	0.332513	0.74412	0.998681	-6.68636
XP_006571180.1		0.00577652	0.933028	0.375304	0.966335	-6.68743
XP_396701.3		0.0108365	0.754246	0.46662	0.977689	-6.69119
XP_026296642.1;XP_026296643.1;XP_026296640.1;XP_026296641.1		-0.00661629	-0.624109	0.545345	0.981547	-6.69315
XP_026296830.1		0.00289256	0.275745	0.787881	0.998681	-6.69466
XP_026296283.1;XP_026296287.1;XP_026296286.1;XP_026296285.1;XP_026296284.1;XP_026296282.1;XP_026296281.1;XP_026296280.1		0.0054019	1.34761	0.189436	0.895115	-6.69529
XP_006557289.1		-0.00273221	-0.302719	0.766913	0.998681	-6.69585
XP_016772231.1;XP_016772230.1;XP_016772229.1;XP_394082.3;XP_026301475.1;XP_026301474.1;XP_026301473.1;XP_026301472.1;XP_006563542.1		0.00462011	1.40101	0.171161	0.878024	-6.69602
XP_006560218.1		-0.000815523	-0.0922199	0.927748	0.99938	-6.69661
XP_003250351.1;XP_395384.3;XP_006563907.1		-0.0060276	-1.15436	0.266479	0.937398	-6.69682
XP_026298729.1		0.000295589	0.0271344	0.978948	0.99938	-6.69716
XP_006565983.2		0.0104334	1.21436	0.235147	0.923487	-6.6999
XP_395910.3;XP_006557644.1		0.00507173	1.38066	0.176407	0.881017	-6.7018
XP_006562866.2		-0.00514137	-0.478	0.641279	0.988996	-6.70248
XP_026299400.1		0.00767729	1.24791	0.225835	0.922857	-6.70348
XP_396161.2		-0.00417015	-1.50281	0.139731	0.861005	-6.70635
XP_026299839.1;XP_026299838.1;XP_026299837.1;XP_026299836.1;XP_026299835.1;XP_026299840.1;XP_026299833.1;XP_026299834.1		-0.0142057	-1.50701	0.138509	0.856784	-6.70699
XP_026294636.1;XP_026294637.1;XP_026294638.1		0.00717168	1.51167	0.137182	0.856436	-6.70774
XP_006561895.1;XP_006561896.1;XP_006561894.1		0.00683127	1.17589	0.259324	0.93278	-6.70814
XP_001123143.2		-0.00608852	-0.846702	0.405906	0.969954	-6.70855
XP_393119.3;XP_003250419.1		-0.00848158	-1.28307	0.207911	0.907513	-6.71076
XP_396758.1		0.00363853	0.360951	0.721931	0.998681	-6.71126
XP_397127.5		-0.00449781	-0.406306	0.691703	0.996936	-6.71168
XP_006568548.2		-0.00523693	-0.641957	0.532105	0.981547	-6.71192
XP_395930.3		0.00542642	0.539649	0.602612	0.987548	-6.71324
XP_016767281.2;XP_016767280.2;XP_016767279.2;XP_016767278.2;XP_006569403.2;XP_016767282.2		0.00414512	1.30459	0.208516	0.907513	-6.71348
XP_006559028.1		0.0055436	0.536447	0.602383	0.987548	-6.71483
XP_006561185.1		-0.00675021	-0.798643	0.434396	0.977689	-6.7159
XP_001120140.3		0.00608914	1.51007	0.137203	0.856436	-6.71656
XP_006567925.2;XP_392679.5		0.0063313	1.48947	0.143349	0.861005	-6.7188
XP_016772200.1;XP_016772201.1		-0.00774369	-0.828346	0.426907	0.977689	-6.71887
XP_394676.2		-0.00592071	-0.738765	0.478985	0.979832	-6.71948
XP_006571832.1		-0.00247942	-0.270427	0.792968	0.998681	-6.71978
XP_026301916.1;XP_026301915.1;XP_026301914.1		0.00482916	0.522606	0.611663	0.988332	-6.72022
XP_392760.2		0.0111377	1.48166	0.145567	0.863225	-6.72062
XP_003249380.1		0.00543019	0.56153	0.58276	0.981597	-6.72069
XP_624047.2		0.00573617	1.48886	0.143356	0.861005	-6.72294
NP_001229370.1		0.00164939	0.197123	0.847344	0.99938	-6.72359
XP_006560287.1;XP_006560286.1		0.00817945	0.646542	0.528427	0.981547	-6.72423
XP_006564611.1;XP_001120684.2;XP_016768992.1;XP_006564612.1		-0.00616451	-1.34993	0.186526	0.88906	-6.72458
XP_006564220.1		-0.00584521	-0.445562	0.663881	0.992208	-6.72549
XP_016773376.1;XP_006570863.1;XP_003251624.1;XP_003251221.1		0.0104246	1.29527	0.205825	0.907513	-6.7262
XP_006558384.1		0.00925145	1.04175	0.319993	0.957432	-6.72682
XP_016773638.2		0.00210215	0.199998	0.845955	0.99938	-6.72922
XP_026299142.1;XP_026299141.1;XP_026299143.1;XP_026299140.1;XP_006562120.1;XP_624709.4;XP_006562117.1;XP_006562116.1;XP_006562115.1;XP_006562111.1;XP_006562110.1		0.00258189	0.304267	0.767196	0.998681	-6.72988
XP_003249419.1;XP_623820.2		0.0044068	0.978704	0.341494	0.960566	-6.73076
XP_026297212.1;XP_006570612.1;XP_006570611.1;XP_006570610.1;XP_016768147.1		-0.0152829	-1.4975	0.140685	0.861005	-6.7308
XP_397380.1		-0.00736255	-1.4779	0.146409	0.86538	-6.73375
XP_026299856.1;XP_026299857.1		0.00300739	0.336559	0.741843	0.998681	-6.73463
XP_006568678.1		0.00900005	1.44038	0.158181	0.872964	-6.73544
XP_006567869.1;XP_395296.3;XP_026296566.1;XP_016767625.1		0.0164449	0.907863	0.371448	0.963887	-6.73591
XP_006572119.2		-0.00290484	-0.255604	0.811029	0.998681	-6.73611
XP_003251718.1		0.00718122	1.32749	0.195484	0.903552	-6.73713
XP_026294833.1		0.0093767	1.4303	0.161034	0.87362	-6.73745
XP_026301850.1;XP_026301851.1		0.00451354	1.23077	0.231439	0.923283	-6.73845
XP_397372.4		-0.00756221	-1.38689	0.174515	0.881017	-6.74324
XP_006564978.1;XP_001120242.1		0.00499654	1.37513	0.177604	0.881017	-6.74593
XP_026296503.1		0.00534785	0.771994	0.449169	0.977689	-6.74624
XP_026298129.1;XP_026298128.1		0.00471195	0.528976	0.619696	0.988332	-6.74643
XP_026300211.1;XP_026300210.1;XP_026300208.1;XP_026300207.1;XP_026300206.1;XP_026300205.1;XP_026300204.1;XP_026300203.1;XP_026300202.1;XP_026300201.1;XP_026300200.1;XP_026300199.1;XP_026300197.1;XP_026300196.1		-0.00885859	-1.46486	0.150078	0.872964	-6.74689
XP_393888.4;XP_026300484.1		0.0028668	0.300713	0.771352	0.998681	-6.74716
XP_026301544.1;XP_026301543.1;XP_026301542.1		0.00543609	1.21616	0.236289	0.925542	-6.74737
XP_026300634.1;XP_006560452.1		-0.00764484	-1.43942	0.157822	0.872964	-6.7484
XP_624351.3		-0.0103432	-1.43875	0.158419	0.872964	-6.74922
XP_026297533.1		0.00260108	0.260038	0.801447	0.998681	-6.74949
XP_397181.1		0.00812915	1.443	0.156627	0.872964	-6.75062
XP_006565544.2		0.0181692	1.41623	0.165084	0.87362	-6.75134
XP_393875.1		0.00593129	1.09806	0.284079	0.948871	-6.75168
XP_395789.1		0.00810037	1.24291	0.225018	0.922701	-6.75245
XP_001120479.1		-0.00472439	-0.380937	0.708278	0.998681	-6.75304
XP_006568834.1;XP_026294640.1;XP_623958.2		0.00531274	0.870929	0.402492	0.969173	-6.75422
XP_006565557.2;XP_016768557.2;XP_016768556.2		-0.00835796	-0.89284	0.391151	0.969173	-6.75497
XP_006570768.1		-0.00991276	-1.47881	0.145732	0.863225	-6.75559
XP_016770405.1;XP_006557422.2;XP_006557421.1		0.00109948	0.112565	0.911698	0.99938	-6.75704
XP_006560077.1		0.0121206	1.466	0.14946	0.872964	-6.75735
XP_392373.6		0.00271301	0.34325	0.736921	0.998681	-6.75878
XP_006569466.2		0.0023304	0.313163	0.761336	0.998681	-6.75897
XP_026295134.1;NP_001229448.1		-0.00584928	-0.929255	0.383919	0.967647	-6.75922
XP_006571955.1;XP_001122617.2		-0.00463878	-1.38	0.175665	0.881017	-6.75997
XP_016770366.1;XP_016770365.1		0.00507222	1.45954	0.151221	0.872964	-6.76044
XP_006558473.1;XP_393563.1		0.0010521	0.116553	0.909534	0.99938	-6.76088
XP_623942.2		-0.00652538	-1.29765	0.203999	0.907513	-6.76399
XP_624310.2		0.00573139	1.45357	0.153013	0.872964	-6.76511
XP_006570730.1		0.0109165	1.40163	0.169154	0.877691	-6.76724
XP_026302043.1		-0.00462725	-0.778834	0.452588	0.977689	-6.76833
XP_026295765.1;NP_001193899.1		-0.000367636	-0.0359243	0.972132	0.99938	-6.76932
XP_006557871.1;XP_006557874.1;XP_006557873.1;XP_006557872.1;XP_006557870.1;XP_006557869.1		0.00667022	1.43935	0.156981	0.872964	-6.77028
XP_392027.1		-0.00793034	-1.45242	0.15318	0.872964	-6.77054
NP_001011564.1		-0.00785933	-1.45582	0.152242	0.872964	-6.77153
XP_006566117.2		0.0116567	0.633809	0.533066	0.981547	-6.77165
XP_001121331.2		0.00462881	1.07542	0.295024	0.948871	-6.77309
XP_624458.2;XP_006562727.1;XP_006562726.1		0.00492794	0.497058	0.632609	0.988332	-6.77482
XP_001120556.1		0.00182132	0.193577	0.850053	0.99938	-6.77544
XP_395260.2		0.00268515	0.323612	0.7514	0.998681	-6.77632
XP_026299299.1;XP_026299298.1		0.00495477	0.583793	0.575555	0.981597	-6.77641
XP_623625.2		0.00535672	1.44745	0.15456	0.872964	-6.77757
tr|A0A0K3AYV4|A0A0K3AYV4_9VIRU;tr|A0A0K3ATJ4|A0A0K3ATJ4_9VIRU;AIE38019.1;AIE38020.1;AIE38021.1;AIE38022.1;AIE38029.1;AIE38032.1;AIE38034.1;AIE38035.1;AIE38023.1;AIE38024.1;AIE38025.1;AIE38026.1;AIE38027.1;tr|A0A0D5BDX9|A0A0D5BDX9_9VIRU		0.0128841	0.564836	0.581842	0.981597	-6.77975
XP_001121282.3		0.00535499	0.737538	0.482007	0.981547	-6.78019
XP_006562448.1		-0.00437366	-1.32494	0.195557	0.903552	-6.78036
XP_026299789.1;XP_006564404.1;XP_006564403.1;XP_006564402.1;XP_006564401.1;XP_006564400.1;XP_006564399.1;XP_006564398.1;XP_006564397.1;XP_026299791.1;XP_026299790.1;XP_006564405.1;XP_016770398.1;XP_016770397.1		-0.00236709	-0.203556	0.841865	0.99938	-6.78223
XP_001121882.2		0.0107188	1.3044	0.20039	0.906541	-6.78312
XP_392540.2;XP_026298756.1;XP_006561872.1;XP_006561871.1		0.00846327	1.43608	0.158062	0.872964	-6.78527
XP_026298460.1		0.00532022	1.00221	0.331208	0.960566	-6.78874
XP_016770402.1;XP_003250893.1		-0.00347759	-0.311619	0.75994	0.998681	-6.78899
XP_016771782.1;XP_006565723.1		0.00609675	1.41544	0.1645	0.87362	-6.78981
XP_026299958.1;XP_026299957.1;XP_026299956.1;XP_026299955.1		0.00541515	1.37754	0.17565	0.881017	-6.78997
XP_026299472.1		-0.00988848	-0.472426	0.643448	0.988996	-6.79006
XP_001121746.2		0.0105083	1.44544	0.154708	0.872964	-6.79057
XP_006567452.1		-0.00484551	-0.492373	0.628774	0.988332	-6.79072
XP_016771740.1;XP_006560290.1		0.00496545	1.40566	0.167369	0.874072	-6.79106
XP_006571931.2		-0.00711429	-0.771075	0.460544	0.977689	-6.7917
XP_026294927.1		0.00932326	1.36887	0.179776	0.882141	-6.79431
XP_392639.1		0.0118236	1.45027	0.153234	0.872964	-6.79699
XP_026302288.1		0.00650867	0.980694	0.343453	0.960566	-6.79784
XP_623476.1;XP_006558538.1;XP_006558539.1;XP_006558537.1		-0.00818103	-1.41616	0.16394	0.87362	-6.79807
XP_006558274.1;XP_026298026.1;XP_006558275.1		0.00168958	0.152686	0.882035	0.99938	-6.79815
XP_006563315.1;XP_395748.2;XP_016768023.1		-0.00789181	-1.41639	0.164413	0.87362	-6.79878
XP_623789.3;XP_006559075.1		0.001412	0.193775	0.84936	0.99938	-6.79892
XP_394778.2		0.00963136	1.1078	0.278111	0.948871	-6.7996
XP_006569315.2		0.00377479	0.468529	0.649508	0.990543	-6.80185
XP_026299646.1		-0.00416921	-0.583721	0.57383	0.981597	-6.80334
XP_016771975.2		-0.00501026	-0.518051	0.61042	0.988332	-6.80409
XP_026299702.1;XP_026299703.1;XP_006564437.1		0.00460648	0.935906	0.362469	0.962778	-6.80445
XP_623977.2;XP_026300817.1;XP_026300816.1;XP_026300815.1;XP_006560074.1;XP_006560073.1		0.00782056	1.29816	0.203248	0.907513	-6.80532
XP_006561478.1		0.00458011	0.5414	0.595716	0.987136	-6.80653
XP_393353.2		-0.00470362	-0.70385	0.489278	0.981547	-6.80908
XP_395264.3		-0.00256931	-0.296565	0.771892	0.998681	-6.80972
XP_394641.3		-0.00612436	-1.41834	0.163309	0.87362	-6.81192
XP_016773003.2;XP_026301753.1;XP_016773007.2;XP_016773006.2;XP_016773005.2;XP_016773004.2		0.0068248	1.02914	0.314141	0.957432	-6.81454
XP_016772473.2		-0.00640024	-0.584615	0.566085	0.981547	-6.81464
XP_392758.2		-0.00771041	-1.42727	0.160265	0.87362	-6.81516
XP_001121565.2		0.00868968	1.33491	0.190789	0.895115	-6.81546
XP_625254.1		0.00794246	1.07395	0.294514	0.948871	-6.81559
XP_001121483.3		0.00605854	1.39862	0.169457	0.877691	-6.81634
XP_624249.1		0.008037	1.39748	0.169616	0.877691	-6.81723
XP_001123348.1		0.0130395	0.911378	0.37488	0.966335	-6.82088
XP_003251420.1		-0.00492109	-1.24991	0.22341	0.919254	-6.82099
XP_623764.2		-0.00139446	-0.189817	0.853271	0.99938	-6.82145
XP_001119944.1;XP_006563099.1;XP_006563098.1		0.00482221	1.33455	0.19146	0.895382	-6.82171
XP_006564535.2		0.00208185	0.254181	0.804068	0.998681	-6.82271
XP_624948.3;XP_006563061.1;XP_006563060.1;XP_006563059.1;XP_006563062.1		0.00718593	1.09701	0.282716	0.948871	-6.82359
XP_026295186.1;XP_016766617.1;XP_006557303.1;XP_006557302.1;XP_006557301.1;XP_006557300.1		0.00401744	0.560996	0.592431	0.985951	-6.82408
XP_006568799.1;XP_624403.2;XP_006568800.1		-0.00600569	-1.27004	0.21493	0.908764	-6.82668
XP_003251576.1		-0.004048	-0.569611	0.577404	0.981597	-6.82781
XP_624836.1		0.000245831	0.0361213	0.971782	0.99938	-6.82785
XP_006565202.1		0.00456318	0.519045	0.612488	0.988332	-6.82799
XP_396656.1;XP_006568820.1		-0.00803673	-1.43143	0.158534	0.872964	-6.82894
XP_026295826.1		-0.00242843	-0.0854485	0.934019	0.99938	-6.82895
XP_006557476.2;XP_006557475.2;XP_003249123.2		-0.00887357	-1.3968	0.169999	0.877691	-6.83045
XP_006557510.1		-0.00539557	-0.557285	0.584218	0.982042	-6.83348
XP_026296771.1;XP_026296770.1;XP_006561137.1		0.00413999	1.4039	0.167538	0.874072	-6.83358
XP_006565423.1;XP_395065.3;XP_006565422.1		0.0044155	1.413	0.164543	0.87362	-6.83398
XP_006566767.2;XP_395024.4;XP_006566768.2		0.00153393	0.207334	0.838746	0.99938	-6.83437
XP_026295161.1		-0.00366823	-0.364156	0.730794	0.998681	-6.83697
XP_006559809.1;XP_003249546.2		-0.00180446	-0.136435	0.89598	0.99938	-6.83934
XP_026296867.1;XP_026296866.1;XP_026296865.1;XP_026296864.1;XP_026296863.1;XP_026296862.1;XP_026296861.1		-0.0141789	-1.37165	0.178444	0.881017	-6.83997
XP_026294823.1;XP_026294822.1		0.00521485	1.02386	0.319505	0.957432	-6.8417
XP_026297478.1		0.0100803	1.30591	0.201208	0.906541	-6.84335
NP_001161808.1		0.00497326	1.25613	0.219114	0.912926	-6.84341
XP_003249083.2		0.00502931	0.832826	0.418054	0.97721	-6.84506
NP_001264229.1		0.0111878	1.05398	0.308635	0.956735	-6.84579
XP_026301923.1		-0.00293344	-0.395981	0.699729	0.997003	-6.84877
XP_026300359.1;XP_026300358.1;XP_026300357.1		-0.00779586	-0.846865	0.411369	0.973715	-6.8512
XP_026301085.1;XP_026301084.1		-0.00291527	-0.259001	0.799419	0.998681	-6.85197
XP_394987.4		0.00415384	1.06947	0.295099	0.948871	-6.85669
XP_006565856.1;XP_006565855.1;XP_006565854.1		0.0039018	0.485254	0.635031	0.988332	-6.85745
XP_006561048.2		-0.00306275	-0.332276	0.742834	0.998681	-6.85881
XP_393499.2;XP_006567474.1		-0.00290196	-0.477207	0.641827	0.988996	-6.86008
XP_026295580.1;XP_026295579.1;XP_026295578.1;XP_006560512.2;XP_026295576.1;XP_026295574.1;XP_026295573.1;XP_026295572.1;XP_006560516.2;XP_026295575.1;XP_026295582.1;XP_026295581.1		0.00835668	1.0592	0.298913	0.950106	-6.86303
XP_026296484.1;XP_026296483.1;XP_006571964.2		0.00409678	0.600504	0.553812	0.981547	-6.86376
XP_006569563.1		0.001988	0.242295	0.814689	0.998681	-6.86513
XP_006565115.2;XP_001120437.3		0.00817514	0.642423	0.526235	0.981547	-6.86653
XP_624763.2;XP_016769531.2		-0.00475337	-1.20828	0.235289	0.923487	-6.86658
XP_006565362.1;XP_003250615.1;XP_006565363.2		-0.00336428	-0.260313	0.802172	0.998681	-6.86717
XP_001119919.1		-0.00105704	-0.120509	0.905685	0.99938	-6.8676
XP_623505.2		0.00529503	1.23387	0.225487	0.922701	-6.86846
XP_624305.2;XP_006559826.1		0.0046843	1.40267	0.166781	0.874072	-6.86944
XP_001120975.1		0.000203671	0.0238841	0.981375	0.999697	-6.86967
NP_001172074.1;NP_001172075.1		-0.00418372	-1.40187	0.167018	0.874072	-6.87053
XP_026295044.1;XP_026295043.1;XP_026295040.1;XP_026295038.1;XP_026295036.1;XP_026295033.1		-0.00835784	-1.37755	0.175016	0.881017	-6.87103
XP_395913.3		0.00568252	0.588997	0.566836	0.981547	-6.87185
XP_001122172.2;XP_006562436.1		-0.00285377	-0.285221	0.78036	0.998681	-6.8744
XP_006558415.2;XP_016769415.2;XP_006558414.2;XP_006558413.2		0.00704909	1.35334	0.183556	0.887221	-6.87458
XP_394332.2;XP_006568236.1;XP_006568235.1		-0.00634522	-0.841007	0.40701	0.971541	-6.87587
XP_006572194.1		0.0098686	1.27874	0.208756	0.907513	-6.87659
XP_003250831.1		-0.000741816	-0.0681699	0.946778	0.99938	-6.87665
XP_392325.1		0.00427756	0.824158	0.433893	0.977689	-6.87779
NP_001011598.1		0.00926465	0.911239	0.378826	0.967647	-6.87791
XP_016767900.1		0.00554627	1.39123	0.170578	0.878024	-6.87841
XP_006561682.1;XP_006561681.1		-0.00513709	-0.590828	0.561619	0.981547	-6.87847
NP_001257743.1		0.00793228	1.04634	0.30585	0.956266	-6.88239
XP_026301184.1		0.00747484	1.3886	0.171243	0.878024	-6.88259
XP_396967.4		0.00720361	0.839147	0.411332	0.973715	-6.88283
XP_026298838.1		0.0050925	0.5623	0.581275	0.981597	-6.88457
XP_006562218.1;XP_006562217.1;XP_394542.4;XP_003250016.1		-0.00502026	-1.03306	0.315297	0.957432	-6.88464
XP_006562924.1;XP_006562923.1		-0.000112926	-0.0131636	0.989734	0.999697	-6.88464
XP_003251150.1		-0.00530212	-1.3728	0.176625	0.881017	-6.88572
XP_026296228.1;XP_026296229.1;XP_026296232.1;XP_026296230.1		-0.0120372	-1.38579	0.172093	0.879777	-6.8859
XP_395784.2		0.0112554	1.25869	0.216487	0.909073	-6.88638
XP_624479.1		-0.000643927	-0.079634	0.937284	0.99938	-6.88681
XP_001121155.2		-0.001436	-0.157218	0.881291	0.99938	-6.88686
XP_006564876.1;XP_026300859.1		0.0038128	0.623984	0.539376	0.981547	-6.88916
XP_624530.3;XP_006558057.1		-0.00416805	-1.33836	0.188163	0.891155	-6.88943
XP_006562875.3		-0.00530895	-0.619839	0.541747	0.981547	-6.89057
XP_016772103.2		-0.0110994	-1.27924	0.209241	0.907513	-6.89082
XP_016770254.1		0.00704388	0.671373	0.514757	0.981547	-6.89082
XP_006569396.1		0.0030973	0.422549	0.676558	0.996936	-6.89225
XP_003251828.1		-0.00380609	-0.624151	0.538686	0.981547	-6.89431
XP_397155.4		0.00587071	1.30377	0.201083	0.906541	-6.89745
XP_006559464.1;XP_016772476.1		-0.00777296	-1.35637	0.181909	0.883787	-6.89834
XP_026295486.1;XP_026295485.1;XP_026295484.1		0.00086269	0.0635954	0.950553	0.99938	-6.89945
XP_016766396.2;XP_016766395.2;XP_016766394.2;XP_392769.5		0.00555824	1.16119	0.254739	0.9306	-6.89994
XP_396004.2		0.00453199	1.11732	0.275939	0.946666	-6.90054
XP_624799.3		-7.48806e-05	-0.00774822	0.993957	0.999697	-6.90204
XP_026297232.1;XP_016768353.1		0.00640468	1.17685	0.25132	0.9306	-6.90358
XP_394663.3		-0.00966292	-1.35456	0.182328	0.883787	-6.90439
XP_392843.1		0.00671368	1.37184	0.17637	0.881017	-6.90528
XP_026298834.1;XP_026298833.1		0.001022	0.124213	0.903399	0.99938	-6.90632
XP_393342.3		0.010642	1.0554	0.29916	0.950106	-6.90697
XP_001120690.1		0.00527829	0.804145	0.430795	0.977689	-6.90932
XP_026299486.1		0.0120259	0.867372	0.398604	0.969173	-6.90936
XP_392857.2		-0.00741644	-1.33914	0.187569	0.88976	-6.91034
XP_392265.4		0.00380483	1.18402	0.24638	0.928119	-6.91084
XP_006567240.1		0.00344844	0.489261	0.630273	0.988332	-6.91346
XP_026299634.1;XP_003250465.3		0.00637027	1.01879	0.316744	0.957432	-6.91379
XP_024331655.1;KKO75913.1;EEQ82917.1		-0.000201891	-0.0268284	0.979186	0.99938	-6.91445
XP_006563989.1		-0.00452406	-0.712537	0.487109	0.981547	-6.91508
XP_624173.1		0.00461237	1.31558	0.195633	0.903552	-6.9171
XP_016773546.1;XP_016773545.1		-0.00564352	-0.754444	0.465197	0.977689	-6.91736
XP_026301130.1		-0.00424406	-0.746933	0.465976	0.977689	-6.91887
XP_026296428.1;XP_026296427.1;XP_026296426.1;XP_026296425.1;XP_026296424.1;XP_026296423.1;XP_026296422.1;XP_026296421.1;XP_026296420.1		0.00994654	1.34361	0.18613	0.88906	-6.9194
XP_016767283.1;XP_016767284.1		-0.00752707	-1.26447	0.21398	0.908764	-6.92241
XP_396163.2		0.00507827	1.19241	0.240316	0.928119	-6.92273
XP_026301309.1;XP_026301308.1;XP_026301307.1		0.00638867	0.768077	0.45144	0.977689	-6.92443
XP_625001.2		0.004352	0.926651	0.366404	0.962778	-6.92465
XP_026298537.1		0.0032222	1.01323	0.319346	0.957432	-6.92519
XP_006559902.2;XP_026297997.1		7.69438e-05	0.00985151	0.99227	0.999697	-6.92539
XP_003250682.1		-0.00680809	-0.98816	0.333845	0.960566	-6.92575
XP_016773166.1;XP_016773168.1		-0.0054285	-1.19625	0.241305	0.928119	-6.92587
XP_026296989.1		0.00365805	0.36688	0.719636	0.998681	-6.92664
XP_392114.1		0.00810003	1.34096	0.186526	0.88906	-6.92664
XP_026299941.1;XP_026299942.1;XP_026299940.1;XP_026299947.1;XP_026299946.1		-0.0039933	-0.452755	0.661506	0.991549	-6.92715
XP_393678.2;XP_006566142.1;XP_006566141.1		0.00482209	1.18159	0.24472	0.928119	-6.92719
XP_026301134.1		0.00266382	0.480775	0.636825	0.988996	-6.92759
XP_006560146.1		0.00822267	1.17085	0.249813	0.930241	-6.92819
XP_396720.2		0.00436902	0.878682	0.394462	0.969173	-6.93034
XP_393823.1		-0.00490122	-0.832783	0.416551	0.97721	-6.93047
XP_001122341.1		0.00259689	0.42337	0.676145	0.996936	-6.93062
XP_026300719.1;XP_026300718.1;XP_026300717.1;XP_026300716.1		0.00583806	1.173	0.249208	0.929974	-6.93084
XP_026296965.1;XP_006562012.1		0.00597402	0.965358	0.344015	0.960566	-6.93107
XP_026299198.1		0.000758723	0.0876409	0.932331	0.99938	-6.9311
NP_001035295.1		-0.00807625	-0.71101	0.488028	0.981547	-6.93275
XP_394484.1		0.00011863	0.0147592	0.988707	0.999697	-6.93481
XP_006562246.2;XP_006562244.2;XP_006562243.2;XP_006562242.2;XP_006562247.2;XP_006562245.2;XP_006562249.2		0.012399	1.21957	0.235018	0.923487	-6.93501
XP_026295758.1;NP_001229398.1		-0.00448021	-1.34833	0.183758	0.887221	-6.93666
XP_395353.1;XP_006572319.1		-0.00101249	-0.138481	0.891991	0.99938	-6.93739
XP_624109.1		0.00502642	1.24641	0.220905	0.915153	-6.93783
XP_016772081.1		-0.00745708	-0.579663	0.569348	0.981547	-6.93804
XP_006563533.1		0.00938464	0.460098	0.654452	0.991549	-6.93943
XP_026299945.1;XP_026299944.1;XP_026299943.1		0.00983762	1.31785	0.194539	0.903552	-6.9401
XP_001120188.1		0.00434346	1.31124	0.196909	0.904581	-6.9436
XP_026296881.1;XP_026296882.1		0.00822416	1.25162	0.21781	0.911202	-6.94367
XP_006562004.1;XP_006562005.1		-0.00354086	-0.565526	0.583123	0.981597	-6.9445
XP_001120404.1		0.00159327	0.113264	0.911078	0.99938	-6.94746
XP_625009.2		0.00515707	1.30403	0.199012	0.906541	-6.94858
XP_624501.1;XP_006569695.1		-0.00485626	-1.32134	0.19293	0.898375	-6.94863
XP_026299871.1;XP_016770515.1;XP_016770512.1;XP_016770509.1;XP_026299870.1;XP_026299869.1;XP_026299868.1;XP_026299867.1;XP_026299866.1;XP_026299865.1		0.00361992	1.17842	0.24893	0.929974	-6.94897
XP_006571882.3		0.000160681	0.0248919	0.980589	0.999697	-6.94909
XP_006558381.1		0.0079136	1.18243	0.244393	0.928119	-6.95145
XP_026301185.1		-0.00581802	-0.842796	0.414644	0.976639	-6.95225
XP_395900.2;XP_006557288.1		0.00233087	0.288476	0.779555	0.998681	-6.95268
XP_026297437.1;XP_026297436.1;XP_026297439.1;XP_026297438.1		0.00741651	1.06667	0.293648	0.948871	-6.95272
XP_006560709.1		0.0051907	1.05749	0.301293	0.952816	-6.95309
XP_006569244.2		-0.00793237	-1.09546	0.28468	0.948871	-6.95343
XP_001120390.3		0.00153855	0.180217	0.859773	0.99938	-6.95344
XP_003250264.2		-0.0114381	-0.628032	0.538875	0.981547	-6.95395
XP_006559493.1;XP_006559492.1;XP_003249529.1		0.00663077	0.685753	0.499193	0.981547	-6.95437
XP_006565055.2;XP_392150.4		0.00371785	0.775704	0.449277	0.977689	-6.95683
XP_006567053.2		-0.00775984	-0.756575	0.458149	0.977689	-6.95699
XP_006564273.1		0.00452696	1.3203	0.193004	0.898375	-6.9596
XP_006561837.1		0.00279069	0.590897	0.562873	0.981547	-6.95986
XP_001120599.1		0.000795124	0.104149	0.918534	0.99938	-6.96027
XP_392655.2		0.00532637	1.27891	0.208311	0.907513	-6.96292
XP_001120250.2		0.00496138	0.251516	0.80569	0.998681	-6.96355
XP_006567957.1;XP_006567956.1;XP_006567955.1;XP_006567952.1;XP_006567951.1;XP_006567950.1;XP_026296637.1;XP_026296636.1;XP_001121636.2		0.00403403	0.853385	0.403101	0.969173	-6.96364
XP_026299648.1		0.00506974	1.22331	0.229398	0.923283	-6.965
XP_026299452.1		0.00647566	1.1867	0.244096	0.928119	-6.96516
XP_623996.3		0.00489616	1.30814	0.197628	0.905746	-6.96558
XP_623247.1		0.00402869	0.885179	0.384863	0.967647	-6.96662
XP_016771100.2;XP_016771099.2;XP_006565328.2;XP_625120.4		-0.00370097	-0.294692	0.771434	0.998681	-6.96741
XP_026300239.1		0.00862542	1.13531	0.264436	0.935577	-6.96766
XP_001121619.2		0.00636572	1.00184	0.323307	0.959046	-6.96985
XP_026301889.1		-0.00137762	-0.146367	0.88779	0.99938	-6.97051
XP_016772010.2		-0.00371152	-0.576222	0.570606	0.981547	-6.97055
XP_026296785.1;XP_016767815.1;XP_006570249.1;XP_624988.3		-0.00389665	-0.805271	0.431205	0.977689	-6.97093
NP_001257742.1		-0.00621489	-0.871478	0.395003	0.969173	-6.9717
XP_006570936.2;XP_397221.5		-0.00158612	-0.168727	0.869393	0.99938	-6.97297
XP_623371.1;XP_006560282.1		0.00514894	0.981768	0.337974	0.960566	-6.97318
XP_393324.2		0.0092493	1.25937	0.215796	0.908764	-6.97336
XP_624446.3;XP_006558671.2		0.00464701	0.927341	0.366055	0.962778	-6.97631
XP_026298925.1;XP_026298926.1		-0.00397631	-0.389719	0.700189	0.997003	-6.98029
XP_624373.2;XP_016770663.1;XP_016770662.1;XP_006566660.1;XP_006566659.1		0.00718979	1.15123	0.261493	0.933698	-6.98111
XP_391916.3		0.00849462	1.21872	0.231113	0.923283	-6.98175
XP_006566384.1		0.00626671	0.979965	0.335224	0.960566	-6.98306
XP_026298561.1;XP_026298560.1		0.00423877	0.520406	0.607766	0.988332	-6.98372
XP_623441.1		0.00511639	1.05251	0.301914	0.953626	-6.98385
XP_006563902.1		0.00372685	1.27748	0.208808	0.907513	-6.98457
XP_393900.2		0.00808658	1.30396	0.198472	0.906541	-6.98658
XP_026295851.1;XP_026295850.1;XP_026295849.1;XP_006558751.1		-0.0045634	-0.229846	0.820441	0.998681	-6.98726
XP_006567286.1;XP_003250988.1		-0.00436913	-0.92002	0.365726	0.962778	-6.98951
XP_016771299.2		0.00415568	0.87512	0.391926	0.969173	-6.98953
XP_026298299.1		0.00416569	1.29613	0.201266	0.906541	-6.98979
XP_396465.2		0.00752586	1.29598	0.201454	0.906541	-6.99032
XP_026302299.1;XP_026302293.1;XP_026302289.1;XP_026302285.1;XP_026302284.1;XP_026302280.1;XP_026302281.1;XP_026302279.1;XP_026302277.1;XP_026302273.1;XP_026302286.1		0.00208832	0.218205	0.829732	0.999071	-6.99039
XP_016770581.1;XP_016770580.1;XP_016770578.1		-0.00537016	-0.86805	0.395204	0.969173	-6.99083
XP_395711.5;XP_006559706.2		-0.00461981	-0.597412	0.555411	0.981547	-6.9915
XP_026300118.1		-0.00092506	-0.109968	0.914002	0.99938	-6.99159
XP_001121269.2		0.0021418	0.232212	0.821599	0.998681	-6.99261
XP_393103.2		-0.00216297	-0.279049	0.786552	0.998681	-6.99267
XP_016769802.1;XP_016769801.1;XP_016769800.1;XP_006561279.1		-0.00550921	-1.26003	0.215156	0.908764	-6.99307
XP_016767446.1		0.00841758	1.29314	0.202289	0.907513	-6.9936
XP_623644.3		-3.95703e-05	-0.00419368	0.996746	0.999697	-6.99407
XP_016770297.1;XP_016770296.1;XP_006570386.1;XP_006570385.1;XP_006570384.1;XP_006570382.2;XP_006570383.1;XP_003251558.1		-0.00390205	-0.58015	0.572595	0.981597	-6.99455
XP_003251627.1		-0.006275	-1.30832	0.196637	0.904581	-6.9951
XP_026298109.1;XP_016770898.2;XP_003251367.1;XP_001120521.1;XP_006561354.1;XP_393173.2;XP_024330299.1;KKO74557.1;EQB61136.1;EEQ82156.1		-0.00451815	-1.30769	0.19685	0.904581	-6.99591
XP_006558692.1		0.00201552	0.261313	0.798703	0.998681	-6.99807
XP_393867.2		0.00359799	0.619813	0.547023	0.981547	-6.9981
XP_624147.2		-0.00365624	-0.344218	0.736666	0.998681	-6.99949
XP_006568824.1		-0.00574157	-1.27018	0.210859	0.90773	-7.00123
XP_396542.5;XP_006570448.2;XP_006570449.2		0.00705981	1.07348	0.291629	0.948871	-7.0019
XP_394373.1		0.00635118	1.10546	0.278732	0.948871	-7.00237
XP_006571252.1;XP_006571251.1		0.00193803	0.24721	0.811894	0.998681	-7.003
XP_006566785.1;XP_396595.2		-0.00239055	-0.527899	0.603394	0.987548	-7.00542
XP_623342.2;XP_006563323.1		-0.00361448	-1.29951	0.199619	0.906541	-7.00641
XP_623918.4		-0.00969263	-0.843541	0.408027	0.973188	-7.00687
XP_392583.3;XP_006562413.1;XP_006562417.1;XP_006562416.1;XP_006562414.1		-0.00195389	-0.322541	0.752619	0.998681	-7.00704
XP_006566164.1;XP_393684.4		-0.00315524	-0.490428	0.62766	0.988332	-7.00758
XP_026295859.1		0.00476935	1.01063	0.322296	0.959046	-7.00762
XP_393509.2		0.00960925	1.27033	0.210504	0.907513	-7.0099
NP_001011608.1		0.00899577	1.07852	0.28819	0.948871	-7.01013
XP_026299502.1		-0.00547865	-1.19106	0.240659	0.928119	-7.01028
XP_001122374.2;XP_006562154.1		0.0047933	0.76343	0.455705	0.977689	-7.01097
XP_624077.3		0.00111627	0.144501	0.887991	0.99938	-7.01104
XP_394400.1		0.0043083	0.860254	0.397842	0.969173	-7.01135
XP_397270.3		0.00471894	1.18967	0.241764	0.928119	-7.01186
XP_003249712.1;XP_001123191.1		0.00546413	0.429934	0.670935	0.995413	-7.01227
XP_016767133.1;XP_001120198.1		0.00493327	0.702402	0.488932	0.981547	-7.01253
XP_026301212.1;XP_026301211.1		-0.00275046	-0.273105	0.789081	0.998681	-7.01475
XP_026302104.1		0.00681336	1.21728	0.232147	0.923283	-7.01548
XP_026296936.1;XP_026296935.1		0.0112784	1.15298	0.2603	0.93278	-7.01581
XP_006559437.1;XP_006559436.1		0.0071405	1.2504	0.218084	0.911202	-7.01623
XP_001120937.2		-0.0143474	-1.21298	0.231618	0.923283	-7.01699
XP_625205.1		-0.00467445	-1.15373	0.256226	0.9306	-7.01771
XP_003250928.2		-0.00790996	-0.91674	0.370232	0.962778	-7.01961
XP_026301310.1		0.0045638	0.860219	0.397548	0.969173	-7.01969
XP_396955.5;XP_006570973.2		0.00572324	1.14025	0.262658	0.933698	-7.01984
XP_026300391.1		0.00343766	0.443777	0.662231	0.991549	-7.02012
XP_006565801.1		0.0103549	1.28356	0.205219	0.907513	-7.02067
XP_393287.2		0.00792224	1.19131	0.240931	0.928119	-7.02113
XP_026296857.1;XP_026296856.1		-0.00599124	-1.27136	0.209734	0.907513	-7.02127
XP_006557999.1;XP_001120689.2;XP_006558000.1		0.00297193	0.493214	0.62601	0.988332	-7.02136
XP_006558914.1		-0.00482056	-1.24445	0.220411	0.914493	-7.02208
XP_016767522.2		-0.00125248	-0.172251	0.864893	0.99938	-7.02384
XP_026297620.1;XP_026297605.1;XP_026297592.1;XP_026297593.1;XP_026297594.1;XP_026297595.1;XP_026297596.1;XP_026297597.1;XP_026297598.1;XP_026297599.1;XP_026297600.1;XP_026297601.1;XP_026297603.1;XP_026297604.1;XP_026297606.1;XP_026297607.1;XP_026297608.1;XP_026297609.1;XP_026297610.1;XP_026297617.1;XP_026297602.1;XP_026297614.1;XP_026297615.1;XP_026297616.1;XP_026297618.1;XP_026297613.1;XP_026297…		0.0127374	1.14998	0.260257	0.93278	-7.02397
XP_003250993.1		0.00853085	1.07963	0.288648	0.948871	-7.02414
XP_001122571.3		-0.00246134	-0.0945161	0.925877	0.99938	-7.02489
XP_026296818.1;XP_026296817.1;XP_026296816.1;XP_026296815.1;XP_026296814.1;XP_016767658.2;XP_006564223.1;XP_006564222.1;XP_016767660.1		0.00735106	0.409303	0.685552	0.996936	-7.02545
XP_396785.4		0.00991785	1.2317	0.225263	0.922701	-7.02585
XP_394210.5		0.00672676	0.752244	0.459236	0.977689	-7.02676
NP_001090623.1		-0.00695142	-1.2831	0.205265	0.907513	-7.02731
XP_026300309.1		-0.00375212	-0.751505	0.461583	0.977689	-7.02827
XP_395960.3;XP_016769083.2		0.00321143	0.787987	0.43997	0.977689	-7.0292
XP_026294797.1;XP_006568282.1		-0.00523018	-1.17268	0.248049	0.929974	-7.03072
XP_026294732.1		0.00899485	0.915634	0.366318	0.962778	-7.03175
XP_026297221.1;XP_026297222.1		-0.00153066	-0.0795186	0.937454	0.99938	-7.03202
XP_003249557.1		0.0042435	1.01657	0.319117	0.957432	-7.03293
XP_391844.3;XP_026298946.1		-0.00266119	-0.472318	0.642726	0.988996	-7.0332
XP_001120958.2		-0.00270674	-0.358603	0.723319	0.998681	-7.03369
XP_026297132.1;XP_026297133.1		-0.00665905	-1.22016	0.229742	0.923283	-7.0337
XP_006566019.2;XP_001123355.3		0.00735989	1.24868	0.218395	0.911202	-7.03452
XP_006564274.1		0.00183546	0.237807	0.814342	0.998681	-7.03534
XP_026298031.1		0.00426561	0.49879	0.621975	0.988332	-7.03624
XP_016771940.1;XP_026299153.1;XP_016771939.1		-0.000924973	-0.12091	0.905106	0.99938	-7.03637
XP_001121383.2		0.00661961	1.05842	0.298056	0.950106	-7.03666
XP_026299176.1		-0.00724091	-1.25796	0.214763	0.908764	-7.03731
XP_016766649.1;XP_016766648.1;XP_006568531.1;XP_016766647.1		-0.00245979	-0.288357	0.776377	0.998681	-7.03814
XP_006571925.2;XP_006571924.2;XP_003251823.2;XP_006571926.2		-0.00698832	-1.15795	0.254736	0.9306	-7.039
XP_623372.1		0.00421792	1.03332	0.312222	0.957432	-7.04013
XP_624161.1		-0.00672118	-1.2542	0.21598	0.908764	-7.04212
XP_026295812.1		-0.00941317	-0.951864	0.348542	0.960974	-7.0423
XP_392973.4		-0.0054941	-0.988886	0.333498	0.960566	-7.04252
XP_391935.5		-0.00205998	-0.238925	0.814904	0.998681	-7.04268
XP_006560173.1		0.00602859	0.399245	0.696758	0.997003	-7.04331
XP_006565456.2;XP_006565453.2;XP_016768194.2;XP_016768193.2;XP_016768192.1;XP_016768191.2;XP_016768190.2;XP_016768197.1;XP_016768195.1		0.00365981	0.546861	0.588975	0.984047	-7.04592
XP_016767529.2		-0.0057029	-0.459584	0.652898	0.991549	-7.04667
XP_016766266.2;XP_016766269.1;XP_016766268.2;XP_016766267.2;XP_016766270.2		0.00878229	0.836754	0.414377	0.976639	-7.0469
XP_003250529.1;XP_624758.3		-0.000198105	-0.0257139	0.979741	0.99938	-7.04805
XP_006559599.1;XP_006559598.1		-0.00548023	-1.21217	0.232395	0.923283	-7.04952
XP_624397.1		0.00432504	1.26482	0.211925	0.908764	-7.04954
XP_026300411.1		-0.00908078	-1.26537	0.211496	0.908764	-7.04959
XP_001123009.1;XP_006564300.1		-0.00374013	-1.08357	0.288155	0.948871	-7.05069
XP_395163.2		0.00451641	1.25839	0.214221	0.908764	-7.05159
XP_393411.1		-0.00490856	-1.26307	0.212428	0.908764	-7.05182
XP_001121781.3		0.00357296	0.616274	0.547643	0.981547	-7.05265
XP_393685.3;XP_016770137.2		-0.00155464	-0.09885	0.922417	0.99938	-7.05396
XP_026302115.1		0.00679071	0.953044	0.351976	0.962778	-7.05533
XP_006562876.1;XP_006562877.1		-0.00363985	-0.953054	0.349035	0.960974	-7.05549
XP_026297168.1;XP_026297163.1		-0.00674812	-1.24348	0.219865	0.913499	-7.0557
XP_392364.4		-0.00422245	-1.17957	0.245713	0.928119	-7.05664
XP_395787.4;XP_006562339.1;XP_006562338.1;XP_016771097.1		0.00289243	0.450976	0.656641	0.991549	-7.0567
XP_395839.1		-0.00499396	-1.10646	0.277055	0.947587	-7.05756
XP_394440.3		0.00428688	0.70817	0.492428	0.981547	-7.05771
XP_006569310.1		-0.00604973	-1.23522	0.223167	0.919254	-7.05962
XP_393447.2;XP_006559055.1		0.00591128	0.85257	0.401413	0.969173	-7.06142
XP_001121634.3		0.0106028	0.76311	0.453908	0.977689	-7.06157
XP_016767438.1		-0.00298235	-0.754384	0.460404	0.977689	-7.06271
NP_001035314.1		0.00968301	0.928946	0.361165	0.962778	-7.06322
XP_016769038.1;XP_026298309.1;XP_016769037.1;XP_016769036.1;XP_016769035.2;XP_006564605.1;XP_016769034.1;XP_006564604.1;XP_016769032.1;XP_026298310.1		-0.00565997	-1.21394	0.231726	0.923283	-7.06477
XP_003250076.3		-0.00640973	-1.22139	0.228449	0.923283	-7.06484
NP_008093.1		0.00450597	0.8582	0.402758	0.969173	-7.06508
XP_006563787.1		0.00392735	1.17654	0.246707	0.928119	-7.06576
XP_625152.1;XP_016773031.1		0.00844835	1.18789	0.242069	0.928119	-7.0674
XP_624240.2;XP_003249705.1		-0.00396172	-0.857759	0.403735	0.969173	-7.06742
XP_026298160.1		-0.00405356	-0.713905	0.493492	0.981547	-7.06803
XP_003249354.2;XP_026301833.1;XP_016766205.2		0.00882665	0.400895	0.693818	0.996936	-7.06886
XP_026296512.1		-0.00408513	-1.22148	0.228416	0.923283	-7.07121
XP_026299206.1		0.0082681	1.03067	0.310949	0.957432	-7.07229
NP_001011574.1		0.00294382	0.235025	0.817379	0.998681	-7.07614
XP_026301126.1		0.00500705	1.07509	0.290644	0.948871	-7.07619
XP_625227.2		0.00317661	0.535546	0.598504	0.987136	-7.0777
XP_001122722.2		-0.00423993	-0.74457	0.468895	0.978341	-7.0802
XP_625027.1		-0.00657193	-1.21874	0.2293	0.923283	-7.08188
XP_003250159.1		0.00261941	0.321851	0.750144	0.998681	-7.08327
XP_006564913.1		0.0059355	0.771247	0.454409	0.977689	-7.08333
XP_001121491.2		0.00599412	1.01507	0.317699	0.957432	-7.08336
XP_006568814.1		0.00340209	1.23147	0.224281	0.921563	-7.08401
XP_026297455.1		-0.00424571	-1.04297	0.305594	0.956266	-7.08562
XP_392212.2		-0.00481218	-0.402962	0.689938	0.996936	-7.08876
tr|G3F401|G3F401_9VIRU		0.00132914	0.054405	0.957182	0.99938	-7.08923
XP_026299639.1		0.00574413	1.11017	0.2741	0.946485	-7.08952
XP_016770145.1;XP_006564379.1;XP_006564378.1;NP_001011587.1		0.00638106	1.11395	0.271642	0.944559	-7.08978
XP_006567371.1		-0.00523273	-0.406586	0.687923	0.996936	-7.09024
XP_395357.3		-0.00439755	-1.01069	0.319533	0.957432	-7.09027
XP_006572261.1		0.00696241	1.0574	0.297384	0.950106	-7.09066
XP_006569720.1;XP_623816.1		-0.00267369	-0.537276	0.599546	0.987136	-7.09183
XP_624844.3;XP_006557279.1		-0.0029973	-0.898077	0.378472	0.967647	-7.0927
XP_006570367.1;XP_625182.3;XP_026299752.1		0.00130625	0.22307	0.827589	0.999071	-7.09296
XP_026296008.1		0.00369005	0.913077	0.370697	0.962778	-7.09389
XP_624838.1		0.0066162	1.17053	0.248723	0.929974	-7.0951
XP_026296263.1;XP_026296262.1;XP_026296261.1		0.0034743	0.474586	0.639382	0.988996	-7.09588
XP_001120413.1		-0.00483998	-1.2152	0.230119	0.923283	-7.09646
XP_026296754.1		-0.00157129	-0.154362	0.879148	0.99938	-7.0996
XP_026297099.1		0.00496612	1.21046	0.231914	0.923283	-7.10214
XP_026297204.1		-0.00566353	-1.18587	0.242194	0.928119	-7.10294
XP_016767859.1		-0.00120299	-0.246528	0.808419	0.998681	-7.10371
XP_016767523.1		0.00220221	0.273125	0.787006	0.998681	-7.10371
XP_394326.4		0.00852638	0.987711	0.335126	0.960566	-7.10384
XP_624484.1		0.0037163	0.895392	0.377719	0.967647	-7.10401
XP_026300962.1		-0.00361265	-0.369262	0.715048	0.998681	-7.10425
XP_006559684.2		0.00286607	0.418191	0.681754	0.996936	-7.10442
XP_026298978.1;XP_006562425.1		0.00845054	1.20519	0.234046	0.923473	-7.10493
XP_024332175.1;KKO76433.1;EEQ82258.1		-0.00151115	-0.161521	0.875272	0.99938	-7.10508
XP_392498.1		-0.00516828	-1.18397	0.242938	0.928119	-7.10517
XP_392284.2		-0.00438341	-0.822891	0.416671	0.97721	-7.10519
XP_624429.2		0.00308327	1.06676	0.293395	0.948871	-7.10616
XP_623750.2		-0.00673466	-1.20279	0.234844	0.923487	-7.10665
XP_016768217.1;XP_006562529.1		-0.00487329	-1.1818	0.243942	0.928119	-7.10765
XP_001121268.2		0.00325711	0.733023	0.473012	0.978341	-7.10932
XP_006558116.1;XP_016770643.1;XP_006558111.1		0.00333335	0.765612	0.451091	0.977689	-7.11035
XP_006558946.1		0.000636799	0.0908878	0.930148	0.99938	-7.11256
XP_026296305.1;NP_001011586.1		0.00649889	0.734352	0.470876	0.978341	-7.11595
XP_006566702.1;XP_016770734.1;XP_006566701.1		-0.00352586	-0.614246	0.546359	0.981547	-7.11907
XP_625241.3;XP_006566754.1;XP_006566752.1		0.00608581	1.0404	0.304258	0.956266	-7.12025
XP_006567771.1		-0.00322574	-0.920092	0.366702	0.962778	-7.12122
XP_006570456.2;XP_026299901.1;XP_016770238.2;XP_026299900.1;XP_016770237.2;XP_026299899.1;XP_016770235.2;XP_016770227.2;XP_006570455.2;XP_016770244.2;XP_006570462.2		0.00844081	1.19809	0.236538	0.925542	-7.12194
XP_623832.1		0.00546955	1.18957	0.240196	0.928119	-7.12514
XP_006563745.1		0.00500497	1.19755	0.236745	0.925542	-7.12609
XP_003251769.2		-0.000158203	-0.0276678	0.978474	0.99938	-7.1263
XP_006565335.1;XP_001123319.2		0.00383737	1.07544	0.289549	0.948871	-7.12705
XP_393416.2		0.0023762	0.541509	0.594817	0.987136	-7.12724
XP_006565922.1;XP_016766380.1;XP_016766379.1		-0.00445732	-0.711332	0.485545	0.981547	-7.12884
XP_016766999.1		-0.002926	-0.594482	0.559611	0.981547	-7.12938
XP_392845.4		-0.00506771	-1.15183	0.255912	0.9306	-7.13021
XP_006571335.2		0.0043818	1.19349	0.238432	0.928119	-7.13024
XP_006557413.1;XP_016773279.1;XP_006557414.1;XP_016773278.1		-0.00263971	-0.916801	0.36738	0.962778	-7.13085
XP_026296438.1		0.00194836	0.312688	0.758122	0.998681	-7.13235
NP_001011599.1		0.0141054	0.503381	0.621579	0.988332	-7.13278
XP_624087.2		-0.00313703	-0.808839	0.427291	0.977689	-7.13356
XP_624693.1		-0.00360014	-1.12311	0.268445	0.93787	-7.13364
XP_001122067.3;XP_016773435.2;XP_026300858.1		0.0103251	0.915792	0.369301	0.962778	-7.13433
XP_393976.2;XP_006563043.1;XP_006563042.1		0.0052843	0.967849	0.340172	0.960566	-7.13436
XP_016773577.1;XP_006569046.1;XP_006569045.1;XP_623564.3;XP_026302263.1;XP_016773576.1;XP_006569044.1		-0.00215307	-0.209124	0.835985	0.99938	-7.13452
XP_016771798.1;XP_006557608.2;XP_006557606.1;XP_016771797.1;XP_016771796.1;XP_006557607.2;XP_006557605.1		0.00579547	1.11284	0.273596	0.946485	-7.135
XP_006562627.1;XP_006562625.1;XP_006562623.1;XP_392465.3;XP_006562629.1;XP_006562628.1;XP_006562626.1;XP_006562624.1		-0.00577711	-1.16719	0.249429	0.929974	-7.1351
XP_016766158.2;XP_026295052.1;XP_026295053.1;XP_026295058.1;XP_016766160.2;XP_026295059.1;XP_026295063.1;XP_026295070.1;XP_026295050.1;XP_026295051.1;XP_026295055.1;XP_026295057.1;XP_026295060.1;XP_026295062.1;XP_026295064.1;XP_026295065.1;XP_026295066.1;XP_026295067.1;XP_026295056.1;XP_026295061.1		0.00560991	1.12982	0.265644	0.936704	-7.13642
XP_397056.2		-0.00609292	-0.824269	0.415541	0.97703	-7.13698
XP_006564519.2		0.00671336	1.17497	0.245934	0.928119	-7.13763
XP_026297968.1		-0.00715543	-1.12727	0.266524	0.937398	-7.13872
XP_006557704.1;XP_006557702.1;XP_006557701.1;XP_006557703.1;XP_006557700.1;XP_392682.3;XP_006557698.1;XP_006557697.1		0.00322082	1.14179	0.260514	0.93278	-7.13932
XP_001120524.1		-0.00486162	-1.14821	0.25771	0.93278	-7.13963
XP_396572.3;XP_016772439.2		0.00385912	0.667159	0.511954	0.981547	-7.13973
XP_625293.2;XP_006557798.1;XP_006557797.1		0.00456561	1.19025	0.239464	0.928119	-7.14079
XP_024332163.1;KKO76421.1;EEQ81847.1		0.00244928	0.415756	0.683915	0.996936	-7.1417
XP_026297037.1;XP_026297036.1		0.000979377	0.130912	0.897857	0.99938	-7.14191
XP_393723.2;XP_006560049.1		0.00447499	0.756818	0.455073	0.977689	-7.14194
XP_026301433.1		0.00374361	1.1039	0.276973	0.947587	-7.14219
XP_006567249.1;XP_016767231.1;XP_026295865.1		0.00249841	0.449981	0.659183	0.991549	-7.1449
XP_625126.3		0.000433235	0.0594494	0.953158	0.99938	-7.14541
XP_394204.2;XP_006568702.1		0.00243494	0.242439	0.812553	0.998681	-7.14555
XP_006567802.2;XP_026296601.1;XP_006567801.2		-0.00607121	-0.741275	0.464301	0.977689	-7.14658
XP_396550.2		0.00618364	1.02087	0.314986	0.957432	-7.1466
XP_006567399.1;XP_006567400.1		0.00349858	0.915753	0.367363	0.962778	-7.14709
XP_623120.1		-0.00296215	-0.55784	0.583162	0.981597	-7.14733
XP_006563164.1		-0.00434368	-1.15549	0.254133	0.9306	-7.14856
XP_624354.1		-0.00558108	-1.13254	0.264331	0.935577	-7.14953
XP_006561729.1;XP_006561728.1		0.00545751	1.15009	0.25647	0.9306	-7.1507
XP_394976.4		0.00328257	0.684279	0.503051	0.981547	-7.15113
XP_623652.2		0.00631204	1.13428	0.263118	0.933698	-7.15174
XP_006567931.2		-0.000536635	-0.0647273	0.949815	0.99938	-7.15236
XP_016773276.1;XP_016773275.1		-0.0010381	-0.198134	0.8458	0.99938	-7.1525
XP_016767605.2		0.00263288	0.587349	0.564715	0.981547	-7.15314
XP_003249262.1		0.00745957	1.0745	0.290648	0.948871	-7.15404
XP_006565002.1		-0.00143165	-0.228876	0.822541	0.998681	-7.15461
XP_623663.1;XP_016770800.1;XP_016770799.1		0.00679042	1.1726	0.246751	0.928119	-7.15688
XP_392209.1;XP_003251284.1;XP_026294845.1		-0.00422779	-1.13467	0.262955	0.933698	-7.157
XP_396261.2;XP_006565538.1;XP_006565537.1		0.00299637	0.176899	0.860911	0.99938	-7.15886
XP_396725.4;XP_016768732.1		0.00426186	1.15887	0.252247	0.9306	-7.16103
XP_006568803.2		0.0166224	0.90886	0.370448	0.962778	-7.16178
XP_623936.2;XP_006568031.1		-0.00585732	-1.11523	0.271255	0.944559	-7.16231
NP_001171538.1		-0.000629718	-0.0818055	0.935511	0.99938	-7.16281
XP_016767213.1		-0.000392894	-0.0718259	0.943456	0.99938	-7.16306
XP_394711.4		0.0027458	0.677201	0.505049	0.981547	-7.16429
XP_394521.5;XP_006560613.2;XP_006560612.2;XP_016767149.1;XP_016767148.1		0.00262013	0.927606	0.362868	0.962778	-7.16469
XP_394619.1		0.00114267	0.27919	0.782496	0.998681	-7.16566
XP_001122944.1;XP_026299412.1		0.00323443	1.11637	0.270935	0.944559	-7.16685
XP_026296233.1		-0.0075636	-1.04078	0.304929	0.956266	-7.16689
XP_393612.2		-0.0012598	-0.213042	0.837412	0.99938	-7.16701
XP_001122322.2		0.00295476	0.564398	0.580337	0.981597	-7.16727
XP_006564570.1;XP_006564569.1;XP_001122360.3		0.00361789	0.741618	0.465843	0.977689	-7.16814
XP_016767705.1		-0.00270911	-0.50308	0.622241	0.988332	-7.16833
XP_392430.1		0.00470707	1.13967	0.260462	0.93278	-7.16869
XP_397316.1		0.00296396	0.665222	0.514368	0.981547	-7.16915
XP_006570361.1;XP_006570359.1;XP_026299391.1;XP_006570358.1		9.78891e-05	0.0156615	0.987712	0.999697	-7.17077
XP_392037.1		0.0018998	0.320015	0.754485	0.998681	-7.17108
XP_026300046.1;XP_026300045.1;XP_026300044.1;XP_026300043.1;XP_026300042.1;XP_026300041.1;XP_026300040.1;XP_026300039.1		0.00523043	0.797836	0.431248	0.977689	-7.17129
XP_006569018.1;XP_006569017.1;XP_003251296.1		0.0070031	0.914018	0.368009	0.962778	-7.17146
XP_624150.2		-0.00469301	-1.13404	0.262792	0.933698	-7.17534
XP_016768161.1;XP_397542.4;XP_016768159.1;XP_016768157.1;XP_016768156.1;XP_006563335.1		0.00309043	0.991147	0.328627	0.960566	-7.17534
XP_006563481.1		0.00924728	0.498366	0.624279	0.988332	-7.17635
XP_003251091.1;XP_001121223.1		0.00493796	1.08695	0.284296	0.948871	-7.17707
XP_006563595.1		-0.0011804	-0.137336	0.891867	0.99938	-7.17871
XP_624896.1		0.00482138	1.15498	0.253594	0.9306	-7.18113
XP_397233.2		0.00373871	1.06399	0.294846	0.948871	-7.18191
XP_016767184.1		-0.00251434	-0.345262	0.733512	0.998681	-7.18273
XP_026297277.1;XP_026297286.1;XP_026297276.1;XP_026297272.1;XP_026297270.1;XP_026297269.1;XP_026297279.1;XP_026297266.1;XP_026297265.1;XP_026297258.1;XP_026297250.1		0.00128302	0.230531	0.823504	0.998681	-7.18516
XP_395047.5		-0.00550044	-1.15183	0.25477	0.9306	-7.1854
XP_026301456.1		-0.00441254	-1.11061	0.273064	0.946485	-7.18627
XP_026297532.1;XP_026297531.1		-0.002926	-0.396176	0.697971	0.997003	-7.18673
XP_006569305.1		0.00480442	0.834361	0.410684	0.973715	-7.18722
XP_026301411.1		0.00802603	0.934773	0.356508	0.962778	-7.18789
XP_394588.4;XP_016767758.1;XP_006567726.1;XP_006567725.1;XP_006567723.1;XP_006567722.1;XP_006567721.1;XP_006567720.1;XP_006567719.1;XP_006567718.1;XP_006567717.1;XP_006567728.1;XP_006567727.1		-0.00479987	-0.698025	0.489916	0.981547	-7.1888
XP_001120194.1		-0.00904521	-1.10373	0.275717	0.946666	-7.18884
XP_026299225.1;XP_016770035.2;XP_026299226.1		0.0070589	0.963181	0.342075	0.960566	-7.18954
XP_026296234.1		0.00446804	0.94523	0.352106	0.962778	-7.19095
XP_016768264.2;XP_395106.4		-0.0010579	-0.176518	0.862619	0.99938	-7.19118
XP_395548.2		-0.00452096	-0.509616	0.616206	0.988332	-7.19209
NP_001127843.1		-0.0048409	-0.862611	0.396909	0.969173	-7.19218
XP_006570250.1;XP_026296784.1		0.00399572	0.451262	0.656228	0.991549	-7.19513
XP_006559341.1		-0.00831552	-1.01338	0.319277	0.957432	-7.19571
XP_006568688.1;XP_006568689.1;XP_006568690.1		-0.006566	-1.12617	0.265698	0.936704	-7.19962
XP_624205.2		-0.00391659	-1.03772	0.306527	0.956266	-7.20396
XP_393404.2		0.00310166	1.08634	0.28353	0.948871	-7.20625
XP_395724.2		0.003063	0.510063	0.615898	0.988332	-7.20681
XP_001120112.3		0.0100127	1.01513	0.317023	0.957432	-7.20698
XP_006560097.1		-0.00689456	-1.00559	0.321155	0.95768	-7.20889
XP_026299854.1;XP_026299853.1;XP_026299852.1;XP_026299851.1;XP_026299850.1		0.000201574	0.0416759	0.967393	0.99938	-7.20918
XP_026297738.1;XP_026297737.1;XP_026297736.1;XP_026297735.1		0.00436477	0.275104	0.78836	0.998681	-7.20929
XP_006559738.2		0.00742929	0.957734	0.345173	0.960566	-7.21064
XP_026297912.1;XP_026297914.1;XP_026297911.1;XP_026297913.1;XP_026297915.1		-0.00125148	-0.247106	0.80798	0.998681	-7.21117
XP_026299516.1		0.00631991	0.925815	0.360717	0.962778	-7.21189
XP_006562807.1		0.00314026	0.62048	0.540155	0.981547	-7.2119
XP_624971.1		0.00261912	0.460992	0.649792	0.990543	-7.2132
XP_006559674.1;XP_006559673.1;XP_623860.2;XP_006559672.1		0.0025815	0.557175	0.583047	0.981597	-7.21336
XP_026295657.1;XP_016766755.1		0.00360601	0.803365	0.428794	0.977689	-7.21477
XP_026297664.1;XP_026297663.1;XP_026297662.1;XP_026297660.1;XP_026297661.1;XP_026297665.1		0.0031418	0.512668	0.612361	0.988332	-7.21585
XP_026298252.1;XP_026298251.1;XP_026298250.1;XP_026298249.1;XP_026298248.1;XP_026298253.1		0.00755824	0.587919	0.561872	0.981547	-7.2174
XP_006560719.1;XP_006560722.1;XP_006560721.1		0.00679129	0.960152	0.344421	0.960566	-7.21762
XP_026299731.1		0.0114614	1.03966	0.305442	0.956266	-7.21767
XP_026297333.1;XP_006564186.1;XP_026297334.1;XP_006564189.1		0.00600791	0.954428	0.34777	0.960974	-7.21798
XP_006569515.1;XP_395164.3;XP_006569516.1		0.00592504	1.08967	0.281933	0.948871	-7.21835
XP_026296530.1		-0.00693448	-1.03664	0.306137	0.956266	-7.21871
XP_006558481.1		-0.00682506	-1.06842	0.291745	0.948871	-7.21888
XP_393383.3		0.00237526	0.341929	0.737502	0.998681	-7.21989
XP_006559667.1;XP_006559666.1		0.00122615	0.167352	0.869074	0.99938	-7.22092
XP_623673.3		-0.00917601	-1.10528	0.274336	0.946485	-7.22385
XP_624121.2		0.00178585	0.257929	0.799105	0.998681	-7.22429
XP_026297426.1;XP_026297425.1;XP_026297424.1		-0.000997967	-0.12391	0.903155	0.99938	-7.22464
XP_393352.2		0.00405459	0.95201	0.348975	0.960974	-7.22603
XP_026298523.1		0.00726618	1.05365	0.298536	0.950106	-7.22626
XP_397330.3;XP_016772586.1		0.00968921	1.0602	0.295268	0.948871	-7.22698
XP_001121471.3		0.00780594	0.951049	0.348505	0.960974	-7.22933
NP_001011610.1		0.00713646	0.420144	0.678659	0.996936	-7.22943
XP_026299848.1		0.0105096	1.04598	0.30219	0.953626	-7.22982
XP_624030.1;XP_006569631.1;XP_006569630.1		-0.00392943	-0.982175	0.333394	0.960566	-7.23031
XP_006568550.1		0.00142002	0.259771	0.798836	0.998681	-7.23041
XP_026301536.1;XP_006557805.2		0.00269074	0.600107	0.555938	0.981547	-7.23058
XP_395502.2		-0.000142995	-0.0229143	0.981986	0.999697	-7.23113
XP_006564892.1		0.0108693	1.10469	0.274589	0.946485	-7.23214
XP_392880.5		0.00449933	0.912406	0.368843	0.962778	-7.23306
XP_016772662.1		-8.39413e-05	-0.0141217	0.98886	0.999697	-7.23325
XP_026298325.1;XP_026298324.1;XP_026298323.1;XP_026298322.1;XP_026298321.1;XP_026298326.1		0.00548799	0.697847	0.491481	0.981547	-7.23328
XP_001120484.2		0.00446874	0.408822	0.692285	0.996936	-7.2339
XP_624640.1		0.000675967	0.121059	0.905257	0.99938	-7.23406
XP_006565542.1;XP_016768517.1;XP_016768516.1;XP_016768515.1;XP_016768514.1;XP_006565539.2		0.00828369	0.971149	0.338148	0.960566	-7.23419
XP_624933.3;XP_006557808.1		-0.00370093	-0.816355	0.420744	0.977689	-7.23457
XP_006561749.1		0.00433889	0.569748	0.574385	0.981597	-7.23477
XP_006565318.1		-0.000356213	-0.0745145	0.941343	0.99938	-7.23521
XP_393605.1		-0.00307832	-1.10674	0.27371	0.946485	-7.2353
XP_003249719.1		0.00395148	0.312286	0.758423	0.998681	-7.23558
XP_393135.2		-0.00614582	-1.07123	0.289913	0.948871	-7.23585
XP_006568474.1;XP_006568471.1;XP_006568473.1;XP_006568470.1;XP_026295535.1;XP_026295541.1;XP_026295539.1;XP_026295537.1;XP_394399.3;XP_026295536.1;XP_026295533.1;XP_026295542.1;XP_026295540.1;XP_026295538.1		-0.00798593	-1.07282	0.289206	0.948871	-7.23646
XP_624913.1		0.00825042	0.719106	0.477146	0.978341	-7.23655
XP_006570083.1;XP_016770135.1;XP_016770134.1;XP_026300742.1;XP_016770125.1;XP_016770124.1;XP_016770123.1;XP_006570082.1;XP_006570081.1;XP_006570084.1;XP_016770143.1;XP_016770141.1		-0.00596542	-0.884782	0.383824	0.967647	-7.23746
XP_006566059.1;XP_001120943.2;XP_006566058.1		-0.00191694	-0.473101	0.641277	0.988996	-7.23755
XP_393603.1		-0.00594284	-1.03057	0.308025	0.956266	-7.23842
XP_016772335.1		-0.00330563	-1.10301	0.27531	0.946666	-7.2394
XP_006571761.2;XP_003251782.2		-0.000722435	-0.135437	0.894725	0.99938	-7.2395
XP_392780.2		0.00509226	1.07958	0.285966	0.948871	-7.23954
XP_006560754.1;XP_006560753.1		0.002425	0.541606	0.593547	0.987136	-7.24158
XP_016771231.1;XP_016771230.1;XP_016771229.1;XP_006559375.2;XP_026300477.1		-0.00115033	-0.235488	0.816497	0.998681	-7.24198
XP_016766337.1;XP_624378.1		-0.000891107	-0.152637	0.880487	0.99938	-7.24348
XP_397320.1		-0.00162533	-0.189274	0.852003	0.99938	-7.24442
XP_006560064.1		0.00307363	0.894679	0.37951	0.967647	-7.24513
XP_625154.1		-0.00383732	-0.534176	0.597767	0.987136	-7.24553
XP_006566705.2		-0.00191683	-0.324837	0.747909	0.998681	-7.24668
XP_006564324.1;XP_006564323.1;XP_006564321.1		-0.00424041	-1.09669	0.277932	0.948871	-7.24697
XP_391960.2		0.00569115	0.969741	0.338011	0.960566	-7.24756
XP_026300430.1		-0.00346409	-1.06708	0.291635	0.948871	-7.24828
XP_001121022.1		-0.00449676	-1.06013	0.294508	0.948871	-7.24874
XP_392617.4		-0.000394471	-0.048919	0.961952	0.99938	-7.2488
XP_016768322.1;XP_006571055.1		0.0029846	0.921727	0.362991	0.962778	-7.2499
XP_016771991.1		0.00635762	0.661639	0.514269	0.981547	-7.25149
XP_026298928.1;XP_006566140.1		0.000739045	0.116084	0.909132	0.99938	-7.25219
XP_395300.3		0.00374864	1.06264	0.293622	0.948871	-7.25298
XP_026296639.1		0.00465638	1.01374	0.3173	0.957432	-7.25456
XP_026298574.1;XP_026298573.1		0.00219115	0.428296	0.676742	0.996936	-7.25579
XP_623111.3		0.0081968	1.08248	0.284237	0.948871	-7.25629
XP_003249853.1;XP_003249852.1		-0.00178086	-0.35849	0.723402	0.998681	-7.2575
XP_006565044.2;XP_003250569.2		0.0119646	0.804065	0.427697	0.977689	-7.25814
XP_006571766.1;NP_001229364.1		0.00457759	0.835645	0.409761	0.973715	-7.25854
XP_006566533.1;XP_006566532.1;XP_006566531.1		0.00455269	1.02541	0.311191	0.957432	-7.25877
XP_006568865.1;XP_001122316.2		-0.00184135	-0.273375	0.786506	0.998681	-7.25883
XP_396561.1		0.00212173	0.561837	0.579675	0.981597	-7.26195
XP_006562888.1;XP_006562887.1;XP_006562886.1;XP_623216.3		-0.000307896	-0.0648836	0.949026	0.99938	-7.26237
XP_006559886.1		0.00380443	0.981578	0.333252	0.960566	-7.26248
XP_006569957.1;XP_006569955.1;XP_006569954.1;XP_006569953.1;NP_001014993.1		-0.00398323	-1.08119	0.284806	0.948871	-7.2631
XP_016773364.2		-0.0039985	-1.0056	0.321148	0.95768	-7.26314
XP_006559251.1		0.00508796	1.06809	0.290828	0.948871	-7.26317
XP_006570989.2;XP_016768172.2		0.00372176	0.86728	0.392465	0.969173	-7.26453
XP_026301794.1;XP_026301793.1;XP_026301792.1;XP_026301791.1;XP_026301790.1;XP_026301789.1;XP_026301788.1		-0.00505985	-0.769241	0.448973	0.977689	-7.26477
XP_624466.1;XP_026299543.1;XP_026299542.1;XP_026299541.1		-0.00395372	-1.00647	0.320402	0.957432	-7.26654
XP_026299697.1		-0.00504925	-0.762044	0.451803	0.977689	-7.26992
XP_395530.1		0.00245331	0.654382	0.520341	0.981547	-7.27224
XP_624023.2		-0.00778205	-1.04217	0.303032	0.955273	-7.2723
XP_396646.1		0.00133891	0.35164	0.728989	0.998681	-7.2733
XP_392994.4;XP_006559458.1		0.00532263	1.01595	0.315767	0.957432	-7.2739
XP_393007.1		0.00544252	1.04937	0.29962	0.95055	-7.2745
XP_006568270.2;XP_006568269.2;XP_006568268.2		-0.00308728	-0.552583	0.585467	0.982042	-7.27485
XP_392256.2		0.00355694	0.863707	0.395372	0.969173	-7.27565
XP_624953.1;XP_026296451.1;XP_026296452.1		-0.000939044	-0.173647	0.864087	0.99938	-7.27605
XP_026295945.1		0.00589759	0.962922	0.340856	0.960566	-7.27764
XP_624019.1		0.00529614	0.996563	0.325639	0.959046	-7.27831
XP_396462.2		-0.00377583	-1.03701	0.305159	0.956266	-7.28036
XP_006562600.2		-0.00635089	-0.948646	0.348804	0.960974	-7.281
XP_006571545.1;XP_006571544.1;XP_006571543.1		-0.00132196	-0.243195	0.812352	0.998681	-7.28146
XP_006572325.1		-0.00775439	-1.0268	0.310265	0.957432	-7.28214
XP_393426.1		-0.0053215	-0.821883	0.417052	0.97721	-7.2827
XP_016767463.1		0.00011221	0.0179286	0.985905	0.999697	-7.28278
XP_026301193.1		0.00699134	0.739198	0.465542	0.977689	-7.28308
XP_026301350.1;XP_006563633.2;XP_001120608.2		0.00321889	0.689189	0.496597	0.981547	-7.28369
XP_624908.3		-0.00123585	-0.193825	0.84849	0.99938	-7.28372
NP_001035349.1		0.00653838	1.06228	0.29312	0.948871	-7.28395
XP_026298491.1		0.00220329	0.363526	0.719691	0.998681	-7.28516
XP_001120579.2		0.00276224	0.721645	0.478888	0.979832	-7.28547
XP_026299510.1;XP_026299509.1		-0.00241624	-0.610437	0.550744	0.981547	-7.28576
XP_026298361.1;NP_001229363.1		0.00525594	1.01308	0.316697	0.957432	-7.28624
XP_016770294.1		0.00678251	1.05378	0.297053	0.950106	-7.28681
XP_026298484.1;XP_026298483.1;XP_026298482.1;XP_026298481.1;XP_026298480.1		-0.00535283	-0.955046	0.346307	0.960566	-7.28783
XP_397526.2		-0.0142758	-1.01017	0.317703	0.957432	-7.2885
XP_001120607.1		0.0037804	0.842899	0.404066	0.969173	-7.28977
XP_006566171.1		-0.00316571	-1.03246	0.307382	0.956266	-7.28998
XP_393223.1		0.00180285	0.513274	0.611655	0.988332	-7.29039
XP_395743.3;XP_006562583.2		-0.0045994	-1.03088	0.308111	0.956266	-7.2916
XP_016769404.1;XP_016769403.1		0.00453883	0.886031	0.381835	0.967647	-7.2919
XP_006565471.2;XP_026296954.1;XP_003250630.2;XP_006565470.2;XP_006565469.2;XP_026296953.1;XP_006565467.2;XP_006565466.2		0.00485082	1.03052	0.308162	0.956266	-7.29236
XP_624701.1		-0.0021285	-0.408727	0.688948	0.996936	-7.29296
XP_026296400.1;XP_026296399.1;XP_006570301.2;XP_026296398.1;XP_006570302.2		0.0031572	0.883249	0.384915	0.967647	-7.29318
XP_016770968.1		-0.00520371	-0.628957	0.535095	0.981547	-7.2952
XP_026301298.1;XP_026301299.1		-0.00262479	-0.384203	0.704366	0.998681	-7.29619
XP_392078.2		0.00712315	1.01004	0.318554	0.957432	-7.29638
XP_016773628.1;XP_026294968.1;XP_026294966.1		0.00438918	0.6716	0.506016	0.981547	-7.29693
XP_026297034.1		-0.00562819	-0.786888	0.43797	0.977689	-7.29713
XP_397149.2;XP_006558480.1		0.00620409	0.925301	0.360814	0.962778	-7.2972
XP_001120471.1		-0.00820172	-1.02563	0.310322	0.957432	-7.29801
XP_006569236.1;XP_016769994.1;XP_016769993.1;XP_016769992.1		0.00216554	0.399743	0.693043	0.996936	-7.29837
XP_393027.2		0.00329589	0.703473	0.486055	0.981547	-7.29846
XP_006567964.2;XP_006567963.2;XP_003251131.2		0.00305219	0.542188	0.591839	0.985951	-7.29977
XP_006571751.1		0.00255839	0.672971	0.506916	0.981547	-7.30001
XP_394225.4		0.0034067	0.742287	0.464336	0.977689	-7.30072
XP_006557806.1		-0.000663175	-0.116099	0.908735	0.99938	-7.30089
XP_006571836.1;XP_026300412.1;XP_006571834.1;XP_006571833.1		0.000806764	0.171358	0.865669	0.99938	-7.30091
XP_016767978.1;XP_006557548.1;XP_006557547.1;NP_001035348.1;XP_026296888.1;XP_016767980.1;XP_006557551.1;XP_006557550.1		-0.00390257	-0.698277	0.490576	0.981547	-7.30177
XP_026296193.1;XP_006560660.1		0.00326244	0.973094	0.336512	0.960566	-7.30288
XP_395004.3		-0.00185381	-0.321663	0.75062	0.998681	-7.30592
XP_026297391.1		-0.00346814	-0.976522	0.334405	0.960566	-7.30724
XP_026298880.1		0.00106743	0.208565	0.837275	0.99938	-7.30808
XP_006559929.1;XP_396286.4;XP_016773346.1;XP_006559928.1		-0.000740149	-0.139127	0.890818	0.99938	-7.30812
XP_394840.2		0.00213148	0.433905	0.667812	0.993712	-7.30965
XP_026295822.1;XP_026295821.1;XP_006570847.3		0.00500136	0.984834	0.330353	0.960566	-7.31024
XP_392902.1;XP_016772827.1		-0.00400227	-1.03542	0.305462	0.956266	-7.31136
XP_006567025.1		-0.00383979	-0.875731	0.388642	0.969173	-7.31205
XP_001120215.2		-0.000392187	-0.0867846	0.931564	0.99938	-7.31349
XP_393961.3		0.00369464	0.922508	0.362092	0.962778	-7.31415
XP_395088.1;XP_006562041.1;XP_006562040.1		0.00177537	0.30588	0.763032	0.998681	-7.31481
XP_001120381.1		0.00129939	0.0987078	0.922192	0.99938	-7.31682
XP_001120530.1		-0.000927557	-0.190998	0.850014	0.99938	-7.31756
XP_016767395.1		0.00311404	0.628731	0.535022	0.981547	-7.32106
XP_393219.2		0.00452825	0.641869	0.526009	0.981547	-7.32116
XP_397213.2		-0.00800232	-0.497465	0.622494	0.988332	-7.32262
XP_026301077.1;XP_016772254.2		0.00417706	1.01553	0.314748	0.957432	-7.32277
XP_624172.1		-0.00357908	-0.95651	0.345032	0.960566	-7.32419
XP_006563254.1;XP_006563239.1;XP_016772568.1;XP_006563237.1;XP_006563236.1;XP_006563235.1;XP_006563233.1;XP_006563234.1;XP_006563238.1;XP_006563232.1;XP_006563231.1;XP_006563230.1;XP_006563229.1;XP_006563228.1;XP_006563227.1;XP_016772566.1;XP_396853.3;XP_026301721.1;XP_006563247.1;XP_016772569.1;XP_006563253.1;XP_006563252.1;XP_016772570.1;XP_006563251.1;XP_006563250.1;XP_006563249.1;XP_016772571…		0.00364692	0.900091	0.373335	0.965694	-7.32483
XP_001121076.4		0.00237639	0.370589	0.714343	0.998681	-7.32575
XP_001121664.2		0.00371774	0.474344	0.638814	0.988996	-7.32697
XP_006559497.1		-0.00414303	-0.790029	0.435722	0.977689	-7.3276
XP_026298209.1;XP_026298208.1;XP_016769304.2;XP_003250947.2		-0.00766425	-0.924007	0.361819	0.962778	-7.32783
XP_393046.2;XP_006568315.2		-0.00224576	-0.550747	0.588243	0.984047	-7.32827
NP_001229360.1		0.00424779	0.96587	0.33978	0.960566	-7.32857
XP_397097.2		0.00397353	0.970728	0.337249	0.960566	-7.32884
XP_624711.1		-0.00250073	-0.522163	0.607609	0.988332	-7.32927
XP_006563951.2		-0.00552035	-0.996388	0.324281	0.959046	-7.32989
XP_006571696.1		-0.00160783	-0.408356	0.688444	0.996936	-7.331
XP_003250468.1;XP_016769866.1;XP_006564514.1;XP_016769865.1;XP_006564513.1		0.00405601	0.87214	0.389085	0.969173	-7.33133
XP_001120151.1		-0.000330382	-0.0723463	0.943127	0.99938	-7.33254
XP_016772982.1;XP_016772981.1;XP_001121362.1		0.0066755	0.95406	0.345938	0.960566	-7.33294
XP_016770900.1		-0.00288853	-0.868582	0.390838	0.969173	-7.33398
XP_624993.1		0.00355611	0.652667	0.519501	0.981547	-7.33435
XP_026296431.1		-0.00464278	-0.971941	0.336652	0.960566	-7.33452
XP_001120148.2;XP_006563353.1;XP_006563352.1		0.0063623	0.848333	0.401308	0.969173	-7.33617
XP_393502.3		0.00567905	0.755846	0.454666	0.977689	-7.33656
XP_006557696.2;XP_016768649.2		0.000368608	0.0828177	0.934865	0.99938	-7.33669
XP_026298883.1		0.00634083	1.00513	0.31968	0.957432	-7.33677
XP_624593.1;XP_006569397.1		0.00256209	0.947184	0.3497	0.961711	-7.33719
XP_623979.1		-0.0011295	-0.166684	0.869079	0.99938	-7.33753
XP_016770755.1		0.000622025	0.127358	0.900073	0.99938	-7.3376
XP_006567509.1		-0.00315591	-0.492242	0.631471	0.988332	-7.33927
XP_003250531.1;XP_006564830.1;XP_006564833.1;XP_006564832.1;XP_006564831.1		-0.00469809	-0.959532	0.342923	0.960566	-7.33949
XP_026295489.1;XP_026295488.1;XP_026295487.1		0.00354993	0.959413	0.342849	0.960566	-7.34036
XP_396906.3		7.56837e-06	0.00169145	0.998674	0.999697	-7.34111
XP_392041.4		-0.00380167	-0.852759	0.39977	0.969173	-7.34161
XP_026299139.1;XP_026299138.1;XP_026299137.1;XP_026299136.1;XP_026299135.1		-0.00437944	-0.977332	0.333636	0.960566	-7.34216
XP_624692.2		-0.00266532	-0.550763	0.587913	0.984047	-7.34238
XP_026301499.1;XP_016772475.1;XP_006559439.1		0.00351125	0.588101	0.561187	0.981547	-7.34256
XP_006562235.2;XP_026296547.1;XP_026296546.1		-0.00273613	-0.906102	0.370315	0.962778	-7.34302
XP_006562044.3		0.0033326	0.936158	0.354817	0.962778	-7.34307
XP_006567317.1;XP_392327.4		-0.00508611	-0.948807	0.348028	0.960974	-7.34417
XP_016773635.1;XP_006568840.1;XP_006568839.1		-0.00248595	-0.589851	0.560393	0.981547	-7.34422
XP_624710.1		0.0027853	0.573098	0.571004	0.981547	-7.34545
XP_623321.1;XP_006560825.1		-0.000297328	-0.0722991	0.943263	0.99938	-7.34563
XP_394577.3;XP_006567897.1		0.00222018	0.389225	0.70006	0.997003	-7.34594
XP_001121255.1		0.00233628	0.846277	0.402569	0.969173	-7.3465
XP_026297032.1;XP_624899.1		0.00275838	0.770893	0.448011	0.977689	-7.34651
XP_625237.3		0.00464069	0.609504	0.549072	0.981547	-7.34668
XP_006557811.1		0.00439492	0.74162	0.462656	0.977689	-7.34728
XP_006557647.1		0.00370293	0.908445	0.369377	0.962778	-7.34776
XP_394075.2		-0.000458251	-0.100798	0.920669	0.99938	-7.34858
XP_016773437.1;XP_006561989.1		0.00550633	0.99197	0.326091	0.959046	-7.34971
XP_395052.1		0.00461733	0.952868	0.345869	0.960566	-7.35228
XP_006559771.1		-0.00283404	-0.916806	0.365528	0.962778	-7.35249
XP_395899.2		0.000422723	0.0681592	0.946276	0.99938	-7.35274
XP_006569793.2		-0.00418869	-0.779347	0.440257	0.977689	-7.35314
XP_392951.3		-0.00308643	-0.773056	0.444839	0.977689	-7.35429
XP_026299677.1;XP_026299675.1;XP_026299672.1;XP_016770489.1;XP_006566573.1;XP_006566571.1;XP_006566570.1;XP_006566569.1;XP_016770487.1;XP_026299678.1;XP_006566566.1;XP_026299676.1;XP_006566561.1;XP_026299674.1;XP_026299673.1;XP_026299671.1		-0.00202577	-0.326744	0.747104	0.998681	-7.35456
XP_395852.4;XP_016772826.1		0.00392284	0.924623	0.361005	0.962778	-7.3572
XP_623220.1		-0.00469427	-0.985752	0.328913	0.960566	-7.36212
XP_624123.1;XP_006571794.1		-0.00390017	-0.963455	0.340256	0.960566	-7.3627
XP_395225.2		0.00215654	0.442452	0.662697	0.991549	-7.36393
XP_016772605.1		-0.00606883	-0.959894	0.342133	0.960566	-7.36556
XP_026300662.1;XP_026300661.1;XP_026300664.1;XP_026300663.1;NP_001159378.1		0.0103231	0.689708	0.496275	0.981547	-7.36591
XP_006570274.1		0.00449931	0.966664	0.338563	0.960566	-7.36621
NP_001011636.1		0.00213599	0.121794	0.904416	0.99938	-7.36628
XP_016766822.1		-0.000287849	-0.0710094	0.944332	0.99938	-7.36636
XP_392468.3		-0.00407134	-0.969542	0.33714	0.960566	-7.36771
XP_003250480.1		-0.00187667	-0.380201	0.707815	0.998681	-7.36956
XP_026299529.1;XP_006570905.2;XP_006570903.2;XP_016768645.2		-0.00384746	-0.977403	0.332988	0.960566	-7.37031
XP_624223.1;XP_006558699.1		-0.000266542	-0.0337253	0.973416	0.99938	-7.37033
XP_026296851.1		-0.000186867	-0.0351466	0.972543	0.99938	-7.37034
XP_003250139.1		0.00710931	0.913011	0.366334	0.962778	-7.37036
XP_006557367.1;XP_006557366.1;XP_006557369.1;XP_006557368.1;XP_026297644.1		0.00502717	0.970826	0.336409	0.960566	-7.37044
XP_016768757.2		0.000411943	0.108041	0.915311	0.99938	-7.37066
XP_026294829.1		0.0076902	0.862681	0.393594	0.969173	-7.37097
XP_003251758.1		0.00389296	0.915598	0.364991	0.962778	-7.37131
XP_392111.2		0.00530801	0.940234	0.352238	0.962778	-7.37162
NP_001011583.1		0.00585537	0.848472	0.401496	0.969173	-7.37233
XP_006563149.2		-0.00256614	-0.692478	0.496621	0.981547	-7.37311
XP_624702.2		-0.00559582	-0.973398	0.335142	0.960566	-7.37341
XP_006559184.1		-0.00202205	-0.464651	0.64656	0.989775	-7.37361
XP_396554.4		-0.00165707	-0.238318	0.813581	0.998681	-7.37366
XP_003249561.2		-0.00223293	-0.539236	0.594505	0.987136	-7.37514
XP_006570379.2;XP_026299783.1;XP_016770303.2;XP_006570377.3;XP_016770302.2;XP_016770301.2;XP_016770300.2;XP_016770299.2;XP_016770298.2;XP_006570373.3		-0.00278083	-0.560849	0.578939	0.981597	-7.37688
XP_392715.4;XP_006564548.1		-0.00358376	-0.916652	0.364565	0.962778	-7.37711
XP_006562421.1;XP_006562420.1		0.00298007	0.510934	0.61341	0.988332	-7.37718
XP_006566082.1		0.00467727	0.931812	0.356525	0.962778	-7.37761
XP_026299159.1		-0.00407221	-0.846601	0.402819	0.969173	-7.37783
XP_006559119.1		0.00378259	0.912372	0.366666	0.962778	-7.37812
XP_006571875.2		-0.000363717	-0.0723515	0.94352	0.99938	-7.37995
XP_026300918.1;XP_026300917.1;XP_026300919.1;XP_006560244.2		-0.00308525	-0.672215	0.506778	0.981547	-7.38056
XP_016766547.1		0.00368611	0.671987	0.507768	0.981547	-7.38295
XP_006564917.1;XP_001122116.2;XP_006564916.1		0.00284644	0.73228	0.47032	0.978341	-7.38304
XP_006564505.1;XP_393038.3;XP_006564504.1		-0.00149416	-0.312026	0.757721	0.998681	-7.3832
XP_393536.2;XP_026301944.1		0.000937158	0.180972	0.859192	0.99938	-7.38362
NP_001161897.1		-0.00209843	-0.490012	0.627278	0.988332	-7.38379
XP_623539.1		0.00183314	0.411707	0.68322	0.996936	-7.38409
XP_006557580.1;XP_006557579.1		-0.00430439	-0.806398	0.425317	0.977689	-7.38455
XP_026295788.1;XP_026295787.1;XP_026295786.1;XP_026295785.1;XP_026295784.1;XP_026295783.1;XP_026295782.1;XP_026295792.1;XP_026295791.1;XP_026295789.1;XP_026295790.1;XP_026295793.1		0.00476349	0.389629	0.700567	0.997003	-7.3854
XP_016771167.1;NP_001152775.1		-0.00584201	-0.915516	0.364917	0.962778	-7.38633
XP_006567817.1		-0.0021759	-0.556011	0.582967	0.981597	-7.38652
XP_026296469.1		0.000994342	0.202617	0.84122	0.99938	-7.38654
XP_026297356.1;XP_026297355.1;XP_016768277.1;XP_016768276.1;XP_016768275.1;XP_006570563.1;XP_006570565.1		0.000112657	0.02639	0.979174	0.99938	-7.38805
XP_026297297.1;XP_026297296.1;XP_026297295.1;XP_026297294.1		0.00336721	0.617246	0.541898	0.981547	-7.38811
XP_003250884.1		0.00230912	0.510754	0.612829	0.988332	-7.38869
XP_006566464.1;XP_624656.2;XP_006566462.1		-2.59598e-05	-0.00615313	0.995192	0.999697	-7.38882
XP_003250340.3		-0.00580747	-0.912895	0.366169	0.962778	-7.38911
XP_026301129.1;XP_001121000.2;XP_006563577.1;XP_006563579.1;XP_006563578.1;XP_016772299.1;XP_016772298.1;XP_006563581.1		-0.000991955	-0.202401	0.841468	0.99938	-7.39024
XP_396791.3		0.00133035	0.210683	0.835171	0.99938	-7.39059
XP_393070.4;XP_006568660.1		0.00287272	0.558293	0.580419	0.981597	-7.3909
XP_623681.1		0.00283347	0.45904	0.650345	0.990543	-7.39125
XP_016768756.1;XP_006571658.1;XP_006571657.1		0.00162683	0.39329	0.698278	0.997003	-7.39253
XP_016768242.1;XP_016768241.1;XP_016768240.1;XP_016768239.1;XP_006562511.2;XP_016768237.1;XP_016768236.1;XP_016768235.1;XP_016768234.1;XP_006562510.1;XP_006562509.1;XP_016768238.1		-0.00255441	-0.73335	0.469243	0.978341	-7.39326
XP_396012.1		-0.00318542	-0.759322	0.454252	0.977689	-7.39384
XP_001120034.1		-0.00123966	-0.290292	0.774921	0.998681	-7.39393
XP_006569494.1;XP_392437.2		0.00774475	0.883304	0.382358	0.967647	-7.39418
XP_006561768.2;XP_006561769.2		-0.00673529	-0.925755	0.359518	0.962778	-7.39459
XP_026298538.1;XP_026298539.1;XP_026298540.1		0.00460081	0.8131	0.421234	0.977689	-7.39462
XP_001121180.1;XP_006571158.1;XP_006571159.1		-0.00113805	-0.280469	0.781342	0.998681	-7.39537
XP_006571825.1;XP_001120557.1		-0.00095611	-0.32583	0.746981	0.998681	-7.39593
XP_393370.4		-0.00313577	-0.881558	0.383162	0.967647	-7.39762
NP_001035296.1		0.00597944	0.930192	0.356837	0.962778	-7.3981
XP_395366.2;XP_006560010.1		-0.00242624	-0.948508	0.347349	0.960974	-7.39813
XP_623071.1		0.000647852	0.128223	0.899482	0.99938	-7.39824
XP_026296675.1		-0.00664977	-0.919454	0.36266	0.962778	-7.4006
XP_006563526.1		-0.0037246	-0.905667	0.370166	0.962778	-7.40131
XP_003251116.1		0.00644406	0.649093	0.521396	0.981547	-7.40189
XP_394487.2		-0.00410659	-0.943363	0.349948	0.961711	-7.403
XP_016769017.1		0.00538767	0.893236	0.376596	0.967139	-7.40395
XP_624064.5		-0.00311666	-0.777778	0.442087	0.977689	-7.40395
XP_026297114.1		-0.00253429	-0.450275	0.655553	0.991549	-7.40488
XP_624256.1		0.00411008	0.883299	0.382109	0.967647	-7.40597
XP_006563697.2;XP_026301328.1		-0.00181495	-0.156099	0.877697	0.99938	-7.40701
XP_625080.1		0.00248877	0.721263	0.476534	0.978341	-7.40739
XP_001122042.3;XP_006559924.2;XP_006559926.2		0.00485498	0.702584	0.486603	0.981547	-7.40927
XP_396457.1;XP_006563814.1;XP_026298012.1;XP_016769237.1;XP_006563816.1		-0.000511367	-0.0981319	0.922422	0.99938	-7.40971
XP_016769811.1;XP_006562873.1;XP_006562874.1;XP_006562872.1;XP_006562871.1		0.00337539	0.590872	0.558409	0.981547	-7.40988
XP_026299682.1		-0.00329165	-0.764624	0.450107	0.977689	-7.41148
XP_392658.2		-0.00367307	-0.900437	0.372584	0.965153	-7.4116
XP_397385.2;XP_006559784.1;XP_006559783.1		-0.00730271	-0.691777	0.494589	0.981547	-7.41223
XP_026298159.1;XP_026298158.1;XP_006558716.1		-0.00393668	-0.901828	0.371852	0.964096	-7.4133
XP_394859.1		0.00354171	0.575999	0.569068	0.981547	-7.41419
XP_026298220.1;XP_026298219.1;XP_026298218.1;XP_026298217.1;XP_026298216.1;XP_026298215.1		0.00363428	0.376464	0.709226	0.998681	-7.41465
XP_006562411.1;XP_006562412.3		-0.00392867	-0.930292	0.356608	0.962778	-7.41526
XP_026301257.1		0.00835404	0.651326	0.518761	0.981547	-7.41547
XP_016773517.2		-0.0035645	-0.528683	0.601698	0.987548	-7.41645
XP_016767774.2;XP_026296302.1		0.00294691	0.719251	0.476769	0.978341	-7.41746
XP_003251210.1		0.00150553	0.287126	0.776061	0.998681	-7.41809
XP_001120419.1		0.00491826	0.919305	0.362538	0.962778	-7.41848
XP_003250990.1;XP_026296218.1;XP_016767249.1;XP_003250991.1;XP_006567289.1;XP_006567288.1		0.00131989	0.234356	0.816984	0.998681	-7.41849
XP_001123353.2		-0.00882534	-0.910506	0.367018	0.962778	-7.41882
[truncated: 1,128 more rows]
