# Supplementary material for: Queen honey bees exhibit variable resilience to temperature stress
Source: PLoS One. 2021 Aug 11;16(8):e0255381. doi: 10.1371/journal.pone.0255381 (PMC8357134; doi:10.1371/journal.pone.0255381)
Supplement: S4 Table — (XLSX) [file pone.0255381.s004.xlsx]

## Sheet: Sheet1
MS run	Group	XP_026296654.1	XP_395122.1	XP_001120006.2	XP_395659.1	XP_026296889.1	XP_392368.1
LFQ intensity 27	Hot	22.5252	19.1901	24.4681	20.3886	23.2072	18.5928
LFQ intensity 28	Hive	21.4133	NaN	23.223	21.3195	23.6023	NaN
LFQ intensity 29	Hot	21.3985	19.8618	24.4517	22.4567	23.197	19.0957
LFQ intensity 30	Hive	21.7362	20.4896	22.9147	21.1115	24.0921	20.9316
LFQ intensity 31	Hive	23.343	20.9889	23.9658	22.4543	23.8614	21.2726
LFQ intensity 32	Cold	22.8148	20.3349	24.2002	22.6202	23.6676	22.2365
LFQ intensity 33	Hive	22.2577	19.9399	22.9018	20.7335	23.5242	21.1637
LFQ intensity 34	Hot	21.2256	NaN	23.4064	17.646	18.5955	21.1843
LFQ intensity 35	Hive	23.2011	20.4498	24.2365	23.2907	23.4052	20.8215
LFQ intensity 36	Hot	21.6934	20.2564	22.5422	21.4379	24.3066	22.5519
LFQ intensity 37	Hive	22.3629	20.4615	23.0641	21.9682	22.8454	21.6344
LFQ intensity 38	Hot	23.0279	20.2377	23.0118	23.1305	23.5565	21.4904
LFQ intensity 39	Cold	21.9392	20.3148	22.8395	23.5793	23.834	21.6745
LFQ intensity 40	Hot	23.4381	20.2832	23.8166	23.5337	24.0211	22.0952
LFQ intensity 41	Cold	NaN	NaN	20.341	NaN	NaN	NaN
LFQ intensity 42	Cold	24.1317	19.7495	22.617	22.5627	23.3363	23.9493
LFQ intensity 43	Hot	23.8154	19.5595	23.1768	22.36	23.4376	22.1134
LFQ intensity 44	Hot	22.3002	20.7709	21.7128	20.8985	22.7422	21.9769
LFQ intensity 45	Hive	22.9432	NaN	22.5016	20.8896	22.1091	21.6531
LFQ intensity 46	Cold	19.6526	18.7432	24.1207	20.4009	22.3526	NaN
LFQ intensity 47	Hive	23.145	19.9634	23.1928	21.5472	23.7001	21.316
LFQ intensity 48	Cold	NaN	NaN	NaN	NaN	NaN	NaN
LFQ intensity 49	Cold	18.3945	NaN	21.6328	NaN	20.3698	NaN
LFQ intensity 50	Cold	23.0657	20.1057	23.3765	21.4647	23.3606	21.5182
LFQ intensity 51	Cold	22.7746	20.7923	22.223	23.2987	24.254	21.7166
LFQ intensity 52	Cold	20.5515	20.2337	21.767	22.1952	23.1311	21.868
LFQ intensity 53	Hot	22.0968	21.0983	22.6277	22.1541	23.3063	21.7731
LFQ intensity 54	Hive	21.8681	18.51	20.6383	21.6214	22.8531	21.4874
LFQ intensity 55	Hot	21.6154	18.8046	20.5327	19.0444	22.7369	21.9596
