# Supplementary material for: Queen honey bees exhibit variable resilience to temperature stress
Source: PLoS One. 2021 Aug 11;16(8):e0255381. doi: 10.1371/journal.pone.0255381 (PMC8357134; doi:10.1371/journal.pone.0255381)
Supplement: S5 Table — (XLSX) [file pone.0255381.s005.xlsx]

## Sheet: Sheet1
File name	Experiment	Colony	Time	Group	Sample
TS-FT-Eggs-A10-201119-201227_A10_1_449	10	56	Post	Cold	LFQ.intensity.10
TS-FT-Eggs-A12-201119-201227_A12_1_451	12	34	Post	Hive	LFQ.intensity.12
TS-FT-Eggs-B02-201119-201227_B2_1_453	14	39	Post	Hot	LFQ.intensity.14
TS-FT-Eggs-B03-201119-201227_B3_1_454	15	59	Post	Hot	LFQ.intensity.15
TS-FT-Eggs-B04-201119-201227_B4_1_455	16	48	Post	Hive	LFQ.intensity.16
TS-FT-Eggs-B06-201119-201227_B6_1_457	18	52	Post	Cold	LFQ.intensity.18
TS-FT-Eggs-B07-201119-201227_B7_1_458	19	53	Post	Cold	LFQ.intensity.19
TS-FT-Eggs-B10-201119-201227_B10_1_462	22	45	Post	Cold	LFQ.intensity.22
TS-FT-Eggs-B11-201119-201227_B11_1_463	23	36	Post	Hive	LFQ.intensity.23
TS-FT-Eggs-C01-201119-201227_C1_1_467	27	58	Post	Hive	LFQ.intensity.27
TS-FT-Eggs-C05-201119-201227_C5_1_471	31	41	Post	Hot	LFQ.intensity.31
TS-FT-Eggs-C07-201119-201227_C7_1_473	33	49	Post	Cold	LFQ.intensity.33
TS-FT-Eggs-C09-201119-201227_C9_1_475	35	38	Post	Hive	LFQ.intensity.35
TS-FT-Eggs-C10-201119-201227_C10_1_476	36	42	Post	Cold	LFQ.intensity.36
TS-FT-Eggs-C11-201119-201227_C11_1_477	37	40	Post	Hive	LFQ.intensity.37
TS-FT-Eggs-D01-201119-201227_D1_1_479	39	47	Post	Hot	LFQ.intensity.39
TS-FT-Eggs-A04-201119-201227_A4_1_443	4	50	Post	Hive	LFQ.intensity.4
TS-FT-Eggs-D02-201119-201227_D2_1_480	40	46	Post	Hot	LFQ.intensity.40
TS-FT-Eggs-D05-201119-201227_D5_1_483	43	30	Post	Hot	LFQ.intensity.43
TS-FT-Eggs-D06-201119-201227_D6_1_644	45	51	Post	Cold	LFQ.intensity.45
TS-FT-Eggs-D07-201119-201227_D7_1_645	46	31	Post	Hive	LFQ.intensity.46
TS-FT-Eggs-D09-201119-201227_D9_1_647	48	32	Post	Hot	LFQ.intensity.48
TS-FT-Eggs-D11-201119-201227_D11_1_649	50	43	Post	Hot	LFQ.intensity.50
TS-FT-Eggs-E02-201119-201227_E2_1_652	53	57	Post	Hot	LFQ.intensity.53
TS-FT-Eggs-E03-201119-201227_E3_1_653	54	55	Post	Cold	LFQ.intensity.54
TS-FT-Eggs-E07-201119-201227_E7_1_657	58	33	Post	Hive	LFQ.intensity.58
TS-FT-Eggs-E08-201119-201227_E8_1_658	59	37	Post	Hot	LFQ.intensity.59
TS-FT-Eggs-A09-201119-201227_A9_1_448	9	35	Post	Cold	LFQ.intensity.9
TS-FT-Eggs-B05-201119-201227_B5_1_456	17	30	Pre	Hot	LFQ.intensity.17
TS-FT-Eggs-E01-201119-201227_E1_1_651	52	31	Pre	Hive	LFQ.intensity.52
TS-FT-Eggs-D08-201119-201227_D8_1_646	47	32	Pre	Hot	LFQ.intensity.47
TS-FT-Eggs-B09-201119-201227_B9_1_461	21	33	Pre	Hive	LFQ.intensity.21
TS-FT-Eggs-D04-201119-201227_D4_1_482	42	34	Pre	Hive	LFQ.intensity.42
TS-FT-Eggs-C04-201119-201227_C4_1_470	30	35	Pre	Cold	LFQ.intensity.30
TS-FT-Eggs-D03-201119-201227_D3_1_481	41	36	Pre	Hive	LFQ.intensity.41
TS-FT-Eggs-D12-201119-201227_D12_1_650	51	37	Pre	Hot	LFQ.intensity.51
TS-FT-Eggs-E05-201119-201227_E5_1_655	56	38	Pre	Hive	LFQ.intensity.56
TS-FT-Eggs-B08-201119-201227_B8_1_460	20	39	Pre	Hot	LFQ.intensity.20
TS-FT-Eggs-A02-201119-201227_A2_1_441	2	40	Pre	Hive	LFQ.intensity.2
TS-FT-Eggs-E06-201119-201227_E6_1_656	57	41	Pre	Hot	LFQ.intensity.57
TS-FT-Eggs-C06-201119-201227_C6_1_472	32	42	Pre	Cold	LFQ.intensity.32
TS-FT-Eggs-E04-201119-201227_E4_1_654	55	43	Pre	Hot	LFQ.intensity.55
TS-FT-Eggs-A03-201119-201227_A3_1_442	3	45	Pre	Cold	LFQ.intensity.3
TS-FT-Eggs-A08-201119-201227_A8_1_447	8	46	Pre	Hot	LFQ.intensity.8
TS-FT-Eggs-A11-201119-201227_A11_1_450	11	47	Pre	Hot	LFQ.intensity.11
TS-FT-Eggs-A06-201119-201227_A6_1_445	6	48	Pre	Hive	LFQ.intensity.6
TS-FT-Eggs-A05-201119-201227_A5_1_444	5	49	Pre	Cold	LFQ.intensity.5
TS-FT-Eggs-C02-201119-201227_C2_1_468	28	50	Pre	Hive	LFQ.intensity.28
TS-FT-Eggs-A01-201119-201227_A1_1_440	1	51	Pre	Cold	LFQ.intensity.1
TS-FT-Eggs-A07-201119-201227_A7_1_446	7	52	Pre	Cold	LFQ.intensity.7
TS-FT-Eggs-C08-201119-201227_C8_1_474	34	53	Pre	Cold	LFQ.intensity.34
TS-FT-Eggs-B12-201119-201227_B12_1_464	24	55	Pre	Cold	LFQ.intensity.24
TS-FT-Eggs-C12-201119-201227_C12_1_478	38	56	Pre	Cold	LFQ.intensity.38
TS-FT-Eggs-D10-201119-201227_D10_1_648	49	57	Pre	Hot	LFQ.intensity.49
TS-FT-Eggs-B01-201119-201227_B1_1_452	13	58	Pre	Hive	LFQ.intensity.13
TS-FT-Eggs-C03-201119-201227_C3_1_469	29	59	Pre	Hot	LFQ.intensity.29
