# Supplementary material for: Queen honey bees exhibit variable resilience to temperature stress
Source: PLoS One. 2021 Aug 11;16(8):e0255381. doi: 10.1371/journal.pone.0255381 (PMC8357134; doi:10.1371/journal.pone.0255381)
Supplement: S6 Table — (XLSX) [file pone.0255381.s006.xlsx]

## Sheet: Sheet1
Proteins	LFQ intensity 43	LFQ intensity 46	LFQ intensity 48	LFQ intensity 58	LFQ intensity 12	LFQ intensity 9	LFQ intensity 23	LFQ intensity 59	LFQ intensity 35	LFQ intensity 14	LFQ intensity 37	LFQ intensity 31	LFQ intensity 36	LFQ intensity 50	LFQ intensity 22	LFQ intensity 40	LFQ intensity 39	LFQ intensity 16	LFQ intensity 33	LFQ intensity 4	LFQ intensity 45	LFQ intensity 18	LFQ intensity 19	LFQ intensity 54	LFQ intensity 10	LFQ intensity 53	LFQ intensity 27	LFQ intensity 15
NP_001010975.1	0.935226	1.18102	0.808226	1.03719	0.827957	0.821971	0.813083	1.01727	0.553835	0.896862	0.94918	0.730437	0.862039	1.05158	0.955039	0.850041	1.36604	0.962827	0.930077	0.84245	0.907102	0.901918	0.693693	0.96817	0.878797	0.88274	1.15714	1.03515
NP_001011563.1	0	0	0	0	0	0	0	0	0	0	0	0	0	0	0	0	0	0	0	0	0	0	0	0	0	0	0	0
NP_001011570.1	1.37201	1.05217	1.02047	0.815277	0.932151	0	0.905485	0	1.90007	0.849824	1.35518	1.58097	1.37268	1.46629	1.16824	0	0	1.05659	1.26341	0	0.812775	1.31317	0	0	1.09512	1.16608	0.962837	1.159
NP_001011572.1	0.315099	0.806145	1.34961	0.0336611	0.0185328	0.126339	0.783086	0.262932	64.4294	0.280353	3.81653	0.942282	0.368264	0.573949	0.0666678	0.0461607	0	2.10146	1.20306	0.0936372	5.32751	0.387109	0.762396	0.770298	0.528985	0.46243	2.53867	0.705012
NP_001011574.1	2.32974	1.31262	0.89508	0.958683	3.02851	3.54841	0.740052	0.16679	0.526397	0.556688	0.65995	3.73419	1.89686	0.779786	0.45416	0.29202	0.668528	0.0698647	1.36638	0.809483	1.20138	8.88659	0.0375055	0.350817	171.88	34.7329	0.222857	0.569228
NP_001011578.1	0.585418	0.56896	0.756878	0.785829	0.857254	0.807934	0.83304	0.440194	0.47048	0.701167	1.13567	0.461791	1.07177	0.980068	0.677921	0.411062	0.479801	1.08326	0.768507	0.631692	0.273316	0.513864	0.900755	1.92652	1.3037	0.571861	0.726855	1.38475
NP_001011579.1	0.0311582	1.39239	7.58603	2.06227	21.456	15.7455	0.832861	0.289836	0.297237	1.29429	11.805	3.15555	1.31618	19.8147	2.55525	5.22929	1.90103	2.75511	2.67619	0.327713	0.446245	18.5982	0.00318067	0.00149735	153.297	5.53038	0.64326	5.08183
NP_001011580.1	0.175424	2.21324	6.03728	0.806541	20.3233	31.585	0.662289	0.299236	0.439046	1.16562	8.89127	2.72991	1.38359	8.14308	1.93151	2.97331	1.09206	0.796331	0.741865	0.395457	0.304405	25.5174	0.00291101	0.0205904	318.179	12.1881	0.942006	3.3231
NP_001011583.1	6.61601	1.21597	0.348287	1.04493	0.98831	0.637713	0.366084	0.249853	0.370556	0	0.653766	1.2393	2.61473	0.0669598	2.52805	2.56975	0	2.89727	1.21414	1.2689	4.16452	0.525691	1.06812	2.53582	0.306367	11.7935	0.373098	0.168531
NP_001011598.1	0.826608	0.913611	2.69946	1.3304	1.87025	1.00399	1.59946	2.24541	1.23358	37.4868	0.310645	1.48857	1.30646	0.30832	0.591161	1.48874	0	1.55935	1.55755	2.2821	1.49583	0.687967	0.760894	0.946014	0.220717	1.10963	1.02923	0.296382
NP_001011599.1	0	11.5657	19.988	0	0	264.018	0	0	0.307133	0.473561	0	0	0	0	0	0	0.476277	0	0.216277	0	0	2518.11	0	0	5733.75	0	1.13349	0
NP_001011600.1	1.41605	2.51306	0.666994	0.525444	0.0413821	2.15436	9.13099	0.0475529	0.631081	1.5666	2.41982	1.12321	0.130022	1.22299	0.115592	0.000552336	0.170739	0.459963	0.374274	0.516497	0.370997	0.575285	2.30688	0.34604	1.57862	14.8872	0.381484	0.465161
NP_001011601.1	0.490712	2.30643	5.96387	1.01299	36.3809	34.9413	1.22602	0.492334	0.43713	1.71681	9.80173	3.81903	0.693965	9.58481	0.14614	3.72098	1.88352	1.94845	0.721138	0.452291	0.424211	16.1108	0.00117724	0.00845187	392.037	19.0393	1.23562	2.02816
NP_001011608.1	0.578634	0.606645	0.841304	1.10029	0.62348	0.705662	0.852993	0.437909	0.632563	0.993685	0.730298	1.39627	2.60278	0.841679	0.865977	0.443126	0.271306	0.552473	1.35082	0.735054	0.489417	1.40781	0.329092	0.718286	0.88841	0.60527	0.72038	1.08706
NP_001011610.1	0	28.7901	0	17.9612	91.5163	645.302	0.035549	0	0.225801	0.0901844	0	0	0.0181741	0.429048	0	0	2.3943	0	0.0369453	5.70143	0	3822.45	0.00109294	0.0182258	0	461.824	0.167125	0
NP_001011627.1	2.23159	1.90361	0.899426	7.62514	1.21079	0.106092	2.57921	0.196391	0.50333	0.618499	3.00651	0.292564	0.354198	2.4156	0.687422	0.182668	0.126974	0.526223	1.10145	5.75192	0.301747	0.320142	0.346024	1.17201	1.73056	0.302064	0.895924	1.16754
NP_001011633.1;XP_006565138.1	0.750408	1.40479	0.82604	1.08793	0	0.696398	1.87083	1.76129	0.712128	0	1.96475	2.97008	0.975579	0.904314	1.9194	0.819952	0	1.52753	1.46243	1.0345	1.69619	2.02566	0.673249	0.546615	2.07504	1.24835	2.12117	0.944801
NP_001011636.1	0.910584	0.788753	0.809306	0.44168	0.328951	0.843819	0.844376	0.53982	2.67333	1.06957	0.333403	1.63522	1.15914	0.813366	1.29783	0.265649	0.31152	0.755074	0	0.984137	0.81736	0.895345	1.17643	0.864608	0.66215	1.24772	5.25116	0.45681
NP_001011640.1	2.78713	1.61911	0.903904	3.0883	1.37581	0.898167	0.819756	0.822443	1.39797	0	0.880634	0.603945	0.860335	0.387751	1.38858	2.34009	5.21786	0.841405	0.462996	0.971441	3.3029	24.5189	0.683671	0.587366	0.940193	1.18101	1.0483	1.55299
NP_001012431.1	1.26233	0.82422	1.13916	1.09804	0.682347	0.610337	0.618322	0.607112	0.989929	0.488159	1.12621	0.67099	1.38547	1.09901	1.32538	0.50485	0	0.956227	0.812081	1.07381	0.220815	0.590155	0.710245	1.69494	1.19977	0.637327	0.88522	0.718344
NP_001013024.1;XP_016771479.1;XP_006565664.1;XP_006565663.1;XP_006565662.1;XP_006565661.1;XP_006565660.1;XP_006565658.1;XP_006565657.1;XP_016771477.1;XP_006565656.1;XP_006565655.1;XP_006565654.1;XP_006565653.1;XP_006565652.1;XP_006565651.1;XP_006565650.1;XP_006565659.1;XP_016771476.1	0	0	1.43835	1.30002	1.76902	1.41188	1.22547	0	1.27578	0	1.09268	1.32835	1.07287	0.807669	0.583711	2.10318	0.856352	1.01337	1.65274	0	1.6741	1.34895	1.77923	0.723064	1.14015	1.20066	1.21577	0.883605
NP_001014429.1	1.23931	3.51409	12.2344	1.84574	159.625	76.6305	1.36907	0.155886	0.293136	2.10722	0	16.0634	0.499246	12.8932	0	0	18.0298	0.734729	2.15276	0.685761	0	139.55	0.000526512	0.00246496	536.83	115.422	1.24986	2.51756
NP_001014430.1;XP_006566313.1;XP_006566312.1;XP_006566311.1	4.28874	0	0.377422	1.20253	1.74748	1.33808	0.419448	0.999043	0	0	0.216732	0.699422	2.33656	0.2158	2.02056	5.35958	10.7494	2.22535	2.03984	0.962808	0	1.04182	0.467922	1.48436	0.155078	2.63162	0.488004	0
NP_001014994.1;XP_026298414.1	1.29387	1.14518	0.916038	1.11335	0.842481	0.918564	1.19936	0.844614	0.768006	0.95221	1.07758	1.00836	1.2103	1.17272	0.97951	0.815433	1.22652	1.09751	1.14199	0.974459	1.04527	0.832126	0.943975	1.13618	1.03795	1.09999	0.949625	0.760296
NP_001019868.1	0	0.795729	2.30239	0	3.94141	0	1.78486	0.721857	0	1.84511	0.819526	11.1343	0	0	0	0	0	0	1.18072	0	0	0	0	2.01233	1.48486	3.15003	1.56154	0
NP_001035310.1	0.885622	0.443622	1.03224	0.625751	0.799505	0.547028	0.525067	0.474256	1.16441	0.928353	1.14704	1.55143	2.00485	0.5963	1.12629	0.919304	0.569432	0.489725	1.07942	0.813856	0.680116	0.391068	1.45294	0.93683	0.70134	0.855769	0.76622	1.25326
NP_001035313.1	1.46579	0.497611	0.729535	1.68849	0.533158	0.639386	0.938033	0.643663	0.473947	0.48505	1.2656	0.625936	0.598719	2.25767	0.929421	0.284898	0.360401	0.930617	0.829854	1.03	0.312539	0.282626	1.12916	2.50929	1.10537	0.451452	1.30944	0.792374
NP_001035314.1	1.1792	0	1.02094	1.8264	0.925696	0.732536	0.718005	0	0.91174	2.23763	1.00571	0.646323	0.632108	0.365993	0.567178	1.66772	4.46717	0.559559	0.515622	1.02087	0	1.86181	0.71427	0.334232	0.496646	0.896969	0.563378	0.693388
NP_001035323.1;XP_006559404.1;XP_006559403.1;XP_016772392.1	18.3906	9.48226	0.213118	0.584566	0.942886	0.667088	0.184818	0.359275	0.227621	30.7332	0.0379477	0.876235	3.04726	0.406212	2.32073	15.3654	0	2.59177	1.45831	1.07096	310.405	1.84063	0.78191	3.03064	0.155084	2.92461	0.722173	0.0251127
NP_001035345.1;XP_006571765.2	0.459711	0.673483	0.792672	0.819322	1.20687	0.417065	1.36776	0.336111	0.450746	0.769944	0.930884	0.738727	0.872701	1.41574	0.94649	0.291348	0.199128	1.44789	1.39034	0.85618	0.378561	0.492402	0.702118	1.40145	1.09922	0.554681	0.884132	1.21132
NP_001035347.1;XP_006570230.2;XP_026296309.1;XP_026296308.1;XP_026296307.1;XP_026296306.1;XP_026296314.1;XP_026296310.1	0.622928	0.6273	0.974492	0.936182	1.35756	0.254141	1.25638	0.399932	0.491332	0.877943	0.916544	0.807263	0.69957	1.94335	1.10271	0.112071	1.54008	1.3659	1.02866	0.481477	0.270659	0.362219	1.23395	0.885126	1.19584	0.719642	1.05271	1.22275
NP_001035349.1	1.44669	1.04472	0.999483	2.84869	1.09101	1.27209	0.78872	1.22766	0.951284	3.40495	1.15574	0.426134	0.904874	0.517044	1.55732	1.46284	22.3383	1.17184	1.06709	1.16226	1.03043	1.47211	0.777469	0.803026	0.739351	0.97282	0.595507	0.468721
NP_001035353.1	0.993442	0.990997	0.869902	0.795304	0.943662	0.979853	1.00109	1.12137	0.968248	0.784248	0.936533	0.937638	0.952962	1.04032	0.924816	0.825765	0.49748	1.11552	0.870513	0.874939	0.965775	0.983264	1.01186	1.07657	0.965271	0.765795	0.760885	0.871214
NP_001071287.1;XP_016768084.1	1.66723	1.14096	1.05888	2.49202	1.05703	0.888744	0.550035	1.10172	0.823068	3.61691	0.986254	0.517041	1.24732	0.898351	1.10382	1.6635	0.758827	0.6723	0.847182	1.22742	2.39259	1.14869	1.20646	1.26899	0.744218	3.11947	1.19383	1.12149
NP_001090623.1	0.824057	0.816629	1.02013	1.03058	1.28146	0.949386	1.08885	0.904683	0.889238	0.835314	0.760861	0.841369	1.05582	0.960825	1.04809	0.747272	0.481904	0.998265	0.820353	0.912359	0.834964	0.826624	1.01101	1.11919	1.02204	0.896154	1.01114	1.03416
NP_001091636.1;NP_001011626.2	0.958082	0.950279	0.928266	1.26256	0.99824	1.23491	1.13586	1.09479	0.903127	0.791927	1.13261	1.16815	0.786159	0.775027	1.11719	0.953388	0.618084	1.04068	0.955774	1.30665	0.959786	0.854208	1.41073	1.01093	1.17939	0.991968	1.02603	1.09008
NP_001092187.1	3.69094	20.1058	0.538861	0.449324	0.0062861	1.56796	1.34812	0.0837041	1.52489	2.99307	1.7714	0.284261	0.884923	0.498253	0.0636947	0.000487717	1.20215	0.70428	1.11007	0	8.06821	0.779466	0.843413	1.20479	1.36596	3.87789	0.144295	0.647878
NP_001094493.1	0.718406	0.720356	1.47462	0.862476	0.00858593	2.06576	3.58701	0.240728	0.550107	0.89835	2.62538	1.01092	0.330725	1.63255	0.0943589	0.00652953	0.860094	0.266214	1.11298	0.736926	0.747872	0.60202	3.13689	0.663688	1.9996	2.24473	1.04827	0.862045
NP_001104234.1	1.07254	0.525795	0.611949	1.00766	0.255356	0.639251	0.716547	0.0448264	0.483806	0.622336	0.923971	0.774827	0.513729	1.74807	0.47675	0.103033	1.64688	1.62887	0.586611	0.842893	0.462597	0.664073	0.658594	10.7621	0.860959	0.357197	0.63511	0.692286
NP_001107670.1	0.991317	0.805223	1.28003	1.07178	1.01841	1.0874	0.931885	0.983357	3.38571	1.87568	0.592719	1.24802	1.04988	0.602968	0.835124	1.00036	1.55004	0.615064	0.703741	1.31808	1.04044	1.0574	1.93261	0.715531	0.982096	1.05708	0.825538	1.26392
NP_001127699.1;XP_006564869.1;XP_006564868.1	0.902868	0	0.164426	0.556878	3.30045	0.789379	0.407567	0.925127	0.119301	0	0.617648	0.888222	2.27911	0.207235	4.84051	0	0	2.0952	6.17377	1.49307	42.0728	1.13594	0.400928	2.48476	0	8.89376	1.4541	0.395313
NP_001127843.1	0.856952	1.31192	0.859331	0.963533	0.949131	0.737323	1.11584	1.28066	0.838036	0.691386	1.24119	0.860044	0.932953	1.11929	1.96824	0.679765	0.399873	1.02219	1.18796	2.27676	0.494982	0.980917	0.608782	1	1.2795	0.814349	1.15235	0.660966
NP_001128140.1	1.95346	0	1.75887	6.86273	0	0	0	12.231	0	0	0	0.633818	0	9.29591	7.43162	0	0	0.917699	2.91009	0	0	1.49328	1.11433	0	0	0.87832	1.04602	0
NP_001128300.1	1.20782	0.838371	0.64252	1.30477	0.715682	2.01625	0.228191	0.509199	0.81775	0	1.5103	1.01447	0.44921	0.976678	1.01723	2.54518	0.749224	1.05219	1.02215	0	0.820647	1.74675	0.60951	0.926798	0.598556	0.818578	1.46116	0.890756
NP_001129207.1	1.08371	1.42832	0.776355	1.17607	1.13798	1.23506	0.728102	1.46769	0.797353	1.73256	0.618496	1.05438	1.21648	0.56867	1.32144	1.08626	2.55759	1.28387	1.17881	0.981033	2.01506	1.1637	0.779031	1.24438	0.61442	1.37968	1.00013	0.838641
NP_001129377.1	0	0	0	0	0	0.917163	0	0	0	0.903564	0	1.62218	0	1.7844	0	0	0	0	0	0	0.724028	0.739427	0	0	0	1.71129	0	0
NP_001129659.1	0.660035	0.52215	0.860402	1.07188	0.755583	0.531722	0.785258	0.532495	0.792469	0.395305	0.788438	1.13396	0.612446	0.674739	0.738713	0.404881	0.0937601	0.460369	0.389085	1.40096	0.43567	0.426916	2.11236	0.721459	0.647311	0.519921	0.957493	0.891554
NP_001129678.1	3.94264	0	0	0	8.46402	0.493783	0	0	0	0	0.152618	0	0	0	0	0	0	0.549968	0	0.17073	0	0	0	1.83789	0	0	0	0
NP_001129680.1	0	1.10429	0	0	0	1.50376	0	0	2.86895	1.07429	0	0	0	0	0	0	0	0	0	0	0	0	0	0	0	0	0	0.204711
NP_001129681.1	0	0	0	0	0	0	0	0	0	0.104836	0	10.8508	0	0	0	0	0	0	0	0	0	0	0	0	0	0	0	0
NP_001136109.1	0	0.531015	0.369988	1.55478	1.8677	2.21966	0	0	0.693481	0	0	0	1.87656	0.177961	1.08162	0	0	0	0	3.0665	7.05921	0	0.205603	0.944355	0.361934	1.18185	1.62379	0.374361
NP_001152775.1	0	0	0	2.9868	0	0	0	0	0	0	0	0	0	0	0	0	0	1.61554	0	0	0	0	0	0.679437	0	0	0	0
NP_001153520.1	0.774188	0.770334	0.998356	1.11228	1.00316	0.989818	0.888048	0.751342	0.662116	0.852096	0.871643	0.784959	1.07209	0.919983	0.9176	0.881513	0.528999	0.992646	0.829076	0.942829	1.19325	0.869123	1.00457	1.21109	1.04155	0.90038	1.07499	0.933677
NP_001153522.1	0.767199	0.820682	0.9805	0.663716	1.02376	0.949477	0.830419	0.716686	0.949411	0.766916	0.804259	0.845072	0.901759	0.815629	1.11469	0.787347	0.376444	0.857556	0.744409	0.968378	0.819462	0.892216	0.989671	0.864339	1.03263	0.842137	0.927347	0.959794
NP_001153524.1	0.866709	0.737756	0.894163	1.12123	1.01005	1.03999	0.838194	0.853734	0.785585	0.87312	0.90467	0.866337	1.05359	0.711326	1.13617	0.881245	0.599979	0.899182	0.762942	1.08662	0.970448	0.736727	0.969275	1.0722	0.981372	0.858713	1.1345	0.949242
NP_001153536.1	0.66466	0.74155	1.07926	0.984013	1.00111	0.962978	0.798675	0.6451	0.77867	0.897115	0.943972	0.798944	0.977803	0.740705	0.982034	0.762333	0.318747	0.960177	0.668721	0.861563	0.969976	1.02645	1.00128	0.969928	1.12449	0.640663	1.01605	1.24945
NP_001153544.1	0.340514	0.289303	0.867755	1.2813	0.509435	1.06133	0.86858	0.48002	1.13635	1.47225	0.99835	0.663904	1.83619	1.498	1.36501	1.49479	1.54336	0.973285	0.781976	0.457939	0.947913	1.30922	0.877182	1.04064	0.479193	0.70363	0.617387	1.27089
NP_001155181.1	1.03774	1	1.8476	1.92318	0.960983	1.28873	1.05597	2.34318	0.989223	1.67233	1.21331	0.818959	1.54457	0	1.47687	1.8803	68.9676	1.17345	1.55696	0.905439	1.32801	0.992485	1.30778	1.22912	1.33029	1.53959	1.68983	0.843744
NP_001157187.1	1.44499	0	0	0	0	0.996702	0	0	0	0	0	0	0.904692	0	0.754719	1.57754	0.404544	0.538437	1.27653	1.25181	0	0	0	0	0.509884	0	1.39279	0
NP_001161808.1	1.91918	1.65971	1.35078	2.19947	0.99482	1.22784	1.2872	1.69098	0.8661	1.43444	1.1272	0.827831	1.37557	1.58513	1.17108	1.23017	2.48773	0.97655	1.2976	1.08138	1.88773	1.02166	0.740636	2.02849	1.2878	1.2502	1.35821	1.23185
NP_001161897.1	1.39096	1.47536	1.84459	2.43052	0.99173	1.72877	1.19183	0	1.82537	1.37632	1.44878	0.589284	0.90782	1.97529	0.91178	1.17636	1.43233	1.33978	1.0315	0.944001	0.931105	1.08138	1.71374	1.11366	1.06903	1.52778	1.1228	0.987486
NP_001164444.1	1.05028	1.01617	1.4043	0.88867	0.366764	1.02213	0.957516	0.194631	0.988593	0.684791	1.60834	0.8474	1.1441	3.98386	1.02421	0.440024	0.329579	1.6193	1.04722	0.678482	0.298543	0.664705	1.03452	0.92472	1.34078	0.688297	0.925811	1.37358
NP_001164445.1;XP_016767976.1;XP_006570933.1	0.919153	0.977634	1.00073	1.02076	0.907976	0.919672	0.911395	1.01561	0.816061	1.52692	0.803238	0.656533	1.14265	1.05944	1.05662	1.13624	2.05376	1.37294	0.929893	0.948719	0.902391	0.962392	1.01566	1.10695	0.962433	0.931841	0.812331	1.03235
NP_001164640.1	1.08644	1.10161	1.43372	1.13769	1.11108	1.33963	1.05067	1.22738	0.94339	1.13615	1.05197	1.26063	1.22071	1.05245	1.21629	1.39119	1.18388	1.26483	1.07032	1.05962	1.46426	1.26412	1.12719	1.09714	0.857477	1.29753	1.13667	1.30338
NP_001165849.1	0.732095	1.33118	0.820071	0	1.42524	1.39	0	0	0	0	0	0	5.85114	0.559165	0	0	0	0.785567	0	0	0	0	1.41269	1.23621	0	0	0	0
NP_001165860.1;XP_006569264.1	0	0.972641	0.515216	1.11839	1.92224	0.757382	0.356662	0.838442	0.251898	0	0.798823	0.659714	1.63944	0.416446	1.93432	9.56825	0	1.53957	2.5813	1.48983	6.3057	0.980684	0.465992	1.42882	0.251598	2.02357	0.892533	0.112316
NP_001165874.1	0.545351	0	0	0	0	0.863126	0.704455	0	0	0	0	0.926838	1.2644	0	0.970076	0	0	0.697307	0	0.97767	0.722416	0.633832	0	0	0.53023	0.392159	0	1.03528
NP_001167612.1;XP_006557598.1	0	0	0	1.17284	0	0	0	0	0	0	0	0	0	0	0	0	0	0	0	1.65314	0	0	0	0	0	0	0	0
NP_001167613.1	0.769488	1.63838	0	1.66867	1.02117	1.14196	0	0	0.43253	0	0	1.20767	1.1602	0.220946	4.77279	4.96241	0	1.0204	0	2.43138	10.0984	1.83251	0	0	0	0	0.545847	0
NP_001167614.1	0.891151	0.872451	1.17324	2.41852	0.94112	0.837605	0.730149	1.29857	0.549164	1.28207	0.977368	0.632132	1.07988	0.765127	1.01661	1.69855	1.54391	0.777737	0.906503	1.14786	1.93911	1.15375	1.52394	1.77932	0.884627	1.07367	1.14744	0.956806
NP_001170961.1	0.807503	0.912235	0.554858	1.08323	0.751705	0.782037	0.658663	0.998249	0.632954	0.729119	0.922618	0.456706	0.652716	0.976675	0.8456	1.09682	0.763258	0.790377	0.971398	0.809779	0.868817	0.679985	0.853059	1.1163	0.729392	0.724381	0.500386	0.689106
NP_001171493.1;NP_001171492.1;XP_006570759.1	0.975088	0.945802	0.684499	1.14187	1	0.980539	0.964956	0.939812	0.755113	1.03341	0.946918	0.596805	0.950831	0.78948	1.04514	1.17162	1.1294	1.09133	1.18826	0.826769	1.40291	0.839133	0.682019	1.28423	0.706423	0.822345	0.672838	0.580952
NP_001171495.1;NP_001171494.1	0.924083	0.745225	0.936161	0.893592	0.851737	1.07219	0.86668	0.778061	0.893428	0.954884	1.00173	1.07741	0.771851	1.14574	1.05246	0.819526	0.734384	0.737872	1.08267	1.00695	0.852197	0.675513	0.809654	0.856761	1.06886	0.742524	1.1833	0.837263
NP_001171497.1;XP_006563264.1;NP_001171496.1	0.924157	0.908962	0.996391	1.14714	0.986437	1.04231	0.996411	0.90538	1.01398	0.942309	1.23252	0.892165	0.958241	1.11905	1.0112	0.923889	0.939692	1.18194	1.11451	0.995801	0.839638	0.756085	1.01452	1.25567	1.05353	0.890455	1.064	1.07369
NP_001171498.1	0.631094	0.836014	0.718388	0.87198	0.807971	0.473968	0.749676	0.577455	0.479526	0.626756	0.745028	0.445718	0.739166	0.94855	0.96738	0.616829	0.284849	0.859192	0.828906	0.924417	0.693174	0.444675	1.04422	1.51833	1.02976	0.873588	0.862818	0.828588
NP_001171518.1;XP_016766477.1;XP_026295502.1	1.57259	1.95242	0.534627	1.49609	0.663191	1.29394	1.31115	1.73458	2.53723	0.569231	1.38432	1.07879	1.43781	0.574743	1.10673	2.19252	0.748168	0.26407	1.15745	1.61246	1.42204	1.09933	0.787686	1.01186	0.749338	0.913234	1.00803	1.04544
NP_001171519.1	0.784977	0.735584	1.12524	1.24298	0.829142	1.01124	0.834304	1.1287	0.772965	0.844944	1.1169	0.887938	0.942198	1.01607	1.18685	0.899272	0.66187	1.00779	0.907402	1.16032	1.16791	0.79469	1.2603	1.10864	0.982462	0.922569	1.10914	0.950816
NP_001171538.1	1.01538	0.896573	0.95509	0	1.03062	1.12194	1.36775	0.927141	1.06833	0.805454	1.23481	1.18736	1.04871	0.786496	1.40952	0.557744	0	1.58925	2.12273	1.43531	0.98663	1.8641	0.640384	0.793901	1.08816	0.970175	1.10785	0.896423
NP_001172008.1	0	0	0.580191	0	0	0	0.669735	0	0	0	1.54274	0	0	0	0	1.07463	0	0.916017	0.947139	0	0	0.298192	0	0.955063	0	0	0	0
NP_001172073.1	0.713379	1.14146	0.967929	0.622612	1.13026	1.15539	2.0354	0.575443	1.05303	1.70401	0.80737	0.728291	1.05148	0.708966	0.993395	1.05256	0.48781	1.43744	0.72988	1.29046	1.34604	1.7951	1.76101	1.96523	1.4053	1.20677	0.823277	1.35519
NP_001172075.1;NP_001172074.1	0.714931	0.78284	0.83038	1.20501	0.937625	1.02556	0.760783	0.853357	0.70288	0.785512	0.897055	0.647003	1.19235	0.781326	0.889069	0.83296	1.54805	0.971601	0.684954	0.802285	1.19067	0.911188	1.08488	1.20703	1.11329	0.869251	0.932044	0.939546
NP_001177850.1;XP_006570570.1	0	0	0	0.475896	1.42741	0.589676	0.676405	0	0	0	0	0	0	0.325381	1.30835	4.09286	0	4.14481	1.23855	1.17846	3.32195	0	1.52394	0	0	0	0.323674	0
NP_001191680.1	0.849167	0.191842	0	1.45603	1.12817	0	1.4868	0	0	0.328728	0	0	0.977104	0.979715	0.331492	0	0.0761135	0.507894	0.854197	0.987818	0.61869	0.968501	1.4315	0	8.61032	0.720922	1.27603	0
NP_001192152.1;XP_006571297.1	1.07724	1.04297	0.845754	0.896425	0.971749	0.940619	0.768455	1.15783	0.874768	0.899662	0.976934	1.0764	0.936193	0.950651	0.938802	1.17074	1.0582	0.814044	1.03895	0.9755	1.01009	0.968681	1.02523	0.984703	0.912043	1.05073	1.00437	0.962266
NP_001193899.1;XP_026295765.1	0.545087	0.712997	1.56749	0.803772	0.963988	0.680952	0.853024	0.477401	0.713932	0.694812	1.02147	0.75315	0.991417	1.36656	1.09649	0.486801	0.635703	1.04349	0.909953	0.886542	0.71179	0.580326	0.704474	0.764892	1.0506	0.69856	1.18182	0.891998
NP_001207415.1	0.965903	1.17345	1.52301	0.998391	1.30708	0.928018	1.1223	1.404	0.816686	1.34447	1.30683	0.276966	0.835345	1.43049	1.05644	1.62911	0.992606	0.702131	0.862959	1.12349	0.716403	1.35998	1.2718	1.14032	0.966364	0.810113	0.746186	1.29167
NP_001229315.1	0.879235	2.03327	1.05931	3.43481	1.16893	0	1.7145	0.849933	1.30175	1.40036	0.918609	1.43739	0.856897	0.325418	0.996163	0.645618	0.00245407	1.06872	0.935674	0.831505	0.674487	0.826673	1.65465	1.05558	2.8571	1.04295	0.642394	0.955892
NP_001229360.1	1.47089	0.684146	0.962228	0.864714	0.503816	0.701234	1.03666	0.78784	0.665278	0.782819	1.27325	1.06662	0.912548	1.3351	1.09053	0.777869	0.746199	0.85584	1.48608	1.07163	0.847069	0.974581	0.845402	1.01151	1.02534	0.595012	1.19747	0.878793
NP_001229362.1	0.648092	0.7695	1.02239	1.01022	0.956507	0.511825	1.03049	0.224548	0.779339	1.09749	0.798921	1.12834	0.681081	1.0443	1.10798	0.944228	0	0.98138	2.3668	0.68161	0.628631	0.602056	0.730547	0.807604	0.89314	0	0.869165	0
NP_001229385.1	0	0.648228	0	0.505891	0.723909	0.680693	0.83797	0.198193	2.82676	0	1.54362	3.40871	0.429944	0.375113	0.74043	0.530749	0.876104	1.62308	0.859794	1.04117	1.1123	2.5013	0	1.46481	0.940187	0	1.40267	3.78924
NP_001229387.1	1.53533	1.38761	1.54139	1.26569	0.9003	1.32026	0	1.24716	1.3533	0	1.02874	1.30137	1.02281	2.14832	0.997441	0.889066	0	1.03289	1.09115	0.834985	1.12393	0.927888	0.964862	0.852419	1.31691	1.52072	0.525574	0.809617
NP_001229394.1	0.840854	0.926755	1.21311	0.943129	1.046	1.04059	0.989915	0.92028	0.929323	0.76711	0.978658	0.90234	0.988937	1.04807	0.921469	0.926894	0.746485	1.01439	0.953585	1.0226	0.959574	0.871515	0.921923	1.09938	0.970762	0.859245	0.93749	1.04959
NP_001229396.1	1.19437	1.6977	0.914448	1.81772	1.1661	0.974486	0.898927	1.19054	0.952204	0.552794	1.74873	0.589124	0.252539	1.29647	1.25469	1.73043	0.921029	0.669738	1.33773	3.71065	1.21483	0.979488	1.2278	0.915787	0.895586	0.628336	1.04093	0.992625
NP_001229442.1	0.944829	0.739256	0.923496	0.865118	1.07413	1.01599	0.921811	0.785149	0.808854	0.936897	0.997657	0.904601	0.864387	1.0216	1.06832	0.777737	1.55014	0.995144	1.21035	1.10266	0.900421	0.868165	1.01312	1.18616	0.953153	0.868031	0.793418	0.815394
NP_001229443.1	0.665722	0.855474	0.905935	0.867034	0.946649	0.9262	0.796407	0.841949	0.833383	0.899484	0.837877	0.870415	0.81854	0.976227	0.819021	0.73128	0.380248	0.849457	0.769953	0.965942	0.802032	0.77417	1.18607	0.856134	1.08969	0.839842	1.31826	1.11165
NP_001229448.1;XP_026295134.1	0.889279	1.35105	1.04818	1.00915	0.874918	1.02736	0.90616	1.14462	1.07575	0.886433	1.46554	0.630727	1.00487	0.958516	1.07574	0.988652	0.267569	1.19668	1.29039	0.936734	0.965971	0.933217	0.844159	1.5654	1.20477	0.829928	0.780475	0.99273
NP_001229449.1	0.8472	1.08074	1.08205	1.06294	0.939957	1.09185	1.06661	1.19517	0.771925	1.07207	0.901617	0.739998	0.954083	1.17822	0.976857	1.17891	0.725171	1.08783	0.852661	0.882005	1.28585	0.824851	0.677767	0.988123	1.10388	0.828557	1.13281	0.779529
NP_001229451.1	0.935034	1.07382	0.958374	1.14978	0.908346	0.987132	0.838571	1.03086	0.757035	1.0445	0.883233	0.851237	1.05178	1.06355	0.949901	0.984289	0.861529	0.981838	0.883466	0.954296	1.18394	0.778262	0.92423	1.11787	0.990139	0.880188	1.03122	0.927498
NP_001229455.1	1.21314	1.25152	0.981102	1.19763	0.903384	0.89006	0.995664	0.704673	1.01633	1.17346	1.14208	0.809495	0.976047	1.27008	1.06887	0.920252	0.879122	1.13803	1.33298	1.07895	0.854031	0.930076	1.14548	1.2463	1.07547	0.962392	1.26481	1.12759
NP_001229456.1	1.1801	1.26726	1.0063	1.18375	0.828966	0.733919	1.05365	1.01204	1.26675	1.0842	1.42197	1.2261	1.46429	1.63924	0.879088	0.964294	0.562988	0.942601	1.10332	1.11941	0.669057	0.852357	2.09141	0.89018	1.05343	0.79072	0.984261	0.863031
NP_001229473.1	1.01908	0.910248	0.949048	1.19105	0.996996	1.0329	0.89813	1.00672	0.892923	0.816197	1.014	0.837649	1.08455	0.971176	0.975532	1.03624	0.669304	0.83346	0.982419	0.960598	1.09449	0.895436	0.864445	1.04503	0.974417	0.836231	0.983017	0.856662
NP_001229586.1;NP_001229585.1	3.32589	3.54365	1.32543	0.402179	8.33513	3.03576	8.4562	0.484686	12.5802	2.21721	2.43733	3.08763	1.204	0.876251	1.32593	1.44542	1.2791	1.9162	3.23282	2.7708	1.48834	2.08915	3.36933	0.350851	1.77108	2.59169	0.448805	3.34624
NP_001229926.1	1.29061	1.08162	0.495601	0.897401	2.59719	0.966756	0.501726	0.839865	1.06693	98.7751	0.140485	1.26238	3.45644	0.333763	2.63942	2.87458	0	0.447996	0.592063	0.911682	10.4715	1.83759	0.976016	0.934263	0.238758	3.34226	2.09167	0.155724
NP_001229928.1	0.846167	1.06391	0.963811	1.22765	0.558754	0.550425	1.16642	0.850906	0.913508	1.99223	1.09249	0.639956	0.889503	2.36387	0.51409	0.623642	0.316358	1.21022	1.73972	0.799626	0.41066	0.848115	0.672118	1.23791	0.955894	0.47498	0.85326	1.63988
NP_001242964.1;XP_026299341.1	0	0	0	0.574975	1.87251	0	0.104717	0	0	0	0.827438	1.73065	0	0	0.677143	0	0.0913945	0	0	1.94987	0	0	1.06859	0	0	0	0	0
NP_001242966.1	0.840058	0.83934	1.53352	1.5635	0.943303	1.47034	1.11132	2.77006	1.36896	0.531737	0.77954	0.907378	0.499806	1.40966	0.632042	1.68714	1.84252	0.74118	0.811094	0.988667	0.974253	0.878662	0.536859	0.416114	0.664389	1.44716	0.988272	1.79453
NP_001242967.1	0.723934	0	0	0.908072	1.27072	0.790085	0.870937	0.637981	0	0	0	0.811036	0	0	0	0	0	1.37894	0	0.822625	0	0	0	0	0	0	0.959663	1.10223
NP_001252514.1;XP_006564392.1;XP_026299343.1;XP_026299342.1;XP_006564389.1;XP_006564388.1;XP_006564387.2;XP_006564386.1	0	1.58847	0.891246	3.27195	1.03373	0	1.22374	2.66432	0.549964	0.807488	1.15653	0.373239	0.564369	1.21383	1.17166	1.43713	0	1.19942	1.06256	1.06623	3.13247	2.85833	1.05085	2.00137	0.837572	0.835046	0.782022	0.569955
NP_001257742.1	0	0	0	0	0	0	0	0	0	0	0	0	0	0	0	0	0	0	0	0	0	0	0	0	0	0	0	0
NP_001257744.1	0.958811	2.55872	0	0.569676	1.80009	0	0	0	0	0	0	2.70565	0	0	0	0	0	1.32263	2.54089	1.0479	0	0	0.857605	0	0	0	0.432803	0
NP_001257746.1	1.26487	2.65074	0	0.816026	1.18524	0.554107	0	0.035206	0	0	0	1.85267	3.46629	0.212575	2.94079	5.60304	74.7897	2.13365	1.70219	0.890813	25.9175	1.6285	0.603725	1.77122	0	12.6998	0.659277	0.0116534
NP_001257747.1	1.24851	4.44572	0	0.910417	1.38387	0.474143	0.0599291	0	0.0529371	0	0	1.72389	2.27187	0.144732	3.25672	7.27527	113.118	2.36827	2.08664	1.1069	27.5535	0.847257	0.519739	2.5806	0.0255052	8.56722	0.486139	0
NP_001257748.1	1.32721	5.14224	0	0.434467	0.875469	0.27433	0	0.0201345	0.0153864	67.4827	0.0182128	1.79266	5.4721	0.0630759	6.36359	6.09042	0	3.10551	1.42253	0.79747	132.356	1.57818	0.606185	3.79617	0	22.0789	0.330923	0.0108268
NP_001257749.1	0	2.57616	0	0.613074	1.53948	0.914244	0.468701	0	0.733744	0	0.426695	0	0	0.141096	3.98739	9.58505	0	2.07725	2.38454	1.62799	0	2.31334	1.36861	0.428071	0	4.7089	1.40391	0
NP_001257751.1	0	0	0	0.693822	1.06367	1.0641	0	0	0	0	0	0	1.1736	0	1.62018	2.83893	0	1.77592	2.79315	1.54391	0	0	0	0	0	0	0.971012	0
NP_001257753.1	1.25878	3.73031	0.0992957	0.777831	1.53813	0.532451	0.255224	0.109332	0.062614	10.34	0	1.46049	2.94587	0.770447	1.42099	2.50748	0	2.17973	1.65811	1.0408	28.4972	0.798635	0.567239	0.799306	0.758202	2.32756	0.487636	0
NP_001257754.1	0.352263	3.87388	0	0.43999	1.17837	0.374775	0	0	0.382534	0	0	0	0	0.530215	0	0.309179	0	4.13807	1.05431	0.836257	0	0	2.9355	0	1.81605	0	0.249577	0
NP_001257756.1	0.932746	1.82164	0.168846	0.434575	0.985898	0.611151	0	0	0.392274	0	0	1.6536	0	0.120202	2.40995	4.77009	0	1.94701	1.17556	1.42505	0	0	0.768283	1.6612	0.168121	6.21209	0.729546	0
NP_001264228.1	1.37386	1.2636	0.94192	1.25046	0.833624	1.4221	1.16594	2.23016	1.04549	10.5201	0.980095	1.14091	0.9376	1.21808	0.941057	1.44325	7.68546	0.834626	1.09234	0.807554	1.04081	1.45825	0.778477	0.828113	0.852826	0.860763	1.0594	0.922672
NP_001264229.1	1.0273	0.482607	1.18024	1.85882	0.669536	0.586791	1.21045	0.427979	0.59512	0.705291	1.18706	0.724505	0.63681	1.46862	1.34963	0.37548	0.215582	1.77805	1.59087	2.46406	0.465738	0.532911	0.94669	1.59735	1.11737	0.485277	0.778977	2.19181
NP_001265258.1;XP_016772980.2;XP_016772979.2	1.17152	1.95688	0.766181	1.82864	1.56929	0.537056	8.65551	1.38129	1.9783	0	0.717956	1.05599	0.571723	1.04807	1.00095	0	0	0.942977	0.913472	0	0.506875	1.26413	2.817	0.807899	1.45662	1.31506	0	1.66617
NP_001265259.1	0.9302	0.983636	1.28957	1.21015	1.13765	1.00392	1.14488	1.21838	0.818294	1.13413	0.905859	0.942751	0.895731	0.976454	0.921912	0.796888	1.19738	1.09458	0.89955	1.08705	0.889193	0.94341	1.06176	1.01319	1.20141	0.9786	0.990141	1.05317
NP_001265264.1;XP_006571516.1	1.58329	1.55524	0.93191	1.2938	0.612074	1.44784	0.651879	2.51613	1.79899	4.87262	0.99661	1.85091	1.27131	1.49811	1.60775	1.32621	1.79116	1.09195	1.03342	0.803888	1.12392	1.6931	1.51255	0.70393	1.19356	1.24101	3.07541	0.922725
NP_001265608.1	0.922222	1.69591	1.15471	1.0022	1.26222	1.41148	1.1178	1.84561	1.01078	4.31555	0.847483	1.12364	0.898829	1.0332	0.958114	0.928907	2.74011	0.910886	0.98993	1.31799	1.20835	0.965479	1.00372	0.986473	0.960009	1.77632	0.973405	0.875083
NP_001265635.1	0.415113	0.403931	0.746833	0.601979	2.99444	0.166426	1.39536	0.248079	0.395852	0.465903	1.03247	0.866404	0.845553	1.75476	1.14347	0.139336	0.0479616	1.71822	0.764907	1.55402	0.0733578	0.390624	0.657028	1.69758	1.34169	0.38318	1.01553	1.1532
NP_001265636.1	1.30763	2.23097	0.939358	1.41492	0.927045	2.55618	1.21963	1.28243	1.95194	1.99385	1.06437	2.06633	1.03398	0.984743	0.954592	1.6362	3.05773	0.796275	0.545423	1.25438	1.44566	2.80987	0.815015	0.635902	1.41829	3.07013	1.51512	0.733276
NP_001314876.1	2.53083	2.06949	0.723958	1.49067	1.33575	0.978961	1.38935	2.02724	0.570153	0	0.273412	0.94705	2.41416	0.617177	2.01694	7.43133	0	0.959327	1.38934	1.15773	56.5458	2.46985	0.565275	1.16874	0.537366	2.74873	0.618395	0.284343
NP_001314883.1;XP_006567862.1;XP_006567861.1;XP_003251102.1	0	1.56069	0.508958	1.31521	0	0	0.720657	0.596312	0.609154	0.223817	1.82258	0.637658	0.582339	0.923623	0.63343	0	0.223073	0	0	0	0.609028	0.75544	0.863027	0	1.67249	0.268243	0	0
NP_001314896.1	1.96473	2.19517	1.20959	1.56472	1.50448	1.2867	0.819965	4.32461	0.998204	0	0.202886	2.45058	1.29823	0.514367	1.59927	4.46372	44.78	0.528673	0.909694	1.42064	23.2685	2.06955	0.752542	0.885951	0.411545	5.65826	1.55129	0.208619
NP_001318046.1	0	103.58	0.374912	0.0121947	0.00501395	10.835	9.58962	0.562702	29.2551	17.1941	0.0826451	0.703227	3.28754	49.489	1.15826	0.000929176	0.762574	1.3711	6.97914	0.557455	2.95851	0.0715919	0	0	1.60481	0.213632	0.362774	0.513733
NP_001352068.1	0.946763	0.778568	0.838229	0.570335	0.983525	0.52744	1.00262	0.194641	0.758464	1.00013	0.849956	1.13595	1.16209	1.20543	1.8093	0.658514	0.46888	1.39672	2.1957	0	0.697392	0.652316	0.807329	0.396786	0.699703	1.27423	1.53319	0.531849
NP_008083.1	1.1542	0	0	0.737136	1.12015	0.987344	1.30855	0	2.11546	0.725355	0.939358	0.807748	1.03993	1.34271	1.01596	0.748422	2.01367	0.793192	0.775661	1.16909	0.25369	0.947959	1.92176	1.13311	1.3972	1.40311	0.469574	1.24173
NP_008084.1	0.789638	0.906373	0.905026	1.32901	1.27092	0.777048	1.24371	0.613388	0.888582	0.815999	1.16287	0.69238	0.914726	0.725731	1.01939	1.00278	6.14218	0.976583	1.22103	1.00031	0.836553	1.08428	1.20464	1.00424	1.41498	0.869112	1.04009	1.24351
NP_008093.1	2.21784	0	1.58675	1.30492	0.683622	0.699393	1.90178	0	1.46784	2.10684	1.23471	1.76016	1.37762	0	1.28791	0.855395	5.37983	0.897427	3.16256	1.65286	2.06177	0	0.834858	1.5749	0.907918	1.95668	1.58015	1.76421
XP_001119883.1	0.878582	1.1761	1.02875	0.482102	0.771722	1.06072	1.05236	1.23222	1.5596	0.580025	0.998159	1.59943	1.0835	0.822031	1.23996	0.931091	0.258198	0.957301	0.624442	1.2699	0.722546	0.907987	1.10537	0.496648	0.811316	1.05011	1.017	1.36912
XP_001119884.1	0.0101574	0.00886261	0	0	0.453256	0	0	0.165733	0	0	0	0	0	0	19.8225	0	0.0401863	0	0	0	0.171568	0	0.291442	4.86198	0	0.143412	0	0
XP_001119885.1	1.13395	0.564078	1.07513	0.442087	0.820126	0.567775	0.88341	0.569072	1.25667	1.61842	0.483819	2.69989	1.13312	0.303108	0.657623	0.786699	0.206674	0.900727	0.592438	0.830152	0.689782	0.73307	1.06454	0.417105	0.944753	1.19704	1.32898	0.814088
XP_001119891.2	0.922633	1.04989	0.742018	1.32534	1.26674	1.00473	1.46698	1.32364	0.795904	1.56802	0.91707	0.908154	0.840272	1.20099	0.841948	0.886263	1.45428	0.911205	1.04645	0.994997	1.04779	0.719141	0.992523	1.17282	0.972517	0.869045	0.80513	0.782469
XP_001119897.1	0.595019	0.740994	1.97419	0.345483	0.547021	0.286114	0.701543	0	0	0	0.4825	0	0.340954	0	0.97994	0.920482	0.500034	0.77994	0	1.13434	0	0.787473	0	1.06755	0.979852	0	0	0
XP_001119898.1	1.28986	1.55552	0.959924	0.818383	0.943668	0.92572	0.843868	1.44376	0.963487	0.646169	0.939484	1.38715	0.924436	1.21885	0.740894	1.35289	0	1.16288	0.879683	1.42937	0.974928	1.19557	0.741005	1.04215	1.00007	2.28142	1.18758	1.46234
XP_001119900.1	0	1.02778	1.32686	1.14018	0.780651	1.05002	0.876509	1.3515	0.512473	0	1.57881	0.931848	2.91219	0.593475	1.11071	1.12613	0	0.597594	0.737082	1.92864	1.19424	0.818494	1.59428	0.850798	0.721848	1.08007	1.07427	0
XP_001119908.1	0	0	0	0	0	0	0	1.06217	0	0.0722291	0	0	0	0	0	0	0	0	0	0	0	0	0	0	0	0	0	0
XP_001119910.3	1.17083	1.24834	0.825031	1.64772	0.67574	0.402642	1.00091	0.619841	0.649439	0.515387	1.16697	0.619923	0.733693	1.75684	1.98452	0.429469	0.319767	0.840143	1.04215	0.799762	0.457677	1.02861	0.929994	1.26025	0.811866	0.420968	0.970435	1.0777
XP_001119915.1;XP_016772028.1;XP_006563561.1	0.931725	0.72417	1.01933	0.702048	0.826372	0.912775	0.924673	1.12859	1.08397	1.31068	0.922371	1.37718	1.04556	0.50483	0.873255	1.16394	1.07465	0.778378	0.791837	0.900174	1.64591	1.129	1.02252	0.644511	0.775844	1.12284	1.09997	1.03213
XP_001119916.1	1.07639	1.40521	1.04409	1.22008	0.987293	1.21717	0.876623	2.58763	0.952249	8.67981	1.17775	0.907869	0.930841	1.11332	1.10244	1.55701	22.3268	0.939761	1.1471	0.812969	1.40592	1.15548	0.703042	0.929198	0.885942	0.977993	1.06232	0.785693
XP_001119919.1	3.15957	0.605467	0.463252	1.1819	0.782703	0	0.655956	9.01901	0.478652	2.21409	1.5837	1.16103	0.67048	1.59202	2.09172	0	1.4608	0.597809	2.43864	0.809966	1.95649	3.86004	0.270858	0.790678	0.766778	0.884553	0	0.561678
XP_001119958.2;XP_003251334.1	1.06686	1.33951	0.857808	1.02513	0.987989	1.09332	0.866072	1.57252	1.0165	0.882331	0.824759	0.959913	1.0732	0.997079	1.0227	1.28908	2.05482	0.798197	0.966896	0.838781	0.885896	0.873471	0.922701	0.796267	0.861388	1.12443	1.23559	1.14075
XP_001119959.2	0.410536	1.22553	0.893179	0.319453	2.71672	3.21766	0.624263	1.00009	0.920136	1.07177	0.467605	2.03437	1.40981	1.79952	2.27489	0.884812	0	1.36679	1.10637	2.91401	0.52926	1.08855	1.97176	1.82788	0.924383	0.846335	0.259291	1.79454
XP_001119962.3	0.773663	0.742518	1.08346	0.738648	0.847841	0.82474	0.889429	0.617936	1.08921	0.874831	0.934322	1.27167	1.05784	0.814167	0.882027	0.864284	0.436622	1.01227	0.820516	0.783113	0.813114	0.945735	1.02967	0.763939	0.986264	1.03407	1.08551	0.967933
XP_001119963.2	1.5367	1.89439	0.968349	1.01197	2.54991	2.82243	3.48518	0.71617	0.742257	0.370089	1.80814	0.885572	0.746095	3.83729	1.05245	0.330034	0.110853	1.20632	1.79478	2.24268	0.407591	2.44383	1.19235	1.056	2.5967	0.925673	1.51498	2.76166
XP_001119973.4	1.25931	1.32991	1.00139	0.718086	1.38036	1.61229	2.00772	3.23279	1.42742	0	0.92903	1.14957	0.912088	1.16926	0.739753	1.36414	25.3389	1.23249	1.03401	0.809977	1.88331	1.39306	1.43884	0.854382	0.905431	1.62185	1.09838	0.887115
XP_001119982.2	1.75545	1.20991	0.933721	0.77352	1.4685	2.03663	1.04759	2.13703	1.51771	1.16654	1.25097	1.22693	0.832472	0.825664	1.07758	0.990309	1.81446	0.768652	1.18947	1.12592	1.03874	1.15604	1.02283	0.939646	1.31903	1.20713	0.615207	1.11715
XP_001119998.2	1.44898	1.9577	0.918051	0.884005	1.23263	1.92862	1.6681	1.68818	1.05703	1.487	1.26137	1.59609	1.14372	1.18434	1.49466	1.57086	1.42495	1.26802	0.980519	0.837434	2.11773	1.49641	1.07853	0.780768	1.05667	1.48569	1.90134	1.5765
XP_001120006.2	0.00183163	0.00528891	0	0.876588	0	0	0	0	0	0	0.634514	0.0064072	0.674487	0.0556497	0.523655	0.0840569	0.0319046	0	0	0	0	5.90935	0.299546	0	0	0	11.0061	0
XP_001120011.1	1.05887	0.953547	1.1073	1.03317	1.01851	0.718077	0.782322	0.985469	0.674402	0.893522	0.647693	0.780921	1.29489	0.843829	0.923325	1.37503	0.404325	1.06235	0.826154	1.23261	1.25936	1.41437	0.985429	1.14198	0.885827	1.00477	1.21776	1.15244
XP_001120012.2	1.36163	1.71025	0.611729	1.33241	0.563185	0.435101	0.412351	1.22979	0.787342	0	0.476943	0.713182	0.735835	0.328648	0.959622	0.630057	0.0895016	0.704279	0.512486	0.543052	1.52406	0	0	0.338538	0.283144	0.497942	2.28322	1.63821
XP_001120025.2	0.773658	0.803406	1.13777	1.01934	0.907701	0.734617	0.933029	0.898344	0.843227	0.68542	1.10269	0.850045	0.920903	1.15478	0.916699	0.800593	0.516262	0.818575	0.987957	0.7075	0.598816	0.844994	0.862868	1.0055	0.955176	0.800593	1.07451	1.01809
XP_001120029.4	1.41251	0.899995	1.2399	0.975467	1.10904	0.961036	0.420099	1.24641	1.3376	0	0.736979	0.617131	1.40315	0.673769	1.04795	2.04008	22.6981	0.957731	1.27713	2.04465	3.17898	1.03407	1.37892	1.48566	1.23305	1.12074	0.75617	1.01907
XP_001120032.3	0	0.707723	0.760814	1.59287	1.66966	0.760434	0	2.78794	0	0	0	0.502843	0	0.222957	2.4278	0	0	3.97792	3.33973	2.74522	0	0	0.607921	2.12754	0	0	0.894441	0
XP_001120034.1	0.799073	1.88038	0.744598	1.04159	0.791432	1.98695	0.531327	0.669183	3.16007	3.02969	0	4.08187	1.76769	0.972547	2.49797	1.12496	4.14837	1.46506	1.78579	0.694536	1.1298	1.01347	1.52605	0.776498	0.981127	0	2.30737	0
XP_001120037.2	1.30778	0	0.825967	0	0	0	0.643966	0.718988	0.984042	0	0	1.50599	0	1.39851	2.93157	1.21847	1.63869	0	0	0.671017	0	2.03974	0.350387	0	0.881666	1.36194	0	1.34519
XP_001120040.2	1.41302	1.15818	1.47903	1.31424	0.759946	1.17676	1.43163	1.64847	2.1768	0.892943	1.32451	1.12362	0.502119	1.25342	0.910637	1.0196	0.697644	1.22825	1.91067	0.90099	0.819552	0.836573	2.58301	1.04252	0.803032	1.01235	0.830799	1.18505
XP_001120056.1	0.725249	0	1.28225	1.20145	0.65524	1.00048	1.02501	1.15016	0	0	1.0799	0.879474	0.971103	0	1.35271	0.715354	0.63012	0.911321	0.902649	1.38746	0.810639	1.11691	0.89648	1.04256	0	0.938538	1.08782	0.751867
XP_001120059.3	1.02013	1.45713	0.596721	0.857563	1.74851	0.733689	0.831919	1.02233	1.10217	0	0.608169	1.21311	0.694398	1.6108	0.604275	1.44904	0	1.19498	0.855078	0.720663	0.900644	1.0513	1.01913	0.522716	1.83555	1.10795	0.459815	0.992341
XP_001120067.1	0	0	0	0	0	0	0	0	0	0	0	3.0354	0	0	0	0	6.93264	0.284553	0	5.69938	2.32413	0	0.755346	0	0	0	2.28599	0.688158
XP_001120069.1	0.638415	0.719311	1.08702	1.54918	2.42414	0.53657	1.42578	0.380274	2.15322	0.887612	0.646771	1.71399	0.690858	1.53785	0.449983	0.403364	0.0522444	1.01635	0.76855	2.96309	0.354397	0.376459	3.66777	1.23526	0	0.957011	0.341824	1.95371
XP_001120086.2	0.566242	0	0	0	0	0.847646	0	0.419313	0	0.772019	0.491416	0	0	0.504668	0	0.688745	0	0	0.635981	0	0.723454	0.976913	1.02911	0.899204	0.975917	1.06652	0	1.34801
XP_001120100.2;XP_006561100.1	0	0	0	0	1.98702	0.98422	1.37645	0	0	0.196491	0	0	0.633889	0	0	0	0	1.86948	0.714714	0	0	0.275995	0	0	0	0	0	0.464054
XP_001120112.3	0	1.92614	0	0.95525	0	0.922973	0	0	0	0	0	1.41815	0	0	0	5.96416	0	3.43484	0	1.18318	0	0	0.487545	0	0	1.33825	0.980626	0
XP_001120134.2	1.49384	1.47396	1.24219	1.10375	0.93885	1.09223	0.883824	1.06097	0.953148	0	0.9587	0.683994	1.02145	1.03904	1.19755	2.31947	2.06057	0.877104	1.31903	0.87007	1.10229	1.32225	0.786353	0.809393	1.05647	0.957252	1.28428	0.975824
XP_001120140.3	1.12963	1.07442	0.347282	1.79222	0	0.35398	0.761977	0	1.43954	0.600209	0.812894	0.542342	0.716564	0	0	0.600693	0	0	1.19356	0	0	0.416974	1.2032	2.10138	1.43537	1.06447	0.990355	1.49324
XP_001120146.1	0	1.57092	1.40238	0.215111	0	0	0	0	0	0	0.593787	2.68475	1.61175	0.851896	0.519388	0	0	1.53178	0	0.66506	1.15957	0	1.34181	1.27833	0	1.76656	0.475627	1.56474
XP_001120148.2;XP_006563353.1;XP_006563352.1	0.945358	0.560152	0.974558	1.11488	1.42755	0.829511	0.874459	0.578986	0.956373	1.33612	1.22225	0.771196	1.03533	1.01789	0.878639	0.829382	0.669919	0.964697	1.47518	0.949994	0.947946	0.763886	0.701493	0.97998	0.834775	0.712888	0.872127	0.989152
XP_001120149.1	1.13317	0.986254	0	0.528057	0	1.45284	2.11766	0.476547	0	0.721933	0.589525	2.45922	1.41365	1.60892	1.52466	1.33882	0.6966	1.70505	1.24122	0.995586	0.589339	0	1.86212	1.40338	0	0.640547	1.8897	1.33327
XP_001120151.1	2.36568	1.72287	0.943088	0.924531	2.18725	0.674674	1.43018	1.37316	1.63156	1.94454	0.489056	0.903575	1.82152	1.45439	1.407	0.564979	9.72625	2.05623	1.24481	0.693029	0.746585	1.16464	1.83998	0.633979	1.13603	1.24642	0.687449	1.56741
XP_001120154.1;XP_006564552.1;XP_006564551.1	0	0	0	0	0	0	0	0	0	0	0.901295	0	0	0	1.19827	0	0	0	0	0	0	0	0	0	0.977624	0	0	0
XP_001120159.2	0	0	0	0	3.16324	0	2.73478	0.0753099	0	0.120739	0.756683	0	0.211545	0	0.446768	0	0	0.700554	0	0	0.123281	0	0	0	0.514834	0.119639	0	0.288116
XP_001120173.1	0	0	0	0	0	0	0.779026	0	0	0	0	0	0	0	0	0	0	0	0	0	0	0	0	0	0	0	0	0
XP_001120174.2	0	0.174328	0	0.911395	0.8838	0	0	0	0.271334	0.150242	0	0.503258	1.7666	0	0.855199	0.379625	0.196603	2.15883	0	0.841783	0	0.153844	0	2.35971	1.42423	0.153597	0.642107	10.6166
XP_001120178.3	0.585233	0	1.3307	0.943228	0.992066	1.05638	0.669151	0	0.881651	0	0.775687	1.3379	0.856694	0.840194	0.986384	1.44567	0	0	0.891322	1.02872	1.73888	1.73677	0.773048	0.963667	1.08119	0	0.818285	1.22427
XP_001120184.2	0	1.47529	1.07409	0	0	1.47677	0.418384	0	0	0	0	1.00128	0	1.04306	0	2.14932	0	0.821269	0	0.846143	2.0826	0	0	1.03533	1.07348	1.18267	0	0
XP_001120188.1	1.55135	0.9799	1.12328	1.19615	1.70677	1.43374	1.19878	1.39916	1.19498	1.35809	1.13572	0.747852	1.07571	1.34779	1.26272	1.35321	1.267	1.27134	1.10739	2.23585	1.22512	1.48306	2.31581	1.18958	1.27093	0.972573	1.12577	1.05257
XP_001120194.1	0	0	0	0	0	0	0	0	0.834331	0	0	0.0892969	0	0	0	0	0	0	0	0	0	0	0	0	0.797725	0	0.972984	0
XP_001120215.2	2.89807	0	1.18764	0	0.872756	1.31167	0.569433	0	0	0	0	4.75433	0.62894	0	0.81084	0	0	1.61535	2.32191	2.52988	0	1.14926	1.30787	0	1.35746	0.299031	1.49857	1.07495
XP_001120220.1	1.08371	1.03228	0.0168166	0.398903	0.615889	0.173685	0.133004	0	0.101435	6.02272	0.266813	0.449889	1.51239	0.0067289	2.44191	3.57677	5.01596	1.19993	0.784409	0.387135	4.67013	1.44546	1.87076	2.3228	0.0811933	0.192916	0.292401	0.282916
XP_001120232.3	0	0.734475	0.727166	2.0175	1.81471	2.32147	0	1.39827	0.620533	0	0	1.54872	1.70376	0.41371	1.63286	5.33203	0	1.65694	3.50723	1.39731	8.62439	1.82689	0.165635	0.514623	0.261965	2.47223	0.883547	0.301626
XP_001120239.3	1.39111	1.865	0	0	1.09453	7.48717	1.3771	1.73179	0	0	1.03343	0	0.838121	19.3391	1.11474	0	0	0	10.8962	0	0.734783	0	0	0.95399	2.70845	1.79123	0	0
XP_001120246.1;XP_006569035.1	1.15387	0.654271	1.09954	0	1.1623	0.80172	1.12275	0.887609	0.97451	0	1.35422	1.3263	0	1.07661	1.06695	1.3575	0	0.825799	1.00559	0.855361	1.33189	1.32637	0	0.860445	0.915836	0	1.32328	0.949375
XP_001120250.2	0	0	0	0	0	0	0	0	0	0	0	0	0	0	0	0	0	0	0	0	0	0	0	0	0	0	0	0
XP_001120253.1	0	0	0	2.27837	1.97958	1.16161	0	0	2.04736	0.49037	0	1.34906	0	0	0.524532	0.335391	0.551047	0.337426	0	1.41739	0	0.477504	0	0	0.478268	0	0	1.22803
XP_001120264.1	1.0897	1.08369	1.00042	1.33899	0.955877	1.14225	0.949323	1.24704	0.884273	1.22351	0.984235	1.09134	1.02818	1.17514	1.05287	1.52613	2.00594	1.00723	0.931962	0.97958	1.58459	1.11354	0.902725	1.07023	1.10313	1.10494	1.12329	0.994295
XP_001120291.5	1.33177	0.441519	0	0.715667	1.41947	1.09622	0	1.12275	0	0	0.766782	0	0.750722	0.608028	1.03118	0.473574	2.11564	0.647429	0.387963	1.8978	1.73592	0	0.963498	0	0.932089	1.23355	0.65156	1.02627
XP_001120293.2	0	0	0	0	0	0	0	0	0	0	0	0	0	0	0	0	0	0	0	0	0	0	0	0	0	0	0	0
XP_001120297.2	0	0.963411	0.943477	1.27636	0	2.54715	0.496807	0.661375	1.08525	0.763453	2.02927	1.23564	0.770631	0.3836	0.530604	0.743926	0	1.49463	0.832045	0	0.933459	0.846974	0.670346	2.42483	0	0.974169	1.09052	0.874707
XP_001120311.1	14.0976	2.33002	0.785972	0.728442	1.30238	0.594682	0	1.3986	0	0.946072	1.23543	0.96443	1.6474	1.60264	1.44352	2.06438	3.46274	0.951503	1.15436	1.1907	1.63992	0.815836	1.44242	1.34536	1.09457	2.12837	0.867822	0.189326
XP_001120319.3	1.08489	0	0.616339	1.12348	1.27022	0.544725	0.858165	0.327799	0.789381	0.581582	0.774879	0.87607	1.3897	1.42959	0.675895	0.853073	0.544825	0.759327	1.07612	0.863861	2.88281	0.865474	0.377365	1.2322	1.1001	0.71949	1.15003	0.911059
XP_001120329.1	1.39035	1.29587	0.999166	0.968424	0	0.923453	0.878784	0.775703	0.786864	0	1.4206	0.961904	1.20969	1.19232	0	0.788288	0	0	0	0	1.30108	0	0	0.858139	0.97255	1.08429	0	0
XP_001120336.2	1.24054	1.00806	0.875637	1.21224	0.739988	0.811614	0.800514	0.877768	0.764235	0.869617	0.798526	0.813494	0.662416	1.5573	0.8435	0.983362	0.525121	0.901684	1.0383	1.06367	1.27917	1.23939	0.810304	1.09624	0.863157	0.697711	0.7437	1.00624
XP_001120347.3;XP_016769684.1;XP_016769682.1	1.97316	1.95916	1.36638	2.25866	1.19878	1.49889	1.16535	3.07999	1.37595	0	0.922291	1.13568	1.10256	0.930721	1.10264	3.43423	10.9455	0.849746	1.2355	1.24355	5.43661	2.74699	1.30121	0.785911	0.840337	1.13626	2.18396	1.46503
XP_001120355.1	1.25345	0.793733	1.04648	0	1.0972	0.702364	0.923657	0.956171	0.687554	1.19993	0.821194	0.829394	0.911303	0.672079	0.725092	0	1.15511	0.677164	0.573393	1.54265	0.64258	0.616357	1.94643	0.972663	0.806943	0.872193	1.22002	1.09898
XP_001120360.1	0.865301	1.07127	0.987126	1.44618	1.07695	1.59683	1.00658	0.921254	0.77747	0.810756	1.29295	1.02519	1.1183	1.56408	1.19939	1.1946	0.671823	1.22222	1.05147	2.0936	1.01078	0.893363	1.31841	1.41628	1.2387	1.90835	0.516553	1.18173
XP_001120363.1	0.993477	0.849333	0.684087	1.0355	1.49	0.792626	1.09549	0.894064	1.30795	0.927322	0.83054	1.74596	0.934218	0.872836	0.8378	0.752561	0.587129	0.953889	0.869596	1.00831	1.0785	1.32728	1.57844	0.539527	1.0404	0.811729	0.933935	1.08438
XP_001120364.1	0.810427	0.916909	0.781694	1.23744	0.968664	0.945704	0.991061	1.05145	0.746065	1.23361	0.934369	0.595209	0.946243	0.784757	0.930066	1.2005	0.680932	0.856727	0.824409	0.922667	1.41695	0.904405	1.53698	1.27031	0.957708	1.01955	0.894099	0.952836
XP_001120390.3	0.987779	1.16043	0.877044	0.859464	0.87748	1.04112	1.20419	0.612268	0.645402	1.9242	0.894277	0.80924	0.970899	1.2189	0.933182	1.5702	5.16772	0.876131	0.973723	1.22687	1.2955	1.28025	0.86999	0.971663	1.0944	0.878831	1.01001	0.868778
XP_001120404.1	1.8805	0	0	0	0.962894	1.19263	0.911641	0	0	0	0	0	1.14224	0	0	0	0.974033	1.12476	1.2173	0	0	0.537349	1.45212	0	1.42151	0	1.84703	0
XP_001120412.2	0	0	5.04111	1.16311	0	0	1.22523	1.07526	0	1.21035	1.51165	0.948391	0	1.7749	0	0	1.32328	0	0	0	1.68691	0	0	0	0	0	1.18924	0
XP_001120413.1	0.825346	1.04151	0.973174	1.58235	1.12523	1.53918	1.06195	1.22304	1.12624	0.849954	1.04891	0.992626	1.23677	1.47805	1.20071	0.890047	0.714516	1.14204	0.950463	1.39617	0.698542	0.795826	1.08298	0.982034	1.02893	0.791163	1.30649	1.04275
XP_001120416.2	1.78645	1.4801	0.917726	1.06418	1.11878	1.42214	1.21202	2.91863	1.21714	2.30557	0.931759	1.11177	0.832377	1.2276	0.968255	1.86401	45.1972	0.982552	1.1672	0.907546	1.86976	1.79977	1.05706	0.694843	0.957868	1.35378	1.09492	0.921357
XP_001120419.1	0.844774	1.06629	0.879017	1.07463	0.78424	0.854901	0.677504	0.895931	1.0025	1.39225	0.807531	0.797969	0.887374	0.928991	0.353312	0.944206	0.592086	0.935277	0.779981	0.923645	1.22948	1.05247	0.944527	0.901805	0.779263	0.860582	0.944693	1.02649
XP_001120425.1	3.85389	3.54798	0.591942	0.919931	2.67727	0.786401	0.725055	0	1.687	4.46517	0.268328	2.8976	1.21912	0.423488	2.11898	7.56201	36.9629	2.03749	1.34366	1.75368	16.5447	1.05534	0.567584	1.2762	0.150452	5.47648	0.839495	0.182548
XP_001120449.2	1.49103	2.53986	0.492913	1.29984	1.49704	1.80085	0.478689	1.46418	0	0	0	0.966124	0	0.441394	2.68357	6.4275	10.7932	1.47786	0.772365	1.1266	0	1.22453	0.537436	0	0.497984	2.73049	0.585905	0
XP_001120471.1	0.939448	0.97625	0.948433	1.11239	1.13954	1.1921	1.18231	1.14536	1.27066	1.55221	1.04528	1.14884	0.979559	0.880482	0.955678	1.1285	1.25113	0.970713	0.962223	1.07924	1.25129	1.00351	0.923003	1.15309	0.882449	0.956723	0.857967	0.925735
XP_001120478.2	1.74422	0	0.6023	1.66728	1.25021	0.702214	1.34738	0	0.612844	0	0.321929	0.812741	1.50454	0.362863	1.29124	2.02648	0	0.907881	2.20651	1.72679	2.29279	0.429568	0.528959	1.58637	0.693802	1.556	0.792454	0.319745
XP_001120479.1	1.68309	0.860071	0.860019	0.705063	0	0.667668	1.11129	0.738014	1.34624	1.45529	0.612793	1.29802	1.74923	0.73575	0.855816	1.32853	0.27519	1.11584	1.15805	0.846559	0.931985	1.26404	1.15708	0.977175	1.13439	1.67144	1.44802	1.11107
XP_001120484.2	0.861973	1.0877	1.00332	0.975386	1.02017	1.08026	0.790078	1.4165	1.10214	1.21218	0.865618	0.975847	0.946919	0.767609	1.58774	1.10124	0	1.2746	0.615701	0.974185	1.15003	1.26313	0.610603	0.980242	1.35673	1.28037	1.42845	0.755915
XP_001120493.3	1.64253	1.56367	2.07855	1.28292	0.990088	1.05868	1.52774	4.51962	1.16978	4.57707	0.7845	1.28292	1.96935	1.76193	1.54272	2.82544	2.17167	0.977192	1.71946	0.713093	1.74476	1.88231	1.1332	1.32843	1.03261	1.74211	2.50115	0.986291
XP_001120520.1	0	0.983932	0.898615	1.16033	1.06997	0	0.773383	1.89043	0.663	1.24693	1.2085	0.929754	0.956362	0.925514	0	1.16874	0	0.577241	0.599387	0	0.902537	0.869279	0	0.874387	0.420942	0.838936	1.42535	0.542344
XP_001120524.1	0.497377	1.22278	1.19258	0.861671	0.861214	1.93004	0.854327	0.996181	0.998191	2.14035	1.49881	1.30313	0.992757	1.21161	1.12181	2.17122	0.838256	0.963059	1.14356	1.38772	2.04172	2.08873	1.76398	1.44305	1.15911	1.23249	1.35925	0.825321
XP_001120530.1	1.23073	1.0465	0.86603	1.67112	1.0329	0.819515	1.26212	1.08886	2.32979	0.966533	1.43705	2.08579	0.579665	0.811573	0.661251	0.68977	0.215309	0.978627	0.28386	0.84499	1.79388	0.520878	0	0.776439	1.01652	2.06018	0.769229	1.48292
XP_001120535.2	1.51042	0.470082	0	0.545607	1.03564	0.244201	0.748377	0.736722	0.742357	0	0	1.79289	1.05883	0	0	0	0	0	0.735096	1.10301	0.486364	0.618089	0.925751	0.989115	0.897256	0.298663	0.686014	1.08394
XP_001120556.1	0.947814	0	1.47738	0	0	0	0.715334	0	0	0.762708	0	0	1.08628	0	1.08859	1.44998	0	0	0.825783	0	0	1.26382	0.91405	0	0.965513	0	1.13257	0.87105
XP_001120572.3	1.24313	1.55222	0	0.908014	0.462749	0.597311	0.692422	0.422321	0	1.22237	0.614711	0.934316	1.02652	4.07376	1.26374	0.843425	1.19459	0.839606	0.635802	1.40782	0	0.533665	0.796933	1.56706	0.670885	0.308627	1.19393	0.620105
XP_001120578.2;XP_006565114.1;XP_026300500.1	0.827898	0.868131	0.873607	0.662996	0.95402	0.931668	0.966857	0.872171	1.13002	0.420242	1.45008	1.1954	0.917649	1.0884	0.959871	0.888824	0.302107	0.927071	0.817384	0.640785	0.426564	1.21598	1.00008	0.713487	1.20328	0.698393	1.68536	1.24846
XP_001120579.2	1.16286	0	0	1.09198	0	0.679135	1.09291	0	0	1.21283	0.712221	0.841127	1.75396	0	1.22374	0	0.997839	0.940832	0.871894	0.933553	0	0.755162	1.70282	0	0.677507	0	0	0
XP_001120583.1	0.947543	0	0	0	0.63168	0	0	0	1.00376	0	0	1.17175	0	0	0	0	0	0.88553	0	0	0	1.37245	0	0	0.96106	1.02951	1.31717	0
XP_001120599.1	1.32497	1.26162	0.802495	2.66238	0.983784	1.20261	1.08133	1.39397	0.643416	1.87346	1.25252	0.963133	0.739095	1.71442	0.736015	1.17746	2.97196	0.993635	1.16042	0.952763	1.18445	0.791803	1.01773	1.15013	0.992335	1.00256	1.05236	0.690498
XP_001120606.1;XP_006571896.1	1.30725	1.74458	0.703528	0	0.868343	1.05269	0	1.58798	0	0	0	0.673741	0.89412	1.65758	0	1.71106	0	0	1.35028	0	0	0	0	0	0.707929	0.602201	0	0.845507
XP_001120607.1	0	0	0	0	0	0.51886	0	0	0	0	0	4.71952	0	0	0	0	0	0	0	2.13745	1.02111	0	0	0	0	0	0	4.21976
XP_001120612.1	0	1.38654	1.5978	1.50294	1.49429	0.834173	0	1.05124	2.67849	0	0	2.06436	0	0	0	0	0	0	1.84263	0	0.599283	0.4938	0	0	0	0.962444	0	1.59987
XP_001120613.2	4.6855	1.08779	0.0578836	0.537949	0.991233	0.781168	0.694432	0.0652943	1.23213	43.0752	0	0.738106	10.0241	0.397214	1.806	4.61289	108.984	2.78241	2.22322	0.835261	4.28207	0.442151	0.676063	2.4866	0.188235	7.02438	0.288202	0.0252183
XP_001120633.2	1.44896	1.42554	1.05191	1.34254	1.08374	1.24039	1.32908	1.30068	1.33154	1.38857	1.21845	1.11313	1.63669	1.30606	1.47451	1.08341	27.0454	0.734824	1.64891	1.09751	1.31765	1.70385	1.42191	0.983361	1.22129	1.37737	0.582846	0.942112
XP_001120636.1	1.34461	0	0	0	0.862522	0	0	0	0	0	0	0	0.842053	0	1.60805	0	0	0	0	0	1.07081	0	1.01726	0	0	0	1.02463	0
XP_001120652.1	1.88855	0	0	0	0	1.07388	1.7288	0	0	0	0	0	0	0	0.869223	0	0	0.870435	1.4718	0	0	0	0.561597	0	1.18242	0	0	0
XP_001120669.2	0.825223	0	0.409549	0.895672	1.08034	1.14756	0	0.902155	0.505405	1.42567	0	0	0	2.50527	1.24912	0.80222	0.691736	1.57375	0.538371	0.748427	0	0	1.16123	1.58884	0	0	0.731076	0
XP_001120690.1	0.792996	0.915127	0.463661	0.790666	1.1123	0.896234	1.46288	1.77393	2.17995	0	0.468497	1.44125	1.36356	0.703859	0.50222	1.08336	1.07326	0.680342	0.822354	0.498491	1.49919	1.41325	0.728146	0.614347	0.551572	1.33039	0.504244	1.53446
XP_001120695.1	0	0.78368	0	0	0.582092	1.45028	0.779736	0.722992	1.528	1.6196	0.940934	2.18308	1.23666	1.34987	0.818743	0.607973	0.831315	0	1.46716	0	3.14287	0	8.87736	3.22817	0.803834	1.38954	2.25079	0.655863
XP_001120697.3	0	0.710688	0	0.743058	0	0.816533	0	0.355135	0	0	0	0	0	0.286194	1.61735	0	0	0	0	0	0	0	0	0	1.6535	1.16412	1.22561	0
XP_001120710.2	1.25739	0.910085	1.11165	1.29816	0.75161	1.05416	0.888983	1.14148	0.969156	1.13738	0.853459	0.914738	0.864912	1.17811	1.11208	0.883142	0.931088	0.893334	1.20855	1.02094	1.22481	0.76712	1.01627	0.951027	0.834483	0.862789	1.27537	1.08149
XP_001120720.2	1.11224	0.986747	1.04044	0.875103	0.876777	1.34849	0.755874	2.54125	1.27743	6.5725	1.04041	1.03983	1.03497	0.948263	1.00398	1.09892	3.97701	0.880975	0.90774	1.26959	1.07146	0.857519	1.12157	0.575142	0.845212	0.965103	1.18116	1.63354
XP_001120728.1	1.56082	0	0	0	0	0	0	0	0	0	0	0	0	0	0	0.495966	0	0.610137	0	1.97759	0	0	1.43196	0	0	0	0.804522	0
XP_001120746.2;XP_006566697.1	2.25852	1.24135	0.948092	1.49683	1.897	0.811411	2.84411	0.874992	0.96889	0.670414	0.860562	0.618921	0.426648	1.71199	1.12673	1.88233	0.691232	0.924892	2.56088	2.17897	1.3164	1.04825	0.672798	0.578968	0.807794	1.17982	0.681761	1.22643
XP_001120757.4	1.10265	1.00322	1.19796	0.900532	0.929579	0.805565	0.771459	0.807547	0.928862	1.99263	1.06777	1.07571	1.02574	1.00327	1.00092	0.988073	1.6096	0.981514	0.916018	0.894245	0.82182	0.619145	0.849748	0.816338	0.75093	0.714012	1.1754	1.04479
XP_001120760.2	0	1.14013	0	1.2718	0	0.54858	0.775621	0.896757	0	0	1.08718	0	0	0.492673	0	0.812938	1.18112	0.890084	0	0	0.842292	0.720263	0	0	0	0	0	0.843867
XP_001120765.2;XP_006560900.1;XP_006560899.1	0	1.04998	0.775518	9.03734	0.729931	1.08792	0.666255	0.894564	0.826181	0.991817	1.40103	0.908438	0.837847	0	1.45487	0.726787	0	1.5225	0.922627	0.988566	0.424592	0.629332	1.00161	0.904908	1.28827	0.63783	6.93842	1.00326
XP_001120773.1	1.07774	1.70334	1.17702	1.23734	1.08491	1.32755	0.980507	1.34571	0.84814	1.534	1.11396	0.96222	0.794723	2.82217	1.06769	1.32532	1.22914	0.944528	1.27443	1.11184	0.103976	0.820382	0.914908	1.09679	0.903577	0.686753	1.02986	1.06356
XP_001120779.3	1.0466	0.829805	0.864462	0.939767	1.47004	0.8431	2.183	0.266388	0	0	0.197036	1.21604	0.188778	1.4312	0.475826	0	0	0.565957	3.75507	0	0.552927	0.230182	0	0.6451	0.97575	0.401209	0.359267	1.71088
XP_001120788.1	1.55853	0.847106	0.978389	0.773809	1.11105	0.658314	1.74725	2.46213	2.29195	0	1.40882	1.71453	0.792764	1.03978	1.20354	1.16836	0	0	1.24635	0	1.16227	1.13637	1.78199	1.17746	1.68203	2.25634	0.913896	0
XP_001120817.2	0	0	0	0.435261	0	0.779075	0	0	0	0	0	0	0	0	0	0	0	0	0	0.974882	0	0	0.847266	0	0	0	2.85141	0
XP_001120824.3;XP_003249799.2	0.493749	0.759904	0.511606	0.675416	1.30583	1.14805	0.710712	1.16992	0.934737	0.742734	0.897089	1.19019	0.886184	0.733884	0.552193	0.732644	0.68723	1.0968	0.383417	1.12534	0.355719	0.772186	1.09654	0.458829	0	1.32422	0.670098	1.12267
XP_001120829.2;XP_026296913.1;XP_016768045.1;XP_006570623.1;XP_006570622.1;XP_006570621.1;XP_006570620.1;XP_006570619.1;XP_006570618.1	1.12702	1.11101	0.885241	0.649033	0.850354	0.610589	1.27789	1.03343	1.54059	0.825697	1.27432	0.869641	0.869481	1.29959	0.884684	1.35692	0.210125	0.900101	1.29613	1.05409	0.829618	1.08202	0.865644	1.03608	0.813133	1.03172	1.50778	0.901575
XP_001120836.2	1.28537	1.45864	1.24852	1.43474	0.274612	0.498672	0.23631	2.40535	0.85602	0.985131	0.858021	0.648588	0.869678	1.41295	1.20391	1.36178	1.7552	0.832702	0.898914	0.911079	1.00849	0.900103	0.783449	0.419555	0.538692	0.688516	0.710522	0.892299
XP_001120846.1	1.31586	2.29898	0.842886	1.27551	0	0.3848	2.76994	1.08965	0	0.467137	0.898832	0.609478	1.56224	1.37082	0.972619	0.2991	0.830149	0.507117	2.1135	0.596683	0.502974	0.859795	0.593124	0.462254	1.02461	0.958644	1.10569	0.693475
XP_001120885.2	0.898845	0.814028	0.874766	0.958633	1.27657	1.07392	0.619438	0.993458	0.815524	0.626599	1.21056	1.19847	0.833288	1.09832	1.28321	0.884499	1.41618	1.19709	1.11543	1.1057	1.00169	0.928751	1.06023	1.01917	0.955705	0.794103	0.979525	1.06507
XP_001120920.1	0.771807	0.68247	0.862882	0.87327	0.861538	0.896804	1.06777	0.676024	0.807424	1.02523	0.746136	1.05923	1.12052	0.931174	1.01067	0.662462	0.424813	0.895985	0.650526	0.873448	0.796985	0.793845	0.989678	1.09055	0.961366	0.682239	1.52826	1.00654
XP_001120941.3	0.841147	0	1.01545	1.96553	0.764315	1.50303	0.850161	0.802898	0.615967	2.41042	1.48851	1.10184	1.20822	1.21466	1.27917	0.749959	0.934418	0.880478	1.09653	0.584793	1.3311	0.715803	1.69872	0.885563	0.652003	1.60763	2.17979	1.03398
XP_001120943.2	0.756336	1.5136	1.08109	1.21788	0	1.04053	1.0758	0	0.916586	1.06289	1.12619	0.429708	0.92525	0.556373	0.955556	1.05983	0.86503	1.01457	0.7652	1.08487	1.0279	1.60661	0.964705	0	0.985652	0	1.07404	1.12382
XP_001120955.2	0	1.91034	0.872332	1.38823	0.938709	0.844661	0.890707	1.57861	0.795457	0	1.52323	0.76552	1.08645	1.57768	1.80103	0	3.00241	1.29964	1.45401	0.68028	1.32958	1.13958	0.687555	0.997302	0.720247	0.924174	1.21408	1.24452
XP_001120957.3	0.906541	0.997383	1.05257	0.963591	0.817914	1.28052	0.917662	1.63803	0.892048	2.52373	0.777571	0.981131	1.12407	0.792183	0.957778	1.23559	1.72391	0.846115	0.769281	0.878857	1.51385	0.828484	1.03185	1.09157	0.969676	1.14231	1.08669	1.03678
XP_001120958.2	0.858916	1.09008	0.982797	1.14479	1.09355	0.990524	0.887053	1.30935	0.830856	1.72001	1.01605	0.94914	0.804701	1.23577	0.938918	1.43809	2.77376	0.812955	1.18797	1.41358	1.2056	0.976804	0.942667	1.19265	0.931036	1.16995	1.11348	0.772319
XP_001121000.2;XP_026301129.1;XP_006563577.1;XP_006563579.1;XP_006563578.1;XP_016772299.1;XP_016772298.1;XP_006563581.1	1.10334	1.26754	1.15433	0.980642	0.944213	1.22205	0.898543	1.70498	1.64765	1.68385	0.946221	1.49429	1.08097	0.794217	0.98701	1.45857	2.23269	0.879312	0.881309	0.981919	1.43861	1.30574	1.11996	0.817573	0.96931	1.09123	1.06176	1.01327
XP_001121007.2	1.03727	1.64096	1.11364	1.19454	0.780008	0.54728	1.3681	0.713243	1.0732	1.16375	1.41877	0.729899	1.07135	2.01723	1.14745	0.693971	0.907374	1.19062	1.26842	0.899613	0.613361	0.748217	0.792155	0.949582	0.801925	0.538983	0.898511	0.938148
XP_001121011.2;XP_006561132.1	1.37269	0	0	0	0	0	0	0	0	0	0	0	0	0	0	0	0.175304	0	0	2.57659	0	0	0	0	0	0	0	0
XP_001121022.1	1.47624	0.883826	1.03396	1.46197	1.45538	1.68455	1.4728	1.24338	2.69696	1.32589	1.60945	1.12	0.827516	0.825882	1.40754	1.35877	0	1.39534	1.0195	1.41585	0.973297	2.07522	1.34985	0.932191	0.915534	1.57192	0.891107	1.51494
XP_001121076.4	1.5656	1.51084	0.208126	2.19909	1.2164	1.62354	1.03581	3.31805	1.03504	1.67336	1.39628	0.651851	0.947749	1.52652	1.5229	1.62445	0.484805	1.72275	2.03222	1.24301	1.49367	1.31871	0.809086	1.4232	1.04682	1.53802	1.38617	0.874102
XP_001121092.2	1.42434	1.49192	0.77762	1.12646	1.10906	1.48886	0.858749	2.63507	0.890813	0.614396	1.0625	0.887348	1.00631	0.979082	0.895103	2.74348	4.58818	0.893954	1.2506	0.989368	2.2172	1.47607	0.91712	0.828393	0.888267	1.78049	1.09235	1.01988
XP_001121093.2;XP_006565461.1	0	0	0	0	0	0	0	27.5382	0	0	0	0	0	0	0.744363	0	0	0	0	0	0	0	0	0	0	413.92	0	0
XP_001121126.2	0	1.23535	0	0	1.29015	0	0.762749	0	1.42411	0	0.619176	0	0	1.22282	0.255786	0	0	0.827878	0.630048	0.81545	0	0	0	0.877361	0.830094	0	1.72865	1.78827
XP_001121155.2	1.13796	1.34028	1.20994	0.766431	1.14003	0.81934	0.8414	0.964656	0.971303	1.60642	0.961205	0.92953	0.990451	0.952348	0.760355	1.213	8.26621	1.31465	1.15475	1.06201	1.42784	1.4316	0.776212	0.849681	1.07531	1.26827	1.17884	0.987859
XP_001121159.1	0	1.7091	0.779213	1.45894	0.569172	0.884466	0.871554	2.46504	0.375212	0	0.912166	0.919549	0.872453	2.07717	1.39629	1.02252	0	1.24338	2.44698	0	1.1003	0	0	1.30314	0	0.826165	1.02356	0.597863
XP_001121176.1	0.985614	1.20897	0.992335	1.05746	1.06213	1.13708	0.977331	1.60619	0.777431	1.41263	1.18957	0.852657	1.02663	0.830195	1.32405	1.21848	0	1.05288	0.964141	0.951844	1.50901	9.60809	1.54928	1.14971	0.855997	5.49472	1.32858	1.12052
XP_001121180.1;XP_006571159.1;XP_006571158.1	1.41341	1.83433	0.967112	1.19536	0.925748	1.48492	0.633439	2.28981	0.760766	0	0.63438	0.805603	0.689279	0.982066	1.13282	1.55448	0.839357	0.71822	0	0.858009	2.95828	1.41322	3.09392	0.793343	0.755693	1.06701	1.40282	0.494659
XP_001121189.3	1.23301	1.07958	1.07078	1.19244	1.15531	0.815976	1.2017	0.782411	0.885177	0.85417	0.794568	1.18566	0.766021	1.59824	0.858584	0.664719	0.584673	1.44465	1.09408	1.16693	0.777743	0.715477	1.26759	1.24208	1.02516	0.787688	1.03104	1.27678
XP_001121190.3	1.20572	1.4069	1.05453	1.50197	1.16091	1.42262	0.970524	1.46916	1.29004	1.64512	1.25134	1.2735	0.965969	1.48443	1.16937	1.77931	2.87044	1.16323	1.28127	1.39804	1.51195	1.82248	0.970236	0.853357	0.763291	1.10457	0.804709	1.04128
XP_001121212.2;XP_006570447.1;XP_003251537.1	1.47762	0.942043	0.501191	1.3884	0.817979	0.60523	0.852672	1.55947	0.689537	1.10967	0.374997	0.799805	1.31393	0.910142	0.87016	0.682671	0.364447	0.880978	0.699559	1.51691	0.709577	0.403105	2.06869	0.510567	0.608008	0	0.62721	0.922602
XP_001121218.1	1.4017	0	1.21623	0.961667	1.12861	1.13348	1.26934	1.10865	1.0905	0	1.34855	0.911243	1.04102	0.930587	1.45266	1.30501	0	1.10321	1.07327	0	0	0	1.01769	0	0.811274	0.947036	0	1.0083
XP_001121241.3	1.41572	3.11084	0	0.901646	0.076577	0.887063	0.297027	1.34156	0.508128	0	0	0.419086	0	0	1.00133	0	0	0.807452	0.782541	0	0	0.706023	0	0	1.24621	0.987599	0	0
XP_001121250.4	1.15406	1.11024	1.04255	1.05574	1.01211	1.27892	0.941115	1.7901	0.899571	2.41498	0.984962	0.817435	0.870066	0.930915	0.861246	1.56243	2.92282	0.84288	0.978056	1.02223	1.50224	1.24789	1.06142	1.05305	0.915982	1.21808	1.06045	0.999089
XP_001121254.2;XP_016766680.1	5.39151	0	0.36036	0.930486	0.768451	1.43012	0.921914	0	0.460973	0	1.91494	0.41205	0.794059	0.320816	3.95743	0	20.5662	3.02797	3.57536	1.50699	17.3895	0.565551	0.428246	0	0.831637	1.81614	0.23123	0
XP_001121255.1	1.39629	1.12796	1.33985	1.65849	0.926724	1.16179	0.960205	1.27805	1.57758	1.35072	1.48927	1.05868	1.03087	6.20578	1.24988	1.01809	0	0	1.14276	1.08458	0.974739	1.24745	1.8637	1.04762	0.684627	0.930551	0	1.02574
XP_001121268.2	2.16141	3.19681	0.782772	2.63307	0.535982	0.976637	1.06811	1.31682	0	0.718856	1.44448	0.933718	1.01754	0	1.18028	0.703645	1.71173	0.895892	2.71115	1.38776	1.57724	1.08152	1.36374	1.11131	0.60958	1.04431	2.13157	0.803354
XP_001121269.2	1.08575	1.25056	0.886035	0.880561	1.26761	1.14923	1.03517	1.00629	0.813134	0.770148	0.989964	1.30493	0.918931	1.55374	0.759187	0.817932	0.429565	1.41482	1.13388	0.762771	0.944716	0.750319	1.21581	0.998773	1.2928	0.715315	1.23466	0.900842
XP_001121282.3	1.21129	1.21419	1.37696	1.64546	1.04255	0.969068	0.854909	0.95402	1.21958	1.27947	0.982824	1.65584	1.57399	0.700931	1.09283	1.0654	0	1.47658	0.873352	1.2878	1.30503	0.367743	0	1.34537	1.33496	1.68695	0.183893	7.36827
XP_001121323.1	1.90881	1.62272	0.941883	0.809487	0.936016	1.11059	1.00463	3.12578	1.52933	0	1.03564	1.38854	1.02218	1.36109	0.904005	2.12588	1.73474	1.04836	1.34128	1.03895	1.60021	1.66669	0.941116	0.84786	0.931481	1.71399	1.1342	1.00578
XP_001121331.2	0.860461	1.18129	1.21197	0.81798	0.91765	1.20523	1.18657	0.877907	1.213	1.26587	0.734982	1.01881	1.37271	0.862883	1.00733	0.798793	0.686711	0.795381	0.936858	0.885191	0.772611	0.881192	1.08573	0.895831	1.0367	1.11834	0.995815	1.13213
XP_001121333.2	0.828812	1.06659	1.13987	1.2691	3.2808	1.4155	1.08333	2.95863	1.91889	3.63096	0.84896	1.51245	0.443332	1.11034	0.469842	2.1645	3.87566	1.09583	1.06364	5.06932	0.961857	0.818432	0.896701	0.887857	0.968301	1.019	0.869189	1.60465
XP_001121344.2	0	0	0	0	0	0	0	0	0	0	0	0	0	0	0	0	0	0	0	0	0	0	0	0	0	0	0	0
XP_001121363.2	1.09621	2.25768	0	0	0	0	0.90717	0	0.734164	0	0.982337	0	0.907114	0	0	0.63151	0	0	1.56591	3.62057	0	0.720159	0	0.515015	0	0	0.676188	0
XP_001121371.2	0	3.79494	0.347196	1.24291	0.770647	1.01792	1.38827	2.1102	0	1.53456	1.08462	0.492688	0.396489	0	1.28705	3.38665	0	0.904015	1.31434	0.701534	0	0.948876	1.06588	1.1969	0.667207	0.731431	0.439116	0.725471
XP_001121383.2	1.30155	1.10938	1.10078	0.859563	0.880734	0.8652	1.11164	0.859158	1.25084	0.951031	1.4385	1.12198	0.912465	1.80448	0.810325	1.1088	1.1836	1.06303	1.06661	0.865847	0.579712	1.25064	0.967177	1.04401	1.11509	0.999239	1.0737	1.07065
XP_001121410.2	0.797181	0.728137	0	0	0.941785	0.571696	0	0.138195	0.766428	0.233339	1.09837	0	0	0	0	0	0	0.74306	0	0	0.790387	0.774759	0	0.977086	0.886402	0.415466	0	1.17586
XP_001121418.2	1.08725	1.32278	1.05079	1.32183	0.88557	0.894056	0.733141	0.847891	0	1.16651	1.36654	0.968899	0.922346	1.08301	1.07158	0.987092	2.03952	1.41247	1.06878	0	0.576477	0	0.937168	0.703825	1.03656	1.09935	0	0.929451
XP_001121481.1	1.44407	0.73285	0	1.63478	0.751716	0.736117	0.777496	1.00279	0.707068	1.19544	0	1.01381	1.03505	1.98881	0	0.977066	0	1.01799	1.05701	1.79207	1.72376	1.25394	0	0.898113	0.541271	0.551124	1.15618	0.514775
XP_001121483.3	1.08229	1.357	1.22055	1.39643	1.01233	1.0213	0.910725	0.894941	1.13858	1.49899	1.1018	1.0197	1.02768	0.937065	0.969717	1.41523	2.42993	1.09819	1.15935	1.01839	1.51715	0.944863	0.819415	1.07285	0.883351	1.28289	1.0533	0.897166
XP_001121491.2	1.11336	1.17163	0.940806	1.25358	0.717778	1.28218	0.850447	1.29233	0.96264	9.23817	1.08574	1.15164	1.03152	0.952276	1.02251	1.54707	6.99525	1.02563	1.06628	1.14477	1.26393	0.942781	1.00164	0.88582	0.851843	1.33525	1.59556	0.978374
XP_001121503.2	0	0	0	0	0.992954	0	1.4266	0	0	0	1.27537	0	0	0	2.1103	1.06801	0	1.06754	0	0	0.963845	0	0	0.923093	1.02431	5.27971	0	1.49996
XP_001121513.2	0.642368	0.979552	0.962517	0.85195	1.0308	0.990317	0.90193	1.20709	0.947565	4.12773	0.836658	0.839875	0.997575	0.941711	0.861516	1.04218	1.02631	1.03107	0.713415	0.910283	1.20878	0.952639	0.864927	0.724576	0.903657	1.06339	0.980064	1.02639
XP_001121522.1	0.956417	0.620824	1.13988	1.98507	0.479841	0.633988	0.513198	1.45982	0.607157	0.742704	0.686352	1.04581	0.917943	0.505673	0.776412	0.604338	0.541905	0.400888	0.483907	0.908152	0.641222	0.398484	2.112	0.654185	0.509204	0.996008	1.18897	0.752585
XP_001121525.2	0	0	0	0	0	0	0	0	0	0	0	0	0	0	0	0	0	0	0	0	0	0	0	0	0	0	0	0
XP_001121541.1	1.26936	1.87359	2.65538	2.31274	4.37011	0.813137	1.60083	0	0	0	0	5.24409	2.07525	0.335906	0.632113	1.74657	0	0.407853	2.09229	2.05441	0	2.01359	0	0.690483	1.07184	0	1.28518	0
XP_001121546.2	1.12051	1.37246	1.14253	1.00602	1.10121	1.39956	1.15931	3.29367	0.697927	2.90888	1.05931	0.889165	0.868142	1.31789	0.782001	1.00738	3.43355	0.839461	0.855289	1.34217	1.86397	1.15841	1.03554	1.27413	0.826635	0.950775	1.16832	1.14162
XP_001121552.2	1.49539	1.40935	0.84413	0.986946	1.33483	1.21342	1.03262	0.576523	0.794203	0.706365	0.646019	1.18843	0.731304	1.85299	0.707654	0.959757	0.769848	1.53485	0.98523	1.86037	1.73856	0.949674	0.71078	0.637951	1.17129	0.95823	1.09466	0.93558
XP_001121554.3	1.13305	1.19571	1.36231	1.00774	1.01771	1.10931	0.810637	1.45648	1.504	1.52561	1.1078	1.39886	1.08557	1.58242	1.07379	1.01758	26.8214	1.26161	1.54556	0.955906	1.6327	1.75744	0.883473	0.889073	1.54073	1.18655	1.07212	1.35847
XP_001121556.1	1.09276	0.822585	1.26416	0.612815	0.718165	0.630832	0.783575	1.09839	0	1.13435	1.25601	2.03328	1.0567	0	0.924793	0.971381	0	0.794737	0.921269	0	0.629977	0.817059	0	0.726702	0.928195	0	0.946612	0.936642
XP_001121565.2	1.6267	0.856027	1.0471	1.70953	2.22225	1.65769	1.64776	1.41542	1.37402	0	0.869794	0.836543	1.17015	1.56558	0.624769	1.04598	0	1.69756	2.56976	1.66383	2.15672	0.694328	0.32538	0.693289	0.626422	1.65687	0.554828	0.826427
XP_001121575.2	1.83559	0	0	0	0	1.3842	0.946387	0.0242818	0.0192062	0.450095	0.734336	0	0	0	0	0	0.019764	0	0.574179	0	0.0501616	0.902703	0.0480957	2.66691	0.522902	0.0963009	0	9.18685
XP_001121588.2	0	1.10264	1.29982	0.916004	1.00742	1.33055	1.5299	0.781008	1.41315	0	2.22081	1.22916	1.70793	1.0728	1.34837	1.42394	0	0.642491	1.21667	0.948055	0	0.630232	0.72912	1.23639	0.694737	1.54641	0	0.83955
XP_001121596.2	0.994675	1.58013	1.30047	0.536266	1.27972	0.767074	1.16651	0.820365	1.33114	0.862815	1.07084	1.52824	0.60915	0.776588	1.14469	0.713826	1.05498	0.900428	1.18146	0.585488	0.712323	0.855252	1.48792	0.328117	1.16836	0.567596	0.758079	0.909068
XP_001121600.2	1.46175	1.22854	0.655501	1.0737	1.28985	1.55202	2.76497	1.57775	2.00527	0.97994	1.03626	1.18737	0.982186	1.20455	0.612173	0.923567	0.970024	1.26982	0.967243	1.82417	0.845388	1.55912	1.07213	0.894965	1.14005	1.37577	0.850674	1.18498
XP_001121619.2	0.620785	0.728123	0.888838	1.08551	0.944836	0.780849	0.898416	0.924837	0.618669	0.705249	0.908716	0.693429	0.969438	1.21969	0.984665	0.600823	0.544091	1.11903	0.81171	0.687838	0.59289	0.613204	1.11393	1.19592	1.17066	0.795786	1.00927	0.94094
XP_001121625.2	0	2.37434	3.45448	6.39017	0	1.30798	3.20744	0	1.00944	0	0.25136	2.31854	2.41945	1.2126	1.23153	4.85742	5.38842	0.482645	3.0386	0	3.48333	1.05447	0.273533	0.924851	0.880575	5.58598	2.47288	0.391343
XP_001121644.3	0.652686	0.728981	0.689041	0.539038	1.2796	0.638628	1.05309	0.30332	0.718929	0.508496	1.43413	0.944846	0.855043	1.31562	0.936382	0.439808	0.0800148	0.923271	1.16692	0.872256	0.336341	0.650481	1.11397	0.84875	1.286	0.662825	1.44371	1.09478
XP_001121653.2	1.49039	1.6478	0.812377	0.809912	1.04679	1.26918	1.94169	1.46653	1.64593	5.10996	0.864402	1.7932	0.907215	1.17593	0.896696	0.811731	12.3691	0.885248	1.5491	1.00866	1.1285	1.10567	1.35254	1.37246	0.927512	1.6213	1.14436	0.942278
XP_001121654.1	1.06234	0.804122	0.830169	0.846762	0	1.16906	1.09478	0	0.595104	0.718149	1.30237	0.636813	0	1.13877	0.816559	1.2034	3.79759	0	1.17755	0.767577	0	0.653804	0	1.10616	0.689724	0.634947	0	0.782252
XP_001121657.1	0	0	0	0	0	0.837724	0	0	0	0	1.00296	0	0.65169	0	0	0	0.170298	1.5415	0	0.267326	0	2.36424	0	0.838102	0	0	0	0
XP_001121664.2	1.06891	0.962918	1.32185	0.664484	0.930289	0.888126	1.04691	1.18705	0.966487	2.0156	0.976226	1.1545	0.869201	0.928905	1.09665	1.42217	1.23948	1.11699	1.49817	0.763377	1.2865	1.11232	0.862058	1.04855	0.668123	1.71301	1.28406	0.612225
XP_001121698.2	1.72907	0.869219	0.824253	0.944614	1.03982	0.733418	0.484858	0	0.743856	0	0.810133	0.932007	0	1.70741	0.919217	0.704424	0	0.95581	1.8054	1.3331	1.60024	0.905837	0.436751	1.1724	1.03382	0.511735	0	0
XP_001121718.2	1.1448	0.603765	1.09736	1.72941	1.47195	2.01868	1.32844	0	0	1.71466	1.95488	3.32974	0	2.51129	2.05976	1.05087	0	0	0	2.64372	0.484233	1.07079	1.13353	0.612547	1.8351	0	1.35641	1.92638
XP_001121733.1	1.47741	0.990227	1.38805	2.11942	1.23647	0.904422	0.990119	2.65768	1.69184	1.71017	1.22648	1.45559	0.915829	1.01211	1.17178	1.17144	1.21353	0.767933	0.808392	1.70933	1.50834	1.59145	1.60124	0.990973	1.14434	1.39147	1.17771	1.1126
XP_001121746.2	1.0882	2.17497	0.8184	1.51787	1.51055	1.77426	0.911688	1.47723	1.77018	0	0.58119	1.39075	1.51029	0.472702	0.988197	2.37549	3.73284	0.746621	0.563945	1.27222	3.76268	1.07218	1.34333	1.04917	1.07975	2.99378	1.42677	1.24202
XP_001121747.1	0.930733	0.718051	1.04473	1.35031	0.953909	0.637954	0.731303	0.694449	0.719298	0.543845	0.735565	1.1393	1.05685	0.643032	0.804864	0.772279	0.29989	0.816308	0.633101	1.16226	0.772706	0.63429	1.17937	0.650052	1.00351	0.735928	1.24625	1.03514
XP_001121760.2	1.56088	0	0	0	0	0.376357	1.20084	0.185518	0	0	0.432698	0.315336	0.738994	0	0	0	0	0	0.260874	2.90254	0	0.562067	0	0	0.871284	0	0	1.05335
XP_001121781.3	0.959615	1.04324	0.768519	0.962868	1.24464	0.961315	1.35394	1.53179	0.580271	0.879956	0.823694	0.809268	0.622614	1.47673	1.14197	1.10233	0	1.0605	1.15134	1.17599	1.03393	1.12333	0.914358	1.45563	1.28017	0.919704	1.00806	0.7618
XP_001121803.1	1.07239	0.777175	1.13232	0.899223	0.911657	0.721968	1.01752	0.743616	0.887694	1.13978	1.28609	1.01094	0.887811	1.21957	0.980931	0.767032	0.704623	1.09592	1.32505	0.893642	0.836005	0.809287	0.759498	1.14799	0.929684	0.940412	1.60689	0.870099
XP_001121804.1;XP_016769125.1	1.15345	0.957332	0.964964	0.79459	1.07507	1.28674	1.0503	1.99144	1.02764	54.0944	0.775346	1.1765	0.927877	1.01748	0.955134	1.64846	0	1.02092	0.970844	1.33767	1.00416	1.0937	0.829934	0.930324	0.764628	1.04073	1.04511	1.19618
XP_001121809.2	0	1.1176	1.02304	1.53344	0.243178	0	0	0	0.914721	0.593289	1.17122	0	0	1.12647	0	1.2127	0.833067	1.00672	1.13045	0	0.856762	0	1.38298	0.512705	0	0.910024	0.388862	0.766919
XP_001121817.2	0.885853	1.06362	0.93674	0.996727	0.888049	0.635095	0.884672	0.634957	0.705045	0.997654	0.934007	0.864887	0.587687	1.13748	0	0.741181	0	0.796339	0.445067	1.03956	0.440848	0.454988	0	1.27458	0.585491	0.943473	1.27504	1.16741
XP_001121836.2	1.07278	0.985227	0.91644	1.14411	1.10196	0.711541	1.1715	0.85949	0.826274	1.18982	1.34677	0.77205	0.735436	1.44463	0.905812	0.728589	0	1.08095	0.95195	0.817882	0.572661	0.642853	0.784423	1.36675	0.98287	0.828981	1.09639	0.82938
XP_001121844.2	1.51849	1.17585	0.591084	0.761818	0.835613	0.784976	0.905912	0.752039	1.24903	0.694507	1.03415	1.0597	0.836206	1.61462	1.05722	1.08214	7.48865	0.993519	1.27908	0.972722	0.62013	0.857138	0.951741	0.628778	0.812202	0.684817	1.83528	0.971168
XP_001121853.2	0.891055	0.843189	1.01827	0.935412	1.08895	1.11911	0.979131	0.61553	0.695536	1.83005	1.04389	0.869614	0.985476	0.965761	0.953468	0.909693	0.569427	1.05858	1.09015	0.920931	1.06879	0.818417	0.84837	1.11766	0.867123	1.06556	0.876833	1.03285
XP_001121882.2	1.05765	0.58893	1.16477	2.42054	0.489465	0.837457	0.691361	1.01503	0.454816	0.633111	0.595145	0.55588	0.537575	0.515544	0.669399	0.55078	0.294537	0.529755	0.516563	1.0303	0.273884	0.671931	2.25366	0.958467	0.666299	0.761394	0.87859	0.887069
XP_001121896.2	1.65217	1.52925	0.72076	0.928225	0.632514	1.46014	3.40841	1.64197	2.20183	0	0.534652	0.318389	0	1.92003	0.482471	1.67966	0	0.362106	1.03587	0.753028	1.17947	2.88614	0.55882	1.14115	0.479566	0.839266	0	0.617455
XP_001121911.1	1.13477	1.22242	0.871601	0.910143	0.957944	0.990728	1.1882	1.10761	0.933577	1.59321	1.31294	1.1869	1.57098	1.00261	0.977348	1.31929	1.27812	0.925754	1.31155	1.14138	1.06512	0.922996	0.601539	1.09175	1.36154	1.37595	1.12199	1.36424
XP_001121924.1	0	0	0	0	0	0	0	0	0	0	0	0	0	0	0	0	0	0	0.318999	0	0.781195	0	0	0	0	0	0.357981	0
XP_001121942.2	0	1.2429	3.13802	10.9323	0	0.579966	0	0	1.38029	0	0	0	3.19217	0.210378	0.548611	23.8253	0	0.395845	0	0	0	0	0.165188	0.895643	0.156615	2.35302	0	0
XP_001121946.2	0.844807	0.33794	1.76811	2.3118	0	1.59478	0.766839	0.457978	0.665802	0.358932	0.782229	1.21815	0.800582	0	0	0.541061	0	1.41021	0.742049	1.06485	1.1478	0.483296	0.641707	1.1013	1.16581	1.34938	0.893075	1.12184
XP_001121961.1	3.21655	2.06138	0.72137	0	2.72556	1.49672	2.20063	5.12319	0.678223	0.404067	0	1.218	1.43346	0.386181	0.751136	3.0937	2.12403	0.21028	2.77394	3.85122	0	2.24823	0	0.665011	0.424932	2.50149	1.77349	0
XP_001121969.2	1.37482	0	0	0.542442	0.736493	1.55638	1.09751	1.78585	0	0	1.23693	1.40163	0.61336	0	1.45639	2.17283	0	0.707006	1.3399	1.08283	0.797416	0.918795	0.825089	0.752985	0.844213	0	0.820013	0.855872
XP_001121985.1	0	0	0	0	0	0	0	0	0	0	0	0	0	0	0	0	0	0	0	0	0	0	0	0	0.622527	0	1.18662	0
XP_001121997.2;XP_006562405.1	3.62292	0	0	0.218615	0.243684	0.268404	0	0	2.97108	0.124915	0	0	0	0	0.243797	0.524629	0.0758816	1.54934	2.69913	0.504355	0.174712	0	1.32936	0	0	0.21566	0	0.296566
XP_001122025.2;XP_006566252.1	0.735214	0.854158	0.688062	1.17203	0.744104	0.824271	0.764804	1.02071	1.09724	0.7818	0.860289	0.864045	0.877605	1.38963	0.833514	0.9909	0.240171	0.857639	1.26867	0.644083	0.609533	1.02115	0.953377	1.10197	1.05696	0.932164	1.08333	0.676957
XP_001122030.2	1.20792	0	0	1.13558	1.0139	1.56591	0.854332	0	0	0	0.630177	0	0.979845	0	0.945213	0	0.659436	1.27997	1.02663	1.20203	1.36011	0.730792	1.03786	0	0.743847	0	0	0.996244
XP_001122049.2	1.44372	1.49753	0.949687	2.64701	0.710993	1.39859	1.50032	0.165075	0.783458	1.08147	1.07893	0.924827	0.868427	2.53686	1.60578	1.10812	0	0.974855	2.72723	0	1.28541	0.945847	1.37349	1.2281	1.04638	0.662513	1.43627	1.10552
XP_001122051.1	1.92079	0	0	1.51226	1.00367	1.13624	0.677798	0.609095	1.29317	0	0.830414	0.925809	0.959746	0	1.26055	1.60513	0	1.38013	1.04749	1.49059	1.24144	1.06684	0.759824	0.989871	1.01427	1.54099	1.01092	1.07154
XP_001122059.2	0	0	0	0	0	0	0	0	0	0	0	0	0	0	0.707448	0	0	0	0.735963	0	0.251695	0	0	0	0	0	0	0
XP_001122061.3	1.62345	1.24607	1.386	1.1573	1.79818	2.44949	2.2395	0.980621	0.589735	1.03424	0.653194	1.24095	0.773604	1.15489	0.662008	0.758644	1.11966	2.34534	1.42317	0.990209	1.76118	1.61695	0.608	0.934656	0.767242	0.957703	1.04259	0.848155
XP_001122074.3	1.39902	1.0107	0.732164	1.31618	1.15323	0.732256	0.795491	1.87737	0	0.889673	0	0.951488	0	1.32068	0	1.05884	0	0	0	0.791267	0.80611	0	0.846044	0	0	0	0	0
XP_001122081.1	1.03952	0.957869	0.930843	0.694159	0.802056	1.03614	0.917821	1.1791	1.02738	0.740751	0.886129	1.36733	0.836129	0.952701	0.85518	1.01591	1.39251	0.836817	1.09891	0.823812	1.03795	0.80033	0.857661	0.71558	0.869916	1.12215	1.04593	0.904662
XP_001122083.2	0.884836	1.06339	1.0111	0.924418	0.948521	1.0887	0.805194	1.15281	1.06465	1.63407	1.16253	1.22471	0.998103	1.14452	0.977133	1.32538	0.829672	1.20392	1.01079	0.871073	0.681456	1.08261	0.877499	1.01833	0.924221	1.18509	0.913396	1.25134
XP_001122093.2	1.2207	1.63303	1.18298	1.02533	0.814101	1.50938	1.65238	3.76557	1.24216	0	1.13276	0.983348	0.773835	1.63599	0.872462	2.07535	1.38572	0.888052	1.12136	2.9872	2.21854	1.6783	0.474182	0.677041	1.37111	0.995906	1.97658	1.07241
XP_001122097.3	1.70973	1.04656	0.883311	0.850787	0.765983	1.10371	0.927633	1.22199	1.59744	0.825174	1.08831	1.03829	0.868695	0.752357	1.53087	1.66087	1.27798	0.692151	0.767689	1.00177	0.686839	0.861029	0.646757	0.528958	0.910298	1.33782	0.828234	0.722349
XP_001122102.2	1.59913	3.34839	0.573685	1.1251	0.946333	0.952423	0.966153	1.02794	0.857332	1.03367	1.02231	1.12844	1.40669	0	0.875702	1.41942	0	1.27111	0.93932	0	0.551746	1.42139	0.634204	0.782398	0.590239	1.1608	1.28343	0.761413
XP_001122107.2;XP_003250813.1	2.54334	1.20669	0.54123	1.5453	1.90984	2.11054	1.93844	0.7316	0.988972	0.889228	1.07597	0.921974	0.943526	0.951801	0.6875	0.621094	0.280893	0.523474	0.689556	1.07329	0.934737	0.554929	0.934863	0.951575	1.22116	1.64626	0.805771	0.900558
XP_001122155.2	1.79167	1.01415	1.23446	1.08471	0.863789	1.53211	1.07249	1.47841	1.09309	0	1.45393	1.9117	0.914929	0.504717	1.08881	1.1238	5.46581	1.00591	2.52556	1.40121	2.26806	2.51561	1.07898	0.18853	0.703425	0.982234	1.21934	1.21826
XP_001122174.1	1.08238	1.12373	1.09654	1.47278	1.03386	1.31982	0.928168	1.6311	0.825805	1.22758	1.08793	0.882186	1.29844	1.08202	1.18064	1.67461	2.49476	1.04356	1.00027	1.09189	1.90085	1.22866	0.997382	1.29479	0.87942	1.06555	1.32016	1.18951
XP_001122212.1	1.90416	0.84196	0	0.861871	1.22363	0	1.00333	0	0	0	0.726175	0.99336	0.892672	0	0.96355	0	0	0	1.34091	0.91108	0	0.603486	0.50207	0.56394	0.672638	0	0.857397	0.685073
XP_001122218.1	0.533763	0.523924	0.879693	1.22364	0.744968	0.603852	1.20614	0.332888	0.525185	0.369942	1.44162	0.741585	0.548978	1.62712	0.627142	0.276563	0.167937	1.3638	1.18616	1.31839	0.400843	0.422711	0.674379	1.7508	1.07804	0.618188	0.803262	0.782782
XP_001122227.1	0.26751	0.636765	0.616752	0.910652	0.976463	0.675465	0.727062	0.342412	0.628858	0.980353	0.993622	0.95669	1.30932	0.432513	1.13685	0.980821	0.690277	1.11603	0.990717	1.04028	1.30813	0.756458	0.808196	1.34201	0.696354	0.983238	0.691262	0.661177
XP_001122230.1	1.30863	0.451566	0.697494	1.06467	0.8933	0.473582	0.731987	0.784508	0.574271	0.651175	0.737829	0.630789	0.425233	0.493416	0.534945	0.370464	0	0.569201	0.604339	0.711084	0.835388	0.563351	1.38058	0.656134	0.32742	0.593087	0.740597	0.696692
XP_001122256.1	0.564821	0.588937	0.904276	1.12752	0.596647	1.30822	1.14443	0.995115	0.727401	0	1.20003	0.951248	1.08733	1.08156	1.05762	1.19951	0.273719	0.885447	1.00954	0.880226	1.93313	1.22546	0.863559	1.07795	0.791732	0.898687	1.53722	0.587536
XP_001122306.2	1.25979	1.05563	1.39896	0.415711	0.724695	0.705251	0.891874	0.557368	1.16406	1.08497	1.6597	1.52054	1.31837	1.43976	1.21682	0.728535	0.658971	0.700162	1.12853	0.888333	0.293829	0.777957	2.25706	0.854191	1.35608	0.712138	1.37071	1.09757
XP_001122322.2	0	1.47623	0.779709	0.795308	0.656969	0.574579	0.820753	1.05365	0	0	0	0.821422	0.689862	1.31368	0.947721	0	0	0	0.810459	1.45761	0.8777	0	0	0.723421	1.12385	0.747937	0	0.779743
XP_001122341.1	0.532491	0.725183	1.31067	0.720086	1.16925	1.19417	0.797837	0.636893	0.856418	0.892978	0.881813	0.735951	1.02822	0.724802	0.758225	0.639435	0.34589	1.22473	0.565155	1.13678	0.660766	0.878083	1.47844	1.00129	1.6292	0.877691	1.2675	1.36031
XP_001122344.1	1.02806	2.63425	1.39864	1.24911	2.13867	2.76859	0.797027	1.86531	0.901231	1.08237	0.965263	0.692244	1.24046	1.76207	0.761078	0	0	1.15388	0.934908	1.79983	1.60815	1.52666	1.43885	0.419997	1.41591	2.04732	1.2171	1.23494
XP_001122374.2;XP_006562154.1	0	0	0.752648	0	0	0.733576	0	0	0	0	2.57441	0	0	0.67431	0	1.85046	0	0	3.31759	1.44757	2.14539	1.34935	0	0	0	0	1.36417	1.59713
XP_001122379.3	0.947542	1.00081	0.942799	0.801652	0.593385	1.21338	1.05557	0.861342	0.802669	0.766837	1.26	0.631031	0.921256	1.41407	1.13949	0.615873	0.358655	1.33051	1.28388	0.81207	0.574796	0.793146	1.17956	1.21236	1.25854	0.806997	1.00662	1.30222
XP_001122385.3;XP_016772822.2	0.954043	1.23719	0.139663	1.03799	1.0085	0.57888	1.13626	0.680767	0.549595	0.542491	1.29399	0.841313	1.31875	2.92396	0	0.607992	0.282602	0.862982	1.9573	0.90586	0.37621	0.902198	1.14367	1.13078	0.783254	0.55969	0.642748	0.949713
XP_001122387.2	1.55977	0.818254	0.591368	1.69337	0.537291	0	1.82902	1.18063	0	10.2878	3.01633	0.634752	1.30474	0.736164	0.865533	2.04304	0.351589	0.772034	1.5472	0.346663	2.18545	0	1.66449	0.628741	1.39399	1.36223	0.663706	0.434619
XP_001122401.3	0.896928	0.728525	1.03338	0.542178	0.883342	0.641638	1.01427	0.457859	1.0006	0.489285	0.807932	1.18608	0.782366	1.07921	1.13976	0.611434	0.376806	1.20405	0.827452	0.835308	0.582462	0.918044	0.975641	0.705497	1.09419	0.611569	1.11959	0.790282
XP_001122434.2	1.55648	1.04015	0.878244	1.30708	0.187044	0.473483	0.91531	3.84717	0	0.847815	1.32568	3.75089	0.67276	1.05258	1.11354	1.87928	1.53396	0.607592	1.04298	1.13505	0.826146	0.759634	0	0.776714	0.164323	0	1.02753	0.6415
XP_001122452.2	1.45436	1.17237	0.961864	1.03437	1.46549	0.658323	2.35809	1.93869	0.565224	1.13799	1.03143	0.506698	0.852736	1.14004	0.282802	0.400689	0.594993	1.23086	1.49282	1.25809	0.383429	1.02955	1.2882	1.31491	1.31524	1.62316	0.672027	1.10527
XP_001122457.2;XP_006571829.1	1.6724	1.30909	1.11848	1.25771	1.11115	1.48323	0.912699	2.1433	0.906028	11.1347	0.86309	0.871547	1.03443	0.625173	1.11884	2.47006	42.8111	0.85289	1.09753	0.947396	3.12463	1.44247	1.00405	0.876863	0.744719	1.21316	0.96517	0.826777
XP_001122465.1	0	0.666356	0.594432	0	0	0.742293	2.98318	0	0.221279	1.15027	0.888666	0.33506	0.484872	0	0.7692	0	0	0	0	0	0.93478	0	0.819569	2.83062	0.788574	0	1.13006	0.75293
XP_001122467.1	1.57278	1.31633	1.11254	1.9137	0.678622	0.815763	0.58527	1.64432	0.526388	1.24975	1.11068	0.629963	0.697107	0.754487	0	0.819372	0	0.656859	0.992255	0	0.821998	0.536921	1.71036	1.37826	0.931912	0.826755	1.01595	0.867979
XP_001122470.3;XP_006561848.2;XP_016769592.2;XP_006561846.2;XP_006561847.2	44.8592	2.26078	0.189481	8.44842	0	0	0	9.80398	0.884067	0	0	0	0.630724	0	0.976209	0	0	0	0.327071	0	0.406117	0	0.682319	1.14626	0	1.46829	0.83752	0
XP_001122476.1	0	1.98738	0.952853	0.917819	1.10881	1.28315	0.585637	0	1.14782	1.66922	1.41559	0.613643	0.905549	1.66232	1.0663	1.47551	1.05117	0	0	0.802976	1.24969	0	0.678762	0.999384	0.69499	1.2978	1.15795	0.937581
XP_001122504.1	0.952899	0.536045	1.11788	1.08709	0	0.631537	0.847903	0.688012	0.689635	0.802031	0.71178	0.585672	1.13046	1.11423	0.34305	0.727446	1.58853	0.695033	1.06106	0	0.559214	0.537239	0.708738	0.554123	0.589285	0.983315	1.17729	0.707317
XP_001122506.2	0	0	0	0.791428	0	0	0	1.11697	0	0	0	0	0	0	0	0	1.14186	0.482771	0	0.701623	0.703561	0	0	0.800302	0	1.12012	0	1.26507
XP_001122510.2	1.13574	0	0	0	1.93389	1.00779	1.92607	1.75359	1.0299	1.85845	1.60858	0.866245	1.4601	1.43549	0.909556	1.65073	0	1.17901	1.73044	0.814697	1.96254	1.24867	1.05296	1.45517	1.2129	1.41583	1.52558	1.18606
XP_001122533.3	1.76001	1.48518	0	0	0	0.682468	2.41927	0	0	0.201708	0	0.352822	0	0	1.01399	0	0	0	0	1.08614	0.805514	0	0	0	0	0.677818	0	0
XP_001122551.2;XP_006568376.1;XP_006568377.1	1.09821	0.892883	1.71102	0.785198	1.10971	1.17994	0.916724	1.08489	2.11563	0.951481	1.08137	1.79714	1.02727	0.759407	0.887815	1.41677	1.89164	0.87277	0.860541	0.998305	0.926404	2.11741	1.25831	0.500836	1.03259	1.0517	1.22153	1.20465
XP_001122583.4	1.00477	1.55287	1.50882	0.921569	1.17398	1.02495	0.8832	1.13596	1.2203	1.08348	1.21972	1.23347	0.94787	0.724558	1.23351	1.31311	16.2125	1.36161	1.10069	1.22974	1.04959	1.03816	1.34593	1.08242	0.830073	1.53406	0.757525	1.03794
XP_001122585.3	1.48344	1.40318	1.00222	1.2931	0.999667	1.09611	0.945357	1.28855	0.994835	1.09835	1.29841	0.845966	0.774011	1.38419	1.06393	1.18717	0.844114	0.740991	1.35203	1.12225	1.12543	1.19904	0.951676	0.899596	0.778297	0.924093	1.05127	0.862126
XP_001122586.2	1.00763	0.365383	0.569393	0.782525	1.1437	0	0.638888	0.41773	1.48023	2.4478	0.840163	0.902835	1.01932	0.178599	0.97641	1.25892	0.81677	0	0.822343	0.70162	0.635863	0.670295	0.800418	0.703894	0	1.82438	0	1.0853
XP_001122678.3	0	1.27691	0.764224	0.934725	0.743764	1.11875	0	1.83813	1.41807	0.655541	0	2.16348	0.382548	1.08883	0.899333	0.983698	0	1.18678	0	5.35855	1.74074	0	0.622617	1.02108	0.897796	1.19358	0.709378	0.938901
XP_001122696.1	0	0	0	0	0	0	0	0	0	0	0	0	0	0	0	0	0	0	0	0	0	0	0	0	0	0	0	0
XP_001122722.2	1.14614	1.28837	0.754674	0.968415	0.880473	1.02564	0.856351	1.7031	1.094	2.80377	1.0173	0.988666	0.965338	0.838828	0.948304	1.7525	10.3474	0.954693	0.907384	0.967134	1.48346	1.5739	0.972429	0.894625	0.887788	1.12123	0.99872	0.951714
XP_001122724.2	3.0195	2.52997	0.307157	0.582342	1.44707	0.419643	0.67421	0	0.832697	0	0.47223	1.80478	1.4262	0.65056	2.10376	2.37582	0	2.28571	3.00068	0.885055	4.6439	2.25286	0.706704	1.32222	0	2.40695	0.787254	0
XP_001122734.2	0	0	0	1.29003	1.04634	0.588058	0	0	0	0.923088	0	0	0	0.65407	1.33133	0	0	0	0	0.87945	0.72958	0	0.654042	0	0	0	0	0
XP_001122740.5	1.2744	1.71293	1.28708	0.806352	1.11775	1.14198	0.918923	1.42557	1.11013	1.2711	0.940663	1.43698	1.46283	0.515053	0.964462	1.08254	1.02103	0.869088	0.89689	0.878142	1.07018	1.23711	1.47632	0.923846	0.990268	0.839312	0.932711	1.26928
XP_001122741.2	2.67358	2.98024	0.629168	1.12645	0.816193	0.950494	1.04244	2.22193	0.791599	0	1.28948	1.16008	2.08943	1.40611	1.72558	3.23145	152.539	1.24602	1.94385	1.03091	2.15167	1.25762	0.775375	1.02811	1.13651	1.39476	1.09571	1.06535
XP_001122788.1	0.969937	1.23456	1.01587	0.95407	0.753934	0.836447	0.789424	0.78154	0.674339	1.31088	1.03407	0.898404	1.009	1.01764	1.47797	0.85571	0.482319	0.872656	0.841451	1.13477	0.91613	0.889504	0.906489	1.23267	1.00589	1.03552	1.58815	0.937085
XP_001122795.2;XP_026300723.1	2.01387	1.58475	1.0928	1.76352	0.935341	0.89513	0.837191	1.87376	1.04278	0	0.987556	0.626685	0.999831	0.993925	1.05323	2.94701	0	0.839465	1.4694	0.630729	2.84997	1.31408	0.540139	0.762284	0.567771	1.01998	1.22758	0.833349
XP_001122836.3	1.27403	0.998309	1.06741	1.07094	0.929155	2.0069	1.14032	2.04263	1.2402	1.88945	1.07848	1.03587	1.04246	1.40428	0.580125	1.37688	1.42787	1.023	1.42979	1.00073	2.07695	1.47042	0.81141	1.0774	0.864723	1.23882	1.25135	0.844699
XP_001122854.1;XP_006572341.1;XP_006572340.1;XP_006572339.1	1.11641	1.08427	0.520112	1.01905	0.92384	1.08251	1.04699	1.04732	1.13786	0.594902	1.03218	0.953772	1.0567	1.26239	1.00047	0.836866	0.631239	0.875535	0.891136	0.909967	0.407505	0.91187	1.0658	0.840894	0.925266	0.785482	1.18013	1.02438
XP_001122885.3	1.28964	2.85672	0.897512	1.56597	0.90531	2.14096	0.99488	2.63317	1.51097	0.957594	1.14968	1.08037	1.05313	1.54386	1.40638	1.83121	0	0.891664	1.36303	0.729784	1.87204	1.97624	1.02457	1.13637	1.18715	1.21632	0.808622	1.23705
XP_001122939.2	1.75924	1.39897	0.616468	0.576146	0.813854	1.11244	0.938515	2.00122	2.65677	1.09158	1.08322	1.07291	1.19199	1.54211	0.770811	1.86504	2.73368	0.766075	1.54043	0.945232	2.13183	2.45243	0.585635	0.825431	0.919383	1.10277	1.18148	1.55367
XP_001122944.1;XP_026299412.1	0.889508	1.00156	0.97781	0	1.7528	1.49631	1.96687	0	0.944496	0	1.34135	0.851241	1.20111	1.44113	1.03075	0.492573	0.34299	0	1.03873	1.26909	0.905811	1.00106	1.09663	0	1.04299	1.04371	1.41615	2.06304
XP_001122959.1;XP_006559216.1	1.1717	1.34587	0.964859	1.03524	1.11258	1.25899	0.827328	3.90621	1.36804	1.63258	0.895972	1.00634	1.43323	0.726575	1.17172	1.76421	1.7593	0.710711	0.809962	1.20359	1.25345	1.53303	1.13112	0.565245	0.804779	0.864687	1.24581	1.06318
XP_001122971.2	1.13367	0.929431	1.26772	1.18833	1.61659	0.997383	1.22212	1.08523	0.749501	0.875566	1.4335	0.832899	0.933571	1.13458	1.38479	0.708981	0.376626	0.89681	0.877718	0.652415	0.672118	0.863578	0.780365	1.09937	0.93004	0.909889	1.26144	1.01144
XP_001122972.1	5.21627	0.778794	0.350023	1.07132	0.898352	0.918997	0.878452	0.757335	0.701153	1.12042	1.19169	1.32816	1.13093	0	1.32668	0.902111	0	1.01418	1.15597	1.02326	1.14401	1.25817	0.777114	0.881475	0.872911	0.884736	1.33166	1.01242
XP_001122973.2	1.06132	0.977616	0.74135	0.674125	1.23836	1.68317	1.25241	1.95217	1.01231	1.88184	1.07443	1.15473	1.1001	0.394238	0.97366	1.35593	2.03267	1.02681	0.772587	1.10857	1.34326	1.46369	1.15074	0.805258	0.922228	1.3658	1.06772	0.920895
XP_001122985.1	0.971842	1.06855	1.28625	0.972126	0.897218	0.954664	0.906913	1.19859	0.840841	0.829843	1.00363	0.739849	1.09165	1.17385	1.17174	0.899257	0.484455	0.941808	0.84217	1.07381	1.24609	1.0586	1.23425	1.07183	1.25571	0.818835	1.13318	1.17027
XP_001122987.4	0	1.46047	0.505336	0.201587	0.839305	1.14442	0	1.11063	0.93856	0.798981	0	0.793605	0.959503	0	0	0	0	0	0	0.459595	0	0.594327	0	1.16522	0	0.831037	0	0
XP_001123009.1;XP_006564300.1	0.872201	1.04429	1.41013	1.84044	1.59309	1.10527	0.969786	1.14393	0.852773	0.939098	0.80343	1.17365	1.33698	0.76686	0.954405	1.64778	1.20544	1.27805	0	1.1451	1.23056	1.29498	0.855494	0.597198	1.77641	1.00067	0.675505	0.856208
XP_001123155.2;XP_006558105.1	0.931206	0.809839	0.960914	0.94514	0.856111	1.0306	0.719033	1.17572	1.02048	1.50378	0.81486	1.09776	0.999905	0.637398	0.841497	0.914161	1.02322	0.711738	0.702851	0.817822	0.954587	0.968582	0.84759	0.655299	0.924934	0.966132	1.04606	0.934168
XP_001123179.2	1.54747	1.15057	1.41679	1.70487	1.18185	1.56156	1.03435	0.74741	0.747449	0.956701	0.883208	0.743815	0.909942	0.936081	0.637762	0.524522	1.12626	0.994467	0.49032	1.13042	0.763651	0.546816	0.854782	2.12035	1.82182	0.927571	0.904364	1.09238
XP_001123277.1	0.675615	1.25438	1.09493	1.01163	0.805131	0.983229	1.64587	1.21253	0.842114	0	1.36991	1.0936	0	0.811997	1.23868	1.29204	1.59485	1.03331	1.33124	0.869906	1.97151	0.970397	0	1.21505	1.59876	1.02643	1.54347	1.38945
XP_001123307.2	1.16005	0.836146	1.00203	0.841979	0.795162	0.973139	0.915386	0.574618	0.815043	1.15972	1.15124	1.22276	0.981313	0.780763	1.20946	1.00639	0.913468	1.0649	1.08822	1.08897	0.788848	1.4022	0.757924	1.01687	0.881925	1.13372	1.22247	0.816683
XP_001123353.2	1.30389	1.06917	0.873787	1.07469	0.927602	0.76569	1.06899	0.845021	0.497646	1.00608	0.855508	0.852056	0.956929	1.20266	0.992166	0.995542	1.64178	1.17122	1.13197	0.973992	1.00292	0.661007	0.9147	1.68339	1.04261	1.2469	0.948031	0.816832
XP_003249082.2	0.751246	0	0	0	0.67646	1.73561	0.944322	0	0	0	0.816638	0	1.16534	0	0.916525	1.8027	0	0.667309	0.973249	1.97777	1.43385	1.79681	1.73588	0	0.925097	0	0	1.09086
XP_003249083.2	0.842914	1.29915	1.19735	0.772231	1.082	1.1721	0.955806	1.59973	1.02383	9.51928	0.916377	1.13298	1.03197	0.962649	1.05678	1.22194	1.89179	0.936216	0.763536	0.999524	0.735845	1.44306	1.02818	0.747214	1.06285	1.15145	0.938888	0.9162
XP_003249094.2;XP_003249093.2;XP_006557394.2	0	0	0	0	0.571273	0.912819	0	0	0	0.0417403	1.59598	0	0	0	0	0	0	0	0	0	0	0	0	0	0	0	0	0
XP_003249097.1;XP_006557405.1	0.931249	0	0	0.795467	0	0.637758	0	0	0.909373	0	1.14664	1.65375	0.81025	0.655402	0	1.90416	0	0.729379	0	0	1.45487	0.258409	0	1.15579	0.661482	1.88016	0.874853	0.904056
XP_003249119.1	0	0	1.56945	1.99705	0.648001	0	0	0	0.230243	0	2.26932	0	1.0758	4.09383	0	1.42055	0.576184	0.901326	1.70856	0	1.40784	0	0	0.627204	1.39725	1.55714	0	0
XP_003249130.2	1.50312	1.01928	0.815387	0.930336	0.918797	1.24073	0.886008	2.20358	0.857158	0	0.853239	1.59009	1.88096	0.677382	0.426482	3.36874	0	0.792002	1.55756	0.938818	2.23014	2.14069	1.13084	1.12233	0.503334	1.2292	1.01805	0.678181
XP_003249139.1	0.872416	0.773036	1.07598	1.0368	0.89494	0.981613	0.92134	0.72954	1.08928	0.976347	1.14118	1.28774	0.765655	1.23053	0.892587	0.667355	0.329679	1.07997	1.06308	1.31831	0.642978	0.841834	0.92132	0.749979	0.999658	0.684139	0.954447	0.932774
XP_003249153.1	1.31792	1.4986	0.836542	1.07271	0.867988	1.1704	0.766021	2.2365	0.993239	0	1.25432	1.33722	0.748895	0	1.01135	1.30451	2.09276	0.650374	1.30353	0.928605	1.55897	1.38579	0.622262	0.950928	0.640231	1.12355	0.742996	0.990241
XP_003249198.1	0.918656	2.15636	0.864125	1.25437	0.762135	1.13875	0.968981	4.41463	1.10041	0	1.14669	0.810553	1.02859	1.22755	1.28682	1.11295	2.1036	0.490662	0.677105	0.435984	0.849421	1.72222	0.690314	0.82869	1.08675	1.21868	0.720206	1.2612
XP_003249221.1	1.48856	0.962969	1.2543	0.785251	0.826283	1.21069	0.920724	1.14025	1.60151	0	1.15501	1.84999	1.24663	0.768281	1.25782	3.9906	0	0.978583	0.718663	0.837661	1.4985	1.27597	1.03369	0.855777	0.672575	1.5722	1.08171	1.1164
XP_003249249.1	1.73468	1.27126	0.995391	1.29585	1.183	0.90472	0.797417	2.16156	0	0	1.02717	0.588884	0	0.983819	1.68821	2.1202	0	0.751271	0.788866	1.09291	1.42779	0.555504	0.973871	1.11047	1.09652	1.04072	1.32172	0.941332
XP_003249259.2	1.17243	0.931763	0.752592	1.0599	1.06746	0.834353	0.830809	1.11047	2.50147	0.956713	1.21384	1.97162	0.831561	0.795111	0.697606	0.868361	0.414433	1.16985	0.850889	1.64177	0.555211	0.782403	2.24154	0.838679	1.11753	0.31416	2.06324	1.12781
XP_003249262.1	1.19012	1.05513	1.08149	1.04732	1.1002	0.723803	1.22934	0.609169	0.96276	0.857473	1.38239	1.06528	0.843024	0.986082	0.926837	0.58699	0.944097	1.379	1.19117	0.825882	0.697015	0.731378	0.871113	0.95407	1.03599	0.739904	1.42916	1.26764
XP_003249289.2	0.71223	0.753596	0.442106	0.492216	0.579459	0.490854	0.645046	0.540787	0.400652	0.603079	0.787099	0.384492	0.583681	0.918192	0.807837	0.753799	0.243541	0.874452	0.721519	0.752188	0.715688	0.76145	0.883898	1.55026	0.934806	0.703736	0.714384	1.03181
XP_003249300.1	1.1524	0.900694	1.05346	1.18274	1.17895	0.89282	0.952945	1.29979	0.843542	0.720091	1.06791	0.830021	0.823481	1.13963	1.14615	0.946304	0.815847	1.07772	0.91845	0.904248	0.90491	0.749941	0.92112	1.05838	1.17173	0.895435	0.948897	0.769726
XP_003249302.2	0	0	0	2.27527	1.69393	0	0.724642	0.253557	0.828646	0.447047	0.607	0.527683	0.3263	1.01561	2.00845	1.67431	0	0	1.17229	0	1.53182	0.977446	0	0	0	1.00897	0	0
XP_003249313.1	0.991994	0.664141	0.97036	1.33388	1.42508	1.44313	0.76409	1.34354	0.659549	5.73035	0	2.82835	1.09705	1.14429	1.08099	0	0	1.114	1.18695	0.732829	0.444673	1.37406	0.915786	1.07963	0.733338	1.32222	0.887642	0.817419
XP_003249325.1	1.12142	0.794247	1.15311	0.964614	0.929969	1.18949	0.7746	2.42855	1.25227	1.71319	1.07861	0.998306	1.04214	1.61419	0.92198	1.62032	0.878138	0.81053	0.681527	0.527684	1.83236	1.07383	1.09366	0.964303	0.762351	1.16182	1.26537	0.888621
XP_003249357.1	1.0842	0.953449	1.18786	0.701701	0.842371	1.11699	0.878521	0.344608	1.02844	0.930271	1.11936	1.01455	0.805346	1.13622	0.857082	0.791653	0.912653	1.20815	1.61047	0.694334	0.801681	0.949643	0.961817	1.15973	1.3173	1.05686	1.62078	0.851172
XP_003249361.1;XP_003249360.1	0.744974	0.678818	0	0	0	0.792849	0.302792	0	0	2.14239	0.508215	0	0	0.217403	0.775706	0.914133	0	0.547097	0	1.3622	0.43042	0.595142	0	0.411466	1.12975	0	0.597928	1.08235
XP_003249362.1	4.42613	0.368565	0.111079	0.428574	1.53257	0.47676	0.048977	0	0.0486331	0	0	1.03012	2.91607	0.177796	6.49166	42.6229	0	3.03242	2.29079	1.40721	0	14.3634	0.182934	4.73215	0.165199	2.40805	2.32649	0.0455649
XP_003249380.1	0.656351	1.34374	1.01878	1.06878	0.777703	0.997147	2.62659	0.81157	0.812926	2.75497	1.56773	0.743721	1.21082	1.82874	1.26008	0.798455	2.47753	2.11097	2.27147	0.863662	1.41453	0.882471	0.896819	1.0741	1.49859	1.052	0.921186	1.15026
XP_003249381.1	1.32752	1.904	0	0	0.738931	1.73179	0	0	1.40448	1.32372	2.10448	1.07541	0	0	1.28935	1.63767	6.95547	1.44822	0.869507	1.54288	1.33879	0.84138	0	1.24841	0.745831	2.30508	0	0.660699
XP_003249382.1	0.826807	0.755244	1.1734	0.865932	0.862459	0.970599	0.874449	0.903404	0.885368	0.919013	1.02683	0.951987	0.886225	1.0761	0.902007	0.787775	0.554777	0.863501	0.849375	0.887808	0.746273	0.827203	1.24968	0.991114	1.00008	0.659495	0.910151	0.85928
XP_003249386.1	0.439036	0.799476	0.760288	0.855848	0.683655	1.24636	0	0	1.34804	0	0.794054	0	1.00205	0.276747	0.708244	0.868109	0	0.95287	0	1.75164	0.70131	0.560093	1.22693	1.13272	1.05104	2.09332	1.00624	0.553843
XP_003249400.1	0	0	0	0	0	0	0	0	0	0.158375	0	0	0	0	0	0	0	0	0	0	0	0	0	0	0	0	0	0
XP_003249403.1	0	1.03079	0	0	0	2.16031	4.24688	0	0	0	0.900739	0	1.33843	0	0.619006	1.0274	0.433144	0	1.23366	0	0	0.984118	0	0	0	0	0	1.53391
XP_003249419.1;XP_623820.2	1.12424	1.45483	0.782708	0.670443	1.26725	1.09146	0.981662	1.86138	1.05572	2.36547	0.813349	0.905199	0.577391	1.2155	1.17891	1.74623	0.508645	0.980639	1.02877	0.9037	1.52684	1.13605	1.12647	0.90333	1.41005	0.947204	2.52796	2.01971
XP_003249441.1	1.37812	1.44792	1.534	1.15918	1.14479	0	0	1.57004	0.948464	2.10843	0.805855	0.826741	1.87676	0.843937	0.688967	0	1.90317	0	0.572934	1.79417	1.26443	0.909159	0.961924	0.722766	0.646922	0.6913	0	0.899077
XP_003249446.3	0	0	0	0	0	0	0	0	1.33296	0.6213	0	0	0	0	0	0	0	0	0	0	0	0	0	0	0	0	0	0
XP_003249447.1;XP_006559196.1	1.13065	1.11795	0.760342	1.48447	1.26647	0.957661	1.40562	0.886798	0.685418	1.12321	1.25521	0.791454	0.98292	1.29158	1.23122	1.19264	1.15635	0.866551	1.19946	1.29362	0.978894	1.01198	0.721557	1.3702	0.960609	0.957657	1.18628	0.864532
XP_003249451.1	1.2483	0.773777	0.851817	1.00966	0.926652	1.11057	0.873129	1.209	1.19213	0.917798	1.166	1.21139	0.843355	1.11007	0.904794	1.17792	3.03051	1.10835	1.12474	0.83172	0.971966	1.12306	0.903906	0.820475	0.835637	1.02122	0.993029	0.92616
XP_003249455.1;XP_006559239.1	0.758059	0	0	0.567403	0.859759	1.04714	0.900993	0	2.66568	0	1.00137	0	0.846838	0.560778	0.930039	0.676988	1.13678	0.58627	0.912069	0.746697	0.722259	0.604059	1.71818	0.878399	0.783435	0	0.760258	0.43111
XP_003249456.1	1.18287	0.865391	1.10562	1.06604	0.693128	1.2744	1.13634	1.32434	0.849986	0.899324	1.16567	0.719211	0.640258	1.53344	0.842335	1.08332	3.31736	0.87868	1.13476	0.720724	0.798392	0.863617	0.804701	0.816873	1.06742	0.757448	1.01037	0.893627
XP_003249459.1	0.950721	0	4.26606	0.814883	0.349958	0.346127	0.500555	0	0.586024	2.12283	1.1867	0.794521	1.06645	1.13481	1.41227	1.3755	1.34442	0.485077	0.504837	0	0.984641	0.929929	2.06712	1.09874	0.511369	0.910059	1.59863	0.921392
XP_003249472.1	0.866001	0.736875	0.978804	0.849687	1.21404	0.903859	1.35954	0.852662	0.882473	0.864862	1.1561	1.22384	0.866047	1.3699	0.845814	0.459962	0.49081	1.1112	0.87671	0.932413	0.619272	0.76895	0.973831	0.972135	1.34996	1.14108	1.10099	1.23781
XP_003249476.1	0	0	0	0	0	0	0	0	0	0.295267	0	0	0	0	0	0	0	0	0	0	0	0	0	0.160844	0	0	0	0
XP_003249499.1;XP_003249498.1	0.897841	1.20184	0.711953	0.910073	1.06244	1.01571	1.1789	1.89182	0.933335	1.49273	1.08993	1.03126	0.970058	1.17128	1.25021	0.809827	1.30257	0.809027	0.807363	0.994694	0.692715	1.09695	0.730519	0.763782	0.841353	0.692762	1.15842	1.00023
XP_003249515.1	2.0703	2.9305	1.41305	1.17096	1.84866	1.3492	1.02614	1.10221	1.68245	1.12705	1.00529	1.28862	0.960735	1.41571	1.04597	2.17983	0	0.612404	0.801801	1.02629	1.57884	3.15042	1.3045	0.376064	0.624619	1.63832	0.869399	1.25637
XP_003249525.1;XP_026298148.1	0.507484	1.0404	1.04174	2.64279	0	0	0	0.328528	1.10979	0.381188	0	1.69896	0.295465	0.457461	1.1865	0	49.4456	0.270428	0.978763	0	0.484301	0.147829	0	0.938379	0	0.556501	0	1.00375
XP_003249531.1	1.05656	1.14154	1.149	0.956912	1.14909	0.852333	0.739551	0.85973	1.24514	0.604949	0.892839	1.45895	1.13238	0.779793	0.928331	0.742392	0.600456	1.15165	0.73604	1.21828	0.464932	1.14478	1.03976	0.534261	1.00742	0.648204	0.980555	1.13064
XP_003249557.1	1.40519	0.976204	1.32762	1.39933	0.826623	1.33597	1.06063	1.86815	0.745985	1.83496	1.06744	0.848266	1.08524	0.978869	0.962596	1.47047	4.39869	0.935156	1.18967	0.990344	1.76902	1.39665	1.23322	1.23849	0.936539	1.42183	1.25117	1.02504
XP_003249561.2	0.700085	1.01854	1.16459	0.979594	1.44658	0.784613	0.801291	0.585399	0.926635	0.577579	0.889356	0.835187	1.10954	1.0287	0.952421	1.29771	0.483146	1.3804	1.07966	1.45179	0.913596	0.594691	1.57773	1.04551	0.497031	1.01137	0.964457	1.04513
XP_003249576.2	1.2607	0	0	0	0.587798	0	0.791632	0	0	0	1.12248	0	0.889638	0	1.03226	1.0952	0	0.966477	0	1.59306	0	0.956097	0	0.933598	0.864096	0	0	0
XP_003249581.1	1.1335	1.09834	1.16026	1.28438	0.993875	0.81841	0.767825	2.18143	0.933676	0.772966	0.952508	1.67011	0.920435	1.00307	0.903311	1.30317	4.5981	0.614076	1.51726	1.14469	1.40486	0.88339	0.976406	1.20625	0.83462	0.58999	0.88773	0.894841
XP_003249593.1	0	0.740189	0	0.852285	0	0	0	0.441077	0	0	0	0	1.36238	0	0	0.688391	0.803276	0.47148	0.968889	0	0.860288	0.711849	0.878428	1.14866	0	0.852035	0	0.592809
XP_003249595.1	1.18081	0.72412	2.04961	0.99128	1.24638	1.09371	0.608749	3.4609	0.907367	0	0.935146	0.934431	1.02449	1.25118	1.17948	1.65212	0	0.998026	0.815063	1.12219	1.93646	1.2534	0.964801	0.890572	0.980008	0.813421	1.19921	0.869481
XP_003249613.1	0.785841	0.384738	0	0.22211	1.10364	1.46972	0.616264	0	1.28392	0	0.746899	0	1.05159	0.454313	0.852125	0.751085	0	0.752936	0.622433	0.620405	2.02269	0.955196	1.08112	0.365952	0.942318	1.60591	0.786455	1.18288
XP_003249660.1	2.37345	0	2.06476	0	1.02845	1.13231	0	0	0	0	1.32033	0.813307	0	0	1.61673	2.46963	0	1.34832	0	0.750073	0	2.50802	1.09324	0	1.17141	0	0.726721	0
XP_003249690.1;XP_001121066.2;XP_006560499.1	0	0	2.79586	0	0	0	0	1.69773	0	0.228447	0	0	0	0	0	0	0	2.25114	0	0	12.2418	0	0.319165	2.39696	0	0	0	0
XP_003249693.1	0.925971	0.591958	1.14799	1.1696	1.03502	1.80746	1.13586	3.77614	1.14936	0	0.986686	0.926027	0.994462	1.10413	0.998065	2.42097	0.750519	0.774441	1.2613	1.01536	1.02366	1.07731	0.923337	0.720327	0.859887	1.10816	1.05786	0.935394
XP_003249699.1	1.0916	1.94823	0.828545	1.32636	0.85961	0.858653	0.846036	0.18842	0	0	1.20594	1.27548	0.50993	1.55717	0.914474	1.8987	3.62387	0.969697	1.02379	0.996158	1.28945	1.68377	0.551958	0	0.961446	0	0.960107	1.09733
XP_003249712.1;XP_001123191.1	0	0	0	0	0	0	0	0	0	0	0	0	0	0	0	0	0	0	0	0	0	0	0	0	0	0	0	0
XP_003249755.1	0	1.17727	0	0	0.902209	0.96935	0	0	0	0	0	1.18102	0	0	0	0.562426	0	0.380226	0	1.25912	0	0	0	0	0.462285	0	0	0.799093
XP_003249779.1	1.07239	0.9928	0.999587	1.2832	0.818479	0.883418	0.711551	1.059	0.88776	0.563263	0.780795	0.832372	1.20815	0.951309	1.23034	1.3068	0.808045	0.772043	0.953694	0.852649	1.17488	0.478135	1.40445	0.842784	0.794048	0.638573	0.969573	0.870376
XP_003249784.1	1.14197	1.10214	1.01699	1.0989	1.02034	1.05998	0.934585	1.49279	1.06073	1.31713	1.10912	1.02843	1.04123	1.11178	0.933582	1.22767	3.35737	0.897976	1.15085	0.957341	1.27161	1.20887	1.02969	0.965154	0.956652	1.06041	1.18174	1.10898
XP_003249825.2	0.990137	1.67375	0.668885	0.849095	1.06927	1.00697	1.12617	1.40177	0.59472	1.50065	1.52981	1.02782	1.09382	1.61128	1.03314	1.44781	224.723	0.896175	1.48438	0.641048	1.14306	0.836548	0.833016	0.655935	1.13324	0.860739	0.736738	0.764735
XP_003249843.1;XP_003249842.1	3.94159	0	0	0	0	0	0	0	1.54912	0	0	0.477707	0	2.67298	0	0	6.77024	0	0	0	0	0	0	0	0	2.35044	0	0
XP_003249854.1;XP_006561429.1;XP_006561428.1	1.09318	1.3127	1.90153	0.949753	3.0223	1.77907	0.84666	0	1.25064	1.07422	1.51758	1.35761	1.33231	0.998723	1.00792	1.31243	2.07791	1.60415	0.321537	0.554721	3.35005	2.60891	2.79983	0.238801	1.99042	1.34439	2.77338	0.314698
XP_003249879.2	1.88362	0.812569	1.18148	1.38026	0.789688	5.19377	0.871143	1.1648	1.18847	0.679219	0.989923	0.420763	1.30001	2.1937	1.65912	0.752566	1.82529	0.71295	1.18545	0.59595	0.659694	0.371097	0.446865	0.868112	1.4953	0.678279	0.688184	1.07088
XP_003249880.3	2.40235	1.88576	0.691275	1.35708	0.710844	1.23251	1.58959	1.47631	0.905725	0.844252	1.33132	1.14003	0.957255	1.56196	1.12733	2.10838	7.1308	0.956482	1.54821	0.921804	1.55751	1.71845	0.885115	1.2748	1.1031	1.09538	1.09771	1.51185
XP_003249906.1	1.05733	1.13891	1.4284	0.834617	1.1512	1.12412	0.961193	1.34345	1.24262	1.16308	0.988145	1.31344	1.02056	1.16114	1.04225	1.15237	2.41585	1.06789	1.05384	0.93305	1.32863	1.11497	0.899966	1.12627	0.9652	1.0729	0.981534	1.0616
XP_003249914.1	0	2.21708	0.841812	1.42204	1.4536	0	0	0	0	0	0	0	0	0.635359	0	0	7.17482	0	0.989226	0.646071	0	0	0	0	0	0	1.63971	0
XP_003249917.1;XP_006561750.1;XP_016769539.1	0.797085	0	0	0	1.14134	1.68223	0	0	0	0.45701	0.862509	0	0	0	0.690253	1.16409	0	1.72577	0	0	1.38009	9.50174	0.759602	0	0	0	0	1.14961
XP_003249944.1	0	1.47329	0.06157	1.30412	0.66669	0.711678	0	0	0	0	0	1.04792	3.86621	0.0858526	2.91749	3.94306	0	1.77778	3.49637	1.48805	7.03739	0.381734	0.303556	0.90762	0	7.68583	0.245666	0
XP_003249946.2	1.85339	1.34772	0.870948	3.54182	0	0.76767	0.828394	0.905959	1.00418	0	1.21473	1.07703	0	1.56235	1.347	0.77621	0.278117	1.96878	1.43555	1.31276	0.731137	0	0.528282	1.09723	0.71885	0.666839	0.555255	0.815621
XP_003249988.1	1.33906	1.81933	0.95563	1.38216	1.10493	1.29214	1.03507	2.01754	0.910541	1.91141	1.01716	0.914386	0.896382	0	1.07324	1.73461	2.42163	1.24213	1.43663	1.13322	1.76559	1.11998	0.886584	0.995531	1.0518	1.14172	1.69524	0.910658
XP_003250009.1	1.00952	1.19502	0.993111	0.687162	0.963428	0.829067	1.72335	1.35362	1.1487	2.26311	1.62688	1.73091	0.849224	1.08597	0.774063	1.29712	0	0.968409	1.13693	1.12325	0.791808	2.16984	0.780878	0.495913	1.76218	0.666968	1.16787	1.37605
XP_003250023.2	0.455222	0.43537	0.9309	0.751331	0.860561	0.45289	1.37665	0.400802	0.720844	0.84355	0	1.49388	0.691741	0.55375	0.528808	0.186053	0.175582	0.73843	0.37687	1.33291	0.349347	0.380584	1.16815	0.51739	0.641875	1.75977	0.254744	2.05288
XP_003250051.2	0.809043	1.77727	0	1.27016	1.16937	1.51573	0	0	0	0	0.386149	0	0.543742	0.652189	0.652275	0	0	0.992078	0	1.02433	0.688077	0.622311	1.22931	0	0.84454	1.38902	0	1.80258
XP_003250074.1;XP_016769773.1	1.11019	1.31848	1.00684	2.447	1.0548	1.12078	0.916709	1.65258	0.544061	1.20592	1.05894	1.05135	0.792026	1.54178	0.916444	1.25085	0.92544	0.869896	1.28426	1.12012	1.31865	0.854529	0.875059	0.900429	0.851106	2.62238	1.03284	1.21031
XP_003250076.3	1.13196	1.22773	0.876567	1.08609	1.08387	0.86873	0.957508	0.970641	0.943892	1.51661	0.9919	1.07876	1.87437	0.823529	1.04167	0	1.46649	1.22692	0.797972	0.998319	1.9188	1.17323	0.628051	1.16022	0.668434	0.967717	1.11649	0.842782
XP_003250077.1	0.455367	1.44036	1.27263	0.620181	0.777986	1.00347	1.17794	1.02137	1.17289	0.65349	1.13069	1.46839	0.992233	0.77566	0.74728	1.0353	0.850281	1.06984	0.764192	1.42358	1.80488	1.07511	0.90913	0.86179	1.72461	1.06533	1.38309	0.866616
XP_003250092.1	0	0.648287	1.61029	0.811166	3.00361	1.84302	0.976353	2.65147	2.9428	0.839813	1.02677	0.683708	0	4.79117	0.897832	1.09817	0	0	1.0648	1.44577	0	1.11607	1.25662	1.4517	2.17378	1.25963	1.10321	1.57858
XP_003250093.1	0.936755	0.705942	0.862486	1.08259	1.86372	0.997998	0.888239	0.55979	0.768867	0.748218	1.40224	0.768662	1.16177	0.778047	0.992542	0.768669	0.302008	0.830097	0.854813	1.05644	0.995361	0.487164	0.901385	2.05153	1.27475	0.891349	0.756401	0.817888
XP_003250108.1	1.08515	1.09983	0.980924	0.855696	0.388223	0.73281	1.57355	1.94664	1.13831	0.390127	1.18027	1.22345	1.4352	0.921302	0.786234	0.616239	0.334035	0.700293	0.960928	0.800711	0.733804	1.50155	0.661204	4.49715	1.20264	0.68573	3.84821	1.45384
XP_003250133.2	0	0.693338	1.11069	0.936095	1.00753	0.310248	0	0.253803	0.933882	0	0.983712	0.740315	1.25302	0.755992	0.558392	0.466972	0	0	0.501216	1.48962	0.366	0	1.17656	0.902913	1.50119	0.667697	0.861507	0
XP_003250139.1	3.86837	2.16292	0.827935	0.787762	1.11221	1.53105	0	5.4102	0.278241	0	0	1.72034	2.67304	0.56785	0	4.64588	15.1514	5.38783	1.42352	0.981732	4.70731	3.71073	0.884938	0	0.640401	2.90032	3.34308	0.644675
XP_003250159.1	0	0	1.1822	1.48836	1.25519	0.852406	1.37112	1.43923	0	0.987154	1.36314	1.07872	1.30752	1.11101	0.547356	0.561513	0.746352	0.689661	1.14852	2.04811	0.976235	1.30616	1.07975	1.04839	1.29513	1.3103	0	1.776
XP_003250169.1;XP_016770024.1	0.69586	0.758331	1.02449	0.75359	1.06951	0.848993	1.01538	1.0517	1.54994	0.891979	1.16611	0.943577	0.702889	2.11555	1.11251	1.00587	0.768406	0.854896	0.630418	0.939	0.5674	0.6799	0.864259	0.938756	1.22142	0.713597	1.06562	0.762935
XP_003250216.1;XP_026300866.1	1.07717	0	0	0	0	0.714191	0	0	0	0	1.32688	0	0	1.01994	0.554713	0.852734	2.12161	0.593471	0.714369	0	1.4239	0	0.797858	0	0	0	0	1.37503
XP_003250263.2	0.534131	0.421906	0.881927	0.374765	0.565789	0.502081	0.723691	0.415091	1.5017	0.461577	0.468267	1.0569	0.940412	0.303077	1.12435	0.256323	0.169805	0.509954	0.433316	1.06445	0.695965	0.250314	0.536152	0.733857	1.34873	0.558288	0.795106	0.82123
XP_003250264.2	0.851473	0.74497	1.19102	0.976255	1.14427	0.473723	0.672661	0.460196	0.893106	0.790982	0.810816	1.03886	1.8402	0.48759	1.07762	0.560307	0.830259	0.727205	0.857116	0.817339	0.845497	0.438121	0.656797	1.29473	1.05742	0.69468	0.896782	0.972402
XP_003250270.2	0.862084	0.902688	1.27293	1.11384	1.01689	0.810716	1.04198	0.899829	1.02186	0.846439	1.00709	0.850731	0.950806	1.32203	1.17673	0.663473	0.816161	1.17194	1.00321	0.938834	0.631439	0.829534	1.10229	0.940736	1.23075	0.794381	1.02187	0.954138
XP_003250277.1	1.27857	1.57194	1.71517	1.01718	0.939937	1.59766	1.08944	1.50341	1.66651	1.05034	0.95047	1.05069	1.17091	1.2177	1.04555	1.58031	0	0.980179	0.805339	0.954646	1.18969	1.35619	1.22075	1.03203	1.12973	1.17729	1.18068	1.06492
XP_003250301.2	0.953323	1.72976	0.805378	1.0918	0.637806	0.975596	0.801661	8.94423	1.49228	0	1.99665	0.860371	0.728509	1.49398	0.743808	0.694523	1.0137	0.973892	1.33013	0.212492	0.341415	8.20234	6.07366	0.747924	1.58586	1.09475	1.681	1.78979
XP_003250305.2;XP_394058.6	1.08401	0.896175	0.977401	0.845622	0.801556	1.02962	0.793082	0.885163	1.05983	0.758827	0.904448	1.11035	1.01517	0.819207	1.04368	1.03642	0.715561	0.89363	0.949036	0.852316	1.11334	1.03123	1.09418	1.01964	0.854293	1.09711	1.00068	1.05693
XP_003250308.1	1.71731	1.34221	0.779264	0.631379	1.01755	0.317148	0.269582	15.3681	0.990144	0.860911	1.36067	0.887671	0.685817	1.46517	1.12628	1.72518	2.4016	1.07524	1.35289	0.843777	1.40838	1.36388	0.89615	0.397995	0.531172	1.50585	1.8536	0.110996
XP_003250338.1	0.594045	0.936115	1.11359	0.591916	0.602849	0.555069	1.22852	1.06461	0.655883	1.05195	1.0301	0.44589	0.865896	2.09912	0.779835	0.343022	0.247608	1.18519	1.09272	0.471604	0.281261	0.189202	0.674306	0.810153	1.18628	0.648611	0.73967	0.782508
XP_003250340.3	0.846526	0.892968	1.15899	0.967562	1.03545	1.11148	0.979056	1.01585	0.982426	1.05701	1.18581	0.976149	1.14275	0.917386	1.07127	1.15785	0.633192	1.16877	0.854287	1.07079	1.00887	1.0476	0.986098	1.26738	1.12114	1.09137	1.25857	1.29295
XP_003250346.1	0.45494	1.29247	3.11224	1.29344	0.554035	0	0.496318	0.687638	0.571264	1.02708	1.2058	0.686064	0.883248	0.804802	1.28286	0.37697	0.206169	0.708213	0.663028	1.23917	0.904142	0.735492	2.10383	1.56859	0.80363	1.16191	0	0.956786
XP_003250351.1;XP_006563907.1	0	0	0	0	0	0	0	0	0	0	0	0	0	0	0	0	0	0	0	0	0	0	0	0	0	0	0	0
XP_003250365.2	1.99175	0.987086	2.09159	0.563581	1.33689	1.55207	0.817756	1.76246	1.19647	1.22989	0.870767	1.33349	0.912599	0.870135	1.08378	1.09934	3.204	1.4392	0.985484	1.48265	0.611245	1.20962	1.22593	0.782663	1.44707	0.793015	0.812628	1.27692
XP_003250371.3;XP_006564075.2;XP_006564076.2	0.972729	1.03291	0.716445	0.725296	1.00106	1.56331	0.921345	1.67434	1.34129	56.5943	1.60879	1.29445	2.9539	0.325713	0.949124	5.67069	3.40517	0.43605	0.901974	2.04257	7.53257	1.10386	1.38209	0.839147	0.7073	1.94585	0.917248	0.688541
XP_003250386.3	0.938523	0.990175	0.705577	1.00473	1.21615	1.02349	2.54429	0.74969	1.36774	1.12055	0.898075	0.961753	0.778185	1.23694	0.78645	0.714974	2.89093	1.22401	0.988514	1.61439	0.616409	0.724702	1.20259	0.860558	0.998349	1.45417	0.673472	0.832021
XP_003250392.2	1.24486	1.45357	0.819438	1.64805	1.28804	1.40439	2.04183	1.34134	1.32249	1.45042	1.12756	0.845634	1.02296	1.29534	0.987956	1.34479	2.51831	1.05756	0.996462	1.12976	1.0112	0.861641	0.960456	1.0292	1.17212	1.40856	0.824313	0.877508
XP_003250408.1	0.482299	12.4604	0.439684	0.605089	0.866908	0.820068	1.35817	1.26117	1.49374	1.12434	0.699939	0.991224	1.24327	0.851802	1.00759	1.59466	0.927114	0.693169	0.937715	2.32964	0.405789	4.37144	1.96331	1.16478	1.24291	5.17514	1.44004	2.63791
XP_003250415.1	2.52712	0.570517	1.51861	1.32456	0	1.38649	0	1.25386	1.15112	0	1.61096	1.50746	1.2107	0	1.05721	1.75399	0	1.01288	2.20256	0	0	2.18971	0	1.33021	0	0.816506	1.7007	1.20528
XP_003250432.3	1.24605	1.10087	1.18299	0.961815	0.806692	0.719861	0.998403	0.663452	0.841495	0.969001	1.16134	0.815152	1.17238	1.41331	1.11655	0.946496	0.873161	1.29336	1.05912	0.916775	0.897901	0.618849	1.06113	1.26855	0.934562	0.843763	1.15987	0.965063
XP_003250450.1	1.36522	1.2097	0.666218	0.966713	0	0.527921	0	0.799532	0.733436	0	1.23221	0.872092	0	1.21155	0.957905	0.815583	1.58061	0.902248	1.25241	1.09534	0.797343	0.858648	0	0.956476	0	0.620679	0.862065	0
XP_003250452.1	1.42829	0.998402	0.732769	0.984551	0.899532	0.144386	1.05531	1.01916	1.12718	0	1.00922	0.79293	1.29012	0.649399	1.65928	1.88275	3.34876	0.886739	2.63484	0.564457	2.02541	1.11559	0.88295	0.974136	0.548269	0.956245	0.55958	0.362617
XP_003250467.2	0.403762	1.48813	2.26223	0.0383356	1.4279	21.0414	0.417178	0.755031	24.4392	0.0180707	2.8563	1.24983	10.2354	0.801222	5.12138	0.0779978	0.552851	0.526702	0.262456	0.927666	0.208827	0.963188	6.49247	0.386896	0.579088	0.670689	1.27048	13.438
XP_003250472.2	1.62556	1.02266	1.7877	0.759978	0.763131	1.03227	0.822093	0.676364	1.31745	0.909697	1.11751	1.23942	0.971355	1.29863	0.877751	0.892883	0.56112	1.09599	0.952119	0.727388	0.729229	1.06709	1.38194	0.80363	1.24317	0.881986	1.27667	1.10765
XP_003250476.1	0	1.20868	0	0	1.4522	0.684899	0.848528	0	2.0974	0	0	1.63636	0.51576	0.889969	0.536702	1.36074	0	2.03284	0.983619	0.916891	2.71573	0.514544	1.7319	1.03001	0.853422	1.15141	0.623183	0.539771
XP_003250480.1	0	0	0	0	0	0	0	0	0	0	0	0	0	0	0	0	0	0	0	0	0	0	0	0	0	0	0	0
XP_003250481.1	0.880154	0.994105	1.61438	1.60036	1.24549	1.01139	0.76352	1.15669	0.772264	0.834702	1.03938	0.696635	0.708306	1.15081	0.952893	0.840486	0.681854	0.838739	0.842485	0.865991	0.871337	0.954927	0.92905	1.0098	1.01885	0.759292	0.920069	1.01764
XP_003250517.1	0	0.938936	0	0	0	0	0	0	0	0	0.705947	0	0	0	0	0.720688	0	0	0	0	0	0.687632	0	0.989728	0	0	0	0
XP_003250529.1;XP_624758.3	1.08162	0.907374	0.960109	1.0442	0.844269	1.17572	1.04409	1.31015	1.0253	1.39042	0.904464	1.0674	0.860837	1.02506	0.921103	0.976291	1.37906	0.839757	0.827376	0.997473	0.952383	0.806545	1.05305	0.932696	1.14088	0.853679	0.834586	0.904889
XP_003250531.1;XP_006564830.1;XP_006564833.1;XP_006564832.1;XP_006564831.1	1.30515	1.35332	1.27701	1.16879	1.48194	2.09491	1.06276	2.45172	1.70531	8.5963	0.961606	1.42121	1.21126	0.676478	1.20283	1.85238	16.2995	1.14528	1.4598	1.05755	1.73215	1.12837	1.08259	0.84945	0.957484	1.36507	1.09835	0.914922
XP_003250560.1	1.03169	0.751488	1.09518	0.835402	0.829283	1.05529	0.767313	1.97349	1.2185	0	1.18961	1.27817	1.03209	1.20168	0.651833	1.49163	0	0.818226	0.87946	0.978771	2.23881	1.34061	0.933445	0.765407	0.7905	1.02871	1.27267	1.24404
XP_003250590.3	1.29773	1.16127	1.02299	0.511213	0.976899	1.56514	1.13278	0.985716	1.18244	2.23466	0.908997	1.32526	0.876812	1.78192	1.03854	1.06088	0.89727	0.764193	0.731491	0.595948	1.14327	2.6474	0.775588	0.793737	0.744481	0.942508	0.961896	1.61829
XP_003250593.2	0.773477	0.824843	0	1.49838	1.009	0.840297	1.06678	0	1.42505	0.941454	1.36655	0	0.775876	0.834011	1.18643	0.63358	0	1.97943	0.531286	0	0.887038	0	0.923566	0.89634	0	0.959717	1.38207	1.1711
XP_003250596.1;XP_003250597.1	1.14065	1.267	0.970896	0.546048	0.633379	1.16249	0.676926	1.56774	1.05175	2.5518	1.02585	1.42793	1.30782	0.677889	1.00838	1.90633	1.93351	1.15179	0.924107	0.960097	1.25136	2.21399	1.10074	0.914757	0.994113	1.11357	1.74269	1.02775
XP_003250628.2;XP_006565450.2	0.823387	0.975378	0.812136	1.16085	0.986466	0.978118	0.92348	0.980441	0.889413	0.678007	1.16538	0.879559	0.900343	1.72377	0.922593	0.86622	0.793792	0.682805	0.922499	1.01735	1.0548	0.997268	0.898014	0.844324	0.998527	0.815506	1.26881	0.919805
XP_003250633.1;XP_392422.2;XP_003250634.1;XP_006565475.1	1.30047	1.33748	1.56982	0.474993	1.48086	1.22769	1.28123	0.997537	1.94483	1.21605	0.630781	2.75417	0.815187	1.73905	0.665531	0.924638	1.21718	0.800269	1.07465	1.28451	1.0352	0.707738	0.800875	0.271785	0.744902	0.439298	0.806272	1.35991
XP_003250648.1	1.684	1.06962	0.739243	1.57733	0	0.956434	1.56382	1.49245	0.887656	2.46872	1.24502	0.85608	1.22526	0.966945	0.956885	0.911478	0.667991	1.04517	1.36655	0	1.67848	0	1.00633	1.099	0.744821	1.28684	1.09412	0.825191
XP_003250682.1	0.917779	1.01147	1.09806	1.33173	1.04392	0.996145	0.917476	1.55618	0.76929	1.22945	0.957111	0.627094	0.965287	1.11788	1.00188	1.16576	1.39716	0.804084	1.04605	0.824026	1.27747	0.858528	1.05892	1.14004	1.08894	1.06983	0.993486	0.981867
XP_003250684.1	0	0	0	0	0	0	1.35224	0	1.06897	0	0	1.17746	0	4.66856	0	1.31856	0	1.02533	0	0	0	0	0	0	0	0.881105	0	0
XP_003250694.2	0	0	0	0	0	0	0	0	0	0	0	0	0	0	0	0	0	0	0	0	0	0	0	0	0	0	0	0
XP_003250702.1;XP_001123018.1;XP_003250703.1	0.971058	1.25811	1.01901	1.57233	0.907004	0.765304	0.707825	1.02419	0.803314	1.10444	0.774206	0.754175	0.976161	0.990968	1.0764	0.482353	0.579216	1.05788	0.744424	1.04773	1.09544	0.598285	1.30593	1.19162	0.940469	0.990945	1.1518	0.894844
XP_003250708.2	2.00882	1.11319	5.30817	10.9708	4.98768	0.72636	2.57408	9.16026	1.82421	0	0	0.700289	3.64407	0.329904	1.01945	1.4731	0	0.102453	0	0	0	1.79279	0.123577	0.633526	0.930375	3.69867	3.98743	0
XP_003250780.1	0.304435	1.74871	2.6818	0.30611	0.273751	0.675722	1.3042	0.286416	0	0.135453	2.279	0	1.05142	1.07254	1.95116	1.68954	0	0.388645	0	0	0	1.555	0	0	0	0.328086	1.08012	0
XP_003250800.2	0.881806	0.822716	0	0.716469	1.01387	1.42278	0.779881	1.4728	1.5693	0	0.866001	1.48878	0.991767	0.793737	1.00818	1.31389	0	0.874121	0.699978	0.719451	1.54419	0.925355	0	0.821856	0.934479	1.55366	1.26646	0.966982
XP_003250821.1	0	0	0	0	0	0	0	0.0375677	0	0.967411	0	0	0	0	0	0	0	0	0	0	0	0.744277	2.30711	0	0	0	0	0
XP_003250831.1	1.65094	0.841863	0.724642	1.11648	1.19595	1.24023	0.484836	1.25357	1.99872	2.38281	1.25989	1.39222	1.28293	1.02574	0.443317	1.36979	2.09272	0.929348	0.996101	0.964283	0.283297	1.11626	0.861381	1.00498	0.8986	0.926796	0.785936	1.44432
XP_003250866.2	0.951353	1.08784	1.09202	1.20247	1.0041	1.16711	0.921997	1.6054	1.24317	1.39895	1.25751	1.16414	1.10729	1.1368	1.07946	1.42122	1.29178	0.822477	0.838639	1.22807	1.1603	1.22783	1.20756	0.838171	1.01076	0.928618	1.43982	1.28597
XP_003250875.1;XP_016770771.1	1.36839	1.35412	1.22832	1.21134	1.07564	1.41869	1.038	2.37316	1.006	1.73075	1.28993	0.990235	1.2778	1.26643	1.10528	1.32574	9.17538	0.925471	0.983357	0.863553	1.29395	1.72717	1.15581	0.987934	1.0604	1.01841	1.52539	1.42233
XP_003250884.1	1.13736	1.03262	1.30299	0.825153	0.886411	1.1823	0.859045	1.78627	1.03599	1.80397	1.01344	1.15668	1.05386	1.05641	1.0013	1.32197	1.78468	0.851713	0.916316	0.828142	1.16574	0.942709	1.03388	0.87679	0.851075	1.23961	1.08618	0.946778
XP_003250928.2	0.951487	1.07563	1.16402	0.873002	1.08552	1.39874	0.999585	3.64127	1.25212	28.8688	0.904148	1.20154	1.10658	0.7595	0.92886	1.57042	3.78136	0.895273	0.865275	0.818982	1.66263	1.13111	1.00186	0.745931	1.06543	1.26229	1.01425	0.964366
XP_003250933.1	0	0	0	0.757449	0	1.32437	0	2.78336	0.943044	0.362877	0	0.513585	1.07446	0.611105	0	1.6741	0.500447	1.94403	0	0	0.848039	0	0.985718	0	0.608137	2.85495	0	0.954713
XP_003250941.2	0.960162	0.918148	0.303486	0.558191	0.584567	1.03147	0.531752	2.13485	1.40446	1.57926	0.452517	1.16863	1.05785	0.358026	0.674854	0.717149	0.3381	0.499897	0.541592	1.05451	0.960937	0.466042	0.640286	0.374025	0.886084	1.07211	0.975428	0.757234
XP_003250943.1	0.408263	0.341528	1.55262	0.570295	0.554814	0.611685	0.561552	1.05366	0.913083	0.410419	0.421596	0.906804	4.42052	0.296921	1.05641	0.311482	0	0.150995	0.115881	0.943213	0.661696	0.361383	0.682116	0.239216	0.493961	0.680812	0.167027	1.07837
XP_003251000.2	1.61596	1.54124	0.730443	1.49965	1.38528	1.57183	0.626319	2.98165	1.09446	0	0.372683	1.02422	1.20476	0.470639	1.14089	4.86461	0	1.0079	1.27335	1.21144	0	1.90067	0.579377	1.06195	0.455149	2.34871	1.25592	0.311225
XP_003251071.2	0.616779	0.785972	1.02967	1.02744	0.911855	0.921967	1.22826	1.1914	0.626695	1.45652	0	1.09497	0.667583	0.755486	0.812957	3.48936	2.52331	0.487004	1.41349	0.397891	1.08627	2.03871	1.39948	0.939846	0	1.39187	1.12789	0.479195
XP_003251076.1	1.60037	8.82713	0.390448	0.510348	1.26491	0	0.736237	0	2.19552	1.596	1.37041	0.72041	0.785306	0.992541	0	1.14533	0.658158	1.2323	1.40884	1.2185	0	0.938151	1.16068	0.977466	0.470503	0	1.04888	0
XP_003251085.1	1.02447	0.498281	0	1.37551	0.727148	0.545227	0.701022	1.07084	0.385444	0.893496	0.618316	0.50569	0.738948	0.463948	0.700652	0.642672	0.769352	0.691049	0.597509	0	1.63849	0.74243	1.56123	0	0.684144	0	1.89171	0.782278
XP_003251091.1;XP_001121223.1	1.18341	0.855175	0.688091	1.21194	0.823942	0.758023	1.4768	0.748683	0.703336	1.03612	1.09831	0.670419	0.843528	1.53466	0.935043	0.679797	0.935998	1.09733	1.50198	1.08346	0.753692	0.753231	0.917768	1.65169	1.2156	0.883251	0.680557	0.877435
XP_003251111.1	0	0	0	0	0	0	0	0	0	0	0	0	0	0	0	0	0	0	0	0	0	0	0	0	0	0	0	0
XP_003251113.1	2.16786	2.62506	1.92425	21.0642	0	2.95461	0	1.24481	0	0	0.538713	0	0	1.46066	0	0	0	0.190576	0	9.95145	0	0	0	0.553008	0	2.11629	0	0
XP_003251125.1	1.34414	2.05527	1.25389	2.22309	0.955735	1.76874	2.15235	5.5946	0.939887	0	1.33751	0.818465	1.21613	4.28638	0.984498	2.72404	0	0.657904	1.93713	0.912183	1.4668	1.57812	1.15172	1.34283	0.99569	1.11059	1.22578	0.907779
XP_003251150.1	1.03256	1.09513	0.997958	1.3386	0.781568	1.11645	0.928648	1.3667	0.964357	1.32164	0.969966	0.970418	0.962077	1.05041	1.21727	1.36498	3.03634	1.03148	1.25252	0.912195	1.51243	1.41982	0.889066	0.911623	0.921757	0.95176	1.00867	0.947785
XP_003251153.1	1.0414	0	0.620642	0	0	0	0	0	0	0	1.11716	1.40286	0	0	1.07833	1.01519	0	0	0.671341	0	0	0.642498	0	1.05999	0.897062	0	0	0
XP_003251156.1;XP_003251155.1	0.823178	0.953103	0.660053	0.876781	0.808892	0.876139	0.752252	1.01794	0.801518	0.757767	0.760967	1.09591	1.23821	0.887662	0.84848	0.939478	0.611	1.12824	0.676368	0.911251	0.966537	0.736354	0.989599	0.98918	1.0325	0.940351	1.05542	1.11134
XP_003251210.1	0.955735	0.792909	1.85014	0.935712	0.966081	0.541451	0.888665	0.546406	0.659828	0.549845	0.925021	1.04566	1.16869	1.35925	1.00135	0.312296	0.419559	1.23991	1.547	1.19956	1.3829	0.88805	1.08429	1.76503	1.32548	0.835221	1.84058	1.06348
XP_003251217.1	0.974149	1.43785	0.562102	1.86525	1.14529	1.30933	1.78059	5.15182	1.10655	0.660228	0.967681	0	0.627263	2.02828	0.512206	0	0.885487	1.44155	1.15878	0	0.545663	0	0.527665	0.877027	1.0649	0.612209	0.592749	0.939674
XP_003251260.2	0	1.83536	0	0	0	1.0057	0	1.28131	0.718222	0	0	0.898033	0	1.04659	0.656276	0	0.439835	0	0.538817	0	1.51564	1.29576	0	0.763003	0	1.0019	0.943735	0
XP_003251281.1	1.86558	0.693518	0.337407	0.944911	2.01143	0.66623	0.534343	1.31318	1.50772	1.99454	0.946465	0	0.635263	0.953458	1.07334	1.77952	0	0.587579	1.10484	2.40731	1.3766	0.996285	0.603894	0.953816	0.730078	0.587509	0.379384	0
XP_003251284.1;XP_026294845.1	1.0541	1.05775	0.810666	1.1767	1.0221	0.765333	0.758105	0.743658	0.692487	0.614542	0.943237	1.25324	0.943064	0.614505	0.686829	0.540886	3.11849	1.06088	1.02581	1.02786	0.733342	0.625014	0.956431	0.773416	0.86392	0.820103	1.04009	1.02867
XP_003251299.1	0	0	0	0	0	0	0	0	0	0.812409	0	0	0	0	0	0	0	0	1.30286	0	0	0	0	0	0	0	0	0
XP_003251325.2	0	0	0	0	0	0	0	0	0	0.688837	0	0	0	0	0	0	0	0	0	0	0	0	0	0	0	0	0	0
XP_003251342.1	0	0	0	0	0	0	0	0	0	0	0	0	0	0	0	0	0	0	0	0	0	0	1.34358	0	0	0	0	0
XP_003251353.1	1.21757	1.06528	1.13442	0.812979	1.16704	1.2144	1.20006	1.25825	1.68205	0.737766	1.0574	1.96396	1.12812	1.05951	0.592932	0.935964	9.60164	0.769367	0.801368	2.03555	0.884323	1.72788	0.849631	0.364647	0.975194	1.08168	1.04265	0.9648
XP_003251385.1	0.477439	0.752412	4.33184	0.84529	0.172855	0	0.776383	1.44677	0	0	0.606433	4.93823	1.53722	0.465315	1.14378	0	0.420876	0.395176	0.557699	1.18495	0.793724	1.75903	1.47145	1.0689	0.559942	2.91605	3.64499	5.32616
XP_003251394.1;XP_394667.3	1.29577	0.499957	0.854543	0.503237	1.5377	1.3881	10.7597	0.339964	10.7641	2.37836	0.516816	1.70246	1.06393	0.531415	0.383498	1.31648	0.29146	0.714038	0.681888	3.11834	0.477759	1.0235	2.5721	0.227422	1.70107	2.05599	0.302888	0.846153
XP_003251395.2	1.18117	0.948667	1.00053	1.92258	0.517162	0.446566	0.773614	3.83465	1.46752	0	0.933245	1.26539	0.539431	0.659837	0.801969	0.601351	2.87779	0.401799	1.11834	0.999554	0.810812	0.791281	1.20467	0.458335	0.756447	0.26428	1.16011	1.11996
XP_003251420.1	2.08095	0.722184	2.33	1.22115	0.777376	1.04321	0.900489	1.2975	2.48336	1.41115	0.968843	1.30867	1.19494	1.5873	1.44395	0.652313	1.60113	1.10753	1.12481	0	1.41112	0.983718	2.20052	1.4628	1.07614	1.81868	1.67922	1.04286
XP_003251427.1;XP_006569853.1	0.521573	1.66088	0.516814	0.573191	0.665908	0.280623	5.45666	0.239402	1.30385	0.57808	0.939805	1.45697	0.551772	1.59503	0.337439	0.2834	0.028703	2.5086	1.4708	0	0.415496	0.230636	3.84696	0.845176	6.38734	0.37721	0.709477	0.704057
XP_003251449.1	0.812441	0.949855	0.975617	1.07828	1.03215	1.03991	1.04403	1.06413	1.30145	0.966964	0.942189	0.99222	1.02448	0.828086	0.92117	1.05255	0.817988	0.979925	0.83098	0.949016	1.08363	1.07481	1.21865	1.0416	1.06423	1.235	0.977876	0.916546
XP_003251471.2	0	0	0	0.393515	0	0	0	0	1.38823	5.89697	0	0	0	0	2.56272	1.64766	0	0	0	0	0	0	0	0	0	0	0	0
XP_003251494.2	1.55154	0.958707	0.768108	0.866576	1.21849	1.25044	0.763528	0.975716	1.08884	0.658149	0.909354	1.16485	0.867213	0.993935	0.787742	0.941117	0.442272	0.941658	0.808674	1.99054	0.958204	1.72824	1.25703	0.750038	0.878709	1.15595	1.18249	1.27889
XP_003251511.1	3.85785	0	0	0	0	0	0	0	0	0.826623	0	0.691942	0	0	0	0	0	0	0	0	0	0	0	0.569192	0	0	0	0
XP_003251533.1	0.912553	1.20565	1.03952	0.744728	0	1.16849	0.56165	1.58425	0.93753	0.915149	1.10761	1.4967	1.27827	0.865669	0.967315	1.67595	2.40077	0.897622	0.798971	0.813171	0.986606	1.21051	0.550988	0.647168	0	1.30271	1.11795	0.652458
XP_003251546.2	1.13939	2.40726	1.15309	0.658517	0	1.33533	2.5037	0.313228	0.719466	0.489	1.29949	0.967872	1.65784	0.752133	0.852578	0.83362	0.769082	0.852542	1.34042	0.991524	0.604758	1.66776	0	0.658129	1.48583	0.878647	0.711573	1.30201
XP_003251576.1	0.920476	0.615087	1.19983	0.266361	2.18302	0.635221	1.15075	0	1.4961	4.64726	0.340312	2.80317	1.36572	0.324263	0.377224	1.89689	0	0.797848	0.750637	0.658198	1.38354	0.674646	1.90777	0	1.08456	3.53054	0.79749	0.853351
XP_003251581.1	0.862475	0.981296	0.925526	0.991451	0.75599	0.81278	1.18738	1.67867	0.908707	0.873315	1.07381	0.970909	1.01637	1.15486	0.7314	0.625537	0.44459	0.964506	0.896524	0.334558	0.960978	0.666833	0.879241	0.933091	0.842628	0.957059	1.28003	1.0254
XP_003251613.1;XP_001120346.1;XP_001120186.1;XP_001119899.1;XP_624700.1	0.54412	29.0765	0.0412284	0.166581	8.12672	6.57504	3.55059	6.78364	3.67364	3.78161	1.61789	1.10648	1.75357	0	1.5845	1.56633	16.573	1.35575	0.649882	1.07838	0.0269153	0.640672	3.30978	0.0573872	1.77038	2.41975	1.27196	2.12244
XP_003251623.1	1.07175	0.9564	0.944645	0.846507	0.82515	1.00694	0.859987	1.0447	0.88122	1.40375	1.06029	0.839417	0.73891	0.975531	0.92778	1.41962	5.91106	0.905272	0.990649	0.950444	1.13788	0.934618	0.908073	1.0921	0.969005	1.03943	1.08973	1.16905
XP_003251626.1;XP_003251406.1;XP_001120889.1;XP_001120014.1	0.70989	0.64455	1.82685	2.22061	1.00336	1.75571	0.378631	1.6513	0.469297	4.28994	1.65908	0.469153	1.36673	0.914407	1.03627	1.17345	5.3522	0.903896	0.692682	0.655134	1.34021	1.12263	1.22529	2.995	1.27737	1.04517	0.690796	1.41269
XP_003251627.1	0.822294	1.07021	1.24409	1.29218	1.34339	1.29479	0.981475	1.88026	0.720611	9.49002	0.744834	0.663589	1.11169	0.595573	0.78728	1.597	3.19595	0.866404	0.791983	0.867038	2.12785	1.03001	1.02028	1.43866	1.00197	1.0073	0.956463	1.13383
XP_003251652.1	0.727056	0.845241	0.866513	0.946272	0.903954	0.731764	0.742282	0.522046	0.665211	0.602819	0.983348	0.638188	0.909482	1.44994	0.850164	0.458	0.119015	1.00179	0.857503	0.795584	0.664162	0.541259	1.00479	0.90722	1.02559	0.697188	0.780432	0.960897
XP_003251662.1;XP_016768417.1	1.30282	0.976673	1.16794	0.59276	1.13333	0.881679	4.03624	0.811886	1.05863	0.84348	0.834507	1.23913	1.46736	1.33112	0.642977	0.711036	0.174913	1.1356	1.49445	0.889997	1.1142	1.43378	0.944854	0.704603	1.01162	1.19916	0.695847	1.75498
XP_003251671.1	1.55565	1.34124	1.06508	0.972439	1.13511	1.04226	0.807964	2.4973	1.33236	0	0.802709	1.07137	1.04399	1.01048	1.22593	1.79007	22.3927	0.83024	0.899717	1.25975	2.14513	1.40405	1.18059	1.17749	0.894754	1.9226	1.23027	1.78932
XP_003251675.1;XP_003251676.1;XP_006570954.1	0.929269	1.21645	0.852926	1.12785	1.11448	0.956632	0.890837	0.850334	1.07188	0.721883	1.14786	1.18645	1.0805	1.26596	1.05062	1.03652	0.741555	0.929111	1.02038	1.05835	1.02059	1.1479	0.95409	0.876561	1.00044	0.846372	0.952549	1.15092
XP_003251713.4	0	0	0	0	0	0	0	0	0	0.866116	0	0	0	0	0	0.4678	0	0	0	0	0	0	0	0	0	0	0	0
XP_003251714.2	1.64315	0	0.842481	0	0	0.799579	0	0.772677	0.965912	1.17852	1.12837	0	0.369765	1.91564	0.504258	0.550594	0	0	2.7718	0	0.625016	0.748059	0.900269	1.05329	0	0	0	2.10872
XP_003251718.1	1.2718	1.24385	0.990922	1.03303	0.917466	1.11316	0.911356	1.6241	1.15454	2.1607	1.16711	1.22327	1.00525	1.05798	1.13451	1.84866	1.89221	0.918683	1.13976	0.949269	1.68483	1.32779	0.874532	0.911734	0.954017	1.10225	1.02848	0.918309
XP_003251725.1	1.15952	1.19105	0.945774	1.04656	0.961937	1.12329	1.02632	1.02293	0.934122	1.25307	1.11193	0.875186	0.980946	1.18358	1.11698	1.22493	1.60847	1.10503	1.1998	1.03227	1.19519	1.12089	0.950948	1.10544	0.830916	1.15279	1.09462	0.970605
XP_003251737.1;XP_006571391.1;XP_392831.2;XP_006571390.1;XP_016773405.1	1.05202	0.992245	1.12281	0.849749	0.878813	0.873557	1.09233	1.36778	1.1626	0.753279	1.20727	1.14997	1.02644	0.999628	0.904884	1.13755	0.680173	0.981416	1.16132	0.73206	1.28513	1.09914	0.791006	0.935822	0.854638	1.11305	1.38286	1.14869
XP_003251739.1	0	0	0	0	0	0	0	0	0	0	0	0.861789	0.910739	0	1.78072	0	0	0	0	0.552116	0	0	0.596558	0	0	0	0	0
XP_003251758.1	1.04426	1.08334	1.30443	1.58314	1.05263	0.771689	0.872177	1.62643	0.911664	1.35911	1.08819	1.03849	0.993141	0.969066	1.07484	1.2517	1.24647	0.929693	0.857849	1.1795	1.29135	1.08281	1.25312	1.22768	1.10962	1.05607	1.1099	1.15568
XP_003251769.2	1.27319	1.16635	0.970163	1.13666	0.954623	1.34304	1.12962	1.7648	1.28179	2.09785	1.13696	1.07884	0.963106	0.933502	1.10822	1.40868	3.97732	1.03297	1.09917	0.888697	1.72113	1.2757	0.998489	1.03572	0.890792	1.36154	0.855822	1.00345
XP_003251799.1	1.89539	0	0	0	0	1.40857	0	1.71425	0	0	0	0	0	0	0	0	0	0	0.922719	0.855862	0.785425	0	1.00655	0	0.566395	0	0	0
XP_003251811.1	0.899702	0	0	0.513143	0.593928	1.17652	0.317606	0	0.700453	0.787292	1.05746	0	1.04156	1.17117	0.756405	1.24123	0	0.763926	1.23002	1.11538	0.902453	1.19179	1.2878	0.602302	0.940895	0	0	1.31028
XP_003251817.1	0.023338	0.987029	0	0.00868313	43.9597	31.2744	1.21054	0.892349	0	62.5914	0	1.12368	42.4997	1.15762	0.0331416	0.0127609	0	1.2591	0.646338	0	0.475753	0.392741	36.8791	0	0	0.879344	0	1.05623
XP_003251824.1	0.979077	1.06622	0.881104	0.721629	0.880717	1.11941	1.09057	0.571644	1.15388	0.92309	1.05011	1.54904	1.09611	0.801988	0.9933	1.13313	3.09534	1.0999	1.22998	0.897697	1.03669	1.01181	0.88915	0.892658	0.985304	1.06389	1.09033	0.971012
XP_003251828.1	0.851186	0.778965	1.56975	1.15322	1.79434	1.12171	0.836491	0.817551	0.861435	0.812744	0.618889	1.17338	0.734321	1.23529	0.914791	0.972682	0.282095	0.956345	0.633551	0.808936	1.34434	0.804963	0.872252	0.477361	1.0463	1.35503	1.04978	0.969321
XP_003251848.1	1.83433	1.68693	0	0.901153	1.68276	0.836704	1.57896	0	1.02833	1.18653	1.07422	1.70746	1.12925	1.94073	1.09054	1.32059	0.920698	1.75171	0.894536	1.15805	1.60964	0	0.940633	0.539242	1.94945	1.48017	1.35689	0.90516
XP_003251860.1	0.904823	0.806473	1.03948	0.850508	0.936051	1.06653	1.27852	0.810032	0.829466	0.840249	1.07763	0.971724	1.10191	1.1243	1.18484	0.815387	2.7907	1.22204	1.07615	0.859254	0.774142	0.800347	1.08219	1.3443	1.54376	0.928762	0.952103	1.17478
XP_003251865.2	2.7379	0.623084	0	0.410551	2.75454	0.756443	0.304401	0	0	0	0	4.085	2.17689	0.140324	0.959065	0	0	1.96598	3.20238	0.672349	0	1.91024	0.847445	0.263479	0	0	1.43903	0
XP_003251907.2	1.41044	0.889285	0	1.304	2.16679	1.29604	0.883634	0	1.01194	0	1.98733	0	1.82042	0.667824	4.15386	2.07512	1.90555	0.413998	1.69708	0.850732	0.77728	1.14173	0.396216	0.742973	0.607149	0	1.56497	1.38351
XP_003251908.1	1.08561	1.65606	1.19782	1.90025	0	0	0.995896	2.21222	1.84874	0.923992	1.64114	0.970722	1.30563	3.38357	1.32614	1.48222	0.645069	1.84127	0	2.35425	0.84307	1.341	0.752232	0.737182	0	0.921898	1.72776	1.3686
XP_003251933.1;XP_006572388.1	0.836925	0	0	0	0.644792	0.744382	0.616693	0	0	0	0	0	1.32606	0	0.551627	0	0	0.673354	0	0	0	0	1.98999	0	0	0	1.07748	0
XP_006557270.1;NP_001135908.1	1.03829	0	0	0	0.336299	1.30521	1.26628	0	1.59382	0	1.07912	1.55037	0.948242	0	1.70139	1.26556	0	0.580437	0	0	0.293553	0	0	0	0.955185	0	0	0.888309
XP_006557279.1;XP_624844.3	0.886705	1.14638	0.986316	1.12002	0.9122	1.04557	0.927578	1.59918	0.963044	1.47089	0.89673	0.960188	1.03987	0.873001	1.04457	1.21929	3.47154	0.980386	1.01845	0.932469	1.28609	1.32573	0.887659	1.08664	0.931057	1.13745	0.947942	0.972073
XP_006557289.1	0.756126	0.95018	0.807052	0.6495	1.05127	0.571934	0.978692	0.65204	0.710335	0.775054	0.528838	0.686909	0.444097	1.05807	1.13321	0.605313	0.236362	1.50509	1.09408	0.907457	0.746796	0.685567	1.82029	1.37129	0.814685	0.641626	0.956451	0.960884
XP_006557302.1;XP_006557301.1;XP_006557300.1;XP_026295186.1;XP_016766617.1;XP_006557303.1	0.887775	0.870988	1.65999	1.06027	0.847175	0.88309	0.764745	1.63104	1.17103	2.02251	1.03226	0.737727	0.910689	1.2938	1.05145	1.48319	0	0.935569	1.0549	0.984619	1.12668	1.18994	0.802064	0.978312	1.68365	0.924003	1.17676	0.905904
XP_006557329.1;XP_006557328.1	0.72482	1.11876	1.03398	0.907794	0.709647	0.709682	1.87145	0.343684	0.945044	0.826302	1.17251	0.908039	0.616417	0	0.794507	0.47318	0.242606	1.45853	1.62675	1.57931	0.478723	0.89621	0.337052	0.361678	1.12099	1.45709	2.22106	1.68875
XP_006557333.1;XP_006557332.1;XP_395374.2	1.68252	2.85137	1.21721	1.46097	1.50259	1.17095	1.19392	0.986575	1.83487	1.08388	1.1614	2.60612	1.05239	1.74126	0.515943	1.1011	1.24157	0.969898	1.33212	1.15308	0.697499	1.06908	0.946971	1.00422	1.35608	1.37548	2.16033	1.18923
XP_006557347.1	0.859063	0.310952	0.687385	1.20046	0.933569	0.620772	0.936412	0.614459	0.57268	0.659017	0.897076	0.824777	0.847426	1.24012	0.813957	0.487718	0.22896	0.873493	0.816751	0.849527	0.504358	0.850251	0.755512	1.14864	0.861016	0.396497	0.93118	1.04442
XP_006557356.1;XP_006557355.1;XP_006557354.1;XP_026301660.1;XP_006557352.1	2.43949	0	0	0	0	0.796196	0	0	0.880615	0.837709	0.790969	0.86197	0.495856	0.657032	1.42058	0	0	0.873101	0	0.841357	0.594985	1.13559	0	0.707152	0	0.746807	0	0.89753
XP_006557362.1	1.16458	1.55887	0.731089	1.45707	0.991696	1.49925	0	1.39661	0.825748	0	0.769761	0.751746	1.09874	0.698387	0.650008	2.09052	0.788342	1.08989	1.29119	1.0646	0.803573	1.77784	1.26352	0	0.849807	0.764006	1.60261	1.0506
XP_006557395.1	1.12053	0.926031	1.0121	1.14826	1.35048	0.764522	1.08248	0.924224	4.80176	1.19568	1.02381	0.909706	0.733551	1.31659	0.946489	0.563636	0.977327	1.30956	1.28369	1.41903	0.975693	0.573364	0.720435	1.07231	1.26508	1.03575	1.09574	0.934741
XP_006557400.2;XP_006557401.2;XP_026295845.1;XP_006557403.2;XP_006557402.2	0.932622	1.22017	0.993435	0.697663	0	0.771878	1.10823	0.665963	1.22113	1.06504	1.03575	1.17792	0.759681	1.37055	1.64028	0.525533	0.0527178	1.44582	1.03618	3.76986	0.640747	1.41198	1.39752	0.718717	1.21548	0.726907	1.94514	1.17026
XP_006557408.2;XP_623800.3	0.725338	0.800667	1.00506	1.33291	0.786904	1.04165	1.11863	1.01804	0.647384	2.37519	1.00589	0.681648	0.903608	1.40331	1.05999	0.832013	2.28204	1.08267	1.0587	0.917758	1.08921	0.879226	1.0335	1.71429	1.00872	1.04052	0.966631	0.851512
XP_006557413.1;XP_016773279.1;XP_006557414.1;XP_016773278.1	1.26036	1.13742	1.44617	0.786561	1.30814	1.45816	0.916223	1.21097	1.8707	3.66237	1.10934	1.29279	1.24222	0.77561	0.849373	1.76185	2.53379	1.02558	1.02916	0.981821	1.60763	1.38606	1.24008	0.942103	1.40499	1.54384	1.20712	1.15558
XP_006557415.1	0.904394	0	1.36364	1.16655	0	0.860324	1.11974	0	1.10722	0	0	1.38139	0	0	0	0	1.42864	0.790735	0	1.14569	0	0	0	0	0	0	0	0
XP_006557450.1;XP_394140.4	1.24914	1.12298	2.04623	1.13223	1.35648	0.78639	0.634462	1.59585	0.807061	0.529661	0.636136	0.81527	1.1979	1.23699	1.0665	0.869161	0.372161	0.850282	0.61656	1.10393	0.914067	0.624013	1.17867	1.18753	1.02396	0.61599	0.81397	1.1045
XP_006557454.2;XP_392109.4;XP_016766321.2	0.763821	0.931727	1.1391	1.00063	1.2172	1.27268	0.735221	1.42461	0.942822	1.86714	0.776096	0.979276	1.08492	0.683363	0.936089	1.2664	1.16803	0.890157	0.718319	0.988457	1.61359	1.16114	1.29633	1.04178	1.03123	1.46229	1.0064	1.19341
XP_006557455.1	1.68848	0	0.569697	0.44971	0.845343	0	1.11339	0	1.38308	0	0	1.78215	1.47628	0.563413	1.22319	2.57592	0	2.22963	3.16847	0.866199	2.41742	0	0.532408	0	1.59732	1.58746	0.941192	0.650159
XP_006557463.3;XP_016773161.1;XP_016773156.1;XP_026295856.1;XP_016773151.1	0.766524	1.24951	0.83342	1.22257	1.04328	1.35828	0.94794	1.11288	1.01859	1.42204	0.85422	1.0051	1.23967	1.06193	1.0566	1.18574	3.62778	0.960143	1.17533	1.13602	1.27209	0.892655	0.9721	1.1362	1.07068	1.04112	1.28156	1.28979
XP_006557468.1;XP_006557467.1;XP_623952.2;XP_006557469.1	0.829426	1.28539	0.921136	1.11065	1.06377	1.10083	0.8323	0.910273	0.795232	1.06603	0.920415	0.902648	0.833875	0.812139	0.830619	0.884465	0.549026	0.884459	0.802961	0.89526	1.32318	1.05402	1.08245	0.865938	0.968137	1.06553	0.994647	1.12587
XP_006557483.1	1.19131	1.27119	0.741098	1.15484	0.944848	0.886602	0.916087	1.25447	0.912004	1.0136	1.32805	0.880039	0.855362	1.23178	0.896939	1.06565	2.13703	1.33065	1.30909	0.877277	0.878534	0.966467	0.709048	1.09123	0.861432	0.943675	0.767508	0.909054
XP_006557486.2	0	0	1.08909	0	0	1.06878	1.22624	0.862558	1.35619	0	0.951424	4.67842	0	0	1.44217	1.14567	0	0	1.17168	1.63806	1.27902	1.58317	0	0	1.01277	0.938872	1.277	1.6331
XP_006557496.1	0.947596	0	1.07449	0	0	1.0814	1.09045	94.6993	0	0	1.90476	0.95792	0.916178	0	0.656179	0.524223	1.00301	0.765498	0.994122	1.15007	0.445938	0.462786	0.793543	0.809782	1.03923	0	1.34609	1.35738
XP_006557504.1;XP_624226.2	1.00742	0.815897	1.09616	0.692813	0.927771	0.819537	1.39498	0.636817	0.845369	0.662526	1.21866	1.27367	0.763867	1.02889	0.771557	0.406573	0.971124	0.788152	0.565676	0.730968	0.555744	0.685776	1.18629	0.64349	1.9497	0.619991	0.907906	0.910377
XP_006557510.1	2.13926	0.774162	0	0.977485	1.05555	2.06615	1.7387	0.666167	1.1333	1.13057	0.52836	0	0.89984	0	1.01552	1.88791	3.23636	0.883208	0.78592	0	0.966996	0.643777	0	0	0.892535	1.50725	0.976854	1.45784
XP_006557516.1;XP_016770764.1;XP_006557515.1;XP_026299576.1	0.865	0.890828	1.10129	1.07867	1.22225	0.904383	0.807189	0.854033	0.988162	1.13712	0.642483	1.07923	0.948834	1.01011	0.785684	1.00969	0.698628	0.916089	0.815805	1.12428	1.21401	1.67691	0.956731	0.797427	0.887623	1.01926	1.06078	1.16588
XP_006557525.1;XP_006557524.1;XP_001120701.2	1.42308	1.06174	0.873871	1.31343	0.47191	0.34931	1.22327	0.31195	0.386258	0.231029	2.26188	0.798391	0.717172	1.30398	1.18387	0.543183	0.114375	0.699566	0.757136	0.492958	0.304727	1.76754	0.548692	0.696833	0.193578	0.282041	1.41055	0.847275
XP_006557527.1	1.1186	0.952086	1.71915	0.783523	1.08494	0.545142	1.01197	0.737832	2.3448	0.777938	1.26118	0.940697	0.821947	1.75476	1.06532	0.613407	0.17973	0.87249	0.989501	1.05164	0.667773	0.733006	0.910455	1.39172	1.18855	0.734926	0.950513	1.17591
XP_006557554.1	0.956483	0.78814	0.472075	0.890656	0.859359	1.04097	0.950206	1.55919	0.54507	0.843448	1.10547	0.7999	0.993188	0.524247	1.51696	1.14628	1.32193	0.868576	0.947101	0.854584	1.5052	1.30929	1.19838	1.83923	0.846569	0.810683	0.771418	0.883514
XP_006557566.1	1.05016	1.3493	0.906635	1.17219	1.44728	1.24794	1.2367	0.947323	0.904576	1.47977	1.21158	1.07057	1.094	0.875458	1.09613	0.818423	0.822088	1.15639	0.932766	1.276	1.20671	0.994732	1.12129	1.05131	0.926198	0.914714	1.24079	1.12133
XP_006557580.1;XP_006557579.1	0.933275	1.20561	1.17054	0.989815	0.896946	1.12675	0.937945	1.27886	1.85303	1.02127	0.875837	0.813157	0.709199	1.46681	0.718811	1.24925	1.73609	0.99707	1.0878	0.906741	0.971008	0.865585	0.990201	0.888867	0.998188	1.03884	0.978223	1.25488
XP_006557582.1;XP_026297117.1;XP_006557583.1	1.26142	1.00392	0.797679	0.825077	0.724865	0.801952	1.20758	0.989638	0.945891	0.792048	1.61252	1.00063	0.854426	2.77441	1.17344	0.847114	0.45139	1.12096	1.25138	0.874859	0.663923	1.00748	0.884511	0.765543	0.986361	0.922601	1.32566	1.02588
XP_006557606.1;XP_016771798.1;XP_006557608.2;XP_006557605.1;XP_016771797.1;XP_016771796.1;XP_006557607.2	0.682332	0.865926	0.847564	0.676877	0.51483	0.683739	0.778757	0.736945	0.923722	0.828532	0.846325	1.18115	1.40438	0.961112	0.939328	0.574047	0.359156	0.812505	0.733055	0.916531	0.554688	0.538337	0.938773	0.925474	1.00734	0.660646	1.05451	1.01836
XP_006557621.1;XP_006557620.1;XP_006557619.1;XP_393658.4	0.699269	0	0	0	0	1.17894	0	0	0	2.18854	0.932271	0	0.822757	0	0.849665	1.46189	0	0.666995	1.80684	0.83556	0	0.79918	0	0	0.738779	0	1.03811	0
XP_006557637.1;XP_006557635.1	0	0.828624	0	0	1.05429	0	0	0	1.30372	0	0	0.831734	0.941726	0	0	0	1.42488	0.666974	0.435242	1.04046	0	0	0.592625	0.716691	0.853701	1.14571	1.14397	0
XP_006557648.1;XP_006557647.1;XP_006557646.1;XP_006557645.1	2.16115	1.63192	0.927297	1.54953	1.38849	1.64345	1.19256	0.768673	1.7755	1.21303	0.706224	1.22766	1.43798	0.862945	1.47443	1.91933	2.89659	1.06629	1.58104	0.873501	1.65857	1.22407	0.681041	1.24707	0.776569	1.68977	1.08793	0.877538
XP_006557704.1;XP_006557702.1;XP_006557701.1;XP_006557703.1;XP_006557700.1;XP_392682.3;XP_006557698.1;XP_006557697.1	1.08535	1.11843	0.799596	1.23598	1.0819	1.19697	0.971906	2.17355	1.02046	2.63377	1.06259	0.959776	1.06494	1.14175	1.10728	1.59808	9.74761	0.984545	1.02424	0.93761	1.911	1.55508	1.01526	0.911431	0.963292	1.03997	1.16665	1.25658
XP_006557708.2	0.835414	1.0773	1.06477	1.87088	0.720872	0.709745	1.44611	1.07493	0.589465	0.928687	1.05568	0.578344	1.09445	1.59443	1.10602	1.1321	1.47615	0.959591	0.917023	0.875507	1.96937	1.24344	0.90894	1.39268	0.932184	0.882118	1.26217	0.89427
XP_006557736.1	1.4692	3.09322	0.285615	1.09153	1.14883	1.18738	0.888548	2.58241	1.80513	0	0.800046	0.97243	0.230814	0.911566	0.77558	2.63241	0	1.14947	1.06931	0.850116	1.69635	0.780758	0.356655	0.619239	0.644135	0.884847	0.719214	0.648357
XP_006557750.1;XP_006557751.1;XP_393344.3;XP_006557749.1	0.528581	1.09778	0.833245	1.39464	1.57562	1.4408	0.908698	0.775363	1.61389	0.951962	0.776599	0.673735	2.64197	1.07216	1.02008	1.35076	0.30091	0.823812	0.730885	1.07225	1.05907	1.20193	1.3397	1.46875	0.919201	1.78688	0.975252	1.32852
XP_006557761.1	1.05651	1.0613	0.961246	1.00826	0.91565	1.0166	1.10906	0.821613	0.905833	0.998571	1.1062	0.935656	0.861068	1.12197	1.14763	1.03503	1.17359	1.09722	1.11042	0.91039	1.105	1.03158	0.976562	1.05851	0.951141	0.988443	1.08708	0.886873
XP_006557767.1;XP_006557766.1;XP_006557765.1;XP_395497.3;XP_006557764.1	2.31246	0	0	0	0	0.839771	0.908227	0.244138	0	0	1.23756	0	0.770384	0	0.79419	1.27763	0.496233	1.31884	0.851479	0.614744	0.963519	2.06056	1.40909	0	0.966424	0	1.4936	0
XP_006557777.1	1.04227	1.62903	1.01994	1.46638	0.928013	0	0.959342	0	0.431073	0	1.20436	0.596633	0.9051	1.39499	1.0992	0	0	0.568611	1.185	0	0.923238	0.807885	0.673167	0.884293	0.979188	0	0	1.40588
XP_006557790.1	0	0	0	0	0	0	0	0.180656	0	0	0	0	0	0	0	0	0	0	0	0	0	0	0	0	0	0	0	0
XP_006557791.1;XP_026301723.1;XP_026301722.1;XP_006557787.1;XP_006557786.1;XP_006557785.1;XP_006557784.1;XP_006557783.1;XP_016772539.1;XP_006557782.1;XP_006557781.1;XP_006557780.1;XP_006557779.1;XP_006557778.1	2.35081	1.80379	0.723984	1.20321	0.657272	1.20438	1.00834	1.01138	0.718211	0.655803	0.959829	0.686615	1.19486	0.979605	1.48818	1.40965	0	0.834117	1.35837	1.14719	1.67879	0.845669	0.691026	0.748885	0.498768	0.678784	0.790513	0.513478
XP_006557795.1	0.663533	0.576041	1.05907	0.469789	0.834735	1.42582	1.17278	0.695854	1.40758	0	0.625791	2.14809	0.917398	0.480825	1.18813	0.829923	6.73221	0.70132	0.656366	0.763047	1.04997	0.689095	1.58024	0.759709	0.906303	1.40262	1.00119	0.984319
XP_006557802.1	0.753316	0.67974	0.956009	1.01886	1.32182	0.752043	0.98908	0.727799	1.43626	1.4245	0.805902	0.763059	0.905094	0.560591	0.643297	1.11126	0.843401	0.629972	0.844196	0.834202	1.49767	0.737097	1.26398	0.902188	1.13794	0.94398	1.19505	0.979718
XP_006557806.1	0.815448	0.404198	0.852685	1.19569	1.20561	0.946935	1.32236	0.971873	2.47862	0.820257	1.96049	1.44836	1.09442	1.06142	0.760075	0.79531	1.04256	0.638674	1.06536	1.11566	0.602453	0.929503	0.999511	0.816278	1.01548	0.821781	1.16855	1.07481
XP_006557811.1	0.780527	1.0007	1.11451	1.10542	0.919812	0.862379	0.956956	0.956416	0.774821	0.791657	1.00323	0.85819	1.04465	1.2562	1.07342	0.801589	1.30716	1.17548	1.08716	0.885507	0.921467	0.90799	0.971662	1.1203	1.05959	0.762521	1.07754	0.967849
XP_006557871.1;XP_006557874.1;XP_006557873.1;XP_006557872.1;XP_006557870.1;XP_006557869.1	0.992408	0.912241	1.08001	1.32789	0.899984	0.907659	0.884332	1.08808	0.917864	1.43595	0.836014	0.945155	0.984912	0.641311	0.992188	1.01125	0.893481	0.743642	0.827714	0.994163	1.10609	1.00368	0.82959	1.09168	0.90898	1.07331	0.864713	0.985664
XP_006557879.1	0.914421	1.04299	1.07378	1.30054	0.936405	1.05676	0.920764	1.02776	0.76869	0.889475	0.925342	0.835491	0.928413	0.937242	1.09546	0.962007	1.14196	1.0754	0.943204	0.926465	1.06163	0.940853	1.01247	0.99299	1.04452	0.88725	1.03779	0.940566
XP_006557890.1;XP_016771307.1;XP_006557888.1;XP_006557887.1;XP_016771308.1	4.2045	0	0.46522	1.48808	1.36362	0.473562	0	0.929823	1.46893	0	0.455849	0	1.33863	1.425	0	0.91164	0	1.58933	0.699733	0	1.15263	1.37995	0	0.993578	0.596362	1.26134	1.7288	0
XP_006557898.1;XP_624043.2	0	1.08478	0.602915	1.51284	0.896453	0.943864	0	1.11583	0.914598	0	0	1.05888	0	0.734866	1.09162	1.41609	0.561121	0.858416	1.09776	0.791118	1.12263	0.807024	0.797439	1.11621	0.722264	0.829087	0.826756	0.714881
XP_006557949.1	1.60968	1.81795	1.59148	0.655788	0.637726	1.20434	1.10968	1.58705	0.630257	0	1.17171	1.03971	0.734674	30.8133	0.823133	0.83428	0	0	3.40926	0	0.757524	1.06282	0.504409	0	0.781801	0.751679	0.800475	0.684974
XP_006558079.1;XP_001122899.2;XP_006558078.1;XP_016770674.1;XP_016770673.1;XP_016770672.1;XP_006558080.1	0	1.4164	1.08076	0	1.00859	0.663246	1.92775	1.63082	2.30551	0.69781	0.897262	1.57849	0.472844	0	1.59988	0.681732	0	1.01553	2.8658	1.28192	0	1.27812	1.10768	0	1.09807	1.05858	1.77103	0.561012
XP_006558103.1;XP_016770435.1;XP_006558102.1;XP_006558104.1;XP_026299742.1	0.91824	0	0.366665	0.468973	0.786264	0.795545	0.618367	0.692438	0.646156	0.895474	0.660633	0.695492	1.06323	0.697546	0.782459	0.636128	0.916649	0.611292	0	0.772289	0.790903	0.996689	0	0.699997	1.03969	0.880907	0	1.43469
XP_006558116.1;XP_016770643.1;XP_006558111.1	1.23278	2.08758	1.47464	1.32744	0.962315	0.983177	1.14786	0.408379	0.961562	0.840029	1.25116	0.69394	0.876783	0	2.96209	0.734094	0.68503	1.07755	1.26611	1.26573	0.306886	1.464	0.734418	1.6291	0.777905	0.442942	1.88719	1.48677
XP_006558161.2;XP_006558160.2;XP_396603.5	0	1.03001	0.582544	0	0	0	0	0.703659	1.18107	0	0	0	0	0	0	0	0	0	0	0	0	0	0	0	0	0	0	0
XP_006558165.1	0.950678	0.922112	1.00917	0.921955	0.981262	0.885215	0.824255	1.10818	1.05616	0.850581	0.958798	0.987129	0.908529	0.810208	0.847407	1.13796	0.737118	0.903211	0.88189	0.772633	1.08176	1.28036	0.801467	1.00735	0.868296	0.894073	1.02246	1.0484
XP_006558237.1	1.15955	1.12899	1.17459	1.43936	1.01854	1.21806	1.29002	1.244	0.998623	1.59851	1.05093	0.885382	0.900271	0.905319	1.00244	1.24363	1.22667	1.01189	1.27158	1.44576	1.53101	0.740335	0.884825	1.41411	1.04087	1.11841	1.13604	0.924546
XP_006558285.1	1.59848	0	5.93768	1.86288	0.854329	0.84028	0.641272	0	0.944446	0.868085	0.878116	0.901379	1.04197	0	1.04493	1.09248	0.763197	0.84516	0.989453	0.776062	0	0.856662	1.22198	0.943311	0.701851	0	1.24701	0.768966
XP_006558287.1	0.713847	1.1793	0.876065	1.18143	0.661976	1.29206	0.816455	1.60303	0.537867	0.74316	0.904025	0.649349	1.39435	1.16751	1.00326	0.759286	0.668506	1.19824	0.605231	0.790034	0.785186	0.646233	0.942912	1.20064	0.881837	0.777636	1.15709	0.709666
XP_006558297.2;XP_006558296.2;XP_006558295.2;XP_006558294.2;XP_006558293.2;XP_006558292.2;XP_006558291.2;XP_026298994.1;XP_006558290.2	1.03047	0.871309	1.36595	0.510656	0.540372	0.966781	0.953764	1.25135	1.01198	0	0.795525	1.99878	1.67538	0.950859	0.82451	1.79953	0	0.862455	0.558151	1.6017	0.914167	1.45695	2.01248	0.702581	2.34616	1.22618	0.907974	1.33424
XP_006558376.1	1.38085	0	1.61072	0	1.3076	0	0.69643	1.44344	1.32269	1.01408	0.580762	0	0	0	0.828178	1.3366	0	0	0.578506	0	0	0.844404	0	0	0	0	1.00963	0
XP_006558381.1	0.838554	1.11516	1.38635	0.0749304	0.99552	1.57909	0.938482	0.987143	1.963	2.71894	0.911533	2.65744	0.937542	0.963654	0.877992	1.3642	5.41177	1.0382	1.50929	1.00635	1.10855	0.986517	0.835654	0.992039	0.891421	1.22779	0.98389	0.76946
XP_006558383.1;XP_395812.4	1.64384	1.88962	0.768795	1.62748	1.17414	1.10411	0.664863	2.96108	0.91646	0.984265	1.03068	0.651741	0.804806	0	1.26063	1.15042	0	1.13749	0	1.04441	0.995798	0	0	0.920359	0.626991	0.878098	0	1.30682
XP_006558384.1	0	1.81821	0.586462	1.01792	2.63063	1.02205	0.501432	0	0.217558	4.26728	0.145341	0.489128	2.03226	0.336216	2.25891	3.89119	6.27207	1.4033	1.7695	1.29645	0	0.841861	0.514199	1.63408	0.379199	1.74828	0.593064	0
XP_006558420.1;XP_625242.2	1.63032	1.43154	1.03259	1.64129	1.07576	0.591824	0.673725	2.06532	0.655127	1.29737	1.30344	0.750351	0.769659	1.02369	0	1.0384	0.771214	0.86801	1.00909	0.989801	2.58039	1.32298	0.232546	1.52262	0.94959	0.69742	1.11198	0.675765
XP_006558423.1;XP_006558422.1;XP_624411.2	0.862038	0.900907	0.893857	1.0687	1.29974	1.19072	0.828181	1.32889	1.13708	2.16349	0.898037	0.869481	1.15601	0.815696	0.849737	1.28009	2.05595	0.980532	0.836429	1.15939	1.53812	1.34953	1.01836	0.952678	0.993264	1.14896	1.09834	1.06352
XP_006558425.1;XP_006558426.1	0	0	0	0	2.80283	1.1167	0	0	0	0	0	0	0	0	0	1.03494	0	0	0	0	0	0.55254	0	0	0.973729	0	0	0
XP_006558452.1;XP_394445.4;XP_006558451.1	0.870243	0	0	0.697431	0.730428	1.28724	0.937617	1.62596	0	0	1.07968	1.19302	0.785608	0.869877	0	1.17923	3.67837	0.743435	0.87638	1.30829	0.75381	0.454297	0	0.432866	0	0.443055	0	1.05022
XP_006558458.1;XP_016766652.1;XP_016766651.1;XP_016766650.1	1.10347	1.00679	1.00832	1.06914	0.974564	1.13667	0.887525	1.10857	1.02929	1.30259	0.957576	1.0241	1.02037	0.957169	1.0201	1.199	1.29542	0.938843	1.05157	1.03555	1.15179	0.93196	1.00342	0.972763	0.863029	1.02751	1.0427	0.917036
XP_006558464.1;XP_006558463.1;XP_006558460.1;XP_006558459.1;XP_397251.4;XP_016766600.1;XP_016766599.1;XP_006558465.1	1.367	1.74979	1.186	0.476643	1.44244	0.910931	1.20878	2.35633	0.956584	0	1.16725	1.1423	1.98079	1.21712	2.55135	1.09362	0.359066	1.38584	0.828558	1.35067	1.32122	2.43603	0.835394	0.604443	1.00057	0.586305	0.781034	1.26046
XP_006558471.1;XP_001120383.2;XP_016766597.1;XP_016766596.1	1.58948	1.24042	0.921665	1.12117	0.76337	0.97944	0.922233	1.13512	0.842664	1.2769	0.935208	0.751908	0.81395	0	1.18748	1.7245	7.97378	0.757687	1.76955	0.960377	1.3486	1.59237	0.822633	1.09511	0.860713	0.776648	1.19424	1.37467
XP_006558473.1;XP_393563.1	0.806031	1.36875	0.904466	1.11728	0.815352	0	0.810731	1.07513	0.874533	0.648721	1.02047	0.584187	0.64029	0.693738	1.00083	0.877613	1.02789	0.748205	1.06173	0.677881	1.01216	0.751251	0.553098	1.05124	0.683412	0.605256	0.950663	0.825063
XP_006558474.1;XP_394878.2	1.11722	0.898567	1.64013	0.934343	0.800488	1.27018	0.924534	0.991297	0.993631	1.21068	1.50187	1.25039	1.04243	0.87277	0.964025	1.5007	2.35701	1.13158	1.02556	1.57533	0.919311	1.8002	1.05455	0.908471	1.10603	1.36191	1.8721	0.944512
XP_006558477.1;XP_624048.2;XP_006558476.1;XP_006558475.1	0.819482	1.09176	1.1733	1.4253	1.10679	1.07218	0.987389	0.687123	0.674735	0.822172	1.22421	0.972272	0.911673	1.01135	1.16307	1.00403	0.402485	1.15016	0.780553	1.10956	0.755894	1.00324	1.70192	1.31402	1.16774	0.709713	1.52594	1.12671
XP_006558481.1	1.38124	1.27702	0.994139	1.21919	0.826765	1.10424	1.13015	0.93152	0.831165	0.794443	0.991009	1.01815	1.00877	1.50492	1.30313	1.30122	0.880632	1.14302	1.31338	1.29859	1.55774	1.24401	0.82858	1.25492	0.956348	1.03573	0.979324	0.77576
XP_006558490.2;XP_395034.3;XP_006558491.1	2.30963	0.97477	1.2139	1.27821	1.17851	0.867589	1.14712	1.50905	0.795227	0.948636	1.25491	1.0032	1.09119	1.60743	1.46376	1.42591	1.4558	1.11977	1.26879	0.720968	0.941229	1.07642	0.705645	0.984829	0.581453	1.50319	1.75642	0.725272
XP_006558506.1;XP_006558505.1	0.904087	1.0049	1.11328	2.27551	1.14508	2.52444	1.61893	1.23188	1.29953	0.822816	1.06077	0.7897	0.62819	1.87048	1.06756	1.46629	0.653313	0.793837	1.20076	1.21636	1.38116	1.03392	1.4449	1.44982	1.3755	1.28161	1.20237	1.23485
XP_006558513.3	1.12512	0.961987	1.15412	0.889378	1.10593	0.772143	1.05029	0.921891	1.23232	0.904218	1.20368	1.39955	0.777727	1.08938	0.964188	0.836568	1.27755	1.02311	0.949798	1.27415	0.625209	1.0263	0.971286	0.922354	1.04354	0.720222	0.914196	1.18368
XP_006558542.1	0.876183	1.14205	1.09345	1.08125	0.808194	0.645349	0.569566	4.26474	0	1.23311	1.60531	0	0.97219	0.975383	0.446707	0.562689	0.412867	1.1668	0.511513	1.02721	1.12904	0.772726	2.38289	0.753545	0.747414	1.30045	1.91667	0.78343
XP_006558545.1	0.312921	0.884154	0.901936	1.61689	0.858208	0.979432	1.02228	1.2123	0.54548	0.877816	0.87809	0.5471	0.847297	1.06261	0.910208	0.829582	2.67044	0.789057	0.82115	1.2795	1.14617	0.868147	1.59976	1.15291	0.897801	0.708877	0.793111	0.773764
XP_006558546.1;XP_393902.1	1.11366	1.12642	1.19247	1.41704	0.883006	1.05467	1.00127	0.961833	1.01073	1.21423	1.0623	1.05094	0.909564	3.83982	1.03707	1.05353	0.853269	1.19989	1.18603	1.03588	1.22735	1.0381	1.0324	1.0821	1.1356	0.966572	1.73245	1.05478
XP_006558558.3	0.801122	0.892001	1.14775	1.38199	0.914318	0.770408	0.853035	0.714632	0.716371	0.835229	0.935966	0.849037	1.09167	1.15753	0.976726	0.903292	1.02802	0.736058	0.82478	0.722436	0.868223	1.07144	1.14501	1.0477	0.9895	0.71974	1.06744	1.0103
XP_006558582.1;XP_016771254.1	1.45768	2.23101	0.977009	1.06412	0.66188	0.917368	0.951749	1.66749	0.830107	0.381408	0.769028	0.606171	0.798359	1.63596	0.553224	0.940433	0.513298	0.554367	0.80952	0.790169	0.705346	1.10789	0.693739	0.504581	0.731877	1.01009	1.30328	2.19334
XP_006558583.1	0.487797	1.23167	0.758603	0	0.682033	1.14173	0.723086	0.952641	1.0358	2.58517	0.43886	1.41306	0.723471	0.964997	0.767573	0.796092	2.21214	0.818029	0.619512	0.533194	0.624636	0.852283	0.832591	1.12124	1.1675	1.28913	0.862629	0.875445
XP_006558595.1;XP_624571.2	1.0319	0.958499	1.00403	1.07865	0.993191	0.968277	0.931105	0.991601	0.711168	1.00676	0.900403	0.869437	0.990098	0.950124	0.888674	0.986473	0.811546	0.932366	0.96534	0.885738	1.09737	1.12243	0.857773	0.932322	0.930604	0.887918	1.16459	1.02471
XP_006558607.2;XP_026299360.1;XP_026299359.1;XP_026299358.1;XP_026299356.1;XP_026299355.1;XP_026299354.1;XP_026299361.1;XP_006558608.2;XP_026299357.1;XP_026299362.1	0	0.4512	1.71661	0	0	1.65338	0	0	0	0	1.70038	0	0.714277	2.37489	0	0.701118	0	0.827354	0	0	0	0	1.88163	0	0.035503	0	0	0.520946
XP_006558637.1	1.10275	0.813557	0.852521	0.739868	0.834466	2.29241	1.52924	1.2796	1.49276	0.609093	0.965813	0.77829	1.07565	0.909315	0.84336	1.48408	0.883639	1.02759	2.07644	0.581621	0.843706	0.919937	1.16087	1.21696	0.971515	1.46358	0.912146	0.843038
XP_006558638.1	0	0	0	0	0	0	0	0	0	0.733204	0	0	0	0	0	0	0	0	0	0	0	0	0	0	0	0	0	1.08828
XP_006558647.1;XP_006558646.1	1.94625	1.67987	0.850335	1.18507	0.984661	1.03111	1.02213	1.70313	0.994808	2.43236	0.832647	0.875196	0.706249	1.36174	1.19356	1.55832	1.52439	0.971496	1.31914	1.31523	1.01401	1.18598	0.793785	0.800289	0.758369	1.2289	1.41781	1.11974
XP_006558672.1	0.883401	0.796552	0.52022	1.11526	0.877215	0.744776	1.00808	0.842548	0.762102	0.690008	0.927155	0.757105	0.912778	0.694401	0.965041	1.16997	1.42292	0.857781	0.985852	1.00618	0.891604	1.29243	0.842154	1.27818	0.922254	1.01317	0.731546	0.833689
XP_006558679.2	0.737282	1.11026	0.99725	1.14409	1.05073	1.12151	1.00241	1.12454	0.983186	0.834652	1.04312	1.09782	1.00289	1.04275	1.01756	0.848801	1.33028	1.00073	0.821454	1.02466	0.785803	1.06868	1.14613	0.969598	1.11735	0.950883	0.977646	1.17068
XP_006558692.1	1.19172	1.23526	0.686292	1.15789	0.809426	1.07775	1.03574	1.09301	0.967988	0.98424	1.20129	0.951287	1.26169	1.28053	1.14751	1.28828	1.2853	1.26654	1.36242	1.10672	1.1629	0.946403	1.20256	1.29734	1.11943	1.18177	1.93428	1.23681
XP_006558732.1	0.809997	0.815194	1.18913	0.8691	0.863822	0.827366	0.816968	0.66184	1.14552	0.887103	1.14853	1.49449	0.939429	1.80175	1.04586	0.764174	0.517996	1.29638	0.722379	0.659014	0.877718	0.423568	1.01784	1.30571	0.902198	0.895134	1.09243	0.912275
XP_006558733.1	1.2934	1.20944	1.10936	1.34444	1.31993	1.79321	0.93283	3.02499	1.03011	0	0.961807	0.855896	0.729819	1.26405	0.847053	1.52248	7.56331	0.560811	1.26459	1.01848	2.5526	1.42603	0.956606	1.04755	0.817905	1.42814	0.804852	0.771644
XP_006558734.1;XP_394527.2	1.3491	1.7297	1.35243	1.64238	1.15648	0.417428	1.66344	0.117664	1.24193	0.381763	0.952054	3.38789	1.27453	1.52269	1.95705	0.50921	0.0607873	0.556971	1.04278	1.0207	0.399503	0.461123	1.39346	0.959109	1.1799	0.328139	4.8654	0.969899
XP_006558739.1	0	4.93403	0.768989	0	0	0	0	0	0.874118	0	1.22047	0.829105	0	2.62818	0	0	0	0	0	0	1.49255	0	1.22596	2.69625	0	1.00839	0	0
XP_006558742.1;XP_395593.4	1.17135	1.4922	2.29722	1.09584	3.57444	1.96653	1.05941	1.04365	1.3574	0	1.07916	1.07288	0.955884	0.979989	0.555501	1.84772	0.82017	2.10036	0.767514	0.973054	0.873448	1.26474	0.873841	0.826288	0.883135	1.7536	1.4281	2.01687
XP_006558763.1	1.23448	1.39962	0.982334	1.13528	1.31498	0.947008	1.01971	0.66766	0	1.12326	1.03817	0	2.8807	0	0.933329	0.654568	0	0.717588	1.02845	1.3921	1.77546	1.09909	0.905625	1.03191	0.861488	0	0.901963	0.708248
XP_006558813.1;XP_396117.2	0.771737	0.756255	0.99582	0.981733	1.101	0.786356	0.919357	0.663222	0.952048	0.746342	1.15614	0.950378	0.937829	1.08575	0.953439	0.560403	0.472265	1.05519	1.13006	0.875881	0.660593	0.724369	1.1293	1.11827	1.09313	0.783758	1.06077	1.14322
XP_006558850.1	0	0	0.708494	0.620853	0.746271	1.45374	0	1.45838	4.40352	0	0	0	0	0	0.928565	1.0339	0.586787	0	0.982125	0.992588	1.20628	1.77049	1.9799	0.740645	0.445751	0	0	1.20445
XP_006558854.1;XP_395056.4	0	0	1.33435	1.11109	0.797162	0.568398	0	0	0	1.38277	0	0.592316	1.59767	0.155304	0.736854	0	0	0	1.94378	0.389906	0	0	1.67586	0	0	0	0	0
XP_006558856.1	0.961752	1.49723	1.34756	0.922533	1.27444	1.32416	0.847767	2.1458	1.33486	7.91945	0.868643	1.22942	0.947348	0.621018	0.797865	1.92019	3.69339	0.797143	0.789895	0.970769	1.17346	1.06711	1.08532	0.911374	0.979245	1.27653	0.9054	1.18655
XP_006558862.1;XP_006558861.1	1.21925	1.10087	0.960127	0.922731	0.88301	1.16936	0.989695	1.09553	1.23686	1.37375	0.985573	1.01132	1.02417	0.915411	1.15492	1.64937	1.77037	1.07952	1.04339	0.869943	1.38829	1.11151	0.983818	0.896679	0.752086	1.17534	0.983244	0.844285
XP_006558914.1	1.27345	0	0	0	0	0	2.02036	0	0	0	0.727411	0	0.936694	0	0.793518	0	0	1.12473	1.23584	1.42218	0	0	0	0	0	0	0	1.17223
XP_006558924.1;XP_016769249.1;XP_006558922.1	1.16566	0.989558	1.10404	0.986774	1.02876	1.32102	0.826546	1.21216	0.957786	1.39757	1.02983	0.798502	0.952502	0.863082	1.06133	1.29232	1.16733	0.939017	0.98709	0.967348	1.20764	1.1519	0.993449	0.763577	0.92757	0.924669	0.982718	0.911769
XP_006558931.1	1.16613	1.36827	0.826952	1.40866	1.05989	1.12618	0.996102	2.09225	0.895253	1.3352	1.02302	0.849353	0.979201	1.43014	0.971326	1.05463	4.19656	1.25172	1.30576	0.897918	1.0752	1.14247	0.970216	1.36385	1.17705	0.907384	1.02213	0.765925
XP_006558932.1;XP_026297922.1;XP_026297921.1;XP_026297920.1;XP_026297919.1;XP_026297918.1;XP_006558936.1	1.24388	1.27427	0.653436	0.359382	1.1731	0.652585	1.1961	0.724988	0.411419	0.883642	0.661556	1.30976	0.785621	0.832032	0.990268	1.23384	0.556488	0.933719	1.1634	0.912473	1.58946	1.71918	0.882122	0.802131	0.848643	0.637169	0.435469	0.566017
XP_006558937.1;XP_393593.4	0	2.41153	0	1.62249	0	0	0	1.82663	0	0	0.463393	0	1.44506	0	0.753232	0	0.417626	1.70629	0.580672	0	0	0	0.445676	0	0	0	0	0
XP_006558946.1	1.07907	1.01662	0.925303	1.14271	1.58687	1.1494	1.13433	1.18902	0.879252	1.64744	1.07786	0.901831	1.00119	1.04769	0.971956	1.16633	2.13171	0.96436	0.9672	0.786808	1.25493	1.39911	0.828351	0.91412	0.946408	1.02434	1.20144	1.02497
XP_006558994.2;XP_393776.5	0	0	0.869335	0	0.905538	0	1.40267	0	2.28476	0	1.00217	0	0	1.80474	1.0485	0	0	0.786019	1.05941	0	0	0.478171	0.883346	1.42795	0.724398	2.6922	0.768678	2.16622
XP_006559006.1	1.23425	1.17391	1.25341	0.777636	0.323863	0.823653	0.290373	2.43964	0.877962	0.335136	0.397139	1.27574	1.47845	0.234564	1.03206	0.419875	1.87006	0.494538	0.448295	1.15202	0.903562	0.863527	0.81822	0.11648	0.684242	0.829393	1.06517	1.3121
XP_006559022.1;XP_006559021.1;XP_006559020.1;XP_006559019.1;XP_026299552.1;XP_016770428.1;XP_006559017.1	0	1.34851	0.899287	0.859776	1.65924	1.3972	0.690885	2.24751	1.10814	1.50547	0.994022	2.71567	1.42343	1.03903	0.98685	1.05252	3.17878	0.856637	0.593007	1.77781	0.967902	1.37504	0.55973	0.643101	1.04694	2.20217	1.68879	1.31482
XP_006559025.1;XP_006559030.1;XP_006559026.1	1.61752	0.886557	0	0	2.47253	0	1.57522	0	0	2.18775	1.93189	2.4364	2.22341	0	2.79997	1.34974	0	0	2.54839	0	1.3235	1.83349	3.40711	1.90862	4.03167	0	0	0
XP_006559032.1;XP_395833.4	0	1.25816	1.03242	0	0	1.21752	0	0.640574	0	0	1.42245	1.00235	0	1.01029	1.19232	1.54741	0.382603	1.10606	0.779259	1.06685	0.518717	0	0	1.00115	0	0.761301	0	0
XP_006559036.1;XP_623710.1	0.877373	0.948614	1.11673	0.860544	0.983617	1.27265	0.930534	1.52882	0.900541	2.33154	1.00228	0.891712	0.921532	0.885854	0.834401	1.43022	1.88045	0.984373	0.829907	0.931962	1.09612	1.48717	1.60012	0.880678	0.9082	0.848616	1.27025	0.926687
XP_006559044.1	0.602991	0.776685	0.820272	1.25737	1.21525	0.796905	0.785607	0.822903	0.615832	0.662309	0.809003	0.744395	1.11546	1.00825	0.92954	0.66766	0.448391	0.828327	0.76359	0.733941	1.03607	0.849194	0.877051	0.985613	0.921747	0.813831	1.04676	0.819638
XP_006559059.1	0.925997	1.21139	1.00163	0.947392	0.857797	0.907685	0.662748	1.00546	1.76205	1.06716	0	0	0	0	1.9871	0	0	0	0	0.757195	0.745467	0.689588	1.21338	0.712675	0	0.595037	1.0168	0.635521
XP_006559066.1;XP_006559065.1;XP_006559070.1;XP_006559064.1;XP_006559063.1;XP_006559062.1;XP_016770476.1;XP_016770475.1;XP_006559069.1;XP_006559068.1;XP_006559067.1	0.516802	2.05247	0.458198	2.02676	1.18244	1.15931	1.22331	1.711	0.930886	0.766806	1.18585	2.1847	0.992471	1.19747	1.97422	2.47853	0	0.470851	1.06852	0.856453	1.92564	0.427659	0.5598	0.574928	0.615739	1.59202	1.31542	0.820021
XP_006559118.2	1.35688	2.60677	1.36893	1.12452	1.37612	1.14976	1.16408	1.20196	3.24114	0.447715	0.644422	2.36099	0.906843	0.504591	1.2429	1.15684	0.0983213	1.32867	0.641407	0.365387	1.89519	1.77502	1.61504	0.390028	1.58924	1.16436	1.13802	1.66113
XP_006559119.1	0.925281	1.25548	1.2117	1.3853	0.984716	1.30619	0.990325	0.847696	0.763668	1.3443	0.964812	0.865459	0.932409	1.19716	0.882026	1.1001	0.779782	1.14676	0.872285	1.28981	1.14507	1.02232	1.02801	1.38544	1.10271	1.06144	1.19715	1.12521
XP_006559151.1	0	0	0	0	0	0	0	0	0	0	0	0	0	0	0	0	0	0	0	0	0	0	0	0	0	0	0	0
XP_006559167.1;XP_006559166.1	0.604354	0	0.849486	0.871291	0.867218	2.04574	0.782817	0	0.758221	0.89636	0.73228	1.4287	1.25496	0.502566	0.566669	0.905992	0	1.03348	0.987955	1.61574	0.983308	0	1.24706	0.816323	1.06524	0.640758	0.863048	1.14036
XP_006559168.2	0.75949	1.17226	0.654776	0.907059	1.01856	1.05744	0.695302	0.754016	0.725183	1.22552	0.954177	1.05154	0.857161	0.71676	0.877314	0.935931	0.432526	1.56199	0	1.09957	1.09606	1.63653	0.770405	1.1916	1.16285	1.00251	1.22603	1.06199
XP_006559172.2;XP_006559171.2;XP_006559170.2;XP_003249445.3	3.61406	2.47391	0.953078	2.60308	1.27848	2.83554	1.95271	4.42054	1.53191	0	1.68082	1.06629	1.58949	0	0.97969	1.79089	6.1979	1.55239	2.58517	0.913053	7.87593	1.3413	0.476769	1.75685	2.27099	2.07228	3.98637	2.02122
XP_006559175.1	1.18654	0.864374	1.38529	0	1.13436	0.819652	0.579319	0	0	0	0.813223	0	1.06718	0.849332	0.789945	0	0	1.47589	2.0759	0.900654	0	0	1.78007	3.22157	0.816203	1.24718	0.542538	0.964885
XP_006559181.2;XP_006559177.2;XP_026302198.1;XP_006559176.2;XP_006559182.2;XP_395607.5;XP_006559180.2;XP_006559179.2;XP_006559178.2	1.01559	1.12901	0.953028	0.982744	0.743736	1.16215	0.862778	1.29025	0.887029	0.723378	1.05473	1.05007	0.816781	1.18719	0.980594	1.21481	2.03358	0.738779	1.10729	0.815884	1.35513	1.35468	0.689453	0.792169	0.955135	0.829319	1.03031	1.13216
XP_006559184.1	0.657416	0.603171	0.109587	0	0.221833	0.237624	0.549382	0.589643	0.868296	0.662427	0.36386	0.516385	0.703886	0.981035	1.06366	0.336162	0.191692	0.662236	0.464714	0	0.17563	0.458364	0.895822	0.0734547	1.16309	1.22262	0.720272	1.12136
XP_006559199.1	1.16788	0.892424	1.25526	1.39288	0.875702	0.995341	0.876907	1.1259	0.927366	1.23202	0.813855	1.06271	0.963511	0.923586	0.827654	0.757596	1.23409	0.982775	0.96791	1.12091	1.01689	0.878104	1.38014	1.14888	1.02269	1.1109	1.15667	1.1487
XP_006559200.2	1.4798	0.762687	0	0.770834	0.798555	0.855935	0.700454	0.90504	0	0.820142	0.795475	1.48383	1.48385	0.79871	0.665947	0	0	1.22557	0.61134	0.957165	1.52988	1.564	1.08488	0.487643	0.757532	0	1.08001	0
XP_006559219.1;XP_392925.3	0.643951	1.14801	0.602142	0.600193	0.770003	0.87506	0.624705	0.798584	1.16233	1.04241	0.814476	1.25972	1.08544	0.637578	0.813252	0.931396	0.806483	0.729741	0.724486	0.796169	1.13439	0.954363	1.10415	0.751991	0.833333	1.02442	1.17005	0.906595
XP_006559220.1	1.88456	1.33088	0.629135	2.55906	1.02198	1.57011	1.62025	2.05927	1.18492	0	1.41131	1.36743	0.704613	1.58879	0	1.31109	0	0.537973	0.749029	0	0	1.55446	1.01458	0.682123	1.1509	0.740079	0.614289	0.740213
XP_006559221.2;XP_623749.3	0.9827	0.734184	0	0.267681	0.63953	0.804733	0.879415	0	1.44773	0	0.256947	0	0	0	0	0	0	0.425821	0	0.932831	0.754418	0	1.84409	0	0	0.919936	2.28497	0.70838
XP_006559245.1;XP_006559243.1	0	0.979619	1.02999	0.975674	0	0.496132	1.06814	0	0.639974	0	1.08507	0	0	0	0.993686	0.61332	0.338382	1.09013	0.971429	0.933969	0.462066	0.412113	0	0.97982	0	0.401814	1.41343	0
XP_006559246.1;NP_001011603.1	0.755596	0.913069	1.14908	1.05913	0.938309	0.929408	1.12301	0.760731	0.784588	0.777424	1.13587	0.714941	1.04964	1.10961	1.09033	0.799595	0.533621	1.20487	1.02122	0.946247	0.761612	0.795148	1.12365	1.23006	1.24472	0.812324	1.10891	1.12692
XP_006559251.1	0.995852	0.929569	1.01107	1.21322	0.981589	1.49451	1.21684	1.12854	1.07959	1.0854	1.0681	0.902173	1.03151	0.763438	1.12283	1.12515	1.61037	1.2249	1.03864	1.08834	1.4428	1.62161	1.17118	1.44058	0.943448	0.984527	1.23288	1.0976
XP_006559253.1;XP_006559252.1;XP_001119855.2	1.26719	1.08956	1.27069	0.698247	1.06645	1.40316	1.20193	0.527203	1.55389	1.02176	0.884443	2.5212	1.38023	1.05915	1.04879	1.1596	1.65196	1.11902	0.853103	0.954462	0.914443	1.11532	1.37068	0.541039	1.11513	1.36644	1.77591	1.14633
XP_006559263.1;XP_026301205.1;XP_016772337.1	1.2809	0.864001	1.07243	1.11595	0.31199	0.847052	0.966677	1.09385	0.539335	0.61058	0.83822	1.35157	0.653062	2.16211	0.705547	0.491652	0.371057	0.97959	0.705272	0.545734	0.62404	1.54403	0.448769	1.1044	1.11087	0.735043	1.22152	1.58728
XP_006559285.1	0.554897	1.26404	0	0.820399	0	0	0	0	0	0	0	0	0.840191	0.925128	0	1.38872	0	0	0	0.768617	0	0.255946	0.716702	0.959423	0.915148	0	1.35897	0.90019
XP_006559295.1;XP_026300107.1;XP_026300106.1;XP_016770912.1;XP_006559294.1	1.01448	0.961751	0.961018	1.19787	1.02454	1.17073	1.09713	1.62521	0.935417	5.5641	0.98837	0.958861	1.21146	0.787277	0.85853	1.22257	2.38563	1.04149	0.840315	1.04105	1.83975	1.27486	1.02265	1.03961	1.14112	1.47661	1.35043	1.14177
XP_006559310.2	1.19528	1.1257	1.01229	1.20018	1.12902	1.26115	0.704749	1.70099	0.891596	1.10374	1.03301	0.816945	0.854628	1.1046	1.91754	1.4671	1.35537	0.8894	0.933314	1.04083	1.47236	1.16792	0.87812	0.891498	0.887321	0.766891	1.6047	0.989117
XP_006559321.1;XP_395280.4	1.30341	1.50157	0.889178	0.905635	0.72507	1.1425	0.967848	1.34811	0.962025	1.78045	0.969389	0.94787	1.17975	0.937203	1.15239	1.33277	2.94238	1.01802	1.08715	0.872933	1.39648	1.47343	0.961721	1.04383	0.810456	1.06536	1.18467	1.02875
XP_006559373.1;XP_006559371.1;XP_006559374.1;XP_006559372.1	0.825584	1.13707	0.510329	0	4.21869	1.28928	1.12258	0	1.46269	0	0.559326	0.751477	0.962755	0.919479	0	1.59851	0.771956	5.41238	0.221248	1.13257	1.55049	0.25624	0	0.580646	1.67239	0.891951	0.74429	0.825817
XP_006559389.1;XP_003249477.1	1.08232	1.52046	0.811438	1.30001	0.892666	0.881698	0.889059	1.33026	1.00795	0.933047	1.11447	0.937952	0.873122	1.1851	1.06063	1.12588	0.967077	1.21247	1.18394	0.886929	1.02404	1.19759	0.92255	0.97087	0.790612	0.967599	1.21528	1.10843
XP_006559395.2;XP_006559394.2;XP_026300568.1	0	0	0	0	0	0.0684713	0	0	0	0	0	0	0	0	10.9083	0	0.754324	1.58948	0	0.525142	0	0	0	0	0	0	1.2323	0
XP_006559397.2;XP_006559396.2	0	0	0.803767	0.676729	0	0.794296	0	0	0	0	0	0	0	0	1.13692	2.49936	0	0.837595	0	0	0	0	0.329074	0	0	0	0	0
XP_006559437.1	1.03972	0.956772	1.11912	1.22485	1.02651	1.27489	0.8769	0.93346	1.0627	1.03124	1.07789	1.00091	0.936387	1.08922	0.993504	1.25308	3.6316	0.999509	0.985833	1.07227	0.864445	1.04025	1.28649	0.997353	1.113	1.07208	1.05092	1.10285
XP_006559447.1;XP_001121716.2	1.64334	1.33567	1.06335	2.53916	0.792898	3.51007	1.68954	3.75342	1.37402	2.22204	1.77657	0.827479	0.559384	1.87403	1.09312	3.07471	5.07045	0.442882	0.841248	0	1.65615	0.945286	1.05319	1.05539	1.15892	1.68909	0.843227	3.41131
XP_006559454.1;XP_026301516.1;XP_006559452.1	0	1.20071	1.44771	0	0	0.0838092	0	2.35493	0.938956	0	0	0	0	0	0.133985	0.285437	0	0	0	0	0	0.590543	0	1.03758	0	0	0	0
XP_006559463.1;XP_006559462.1	1.2219	1.06996	0.978347	0.663981	1.24664	0.798708	1.85547	1.09629	1.31988	1.32028	1.68207	1.71856	0.816576	1.73674	1.09892	1.36257	75.0032	1.29231	1.44752	0.967958	1.27071	1.2785	1.0891	1.85422	0.949299	1.37982	0.924643	3.59366
XP_006559464.1;XP_016772476.1	0.90573	1.04961	0.988302	0.973535	0.983777	1.17176	0.910782	1.5884	1.32267	0.897727	1.0946	0.971485	0.966757	0.904215	0.959261	1.11128	1.21297	0.993783	0.988447	0.998863	1.09866	1.1433	1.11523	0.894177	0.897616	0.990502	0.9859	0.962344
XP_006559494.1	0.817195	0.736424	0.927154	0.854523	0.940334	0.899924	1.05217	0.906566	0.906349	0.864249	1.20665	0.974639	0.984687	1.24817	0.846058	0.783583	0.629034	1.188	1.32105	0.798527	0.565699	0.683915	1.02017	1.10467	0.874751	0.74513	0.889203	0.83685
XP_006559495.3	0.407841	0	0	0	0	0.784417	1.34439	0	0	0	0	0	9.61186	1.26911	0.399151	0	0	1.0681	0.520192	0	0	0	48.8384	0	0	0.715504	0	2.14168
XP_006559497.1	0.715987	2.03147	1.20634	2.03599	0.754713	0.634419	0.643239	1.98825	1.01953	1.3374	0.70642	0.80633	1.54708	0.982731	0.703343	1.50705	0.156209	0.648605	0.785784	0.996195	1.12501	0.986933	0.959584	1.24438	0.889018	1.03082	0.541733	0.949634
XP_006559507.1;XP_006559506.1	0.885797	1.01253	1.06817	1.02803	0.968542	0.909839	0.821375	0.988491	0.938324	0.753333	1.04383	0.872936	1.00823	1.23909	0.988947	0.760107	1.0697	1.0345	0.907622	0.873445	0.988074	1.06588	1.02748	1.19812	1.06232	0.762548	1.13683	1.10752
XP_006559508.1	0.801095	1.34116	0.804346	0	0.875829	1.49881	0.773223	1.30885	0.993473	0.829806	1.00083	0.925904	0.687419	1.91369	0.649552	1.1064	1.00627	0.948861	0.839358	0	0.714535	0.76732	0.680312	1.19226	0.917569	0.879436	1.18607	1.31649
XP_006559529.1	1.42844	1.76847	1.12531	1.34486	0.748589	0.579453	1.09492	1.94524	0.994439	2.13037	0.995957	0.966442	0.910075	1.35033	0.95262	1.42124	5.30081	0.563668	2.12947	0.611063	0.711107	0.788409	0.647897	0.949688	1.01059	0.870778	1.17072	0.413273
XP_006559569.1	0.852426	0.973523	0.883135	0.948235	0.928082	1.02675	0.807892	0.905469	0.884771	1.02704	0.734589	0.963957	1.12026	0.729129	0.986841	1.21521	0.710334	0.850494	0.683098	0.866864	1.41599	1.22177	0.906861	0.941548	0.871045	1.2468	0.913789	0.935525
XP_006559574.1	0.882519	0.584985	1.27485	1.73716	0.638695	1.09799	0.799885	0	0.795223	0.497712	1.86083	0.79254	1.22484	1.19767	6.44708	1.39408	1.25391	0.958482	0.802674	0.952906	2.74174	0.840009	1.28581	0.729593	0.617184	1.35632	1.61162	0.703785
XP_006559576.1	3.97141	0	0	0	2.92359	0	10.9291	0	2.83571	0	0	0	1.1409	28.4476	0	0	0	0	0.793016	0	0.618871	0	1.87476	0	1.35991	1.44357	0.926423	0
XP_006559584.2	1.44449	1.28461	0.857656	0.728703	0.844144	0.89431	0.987939	1.99028	0.802716	1.38929	0	1.02246	0	1.95214	1.19188	2.88462	0	1.15412	1.55278	0.783382	0.917585	0.99188	0.610809	0.319186	0.971605	1.17194	1.16568	1.54713
XP_006559599.1;XP_006559598.1	0.822655	0.939871	1.06453	0.911537	1.14543	0.726992	1.24545	0.686956	0.770965	0.604986	0.934522	0.969066	1.04978	0.955569	1.13333	0.740682	0.315113	1.10582	0.898014	0.889578	1.03879	0.823005	0.916155	0.893937	1.12286	0.611974	1.10963	0.821524
XP_006559627.1	1.25751	1.44545	1.09437	1.07868	1.44436	1.40052	1.68692	2.27897	1.86406	1.32897	1.55312	2.11988	1.19303	1.26575	1.39705	1.58272	0.148774	1.22509	1.30349	0.986786	1.36371	2.01839	1.44347	0.835413	1.35682	1.69541	1.21016	1.54269
XP_006559637.1	1.4593	0.954619	0	0.452546	0.849499	0.61557	1.34889	0.780204	0.959609	1.26037	1.03804	1.33204	1.25036	1.24541	1.32278	0.677582	0	1.61471	1.3558	0	0.175421	0.686076	1.43741	0.942579	1.55894	1.04007	1.24165	0.697707
XP_006559652.1;XP_006559651.1;XP_392487.4	1.28632	1.48698	0.978479	1.73382	0.974734	1.07512	0.800271	0	0	0	0.783254	0.550056	0.73225	1.54313	0.795449	1.26627	0	0.798888	1.33353	0.704758	0.833591	1.00749	1.03646	0.901341	1.22615	0.875726	0.736516	0.923077
XP_006559667.1;XP_006559666.1	1.12052	1.00877	0.404069	0.558742	1.48168	1.49697	1.68339	1.15503	2.41528	1.04215	0.697012	1.53592	1.02084	1.41333	0.910701	1.24511	1.5072	1.29555	1.64529	1.08225	0.967414	1.27507	1.0272	0.648773	1.08967	1.76291	0.722969	0.87223
XP_006559671.1	0.996592	1.03141	0.930391	0.658065	1.12045	1.00266	1.09398	1.01296	1.12721	0.975346	1.16751	1.02266	1.15224	1.2852	0.99471	1.00508	0.612878	1.23173	0.868637	0.910144	1.17721	0.844933	1.08448	1.26028	1.14666	0.967317	1.43098	1.16257
XP_006559674.1;XP_006559673.1;XP_623860.2;XP_006559672.1	1.15277	1.28029	1.40859	1.09522	0.857938	1.42823	0.872428	1.7627	1.066	17.3892	1.10982	1.06163	0.97256	1.31327	1.20595	1.88737	17.4043	0.938718	1.12156	0.930703	1.4004	1.49893	1.04933	0.832022	0.830372	1.1043	1.07882	1.08076
XP_006559684.2	0.806444	0.358967	0.49705	0.78041	0.994209	0.821995	0.749234	1.40212	0.343478	1.51253	0.693591	1.88993	1.23118	0.30384	0.857805	0.816168	0.726102	0.979862	0.784735	1.19511	0.881488	0.786988	0.695113	0.937302	1.32255	0	1.20508	1.18592
XP_006559709.1	1.16685	1.4315	1.00331	1.40973	0.788229	1.06823	1.16201	1.32554	1.54349	1.62049	1.06769	0.667148	0.806889	1.29633	1.1381	1.38461	2.02588	1.13425	1.31908	1.14412	1.37721	0.927185	1.09738	1.14754	0.891539	1.04018	1.26865	0.795823
XP_006559710.1	1.35946	2.26517	1.10936	1.4891	1.0135	1.34314	0.962222	0.737717	1.0738	2.35217	0.908004	1.24883	1.42749	1.79425	1.53077	1.86607	1.58967	1.5059	1.51403	0.917564	1.20508	1.25146	1.11446	1.81945	1.34835	1.23162	1.50311	1.56296
XP_006559713.1	0.85479	1.39991	0.708876	1.35484	1.27957	1.16406	1.5105	3.05835	1.1636	1.85776	0.991805	1.02611	0.715883	1.60138	1.12637	1.25801	5.33688	1.41816	1.72024	0.922045	1.2992	1.50984	1.2942	1.17047	1.04236	1.24127	1.09654	1.08569
XP_006559720.1;XP_006559719.1;XP_026298059.1	0.905225	0.875064	1.02254	0.891663	0.91916	0.965366	0.972049	0.904146	0.890236	0.804206	0.974865	0.988451	0.894785	1.12876	0.766206	0.909811	1.03882	1.19309	0.952679	0.966308	0.842269	0.815271	0.928841	0.993997	0.964018	0.957709	1.00314	0.884385
XP_006559725.1;XP_006559724.1;XP_016768995.1;XP_006559723.1;XP_006559726.1	0	0	0	0	0	0	0	0	0	0.252309	0	0	0	0	0	0	0	0	0	0	0	0	0	0	0	0	0	0
XP_006559738.2	1.28142	1.14917	0.991707	0.775942	1.0788	0.807514	1.10706	1.15031	1.05038	1.57427	0.656092	1.60698	0.870065	0.791786	0.806648	1.41575	2.38662	0.915767	1.45649	0.899419	1.13965	1.14297	0.949124	1.03337	0.880814	1.79929	0.816831	0.796338
XP_006559752.1;XP_006559751.1;XP_016766999.1;XP_016766997.1;XP_006559749.1;XP_006559748.1;XP_006559747.1;XP_006559746.1;XP_006559755.1;XP_006559753.1	1.02429	0.982775	1.07765	1.19662	1.43622	1.08467	0.849001	1.09463	1.16438	0.772086	0.742288	1.08692	0.879904	1.60018	0.985806	0.894217	2.33678	1.02045	0.756498	1.39469	0.876051	0.764204	0.639522	0.934057	0.971755	0.891246	0.635917	0.892484
XP_006559757.1	0.745844	0.6375	2.20094	1.37115	1.5537	1.88685	0	1.527	2.59477	1.58426	0.997416	2.09153	1.10715	0	0.790871	1.06653	0	1.10532	0.846635	0	0.71612	0	0	0.664015	1.01143	2.69163	2.47548	1.16447
XP_006559764.1	1.39154	1.13542	0.994311	1.47194	1.14551	1.172	1.04063	1.57818	1.20443	2.71175	1.09433	0.928985	0.65741	1.48568	0.873576	1.26003	5.34081	0.999416	1.34608	1.06115	1.08567	0.777434	0.685607	0.916006	0.888376	0.927148	0.929876	1.06135
XP_006559769.1;XP_006559768.1;XP_624980.3	4.10792	1.03617	1.06511	1.35102	1.2835	1.69075	0.917587	2.81048	1.43916	1.34649	2.00329	0.988284	0.83889	1.99108	1.16945	0.849278	0	1.10333	1.44128	0.753248	1.73272	1.54399	0.906834	1.24989	0.850047	1.81998	1.38614	0.891233
XP_006559771.1	1.05507	1.01621	0.781419	0.973284	0.944595	1.18583	1.0051	1.30694	0.943502	1.26106	0.952496	12.1969	1.79569	1.07059	1.03812	1.2466	0.349443	0.774922	0.987758	2.5785	1.03347	1.18629	1.553	0.97787	0.948055	1.36122	1.56887	1.26473
XP_006559776.1;XP_001121988.2	0	0	0	0	0	1.20143	0	0	0	0	0	0	0	0	0	0	0	0	1.1238	0	0	0	0	0	1.04322	0	0	0
XP_006559791.2;XP_395916.5;XP_016766684.2;XP_006559790.2;XP_026295395.1	0.805023	1.24619	0.584711	1.03101	1.09894	0.9005	0.700268	1.32167	0.804092	0.737278	1.3896	0.990559	0.588087	1.27674	0.662664	0.890739	0.500782	0.870541	1.1372	0.79763	0.703307	0.673771	0.524906	0.737978	0.889738	0.533897	0.873772	1.25508
XP_006559805.1;XP_001121719.3	0	2.15948	1.32746	0	0.95725	1.26847	0	1.3598	0	1.77713	0	0	1.07084	2.58515	1.22995	0	0	0	1.66905	0	1.73058	0.816436	0.981574	1.30809	1.11174	1.04561	0	0.650582
XP_006559828.2;XP_006559827.2	1.08339	1.31465	1.1462	1.08591	0.756355	1.41103	1.27806	1.05425	1.5232	1.27006	0.778782	1.09382	1.06774	1.69791	0.768216	1.06706	0.815379	1.21024	1.13253	1.0392	0.78472	1.4886	0.804471	0.717596	1.49148	0.968156	0.80399	1.39455
XP_006559849.1	4.56562	0.885142	0.356685	1.95489	2.18006	1.1419	0.916107	0.558347	2.26799	1.16145	2.29592	0	0.628904	2.17672	0.862104	2.08654	1.04987	1.05465	1.55225	0	0.607372	1.37144	3.18426	0.836437	2.19599	1.62922	0.499707	1.65197
XP_006559868.1	1.26336	1.24294	1.73978	1.00168	0.938364	1.22543	0.960402	2.18462	0.957062	1.36035	1.05804	1.69517	0.962071	1.03676	1.18984	3.65726	4.94281	0.940513	1.1968	1.05654	1.82863	2.28453	1.0338	0.7196	0.900157	0.877455	1.32161	2.0707
XP_006559874.1;XP_016768646.1	0	0	0	0	0	0	0	0	0	0	0	0	1.16547	0	0	0	0	0	0	0	0	0	0	0	0	0	0	0
XP_006559884.1	0.911707	0.827259	1.05053	0.863325	0.916831	0.808284	0.998323	0.882006	0.727474	0.76533	0.896276	0.784296	0.801488	0.808297	1.07918	0.763748	1.18015	1.04149	1.07979	0.904782	0.922014	0.8262	0.929727	1.27177	1.11138	0.813428	1.02583	1.00927
XP_006559886.1	0.82276	0.966672	0.992029	0.855316	0.960348	0.878915	0.930138	1.1618	1.34103	1.08619	0.946046	1.25436	0.817686	0.813983	0.989294	1.12582	1.37337	0.969085	1.10217	0.842056	0.976998	1.24539	1.05163	0.716711	0.95516	0.916081	1.29661	1.03204
XP_006559894.1;XP_392477.4;XP_006559895.1;XP_026297463.1;XP_016768484.1;XP_006559896.1	0.919598	0.863286	1.03389	0.990099	0.854742	0.66679	0.917604	0.857999	0.772668	0.904246	0.917166	0.897054	1.09402	1.78443	0.517334	0.797452	0.664827	1.05199	0.992169	1.27112	0.826932	0.816431	1.00557	0.946702	0.978981	0.699493	2.97847	1.16878
XP_006559901.1	1.00391	0.959277	0.895283	0.854005	0.899256	0.871176	1.24751	0.860448	0.688843	0.799079	0.874546	0.823371	1.0703	0.808038	1.11958	0.882601	0.594355	1.07925	1.1595	1.0417	1.08319	0.914092	0.923093	1.35524	1.3735	0.94167	1.20474	1.00642
XP_006559902.2;XP_026297997.1	1.34589	1.41815	0.994009	1.57205	1.09182	0.996692	1.61222	2.19355	0.721131	0.979293	1.20291	1.0644	0.552913	1.43261	1.25281	1.80887	2.77526	1.82199	2.10618	0.851556	2.01304	2.47382	0.9638	1.22713	0.873145	1.10421	1.08415	1.24835
XP_006559914.2	0.661318	0.676233	0.85971	0.951151	1.47996	0.955153	0.906732	0	0.817449	0	0.47936	1.15362	0.267121	0.538201	0.742561	0	0.172592	0.650785	0.799365	1.00721	1.06379	0.681407	0.807331	0.777896	2.7001	0.888386	0.890019	0.464494
XP_006559915.2	1.43055	0	0	0.441593	1.10603	0	0.271727	0.849388	0	0	0	3.63081	0	0	0	0	0	3.05491	1.40817	0.63402	0	0.36739	0.772965	0	0	0	0.511188	0
XP_006559924.2;XP_001122042.3;XP_006559926.2	1.0602	1.00329	1.01634	0.993708	0.889118	1.02409	0.865988	1.10378	1.13097	1.54676	1.20697	1.02142	1.01374	1.32722	0.98787	1.27644	1.5787	0.923934	1.14738	0.946102	1.01662	1.0924	0.96737	0.926158	1.00315	0.977351	1.18453	1.04312
XP_006559929.1;XP_396286.4;XP_016773346.1;XP_006559928.1	0.952772	1.63273	1.16915	0.870695	0.696744	0.893203	1.12363	1.29196	1.14163	1.16101	0.921935	0.863528	0.822699	1.21798	0.783775	1.03399	2.58571	0.854895	0.887053	1.2846	0.732026	1.31193	0.753954	0.707875	0.825817	0.921652	1.03782	1.3957
XP_006559947.1	1.52915	0.773509	0.610982	1.07466	1.27969	1.18501	0.724306	2.71332	1.07196	0	0.844485	0	0.894741	1.0157	1.12089	0	2.12926	0.459683	0	0.815781	0	1.49429	0.963893	0.653766	1.16952	0.979778	0.97762	1.06582
XP_006559989.1;XP_026298773.1;XP_026298772.1;XP_026298771.1;XP_026298770.1;XP_026298769.1;XP_026298768.1;XP_026298767.1;XP_026298766.1;XP_026298765.1;XP_006559981.1;XP_006559979.1;XP_006559990.1	1.20625	0	0	1.56095	0.768906	0	0.88807	0	0.823509	0.48895	0	1.00666	0.709632	0	1.03028	1.53584	0	1.19697	1.16593	1.64401	1.02947	1.05449	0	0	0.585492	0	1.59832	0
XP_006560008.2;XP_026301462.1;XP_026301463.1;XP_026301464.1	1.00278	1.0048	0.925559	0.965641	0.916662	1.02083	0.889339	0.999161	0.859388	0.866679	0.960983	0.887679	1.13365	1.12186	0.961993	1.00642	0.5924	0.85141	0.980651	0.898152	0.884615	0.858052	0.836716	1.05207	0.896727	0.845328	1.01	0.992762
XP_006560041.1;XP_006560040.1;XP_392094.3;XP_006560043.1;XP_006560039.1;XP_006560038.1;XP_006560042.1	0.856527	0.787644	0.987262	1.00325	0.874417	0.815789	0.924078	0.672115	0.833824	0.767103	0.999816	0.812472	0.934003	1.05138	1.07488	0.657812	0.523881	0.962498	0.797669	0.890683	0.762737	0.709231	1.04665	1.05667	0.977194	0.823586	1.00755	0.943496
XP_006560058.1;XP_396379.4	1.07146	0.973417	1.45055	1.05913	1.04458	1.32972	1.18129	2.82035	1.44919	11.2869	0.918021	1.6248	0.938343	0.977498	0.913514	1.06905	9.08503	0.755086	1.15668	0.926424	0.833458	1.06801	0.916699	0.626839	0.861232	1.01689	0.888956	1.05502
XP_006560064.1	1.01866	1.05117	0.962267	1.09717	0.916608	1.22178	1.00988	1.95051	1.17676	1.61187	0.94085	1.01291	0.937176	0.938917	1.02548	1.27536	3.53529	0.919946	1.0315	1.03942	1.23151	1.0433	1.20799	1.00261	0.883418	1.11585	1.09177	1.01318
XP_006560066.1;XP_016771812.1;XP_624319.1	0.443946	0.225084	0	0	1.30694	0.914938	0.988364	0	1.09147	0.940889	1.63764	0	0.85683	0	0.876989	1.47565	0.603666	0.776325	0.79411	0.777284	0.460298	1.08692	3.2039	0.813893	0.925362	0	0	1.66129
XP_006560091.1	1.0251	0.873809	0.802002	1.1959	0.746704	0	1.19331	0.822537	0.77056	0.661882	0	0.815309	0	1.55918	1.48518	0	0	0.847966	3.10707	0.899264	0.753239	0	0	0.878599	0	0.617957	0.685927	0.705613
XP_006560095.2	0	0	0.674875	0	1.12183	1.36374	0.759261	0.870544	0.844627	0.741823	0.863372	1.9798	0.970151	0	0.583054	1.05589	1.31848	1.28085	1.5726	0.820132	1.61146	1.72728	1.42562	1.2797	1.00741	1.17132	0.610635	0.611176
XP_006560142.1	0	0.702868	1.04939	1.15642	0.691174	0.898528	1.97809	0.827871	0.420795	0.96932	0.612675	0	2.67814	1.84432	0.97227	1.13116	1.74255	0	1.42174	0.655175	0.977836	0.580515	1.40993	1.28147	1.831	0.756529	0.572748	1.42447
XP_006560145.1;XP_001119975.2	0.936577	1.80667	1.66727	0	1.26935	0.983101	0	0.55165	0	0	0.731555	0	1.90031	0.549974	0.819216	0.793273	0.796497	0.893719	0.74221	1.0892	1.75796	0	1.39945	0	0.534441	0	0.711191	0.597511
XP_006560146.1	1.46599	2.36857	0.415646	0.830279	1.31723	1.04215	0.398721	1.04064	0.334559	5.79204	0.266113	1.23793	2.33687	0.25322	2.28716	4.02797	6.75981	1.53905	1.32519	0.989606	0	0.967137	0.604507	1.41657	0.25996	2.30048	0.543912	0.182835
XP_006560153.2;XP_006560152.2	0.501902	2.1739	1.8021	0.990972	0.807573	0.325997	1.66502	0.845177	1.0748	1.45515	0.792204	1.21629	0.945113	0.807797	0.555573	0.296581	0.162899	0.59713	0.95435	2.11676	0.217266	0	0.776029	0.883103	0.896653	0.69607	0.853715	0.922907
XP_006560154.1	0.912873	0.932292	0.345578	0.465802	0.720945	1.48001	0.729096	1.88123	0.608893	0	1.07008	2.01207	0.686965	0.446519	1.6214	2.50588	2.30168	1.1562	1.2593	1.0159	3.99187	2.0758	0.716949	0.638266	0.404812	2.39625	0.805916	1.052
XP_006560164.1;XP_006560163.1;XP_006560162.1;XP_016772183.1	1.73738	1.13701	1.46856	0.65955	0.731129	1.51921	0.816024	1.58784	2.07937	2.8209	1.23458	1.59387	1.41414	1.23786	1.73854	1.1789	0	0.983412	1.42275	1.21632	2.30042	4.15542	1.51549	0.971803	0.961316	2.35414	1.41071	0
XP_006560170.1;XP_397047.2	0.682019	0.814815	0.790945	1.75014	0.999452	0.843254	1.50656	0.500663	1.08496	0.78423	0.863374	0.731868	0.577364	0.806649	0.947705	0.642391	0.483675	0.865661	0.880011	1.10017	1.07508	0.871305	1.45705	0.923982	1.16326	0.819202	0.362263	0.948735
XP_006560173.1	1.00967	0.722237	0.627776	1.00191	2.22364	0.164309	1.01384	0.2588	0.973869	0.678488	0.639283	0	0.896237	0	1.14835	0.209195	12.3887	1.64662	1.5144	1.29929	0.0851435	0.798023	0.502592	0.906129	1.20212	0.142088	1.95199	1.42827
XP_006560197.1;XP_006560198.1	0	1.01157	1.19	0.599714	0.997488	1.00082	1.29924	0.325145	0.798307	1.12654	1.05808	1.58769	0	1.14057	0.940089	0.995083	0.817192	1.40153	0.979159	1.5667	0.813767	0	1.20363	1.36732	1.2007	0.788655	1.44205	0.832205
XP_006560213.1	1.39534	1.37387	0.705608	2.83543	0.966577	1.55437	1.05847	2.59438	0.865315	0	0.908338	1.4247	1.42442	0.4193	1.159	3.29269	6.34456	1.08283	1.45355	1.47639	7.24782	1.22314	0.629234	1.5573	0.841104	3.58918	0.924123	0.146153
XP_006560218.1	1.01843	0.842067	1.01974	1.33302	0.736285	0.403372	0.874778	1.16156	0.606062	0	1.11034	0.655814	0.786728	0.929408	0.703822	0	0	0.675241	0	1.21919	1.12194	0.627654	1.64812	0.869248	0.460701	0.705128	0.644284	0.888056
XP_006560252.1;XP_391994.1	1.00075	0.854004	0.913721	0.807109	0.903661	0.934483	0.852831	0.903586	0.958236	2.30545	1.03723	1.07048	0.910705	0.880705	1.00951	1.05766	2.11122	1.04836	0.957742	0.963767	0.744899	0.868689	1.07135	0.997368	1.0584	0.976778	0.970788	0.889808
XP_006560260.1;XP_393963.3	0.784126	0.836885	1.02741	0.912613	0.982937	0.907508	1.29612	0.829191	0.689049	0.690989	1.1468	0.78879	0.886101	1.00494	0.950027	0.655602	0.693956	1.03212	1.08271	1.03457	0.751955	0.668946	0.713373	1.16279	1.09883	0.762267	1.027	1.12368
XP_006560280.1	1.09198	1.04783	0.839758	1.04301	0.934687	1.26005	0.903627	1.51408	0.859416	1.49105	1.04307	0.936097	0.845998	0.944615	1.23954	1.40858	0.797484	0.746629	1.05981	0.997366	1.17508	1.03746	0.890428	0.849415	0.962316	0.971324	1.02871	0.96583
XP_006560291.2	0.977841	0.902328	0.938977	0.911352	0.934048	0.976571	1.07226	0.858293	0.809282	0.920013	1.0566	0.932379	0.862364	0.872186	0.919642	0.776115	1.39936	1.02607	1.08137	1.05918	1.03185	0.949709	0.877098	0.999079	0.999041	0.942014	0.980093	0.928883
XP_006560307.1;XP_003249647.1;XP_016771674.1	0	0	0	0	0	0	0	0	0	0.0889747	0	0	0	0	0	0	0	0	0	1.22313	0	0	0	0	0	0	0	0
XP_006560319.2;XP_623300.2	1.83613	5.73041	1.34788	0	0.857108	1.11545	0.777091	4.32621	2.54473	0	3.74819	0.503102	2.91292	1.27802	1.3307	2.75638	0	0.919834	2.32891	1.45149	3.03312	5.04427	0	0.912825	2.18364	1.09141	0	2.55602
XP_006560370.1;XP_391981.3	1.95295	0	2.74055	0	0	0	0.587891	1.81979	0.619718	1.96835	0	0.5331	0	1.10821	0	0.974257	0	0	0	0.624299	3.50113	1.0069	0.645711	0.85565	0.682409	1.15465	1.41213	1.36239
XP_006560435.2;XP_006560432.2;XP_391976.5;XP_006560425.2;XP_006560424.2;XP_006560423.2;XP_006560431.2;XP_006560429.2;XP_016771269.2;XP_006560428.2;XP_006560427.2;XP_016771268.2;XP_016771271.2;XP_016771270.2;XP_006560434.2;XP_006560433.2	1.65901	0	0	1.315	1.48207	0.850944	1.037	0	0	0.881689	0.828597	1.44215	0	0	1.29279	0	0	1.19677	1.10585	0.77106	0	1.01097	1.22932	0	0	1.51642	0.573859	0
XP_006560438.1	1.94509	1.59827	1.08885	1.89738	1.36823	1.60902	1.02812	3.25338	1.63731	222.502	1.28185	1.10018	1.65888	0.683552	1.19385	2.62542	27.6211	0.805368	2.20338	1.50489	4.18782	1.83898	0.766721	1.03205	1.025	1.71937	1.78952	1.1603
XP_006560460.1;XP_393524.3	0.707835	0.856756	1.05823	0.738405	1.54837	1.18434	0.981494	0.779994	1.08466	0.982862	0.797281	1.36327	1.17164	0.746891	1.28805	1.34759	0.933895	1.20988	0.727325	1.00065	0.838471	1.12298	1.3021	0.930609	1.03061	1.42794	0.977822	1.2207
XP_006560480.1	0.977854	0.922126	1.04236	0.879639	1.09394	1.354	0.794516	1.21075	1.09357	1.28884	0.780914	1.18235	0.963431	0.954598	0.845612	1.37303	2.08584	0.833426	0.86559	1.00998	1.6742	1.23733	0.875484	0.961691	0.930967	1.04935	1.1946	0.960736
XP_006560491.1	1.40772	1.32277	1.40499	0.585087	1.39485	0.626499	0.742346	1.07908	0.683188	0.529918	0.460814	0.994088	0.606234	1.93477	0.87263	0.712467	0.182426	1.7242	1.32826	1.53404	1.29318	0.417858	1.44309	1.57577	1.35455	2.37512	0.72397	0.811863
XP_006560494.2;XP_026302180.1;XP_394822.5;XP_026302181.1;XP_016766384.2	1.12906	0	0.353405	1.77199	0.817159	1.00215	1.06818	2.10691	1.0956	0.812434	2.73118	0.82102	3.36832	0.452803	1.39423	0.991819	1.75407	0.868298	1.42011	0.991315	1.12599	0	0.933267	0.668072	1.30424	0.688317	0.687321	0
XP_006560512.2;XP_026295574.1;XP_026295573.1;XP_026295572.1;XP_026295575.1;XP_026295578.1;XP_006560516.2;XP_026295581.1;XP_026295582.1	0.574946	0.650719	1.42078	0.928193	1.09852	0.658309	1.42859	0.572158	0.932249	0.647274	0.988031	1.12718	0.71729	0.858217	0.774524	0.538826	0.575941	1.40338	0.90665	1.09038	0.381716	0.559119	0.891011	0.850631	1.62018	0.764851	1.06359	0.930118
XP_006560548.1	0	0	0	0	0	0	0	0	0	0	0	0	0	0	0	0	0	0	0	0	0	0	0	0	0	0	0	0
XP_006560591.1;XP_006560589.1;NP_001128422.1;XP_006560582.1;XP_026295745.1;XP_026295740.1;XP_006560599.1;XP_006560597.1;XP_006560595.1;XP_006560594.1;XP_006560588.1	0.73568	0.582795	0.991586	0.764377	1.01691	0.701268	0.915033	0.393633	0.909478	0.703801	0.713558	1.12136	0.782647	1.33042	0.334324	0.541121	0.427769	1.75877	0.927254	0.355924	0.4127	1.02119	0.795438	1.21269	0.88646	0.793758	0.796943	1.28243
XP_006560615.1	0	1.95183	0.460555	0.351891	0	1.60549	1.55396	2.13653	0	1.98859	1.48634	0	0.687401	0.353991	0	0	0	1.43414	1.20953	0	0	1.9755	0	0	2.36958	2.01051	1.22179	0.706903
XP_006560617.1	1.60182	1.94369	1.38721	1.39674	1.20503	1.1794	0	1.92348	1.88634	1.04973	0.866121	2.40017	1.1488	4.85798	0	0.96142	0.569668	1.26602	1.54017	1.65756	0.728377	1.6259	3.73886	0.734544	0.590556	1.11688	1.39682	0.597425
XP_006560618.1	1.23773	1.42823	0.92116	1.18052	0.964004	2.16176	1.24464	1.63582	0.913973	1.30151	1.71738	1.07921	0.841159	7.3715	1.17073	1.61073	1.16917	0.787029	1.02782	1.1102	1.67437	1.14723	0.933629	0.878651	0.935068	1.07889	0.988091	0.904373
XP_006560619.1	0.816052	0.742456	1.24208	0.61023	1.16164	1.06789	0.749904	0.780724	0	1.90833	1.03784	1.72329	0	0.852241	0.851095	0.99193	1.71226	1.25937	0.676158	0.828366	2.3677	1.69701	0.891812	0.798496	1.28444	1.07194	1.48984	1.31896
XP_006560620.1	1.46005	2.54656	0	1.33772	0	0.940815	0	0.883226	1.27695	1.67134	0	1.37654	1.59254	0.843662	0	0	0	0.917079	1.32217	1.61833	0	1.19557	0	0.463015	2.89232	0	0	0
XP_006560639.1;XP_006560638.2;XP_006560637.2	1.03725	1.25059	0.830564	1.41641	0.961449	1.06855	0.927618	3.09452	0.773205	3.58115	1.10737	1.30735	1.13512	1.37491	0.660317	0	0	0.913709	1.06336	0.850744	0.194567	0.752876	1.03683	1.26919	0.872892	0.940347	1.16565	0.830307
XP_006560647.1;XP_006560646.1;XP_006560648.1	0	1.30883	1.09389	1.28411	0	0.25394	0	0.729461	0	0.393537	1.8292	0.683222	1.35005	1.66262	0.421987	0	0	1.02637	1.17824	0	4.60465	0	0.200488	2.8428	0	0.686301	0	0
XP_006560649.2	1.14981	1.62833	0.84627	2.68046	1.59501	0.921709	1.51043	1.17018	0.9044	3.80416	1.05828	0.759566	0	0.848072	0.852608	1.09901	1.21523	0.803257	1.02514	0.858114	1.51397	1.50986	1.29269	0.978202	0.749015	0.94577	5.13741	1.64424
XP_006560650.1	0.86567	0.746451	1.65983	1.3827	1.09562	0.898444	1.10557	1.05572	0.59364	0.760683	1.21209	0.834885	1.2696	0.847768	1.67097	1.42747	2.4432	0.972998	1.09215	1.0158	0.752902	1.27901	2.58598	1.20375	0.916804	0.698234	0.856765	1.56945
XP_006560659.1	1.08625	1.10988	1.05786	1.12279	1.09529	1.27042	1.02944	1.28101	1.1129	0.93535	1.15863	0.923816	1.13203	1.03766	1.19504	1.03046	0.780063	1.29796	1.01141	1.2944	1.36645	1.25951	1.23252	1.26937	1.26699	1.1919	1.4255	1.26293
XP_006560666.1	0.688903	0.991344	1.3042	0.902449	0.843037	1.26855	0.879719	0.806053	0.764366	2.189	0.898365	0.775168	1.0836	0.843473	1.09396	0.985894	4.45257	0.745612	1.12116	1.03033	0.839109	0.523594	1.04565	1.27563	0.857736	1.33618	0.718737	0.750344
XP_006560673.1;XP_395873.4	1.33598	1.10799	1.3851	1.45278	0.966063	1.82492	0.900428	1.27285	0.735726	1.22162	1.37846	0.698966	0.873392	1.55218	0.941019	1.38903	1.29915	1.02337	1.60676	1.18669	1.22692	1.15082	0.540373	1.0219	0.924447	1.07679	2.04697	0.9807
XP_006560698.2	1.72441	1.51191	0.906865	0.85422	0.945775	1.23549	1.05641	2.79324	1.45915	0	1.1823	1.21108	1.11082	1.42433	0.95028	2.2411	33.308	1.06012	1.19579	1.00049	1.96476	2.31908	0.920753	0.877889	1.08872	1.19055	1.13653	1.44619
XP_006560709.1	1.02547	3.70234	1.39959	1.09292	0.816439	1.26102	0.963159	3.63749	2.17982	1.09737	1.11556	1.27411	0.672961	0.868027	0.721884	1.53458	4.92963	0.80593	0.923891	1.07657	1.54714	0.915743	1.56671	0.743675	0.925587	0.815391	1.25269	0.824771
XP_006560719.1;XP_006560722.1;XP_006560721.1	1.0002	1.05259	0.992407	1.01551	0.878584	0.742641	0.889907	1.38407	0.797298	2.26773	1.24038	0.821016	0.908387	1.34929	1.00974	0.778619	1.56021	0.910953	1.37443	0.926147	0.860164	1.04459	0.569339	0.915633	0.729026	0.848486	0.658012	0.948526
XP_006560725.1	1.08426	0.723456	1.14536	0.529804	1.09958	0.898439	1.06686	0.769844	0.802938	2.2356	1.0773	1.6047	0.586137	1.19533	0.983405	1.01339	1.53921	1.46193	1.6479	0.885995	0.932711	0.869118	0.61469	1.60485	0.882274	0.79537	0.856693	0.759074
XP_006560738.1	1.36841	1.35509	0.771326	1.12011	1.05374	0.883772	0.858171	1.3149	0.836462	1.708	1.11627	0.890384	0.969914	1.24581	1.15567	1.05213	10.1759	0.971475	1.24778	1.98419	1.23039	0.900023	1.22953	0.885048	0.950354	0.916345	0.923062	0.888714
XP_006560739.1	0.840327	0	1.01285	0.918699	1.81124	1.60147	1.0279	1.03715	1.78437	0	1.57386	1.22377	0.805647	1.09382	0	0.720851	2.43405	0.919958	0.850618	0.702119	0.772186	0.675582	0.755709	1.12606	1.22552	0.942702	0.642452	0
XP_006560749.1;XP_016772255.1;XP_006560748.1	0	0	0	0.881965	0	0	0	0	0	1.05237	1.57255	1.20051	0	0	1.6905	0.570354	0	1.16769	1.81229	0	0.815082	0.685837	0.527331	0	1.31098	0	0.555727	0
XP_006560751.3	0.933426	1.48179	0.55727	0.414426	0.688481	0.757694	0.994013	0.928696	0.435599	0.620689	0.875352	1.7582	1.26362	0.628536	0.451121	1.16681	0.378518	0.798846	0.56793	1.05466	0.265875	0.419538	0.799871	0.745136	0.876666	0.318598	0.744856	1.05065
XP_006560754.1;XP_006560753.1	0.814546	1.04127	0.970215	1.08654	1.00843	1.11408	0.889349	1.34467	0.953696	1.74252	0.919485	0.89568	0.981143	0.857823	0.981016	1.38834	3.38373	1.01586	0.892608	1.30172	1.40416	1.09044	1.00623	1.27351	1.00555	1.18134	0.947917	1.15313
XP_006560780.1	1.17648	1.23863	0.6682	1.01007	1.18919	1.53923	1.44406	1.31603	1.47312	1.19671	0.960114	0.828629	0.555058	0.919114	0.565376	0.569638	0.50799	1.032	0.828054	0.707195	0.709438	1.16151	0.885226	0.685999	1.22951	1.1277	0.765795	1.25655
XP_006560825.1;XP_623321.1;XP_006560826.1	1.10099	0.858381	1.22908	0.870384	0.869441	1.03058	0.970904	1.21764	1.58311	0.8697	1.19373	1.20503	0.952284	0.768882	0.839813	1.21661	2.68665	0.88614	1.05939	0.863991	0.911366	0.932409	0.823385	0.608382	0.933103	1.08609	1.0601	0.874927
XP_006560827.1;XP_001120177.2;XP_006560828.1	0.995646	1.54589	1.15486	0.889437	0.76137	0.538298	1.19687	0.455506	0.885897	1.10062	1.441	0.979966	1.1686	1.83121	1.02887	0.842608	0.513885	1.05898	1.64899	1.19655	0.613699	0.707322	0.725653	1.0249	1.12359	0.775354	2.24216	0.845528
XP_006560831.1	0	0	0	0	0.632777	0.520066	0	0	0	1.33773	0	0	0	0	0	0	0.253348	0	0	0	0	0	0	0	0	0	0	0.672165
XP_006560867.1;XP_623596.2	0.946394	1.87552	0.379037	0.605467	0.782432	0.406499	0.571971	1.22294	0	0.539878	1.71304	0.595675	0.427825	0.323318	0.903134	0.61664	0.489014	0.948171	0.830201	0.285537	0.817675	0.736107	0.780869	0.65723	0.787951	0.928858	0.240677	0.524602
XP_006560893.1;NP_001011641.1	0	1.44765	0	1.30197	1.38911	0.775686	0	0.677935	0	0.907967	1.39832	0.99792	0	1.72876	1.01236	3.31247	0	0	0.707593	0.713484	1.4646	0	0.80077	0.835581	0	0	1.69473	0.786927
XP_006560897.1	0	0	0	0	0	0	0.661217	0	1.21752	0	0.867498	0	0	0	0.594303	0.822283	0.295926	0	0.750227	0.693115	0	0.788349	1.22929	0	0	0	0	1.27417
XP_006560910.1	0.872267	2.33305	1.30712	0.868026	1.22973	0.972888	0.692722	0.386572	0.840189	1.31543	1.27675	1.38683	1.13265	1.43941	1.00159	0.923624	0.469671	0.660995	0.932152	0.94681	0.269977	1.52401	1.16021	0.486938	1.01412	0.919704	1.32465	1.05066
XP_006560912.1	1.05799	1.00146	1.39643	1.55158	1.06499	0.762254	0.976662	0.716347	0.760289	1.52057	0.962659	0.526262	4.41538	0.720619	1.33957	0.83952	0.0944352	0.839913	1.16807	0.981787	1.08807	1.1483	0.923379	1.39729	1.05784	0.914677	0.954081	1.21037
XP_006560930.1;XP_016766934.1;XP_026295179.1;XP_016766935.1	0	1.50186	2.2205	0.852036	1.47727	0.953476	1.70569	0	1.49469	0	1.09929	1.44598	1.2872	0	0.929115	0.883953	0.534865	1.34378	1.07027	0.940905	0.847069	0.981213	1.81733	1.32816	1.21469	0	1.44848	2.38332
XP_006560945.1;XP_016766753.1	1.11853	0.976548	0.936336	0.753056	1.1569	1.28486	0.834579	1.57722	1.75577	2.39461	0.866384	1.0408	0.935614	0.680381	1.02126	1.31635	1.97458	1.2311	0.891061	0.928201	1.964	1.11909	0.807487	0.854508	0.930615	1.13247	1.20036	1.09467
XP_006560961.1	0.505286	0.66832	0.758506	1.05675	0.513747	0.375904	0.828354	0.56868	0.517801	1.42354	0.448563	0.594055	0.919744	0.370585	0.754255	1.31109	0.10875	0.444294	0.372716	0.971305	1.09293	0.994693	1.49137	0.519478	0.742843	0.332319	0.965669	0.494308
XP_006560985.1	0	0	0	0.883348	1.1184	0	0.987504	0	0	0	0	0	0	0	0.774246	0	0	1.13802	0.710476	0.926693	0	0.535807	0	0	0	0	0	0
XP_006561007.2;XP_026295231.1;XP_001121745.3;XP_026295233.1;XP_006561008.2;XP_006561005.2	0	0	0.521546	0	0.714107	0.673552	0.819314	1.24638	0	0.341495	0.499683	0.739461	1.11792	0.466248	1.47189	1.14108	3.66237	0.780804	0.882691	1.91795	1.43353	0.617867	1.01898	0.3646	0	1.28352	1.02848	0.868332
XP_006561015.1;XP_006561016.1;XP_006561014.2	1.37966	1.17982	0.983173	1.1791	1.26319	0.80136	0.86426	1.72459	1.25516	0.875766	0.979074	1.09842	0.841097	1.04236	1.06085	1.94474	0.463746	0.878334	1.18677	1.37767	1.08433	2.62473	0.898006	0.562184	0.817084	0.764622	1.09781	0.91375
XP_006561020.1	1.16844	0	0	0	2.26998	0.197035	0	0	4.79735	0.627713	4.46257	0	0	0	0	0	0	0.904848	0	0.531901	0	1.18361	1.51083	0	0	0	0.944086	0
XP_006561048.2	0.917989	1.65496	0.676522	0.780607	0.937634	1.02152	1.03027	1.26451	0.879836	1.93936	0.70298	0.938705	1.15493	2.06061	0.988933	0.86824	8.90169	1.17526	1.24302	0.626876	1.30136	1.01828	1.17615	0.928861	0.845566	1.69223	0.648536	0.710352
XP_006561079.1	0.853896	0.782415	0.839886	0.985102	1.26361	0.624641	1.82977	0.608996	2.31036	1.39633	1.4453	1.57901	0.898719	0.899779	2.8667	1.54282	0	1.15151	0.185324	0.988712	0.632103	1.07372	1.864	0.48422	1.06613	2.5975	1.08456	1.01091
XP_006561085.2	0.764184	0.931249	0.926507	1.09081	0.717799	1.27819	0.895232	1.06931	0.851309	0.731716	0.864779	0.932375	0.886874	1.10942	0.957798	0.923705	0.579204	1.08507	1.13731	1.16257	0.844304	0.905806	0.751146	0.985161	0.970593	0.909113	0.839815	0.784362
XP_006561095.1;XP_016772305.1;XP_392789.3	0.643585	1.18145	1.0061	0.583603	1.10157	0.732009	1.0553	0.619963	1.78973	0.797788	0.684027	1.29499	0.615652	1.07778	0.926577	0.798375	5.74822	1.11745	0.779556	0.962346	0.490485	0.76654	0.810802	0.583055	1.83895	0.791063	1.74751	1.04358
XP_006561099.1	0.820485	0.83766	1.09938	1.23208	0.777453	0.728932	0.873429	0.91125	0.577806	1.26247	0.96709	0.636249	0.89488	0.870883	1.04507	1.07541	1.04434	0.737921	1.02292	0.880243	0.968723	0.780144	1.0841	1.17948	0.789343	0.90313	0.812447	0.636457
XP_006561108.1	4.09616	3.99502	0.0263045	0.859154	0.845233	0.334272	0	0.436078	0.0105944	243.324	0.0505774	1.15475	5.63019	0.132068	13.424	8.79833	0	3.12575	3.24105	1.11535	8.43785	0.980207	0.360669	2.5502	0.0254259	21.081	0.364773	0.0028059
XP_006561131.2;XP_006561130.2;XP_396579.3	1.8833	1.45722	0.948646	1.89841	1.08908	1.28302	1.16564	2.17769	0.807066	1.68532	1.13122	0.744168	0	0.935912	1.57575	1.36841	0.3203	0.934207	2.27298	2.31798	1.32473	1.72194	1.09646	1.01426	0.89833	1.23306	1.02512	0.661633
XP_006561135.1	1.08516	0.745432	1.16884	0.986918	1.06479	1.44061	1.06943	0	3.18722	0	1.24423	0.785187	0.619709	1.01382	1.24018	1.12126	1.95894	1.22335	1.21464	1.84665	1.135	0	1.25665	1.16135	1.06968	0	1.23628	1.54304
XP_006561138.2	1.63255	2.09182	0	1.59664	0	1.05681	1.63987	0.235477	0.744874	0	2.7854	1.22795	0	0.695641	1.45354	2.44819	0	0.832063	0	0	1.32357	0.749586	1.23423	0.512513	0	0.397085	0	0
XP_006561140.1	1.08938	1.12374	0.854903	1.18552	0.925224	1.34283	0.929896	1.69597	1.33995	1.62569	1.06864	1.18961	0.964105	1.03297	0.989391	1.28244	2.65633	1.04541	0.999823	1.02036	1.17014	1.04561	0.89589	0.89073	0.858862	1.64765	0.879296	0.97502
XP_006561152.1;XP_026294808.1	0.799328	0.658119	1.02527	0.467518	0.797978	0.631004	0.799043	0.364223	1.3641	0.536143	1.3533	1.55225	0.923256	0.941741	0.567558	0.473406	0.241014	1.38934	0.83033	0.700924	0.303589	0.533572	0	0.567795	0.924724	0.609107	0.699268	0.865571
XP_006561164.1;XP_006561160.1	1.59113	1.81345	0.818822	1.14349	0	0.596446	0	1.05037	1.16991	1.47429	1.05289	0	0	1.66104	0	0	1.1891	1.04168	1.14246	0	0	0	0.869494	2.04273	0.809952	1.29512	1.1379	1.01099
XP_006561174.1	1.06569	1.12511	0.681944	1.48756	1.75405	0.934173	1.23024	1.18245	0.627418	1.45494	0.867383	0.842517	0.710405	1.11872	0.560333	1.2947	0.971234	1.42544	1.64873	1.51015	1.30043	2.42702	1.07999	1.36917	0.843262	0.963094	0.796494	0.610278
XP_006561185.1	1.48178	0	0.559575	0	0.600021	0.730963	0.593278	0	1.27486	0	0.652871	1.03556	1.17074	0.57146	0.635483	1.49636	0	0	0	0	0	0	0	0	0.560303	0.819722	0	0.726339
XP_006561186.2	0	0	0	0	0.167632	0	0	0	0	0.186865	0	0	0	0	0	0	0	0	0	0	0	0	1.47021	0	0	0	0	0
XP_006561188.2;XP_392567.4	1.03711	1.51624	1.57188	0.955619	1.23821	1.11171	1.00126	1.85745	1.58973	3.81015	0.987656	1.14127	0.978986	1.2196	0.78333	1.20285	0	1.25516	1.03689	1.27232	2.36358	1.23322	1.80363	0.558484	1.32509	1.35004	1.28007	1.50663
XP_006561192.1	1.06751	1.06433	1.28846	1.70037	1.17441	1.07133	1.18776	0.760691	0.646499	0.894386	1.09777	0.795492	0.917546	1.0707	0.894639	0.993575	3.45958	0.945654	1.18627	0.864694	1.46661	1.46566	0.734705	1.75507	0.897262	1.06606	1.1095	1.01234
XP_006561211.1;XP_003249804.1;XP_016766426.1	0	1.10479	0	0	0	0	0	0	0	0.366147	0	0.27136	0	0	0	0.117138	0.00166589	0	0	0	0	0.114919	0	0	0	0	0	0.209577
XP_006561213.1;XP_392244.1;XP_006561215.1;XP_006561214.1;XP_003249805.1	0.714246	1.09694	1.46021	1.48138	0.622271	1.51482	1.5583	1.48272	1.04905	0.45011	0.662867	0.614132	0.838085	1.40185	0.638448	1.24315	0.378559	1.43914	0.922184	1.42807	0.611546	1.44929	0.939782	1.19089	1.04579	0.652476	1.30397	1.238
XP_006561225.1	0.499794	0.691198	0	0.150377	0.787181	0.837712	1.27474	0.280661	1.79357	1.11742	0.918682	1.8397	1.08634	0.549872	0.639297	0.448559	0.242254	0.934824	0.546785	0.693493	0.342751	0.569027	1.24878	0.351282	1.06153	1.82937	1.07359	0.927866
XP_006561235.1	0.910273	1.04538	1.07961	1.1505	1.07052	0.939434	1.24962	0.999271	0.813271	0.786076	0.869147	0.881689	1.02937	0.991871	1.08815	0.988511	0.717037	1.18598	1.16374	0.899464	1.11223	0.928105	0.771197	0.759518	0.852628	0.748889	1.26107	0.798657
XP_006561268.2	1.15148	1.04448	0.866854	1.01494	0.900265	0.927563	1.00803	0.743338	1.05259	1.31866	1.05298	1.01616	0.743026	1.39856	0.92453	1.05376	1.36994	0.982586	1.27702	0.929598	0.731075	1.0959	1.00492	1.05573	1.06498	0.915335	0.801037	1.02703
XP_006561302.1	0.453601	1.14614	0.929045	0.881226	0.784588	1.28473	1.21182	1.60911	0.976279	1.55751	1.12583	0.704876	0.841879	0.942305	0.95677	1.57399	1.10888	1.3101	1.34766	1.00615	1.30732	1.54174	1.14036	1.18472	0.746663	0.825951	0.426655	0.697025
XP_006561315.1;XP_392558.3	0.784683	1.23856	0.750591	0.586034	1.50185	0.791393	0.727671	0.405408	1.11339	1.07601	1.11131	1.11765	0.956508	1.44714	1.01482	1.06187	2.2937	0.848696	1.17539	1.25029	0.594758	0.822631	0.889473	0.905633	1.08163	1.03718	0.751418	1.09809
XP_006561326.1	0.946349	1.07784	3.02884	0.307243	0.80051	1.00885	1.03925	2.28001	0.947567	0	1.3055	1.71884	0.675268	2.62839	0.857485	0.527452	2.34587	1.23503	0.477933	1.09104	0.551343	1.67267	1.83919	0.840965	1.12015	1.02169	1.32551	1.61481
XP_006561337.1	0.70554	0.84048	0.755868	0.68161	0.738045	0.705275	0.659574	0.460866	0.905507	0.82052	0.693743	0.0972806	0.638318	0.539635	0.985524	0.861481	0.416395	0.760061	1.00864	0.927973	0.900662	0.591448	0.920579	1.22768	0.734904	0.622694	0.737778	0.484925
XP_006561341.1;XP_006561342.1	1.20058	1.33752	1.10775	0.944907	0.941205	1.22543	0.989283	1.80709	1.03059	1.69908	1.02019	1.03877	0.971752	0.931131	0.961862	1.33261	1.62659	0.989349	1.04407	0.907662	1.38029	1.05017	1.06143	0.971629	0.902071	1.16156	1.05088	1.0347
XP_006561345.1;XP_006561344.1	0	4.31113	1.08063	1.53301	0.450055	0.535184	1.05834	1.61711	0	0.831198	0.881862	0.631748	0	1.01873	1.14658	0	1.79812	0.780081	0	1.25351	1.11384	0.971379	0	1.56549	0	1.38345	3.58065	0
XP_006561378.1;XP_395282.2	0.351069	1.10683	0.83919	1.23709	0.871005	0.525898	0	0.575038	0.326249	0.700275	0.827968	0.303077	0.911175	1.30474	0.809795	0.378476	0	1.04634	0.885708	1.68221	0.640238	0.761295	0.898998	0.635988	0	0.58937	2.81524	0
XP_006561402.1	1.31326	1.29572	0.806258	0.821304	1.52209	1.03705	1.40701	1.69351	1.02297	0	0.903114	1.50523	0.940475	0.985654	0.929543	1.53164	4.95508	0.920331	0.916019	2.31291	1.22217	0.739905	0.871239	0.907647	0.946216	1.14357	0.697695	0.685027
XP_006561426.1;XP_623549.2;XP_006561427.1	1.01064	1.05246	0.952167	1.14008	0.879668	1.29084	0.821818	2.03279	0.857684	4.31243	1.03169	0.570363	0.883733	1.0019	1.19798	1.31452	1.34659	1.02629	0.922645	0.985817	1.40974	1.00091	1.08649	1.01398	0.86689	1.03851	0.943292	0.804034
XP_006561444.3	1.86183	1.66453	0.893996	1.21841	0.728728	0.974155	0.904678	0.978544	1.28227	0.947486	2.47901	0.971618	0.763969	1.66943	1.53839	1.47352	1.18317	0.880992	2.34106	0.787407	0.91858	1.02374	0.936339	1.17114	1.44967	0.921527	1.90768	1.18485
XP_006561461.1	1.13981	1.07198	1.23025	1.09991	2.15164	1.0104	0.743779	0.692961	0.928928	1.03915	1.2167	0.934703	0.924175	1.44766	0.989091	1.24267	0.970847	0.8166	0.942203	1.21192	1.36559	1.17912	0.942252	1.11685	0.931771	0.772714	1.29334	0.962511
XP_006561470.2	0	0	0	0	3.42131	0	0	0	0	0.251201	0	0	1.12566	0	0	0	0	0	0	0	0	0	0	0	0	0	0	0
XP_006561478.1	0	0	0	0	0	0	0	0	0	0	0	0	1.11904	0	0.954527	0	0	0	1.1882	0	0.891689	0.870353	0	0.602895	0	1.34811	0	0
XP_006561492.2;XP_016768978.2;XP_026298213.1;XP_016768977.2;XP_006561489.3;XP_006561493.2;XP_006561490.3;XP_006561491.3;XP_026298214.1;XP_016768980.2;XP_016768979.2	0.933434	0.776888	1.21647	0.759148	0.834192	0.764083	0.884462	0.721183	1.02661	0.715756	1.22363	1.0947	0.90166	1.19087	0.770454	0.646331	0.987685	1.23766	0.920699	1.00795	0.482272	0.784363	0.94668	0.978563	1.20964	0.87623	1.04817	1.25551
XP_006561513.1	0.814418	1.09709	0.902695	0.834498	1.01937	0.929837	1.08734	1.11882	0.805651	1.65716	0.980568	0.932894	0.982358	1.00815	0.870592	0.815302	1.27246	1.03631	1.23847	1.09937	0.686742	0.601172	1.0648	1.04678	1.23557	1.06092	0.870666	0.720556
XP_006561531.1	0	0	0	0.533865	0	0	0	1.14951	2.19244	0.5709	0.846462	0	1.41959	0.853633	1.72628	1.19823	2.3812	0.515374	1.73243	0.952995	0	0	0.716842	0	1.30122	0	0	0.636504
XP_006561561.1;NP_001011604.2	0.962409	1.08422	1.03703	1.25843	1.06742	1.16806	0.832813	1.22485	0.838827	1.19544	0.979174	0.74455	1.1183	0.87206	1.08224	1.26062	0.867577	1.05967	0.918353	1.12791	1.51912	1.29606	0.8933	1.15625	0.954428	1.02415	1.1421	1.04278
XP_006561572.2;NP_001242968.1;XP_026298383.1;XP_006561571.2	0	0	0	1.568	0	0	0	0	0	0	0	0	0	0	0	0	0	0	0	0	0	0	0	0.998955	0	0	0	0
XP_006561617.1;XP_006561616.1;XP_006561614.1;XP_006561613.1;XP_006561612.1;XP_006561611.1;XP_006561610.1;XP_006561609.1;NP_001011634.1;XP_006561615.1	1.15133	1.38718	1.59271	0.827688	0.832671	1.41164	0.691999	1.15529	1.29749	0.882132	1.01007	1.04819	0.830772	0.929746	0.814712	1.26933	0.543767	0.99748	1.43591	0.904262	0.988321	1.19128	0.869226	0.898841	1.40407	1.07106	1.16131	1.53635
XP_006561629.1	1.17588	1.26702	1.30505	1.92171	1.31482	1.33829	0.482034	0	1.52515	1.80324	1.2117	1.11107	1.02712	2.18509	1.1391	1.21084	1.11249	0.845817	1.30344	1.67588	1.58483	1.61699	1.38286	0.89346	1.2556	0.883668	2.81738	1.33226
XP_006561659.1	0	0	0	0.237311	0	0	0	0	1.29383	0.397754	0	0	0.942354	0	0	0	0	0	0	0	0	0	0.703804	0	0	0	0	0
XP_006561675.1;XP_003249977.1	1.05582	0	0	0	0	0	0	0	0	0.754002	0	0	0	0	0	0	0	0	0	0	0	0	0	0	0	0	0	0
XP_006561682.1;XP_006561681.1	1.3895	1.3243	0	1.03904	1.10353	1.0835	1.345	1.61209	1.04791	1.7277	0.973882	0.903608	0.66538	2.42523	0.89989	0.883736	1.09949	1.46694	0.817706	1.16049	1.0588	1.05157	1.1806	1.29649	1.59404	1.42256	0.985485	1.18688
XP_006561692.1;XP_006561694.1;XP_006561693.1	0.622052	0.704529	1.26095	1.13304	0.902729	0.783193	1.03114	0.72251	0.829442	0.791343	0.936904	0.837358	0.775227	0.883673	0.850116	0.739044	0.32938	0.922167	0.869698	1.0224	0.889602	0.791191	0.949095	1.13197	1.11963	0.870492	1.21071	1.02549
XP_006561700.2;XP_006561695.2;XP_026298849.1;XP_026298848.1;XP_026298847.1;XP_026298846.1;XP_026298845.1;XP_026298844.1;XP_026298843.1;XP_026298842.1;XP_026298841.1	0.236238	0.255718	0.193703	0.486426	0.466499	0.115291	1.69693	0.0907507	0.207068	0.534222	0.697998	0.44587	0.958526	0.993405	1.00898	0.0549606	0.0401266	1.163	0.392822	0.568583	0.0945518	0.191201	0.66136	1.60598	2.16188	0.201039	0.937338	1.45399
XP_006561709.1;XP_396632.3	1.20915	0	0.53925	0.846615	0	0.691886	0.365932	2.37102	1.15508	0.404328	1.4715	0.795216	0	0.93291	1.11933	0	0.194918	0	1.32579	0	1.07706	0.898461	1.39782	0.759126	1.34698	0.665031	1.46693	0.708391
XP_006561717.1	1.7865	0.753009	1.16286	1.69771	0.877885	1.07209	0.664163	0.849674	0.893749	0.777771	1.91607	0.525493	0.627415	1.21183	1.30292	0.996697	0.967016	1.9546	2.58047	1.47316	0.916878	1.21408	0.705529	1.81797	0.812176	1.1344	1.11668	0.783132
XP_006561719.1	3.19225	1.66572	0.528009	0.974454	1.21665	1.23528	1.28256	0.898695	0.529014	0	0.819665	0.705184	0.844476	0.769822	1.36416	2.78349	0	1.15363	1.74122	1.33481	2.79447	1.34105	0.999272	0.724895	0.555942	1.93383	0.779161	0.885067
XP_006561725.2;XP_006561724.2;XP_016769465.2;XP_016769464.2;XP_006561723.2	1.30906	1.13717	1.31481	0.871447	0.976215	1.31842	0.771279	4.73197	1.93567	0.736454	1.30153	1.66869	1.03675	0.704929	1.07758	1.31286	12.2637	1.03204	0.955802	0.94702	0.999114	1.35183	0.809429	0.706928	0.797297	1.37273	1.36304	1.20695
XP_006561729.1;XP_006561728.1	1.14555	0.925481	0.832406	0.975804	1.00874	1.07881	0.882102	0.891473	0.707309	1.05131	0.934937	0.785254	1.21113	0.731787	1.17887	1.16718	0.775738	0.945261	0.842519	1.04566	1.44252	1.31079	1.04771	1.10564	0.987767	0.950985	0.841781	0.958554
XP_006561743.1;XP_006561742.1;XP_006561741.1	0.937672	1.14533	1.26352	1.23088	1.38819	1.23089	0.749887	0	1.26308	5.19346	1.16941	0.476452	1.67286	1.45312	1.10478	1.5945	0	0	0.667513	1.12246	1.41489	1.09412	0.320337	0.767062	0	1.04228	0.668408	0.871538
XP_006561747.1	0	0	0	0	0	0	0	0	0	0	0	0	0	0	0	1.8348	0	0	0	0	0	0	0	0	0	0.951592	0	0
XP_006561749.1	0.592483	0	1.02	0	0	1.10997	0	1.66654	0	0.71788	1.69802	0	0	0	0	0.406839	0.374539	0.49545	1.29469	0	0	0.590284	0	0	0	0	0.562481	0
XP_006561768.2;XP_006561769.2	0.855225	0.659134	0.986549	0.882331	0.720262	0.75359	0.826946	0.544257	1.21265	1.06214	0.917305	0.84404	1.01776	1.0123	0.824878	0.737552	0.503689	0.785163	1.28502	1.0238	0.540586	0.610456	1.0511	1.03613	1.15127	0.971121	0.764353	0.880915
XP_006561774.1	0.945558	1.2211	0.900794	1.15699	1.079	0.862256	0.937963	1.19267	0.853527	0.836597	0.992759	0.852595	1.08861	1.0324	1.00291	0.95907	1.28736	0.847779	0.934576	0.917351	1.06359	1.01072	0.954913	0.981621	1.00355	0.973281	1.14884	1.12276
XP_006561779.1;XP_624668.3;XP_006561780.1;XP_006561778.1;XP_006561777.1	1.44829	1.53217	1.15308	1.02318	1.00468	1.05689	0.733164	1.70232	1.05764	2.53332	0.857493	0.954446	1.0635	1.02881	0.883377	1.42304	2.07058	0.915053	0.862795	1.04585	1.42906	1.38023	0.968389	0.862103	0.794074	1.02026	0.897039	1.09377
XP_006561787.1;XP_006561786.1;XP_006561785.1;XP_006561784.1;XP_001121422.2	1.2431	0	0.714082	1.14637	0	1.17679	0	0	0	0	0	0	0	1.13857	1.93192	1.95305	0	0.886455	0	0.863857	0.944235	0	0.826501	0.543721	0	1.07182	0	0
XP_006561794.1;XP_006561792.1	0	0	0.221611	0	0	0	0	0	0	0.863561	0	0	0	0	0	0	0	0.741216	0	0	0.545781	0	0	0	0	0	0	0
XP_006561795.1	1.15915	1.00189	0.818394	1.03982	0.8266	0.932641	1.14565	1.00619	0.684436	0.773774	1.19544	0.797089	0.813281	1.25785	1.15375	0.935028	1.39821	1.16569	1.45098	0.960413	0.927899	0.730406	0.801517	1.30226	0.954656	0.936287	0.962284	0.672988
XP_006561802.1	1.33646	1.32646	0.91828	1.10078	1.45635	1.08438	1.12608	0.920971	1.32816	0.972276	1.11589	1.47831	1.03485	1.11913	0.942177	1.1496	1.12226	1.20482	1.365	1.26969	1.16349	1.34469	1.28959	1.21739	1.15186	1.54612	1.1348	1.05628
XP_006561863.1	1.7261	1.31906	1.44226	2.24092	1.83961	1.19069	0.711441	2.21565	0.808707	5.23543	0.851235	0.662901	1.24871	0.494219	1.51718	2.38962	0	0.983023	1.23891	1.93733	3.77094	2.06166	0.688606	1.39104	0.754704	1.35094	1.31798	0.622505
XP_006561879.2;XP_006561878.2	0.993499	0.760377	0.979034	0.862843	0.803196	0.580332	0.995483	0.442799	0.771137	0.604004	1.04366	1.00041	0.964253	1.06607	1.00658	0.591166	0.259385	0.939134	1.05109	0.801285	0.588061	0.513418	1.03443	1.11741	0.943502	0.650597	1.29876	1.00449
XP_006561882.1;XP_001120774.1	0	0	0.823648	0.846092	1.28128	1.26123	0	2.30827	1.12555	0	0	1.06971	1.33711	0.54335	1.53599	3.75061	0	1.0603	1.38051	1.05486	0	1.8214	0.804377	0.651552	0.0605646	0	0.825033	0
XP_006561889.1;XP_006561888.1;XP_006561890.2;XP_006561886.1;XP_006561885.1;XP_006561884.1;XP_006561883.1;XP_006561887.2	0.930601	1.03049	0.946145	1.14172	0.789151	1.17327	0.8701	1.30329	0.589726	1.41208	1.03266	0.604545	1.04479	0.85807	1.07582	1.6478	2.71108	1.12632	0.782091	0.807025	1.57068	1.11728	0.962732	1.37647	1.07581	1.03469	1.08628	1.09101
XP_006561975.1	0.990029	0.798939	1.0441	1.44143	0.811182	0.821266	0.64866	1.74918	1.11413	2.23116	0.6574	0.900745	0.932467	0.786624	1.01224	1.30649	1.50975	0.787184	0.814502	1.14864	1.619	1.06092	1.99855	1.12633	0.840989	1.14722	1.20175	0.987704
XP_006562000.1	0.893032	1.08075	1.18184	1.4075	1.06857	1.12706	0.875358	0.992902	0.508005	1.44762	1.00437	0.785184	1.03674	0.763961	0.979096	0.980753	1.0299	1.0707	0.967201	1.05725	1.16714	0.814139	0.945444	1.236	0.959365	0.792657	1.23758	0.926218
XP_006562001.1;XP_397474.4	0.537016	0.987077	0.888891	1.1177	0.745128	1.17237	0.821215	0.76874	0.799648	0.987505	0.42111	0.60818	0.271067	1.11527	1.32381	0.852331	0.150203	0.932496	0.890888	0.746885	1.05792	0.57552	0.494803	0.888752	1.98931	0.862543	0.414695	0
XP_006562002.1	0.958435	0.991974	1.04281	0.736537	0.853315	1.03946	1.20699	1.66014	1.52225	0	0.954907	1.99897	0.798975	1.12497	0.803076	1.2507	0	1.00557	1.13369	0.801387	1.06699	1.62316	0.871382	0.625119	0.739999	1.40502	0.80246	0.85501
XP_006562003.1;XP_001121177.2	0	1.64342	0.492818	0	1.62442	1.41034	0	0	0	0	0	0	0.586057	1.33235	0	0.593707	0	0	0	0	0	0	0	0.528322	0.738628	1.08482	0	0
XP_006562004.1;XP_006562005.1	0.876484	1.22923	0.973042	0.972516	1.05897	0.805788	1.10779	1.12903	1.13534	0.854482	0.92095	1.22568	0.743864	1.16191	1.03596	0.884446	0.943169	1.56018	1.57104	0.523954	1.16999	1.18328	0.838419	1.03278	0.90066	0.620371	0.921355	1.16666
XP_006562013.1	1.14113	0.970946	1.35538	0.822815	0.885577	0.918109	1.00576	1.46642	1.47213	13.8758	1.27708	1.14589	1.27265	0.901222	0.998535	1.47261	2.04798	1.01659	0.803264	0.840478	1.17365	1.15287	1.1004	0.77226	0.877701	1.39301	1.01811	1.1547
XP_006562035.1;XP_003249994.1	1.30771	0.713	0.769299	1.23295	0.904437	1.53885	0.929551	1.1319	0.862074	2.19605	1.17528	1.09278	0.944968	0.821633	0.934487	1.22854	1.33434	1.13893	1.22033	1.10315	1.19453	1.02399	0.804751	1.11225	1.0478	0.981777	0.976339	0.790834
XP_006562042.1	1.13083	1.16373	0.885306	1.16092	0.727624	1.06631	0.902834	1.33522	0.741613	1.58212	1.10252	0.763751	1.17726	1.04591	0.948574	1.37936	1.67699	0.951084	1.09365	0.816792	1.79463	1.0423	0.700343	1.09214	0.669483	1.19215	1.09773	0.731107
XP_006562044.3	1.20012	1.1594	0.960474	0.898535	0.852493	0.899924	1.09266	1.02747	1.05716	0.978024	1.30233	1.00024	0.988005	1.01823	0.927452	0.919497	1.04903	1.27921	0.900777	0.88856	0.723361	1.11018	0.993795	1.00987	0.857751	0.831583	1.01879	1.16091
XP_006562054.1;XP_003249999.1;XP_396884.3;XP_016767372.1	1.43205	0	0	0.553389	0	0.768047	0.908231	0	1.16656	0	0.904263	0	0	0	0	1.18498	0	0.947659	1.00158	1.30185	0.764356	0.675644	0	0.707403	1.02823	0	0	1.0025
XP_006562058.2;XP_026295971.1;XP_006562057.2;XP_006562056.2;XP_006562055.2;XP_001121690.3	0.938369	0.819472	1.19121	1.25194	0.822149	1.33426	0.964779	0.733679	1.06369	0.793583	1.21092	0.745381	1.15142	1.53758	1.61531	1.22724	0.758221	0.815977	0.930915	0.862668	0.796654	0.897583	0.908702	0.924795	0.932093	0.94698	1.0945	0.78326
XP_006562062.1;XP_006562061.1	1.26507	1.33668	0.674706	1.10449	1.00111	2.83277	15.0397	0.731812	1.32874	0.552179	0.956099	1.11555	0.727309	1.28403	0.994134	0.586972	0.490488	0.902718	0.556996	0.52944	0.436878	0.778907	1.56887	0.871186	1.13346	0.642502	0	1.41627
XP_006562063.1	1.31726	0	0.704328	0.952939	0.701185	0	1.02683	1.67088	0	1.54414	0	0	0	1.4309	0	1.14874	2.37408	0	1.66011	0	0	0.88772	0.644866	1.04463	0	0.412686	0.647569	1.85783
XP_006562100.1	1.68824	1.22085	0.385029	2.06558	0	0.575646	0.728685	0.991925	0.767766	1.31172	0.532696	0.54863	0.674289	1.98972	0.799835	1.91501	1.58043	1.27766	0.80125	0.813507	0.541161	0.796737	0.868433	0.841748	0.329802	0.377403	1.17604	0.706978
XP_006562107.1;XP_396316.4;XP_006562106.1;XP_003250006.1	0.649354	0.378797	1.75215	0.356525	0.759308	0.713852	1.22403	0.158179	0.946312	0.65324	0	1.93439	0.873736	0.936356	1.123	0.358569	0.293547	1.12895	0	0.908072	0	0.45719	1.14138	0	1.21233	0.879825	0.595768	0.805494
XP_006562145.1;XP_006562149.1	1.05459	1.16181	1.21874	0.972893	0.975617	0.937859	0.999484	0.882725	1.02695	1.02343	1.10414	1.27212	0.980708	1.40009	0.816578	0.860783	1.27654	0.961212	1.01928	0.974705	0.894871	0.92158	0.88935	0.908585	1.08291	1.00189	1.25533	1.3363
XP_006562157.1	0	1.17849	0.657451	1.25747	0.899296	0	0.70635	2.51226	1.06967	0.987268	1.49403	0.814942	0.73952	1.03377	1.03503	1.94035	0	0.92297	1.29274	0.799852	1.46548	1.84668	0.615771	0.988612	0	0.928984	0.783452	0.809717
XP_006562162.2;XP_395865.5	0.433774	1.51873	1.05284	1.05409	0.915548	1.42718	1.65166	1.81891	1.38031	1.04355	1.12908	1.15328	0.839573	0.802501	1.24715	1.01932	0.848533	1.24312	1.40901	1.01098	2.0174	0.734648	0.794951	0.899071	1.02765	1.57088	1.25783	1.0475
XP_006562179.1;XP_394553.5;XP_006562177.1;XP_006562176.1;XP_006562175.1	1.11435	1.53044	0.953341	1.06275	1.20122	1.98172	1.60556	0.870094	0	0	1.18512	1.265	0.84069	1.30052	0.922971	1.45961	0	1.09375	0.469834	0	0.993312	0	0.695957	0.959699	0.671863	0.836475	0.758191	0.99238
XP_006562189.1	0.975659	0.867256	0.479842	1.06024	0.558589	0.770585	1.11965	2.00778	0.972718	1.86444	1.81644	1.15062	0.839378	0.529667	0.596358	0.952465	0	0.832123	0.591835	1.07336	0	0.60949	2.4753	1.4068	1.3922	1.47526	0.940884	1.19578
XP_006562207.1	0.92473	0.963141	1.05975	0.778181	1.18858	1.07055	0.920024	1.02947	1.00443	0.844726	1.07316	1.11807	1.14414	0.859818	0.9936	0.887328	1.66111	0.89821	0.861921	0.972392	1.01996	1.01762	1.04664	0.850257	0.954872	1.02044	1.26684	1.00024
XP_006562214.1	0.805522	0.870025	1.15821	1.12681	0.956916	0.864318	1.05751	0.666385	1.13676	0.590938	1.22018	0.816007	0.90206	1.11777	0.960299	0.647208	0.437549	0.833666	0.851314	0.893504	0.603808	0.83851	0.927363	0.938109	0.970861	0.726336	0.931866	0.958242
XP_006562215.1	0.914326	2.00987	1.03072	1.28771	0.853942	0.959956	0.825443	1.43242	0.802006	1.03388	0.88051	0.852269	0.959107	1.17551	1.22291	1.22695	1.40049	0.810931	0.955182	0.911472	1.52448	1.40114	0.818918	1.31281	0.829087	0.5194	0.932879	0.856951
XP_006562218.1;XP_006562217.1;XP_394542.4;XP_003250016.1	0.994272	0.87006	1.56372	1.18884	1.3626	1.67727	1.20963	1.33555	0.527389	1.41887	0.953429	0.692928	0.568661	1.03972	1.09078	1.21502	1.69628	1.47606	1.17298	1.3692	1.93999	1.08671	1.09599	0.785465	0.88559	0.770721	1.33908	1.68198
XP_006562235.2;XP_026296547.1;XP_026296546.1	0.774497	1.15584	0.882895	1.09309	0.947043	1.25408	0.925183	1.44762	0.899639	1.28919	0.606151	0.322669	0.259837	1.51488	0.78233	0.762784	0.457772	0.781349	0.466324	0.263122	1.53329	0.938398	0.637142	0.807201	0	1.19803	0.883507	0.950838
XP_006562249.2;XP_006562247.2;XP_006562246.2;XP_006562245.2;XP_006562244.2;XP_006562243.2;XP_006562242.2	1.57191	1.24514	1.17498	1.0062	0.758	0.908364	0.709702	1.79633	0.950674	5.59656	0.493743	1.16408	0.94795	0.809103	1.06739	2.01061	15.0823	1.11491	1.51478	1.49199	4.87536	3.29498	0.533983	1.18028	0.736859	1.39043	0.698281	0.844986
XP_006562255.1	0.95527	0.848743	1.04578	0.817353	0.939962	1.08421	1.03606	1.06652	1.81004	0.696434	1.26853	1.47472	0.939468	1.54111	1.06754	0.845061	0.830263	1.22541	1.04211	1.07843	0.592313	0.849994	0.918055	0.867204	0.958599	0.907995	1.10259	0.944914
XP_006562266.1;NP_001011592.1	1.21786	1.77931	0	1.17174	1.04066	0.874546	0.640338	0.222288	0.629247	2.363	0.795148	0.549001	1.29438	0	1.3218	2.31393	1.71031	1.42278	1.80492	1.07397	1.7788	1.71556	0.634589	1.81182	1.16285	0.521201	1.41763	2.03395
XP_006562323.1	1.0535	1.13748	0	0	0.780869	0	0	0	1.82574	0	0	1.46747	0	0	0	0	1.6803	0	0.885863	1.1478	0	0	0	0	0	0	0.629222	0
XP_006562367.1;XP_624234.2	0.772749	0.755718	1.07362	0.976446	0.918916	1.03956	1.05702	0.731341	0.953428	0.764551	0.875733	0.964306	0.912349	0.565976	1.38612	0.701147	1.42386	1.2505	0.756914	1.08367	2.27341	1.07268	1.41153	1.31481	0.710905	0.89422	0.951393	0.898431
XP_006562371.1;XP_016771801.1	0.842202	0	0	1.43123	0	0	1.27603	0	0	0.207121	0.96196	0	0	0	0	0.565607	0	1.02931	0.47884	0	0.763413	0.764716	0	2.98015	0	0	0	0
XP_006562386.1;XP_006562385.1;XP_006562384.1	1.37615	2.0265	1.27524	0.86988	0.904097	1.02538	0.740353	1.80795	2.01314	0	1.96999	0.617118	1.02396	1.67668	1.04296	1.75358	0	1.73199	1.48699	1.57777	1.39101	1.79853	1.04345	1.70876	0.835046	1.24385	2.04846	1.52878
XP_006562406.1	0.915712	0.819007	1.06523	1.09139	1.07075	1.00091	0.918175	0.631975	0.787805	0.781203	0.88411	0.953402	1.00134	0.758466	1.04712	1.0094	0.419386	0.973671	0.89859	0.93584	1.2075	1.12087	0.900186	1.12724	0.996257	0.82225	1.05431	0.901848
XP_006562412.3;XP_006562411.1	0.987361	0.875378	1.2491	1.06764	0.93927	1.06514	1.06384	0.95315	1.12678	0.861465	1.19615	1.10107	1.01732	0.926129	1.07287	1.08777	1.06645	0.97525	1.14124	0.835369	1.19853	1.07125	1.06861	1.13906	0.982852	1.07158	1.07977	1.05028
XP_006562421.1;XP_006562420.1	1.18447	1.24528	1.27804	1.05379	0.715122	0.77159	0.950304	1.36714	0.76503	1.25031	2.21978	1.42037	1.06788	1.56843	1.18124	1.27467	1.01635	1.09023	1.03162	0.819393	0.58804	0.953343	0.714882	0.915916	1.19129	0.82423	1.01507	0.725039
XP_006562448.1	1.29289	0.865078	1.17374	1.58706	0	1.10274	0.678199	1.65975	0.786881	0	0.78935	0	0.978484	1.44779	0.241223	0.922666	0	0.852902	0.777067	1.18893	1.21139	0.517594	2.02102	0.981864	0.680058	0.842424	1.99694	0.853616
XP_006562454.1;XP_016770653.1;XP_006562450.1;XP_006562449.1;XP_026299889.1;XP_006562458.1;XP_006562457.1;XP_006562456.1;XP_006562455.1;XP_006562453.1;XP_016770654.1	1.91584	1.65988	1.17974	6.7115	1.25056	1.73107	1.23008	1.90726	1.3948	0	1.15946	0.614195	0.909635	1.38665	1.14524	0.974735	0.665737	1.01327	3.29003	1.23822	1.06015	0.960747	1.02147	0.863524	1.13444	0.795304	0.925388	0.991737
XP_006562465.2;XP_006562464.2;XP_006562463.2;XP_026299379.1;XP_016770500.2	0.758747	0.840822	1.17304	0.645384	1.77962	0	1.45473	0.932856	0	0	1.13088	1.56496	1.14637	0.915952	1.00905	1.70572	2.47247	0.805128	0.53276	1.07365	1.04961	0.856314	1.86973	0.785445	1.08409	1.40669	1.25257	1.69094
XP_006562469.1;XP_006562468.1;XP_016770772.1	0.915977	0.647506	0.946772	1.19931	0.733143	0.698532	0.884253	0.855757	0.793054	0.733562	1.02065	0.732636	0.909761	1.13544	1.16855	0.893624	0.511459	0.972681	0.759168	0.823826	0.841725	0.97436	1.1558	0.947827	1.10848	0.822711	1.07994	1.01601
XP_006562479.2;XP_026299750.1;XP_026299749.1;XP_026299748.1;XP_026299747.1;XP_026299746.1;XP_026299745.1;XP_016770501.2;XP_006562478.2	0.891195	0	0.856333	1.87525	1.02098	0	0	3.05754	0.667277	0	1.09387	1.10891	0.67278	0	1.03104	1.17521	0.225569	1.02956	0.786719	1.12325	0.738768	1.1955	1.13337	0	0.731313	0.95472	0.719799	0.933483
XP_006562499.1;XP_006562498.1;XP_006562497.2	0.806197	0.797533	0.842301	1.25624	0.954138	1.05435	0.779001	0.909241	0.707765	0.71898	0.978412	0.625602	0.945455	1.11996	1.08802	0.739713	0.538861	0.998589	0.952923	1.27442	0.76643	0.814407	0.990624	1.21167	0.991916	0.633917	1.04512	0.845038
XP_006562506.1;XP_006562505.1	0.768262	0.923263	1.05217	0.916727	0	0.656948	0	0	0	1.01579	0.884203	1.6585	0	0	0	1.21752	0	0	0	0	0.785977	0.542687	0	0	1.06085	0	0.929532	0.860831
XP_006562508.2	1.13919	1.60589	0.958859	0.635539	1.13379	1.19269	1.23314	4.99603	1.44322	0	0.81015	1.37185	1.0383	0.530436	0.872344	2.22121	5.89199	1.17801	0.918434	1.04116	1.28282	1.38905	0.885641	0.75061	0.742368	1.44671	1.04346	1.17647
XP_006562525.1	1.63267	1.22387	0.540671	0	0.658356	2.46877	0	0	0	1.45864	1.35774	0.42481	0.698505	1.83145	0.989757	0	0	0.974651	1.46462	0	1.14055	1.6019	0.741497	0.688562	0.601923	0.826602	0	1.1214
XP_006562528.1	0.899868	0.894237	0.966911	0.880011	0.905113	0.951625	0.992825	0.894388	0.817585	1.01561	1.02498	0.968626	0.852067	1.1278	0.939437	0.842702	0.845776	0.964363	0.953753	0.976098	0.898502	1.12365	0.852489	0.844448	1.07767	0.850704	1.14145	0.908516
XP_006562545.3	1.13129	1.56261	0	1.47878	0	0	0	0	0	0	0	0	1.03661	0.878547	0.783063	0	0	0	0.876552	1.08196	1.69265	1.52595	0.927177	0	0	1.19304	0	0.759029
XP_006562599.1;XP_395983.4;XP_016769563.1;XP_006562598.1;XP_016769558.1	0	1.10293	0	0	0	1.07536	0	1.85244	0	0	1.53944	0	0	1.08549	0	0	0	0	0.572927	0	0.546068	1.94524	2.14096	1.01284	1.57832	1.08682	0.500624	2.08472
XP_006562600.2	1.00354	1.042	1.60704	1.3346	0.952905	0.876353	1.032	0.973515	0.802265	0.999482	1.03656	0.718085	0.967273	0.975709	1.00379	0.915661	0.698853	0.910062	1.22815	0.856326	0.93729	0.797689	1.00828	1.10682	1.12876	0.953815	1.13551	1.00677
XP_006562623.1;XP_392465.3;XP_006562627.1;XP_006562625.1;XP_006562629.1;XP_006562628.1;XP_006562626.1;XP_006562624.1	0.974865	0.813493	0.144204	0.926876	1.46207	1.3636	0.694966	1.03575	0.896565	1.19744	1.33736	0.737879	1.36962	0.99371	0.959755	1.19351	0.600871	0.951933	0.739676	0.895527	1.06825	0.881714	1.5361	0.974625	1.06326	0.687441	0.881355	1.20808
XP_006562632.1	1.22186	2.20184	1.00041	1.64245	0.510352	0.914027	0.650624	1.73417	0.538907	3.25283	1.40458	0.8824	0.757875	1.61864	1.33688	1.27012	3.84404	0.464522	1.25515	0.61989	1.36413	0.660861	0.398981	0.142473	10.617	0.52092	0.750651	0.696508
XP_006562633.1	0	0	0	1.42963	0.697231	0.752926	1.57949	0.756057	0.475546	1.1509	0	0	1.08916	1.60101	2.17604	0	0.668106	0.930914	0	1.36161	1.3738	1.83852	0	0	0.538534	0.705003	0.591497	0.563631
XP_006562637.1;XP_395069.2	0	0.756608	2.53934	0.92234	1.83582	0.762607	0.37607	0	0.7953	2.70055	1.39616	0	0	0	1.11018	0	1.07461	1.28403	0	1.42462	0.571908	1.2317	0.888134	0.986355	0	1.52361	0	0
XP_006562686.2;XP_026296143.1	0	0	0	0.487956	0	0	0	0	0	0	0	0	0	0	1.19646	0	0	0	1.13604	0.426549	0	0	0.712009	0	0	1.63354	0	0
XP_006562702.1	0.911923	0.857322	1.01184	1.17041	0.762941	0.640476	0.800026	1.01484	0.702891	0.743497	1.1052	0.837299	1.0051	1.49389	1.01534	1.14775	55.2584	0.683392	1.27269	0.792297	1.00646	1.01718	13.7295	1.10543	0.956443	0.855525	1.40046	1.20165
XP_006562710.2;XP_016767333.2	1.77417	2.58387	0.915291	0.80868	2.39395	0.622683	1.86865	1.41017	1.03461	0.596423	1.21608	1.24015	0.839604	2.16615	1.46071	0.638369	3.01775	0.876927	0.859762	2.88315	0.446672	1.37999	3.13048	1.36269	1.46364	0.823402	0.737663	1.27157
XP_006562720.1;XP_392338.3;XP_006562719.1	0.867683	0.653254	0.914601	1.44944	0.666425	0.715942	1.11399	0.731461	1.25441	0.74878	0.978305	0.580019	1.0794	0.900837	1.36305	0.851502	0.52918	0.835611	0.693405	0.910089	0.6972	0.666674	1.36731	1.15707	0.991201	0.656526	2.21966	1.40194
XP_006562727.1;XP_624458.2;XP_006562726.1	0.839911	1.07442	0.990837	1.00069	1.05508	1.13773	0.886447	0.710261	0.924594	1.23977	0.950613	1.10321	1.06641	1.17771	1.06298	0.855271	0.874013	1.00026	0.863028	0.959019	0.807536	0.746869	0.925138	1.07005	1.16993	1.10888	1.04625	0.999307
XP_006562728.3	0.90903	0.787892	0.853035	0.635165	1.15145	0.42719	1.303	0.420833	0.810102	0.779972	1.103	1.22872	0.838918	1.88972	0.755873	0.310694	0.491855	1.38092	1.32984	0.899591	0.370623	0.781785	1.10471	0.996781	1.22402	0.71424	0.907799	1.03199
XP_006562745.2;XP_026295973.1	0.648302	1.39906	0	0	0	0.23572	2.03008	0.111824	0	0.530212	0.709382	0.952309	1.16984	1.374	0.254316	0.181336	0.157411	0.43388	0	0.549741	0.0895923	0.233517	0.522574	0.190201	1.30899	0.449666	1.71612	0.812998
XP_006562765.1;XP_016767069.1;XP_026296183.1;XP_026296182.1;XP_016767068.1;XP_016767066.1;XP_026296181.1;XP_006562759.1;XP_026296180.1;XP_016767065.1;XP_016767064.1;XP_006562755.1;XP_016767061.1;XP_026296179.1;XP_016767062.1	1.1889	1.24485	1.27996	0.842158	1.02033	1.08128	0.723369	2.01978	0.98953	2.28763	0.828767	1.14801	0.992968	1.16052	0.844406	1.68111	1.73379	1.34034	0.956096	0.841833	1.40972	2.02515	0.697033	0.70019	0.993053	0.71656	0.965219	1.03392
XP_006562801.1;XP_392754.3	4.21765	1.10451	0	2.89903	0.381725	1.03748	0.818754	1.74223	0.846473	1.02062	2.31277	0.757365	0	1.24769	1.03448	0	2.96744	10.9374	1.27175	0	2.23013	2.5341	1.3736	0.986845	0.865606	0.536341	0.503288	0.538982
XP_006562805.1;XP_006562806.1;XP_395310.3;XP_006562804.2;XP_026300612.1	0.7174	0.632699	1.11391	0.878502	1.2131	0.720602	1.08728	0.558314	0.936663	0.754553	1.47414	1.45607	1.13743	1.08576	0.753864	0.582007	0.360066	1.10892	0.991049	1.13027	0.571202	0.810698	1.22012	0.868134	1.11828	0.900924	1.13345	0.940144
XP_006562807.1	0.935364	0	1.26597	1.25624	0.826108	0.964033	1.09484	1.83024	0.931244	1.5136	1.12626	1.02091	1.35884	0.864433	1.17388	1.58166	1.89566	1.48008	3.11702	1.20995	1.8605	1.10291	0.811569	0.995072	0.749443	1.24256	0.893221	0.550426
XP_006562808.1;XP_003250163.1;XP_006562809.1	1.21866	1.40093	1.55188	0.879349	1.22306	0.944862	0.732235	2.36853	1.06898	2.90583	0.887969	1.2923	1.1435	1.1934	0.907777	1.85376	2.2878	1.00823	0.798868	1.215	1.2988	1.34254	1.14952	0.891372	0.84518	1.39862	2.366	1.07443
XP_006562810.1;XP_392577.4	0.77409	0.973327	1.13113	0.594254	1.09344	1.53488	0.566994	1.41217	1.10617	2.73506	0.738561	1.00118	1.27581	1.41209	0.789717	0	1.23779	0.671014	0.434699	1.10892	1.37422	1.47344	0.629874	0.857251	1.69856	1.18121	1.01688	1.26626
XP_006562812.1	4.6319	2.32013	0.639233	0.637313	1.96405	1.27579	0.524277	3.46828	1.00414	0.975909	0	0.488093	1.70957	0.518063	1.77564	5.70612	2.0492	1.27697	2.53758	1.37025	8.55916	1.24377	1.00087	1.56734	0.573195	2.0178	1.04406	0.276223
XP_006562820.1;XP_001120202.2	0.953476	0.899276	1.01808	1.37313	0.994637	1.04388	0.929741	1.12865	0.892212	1.20804	0.993065	0.776108	0.916672	1.18874	0.95945	1.00514	0.970918	1.10194	0.84087	1.12398	1.05214	1.06167	1.20117	1.18079	1.10375	1.11738	1.16503	1.20385
XP_006562864.1;XP_624526.2	0	0	0.858031	0	0.549385	0	0.666181	0	0	0	0.615112	0	0.882202	0	1.05837	0	0	0.743632	0	4.91061	0	0	0	0	0.635714	0	1.32647	0
XP_006562865.1	1.50617	0.856619	0.446974	1.01567	0.651735	0.803264	0.40822	1.37246	1.35397	3.2759	0.883133	1.01591	0.883582	0.692968	1.07161	1.14382	2.74561	1.17254	0.666649	0.727579	0.979011	2.18916	0	0.932461	0.759182	0.666604	3.97903	0
XP_006562866.2	0.880678	1.56416	1.23447	0.981303	0.700555	0.924628	1.07686	1.66688	1.04702	1.73727	0.912812	1.46278	0.88081	0.889979	0.989433	1.65682	0	1.14285	1.15432	0.852667	1.65742	0.675116	0.692386	1.24179	0.930187	1.72616	1.49991	0.768691
XP_006562870.1	0.884352	0.840496	0.999106	1.32643	0.504025	0.480268	0.719114	0.9377	0.912183	1.19413	0.874841	0.548001	1.06974	0.497488	0.960464	2.17974	0.673598	1.212	1.71518	1.1659	0.877498	0.955661	1.14885	1.43803	1.03704	0.68262	0.870946	0.892503
XP_006562874.1;XP_006562872.1;XP_006562871.1;XP_016769811.1;XP_006562873.1	1.51694	1.44837	0.816426	0.893232	0.423652	1.21032	0.668859	1.55849	2.78199	2.52779	1.31369	1.30303	1.05376	0.769951	1.41952	2.49582	2.77921	0.836066	0.986476	1.12885	1.84495	1.35315	1.24099	1.02675	1.3767	0.969507	1.38344	1.02112
XP_006562876.1;XP_006562877.1	1.69951	1.87152	1.07426	1.0733	0.996438	0.784303	1.00203	0.974683	1.19885	0.903758	1.30806	1.23096	1.02199	1.49094	1.00779	0.785686	0.593889	0.86546	1.16251	0.870088	1.13104	1.08801	0.762811	0.923786	0.962004	1.06894	0.810955	1.10464
XP_006562888.1;XP_006562887.1;XP_006562886.1;XP_623216.3	0.912391	0.934846	1.18701	1.12806	1.05861	0.833851	1.043	0.870759	0.861137	0.910568	0.987428	0.952671	0.936221	1.28558	0.930179	0.741638	1.01854	1.10869	0.957318	0.847499	0.622663	0.866636	1.10098	1.0781	0.907993	0.820463	1.17019	1.02466
XP_006562890.1;XP_026299095.1;XP_006562889.1	0.721145	0.849471	0.911065	0.63836	0.843962	1.02887	0.66256	0.712896	1.05172	0.316958	1.25988	0.929231	1.07653	4.52548	0.900718	0.492558	0.350115	0.9614	0.919277	1.11712	1.18069	0.941768	1.03357	0.656781	0.678278	1.23357	1.04415	0.782291
XP_006562914.1;XP_016769987.1;XP_016769986.1	0.767838	3.54707	1.74745	1.19173	0.916317	1.09055	0.775586	0.628608	0.478887	2.18786	1.01367	0.644996	2.95351	0.871119	1.44404	3.02917	0	1.33477	1.23029	1.48061	3.71796	0.800489	0.988777	1.2896	0.490378	1.73294	0.994024	0.506881
XP_006562918.1	1.48007	1.16675	0.875727	1.39785	0.920121	1.21099	0.603006	1.81579	1.05422	1.15792	1.44372	0.640447	1.27095	1.1739	1.66292	1.33875	0	1.13104	0.887266	1.05457	1.71653	0.918083	1.26493	1.10144	0.804495	1.12013	1.96509	1.18254
XP_006562924.1;XP_006562923.1	0	1.0383	8.29068	1.19662	0	0.792275	0.676599	0	0	0	0	0	0.474061	1.40915	0	2.0668	0	1.43508	0.743026	0.703906	0.820866	0.706286	0.491707	1.65297	0	0.806767	0.827529	0.69786
XP_006562935.2;XP_396062.4;XP_006562936.2	1.10429	1.08519	0.962799	1.19536	1.05842	1.30227	0.931421	1.5647	0.982049	1.31513	0.821539	1.04494	0.940431	0.854032	0.896779	1.43255	1.42211	0.932331	0.909173	0.993699	1.33343	1.23807	0.853245	0.98797	0.951484	1.11804	0.967864	1.0455
XP_006562944.1;XP_001121113.1	0	0.265773	0	0.997899	1.315	0.535696	0	0.802565	0.839223	0	0.298954	1.48237	0.443884	0.285863	0.448822	0.683996	0	0.430492	0.430336	0.848215	1.35205	0.696447	2.80164	0.384697	0.604593	1.24231	0.466116	0.434546
XP_006562948.1	1.15271	1.0425	0	1.06607	1.09588	1.72587	0.964836	0	1.8127	0.708672	1.03086	0.60662	1.18041	0	0.79963	0.855921	0	0.734214	1.02174	1.07313	1.10037	0.514683	0.715907	2.09704	0.903378	0.720444	0	0.945101
XP_006562949.1	0.523769	1.83701	0.616372	0.368709	0.32436	0	1.95758	0.0889944	0.290947	0.194433	0.271762	0.282447	0.534126	2.54299	0.568978	0	0.0183112	0.818294	1.06675	0.322682	0.498525	0.205926	0.24958	0.733291	1.35548	0.0516247	0.98019	2.76989
XP_006562951.1;XP_016770020.1;XP_006562950.1	0	0	0	0	1.99169	0	0	0	0	0	0	0	0	0	0	0.906787	0	0	0	0	0	0	0	0	0	0	0	0
XP_006563002.1;XP_026300693.1;XP_026300691.1;XP_026300690.1;XP_026300689.1;XP_026300688.1;XP_026300687.1;XP_026300686.1;XP_001122309.4;XP_026300685.1;XP_026300684.1;XP_026300683.1;XP_026300681.1	1.31684	1.24	1.5784	1.63414	1.38642	0.608557	0.911224	0.656308	1.10811	0.571492	1.46362	1.15755	1.26062	1.12644	1.02248	0.672739	0.376211	1.01016	1.08904	1.24237	0.831076	0.890343	0	0.870615	0.768479	0.752768	1.30689	0.863089
XP_006563014.1;XP_006563015.1	0	0.808086	0	1.15642	0.824975	0.483297	0	0	1.77427	0.178815	0	0.666512	1.10728	0.970751	1.77338	0	0.0640843	1.53118	0.25595	0	2.5114	0	0.752195	0.625659	1.02832	0.49931	0	0.909389
XP_006563024.1;XP_392006.3;XP_026300942.1;XP_026300941.1;XP_026300940.1;XP_026300939.1	1.72361	0.852044	0.999019	1.38645	1.21137	0.714735	0.891849	1.69443	1.40071	0	1.02078	1.12675	1.42368	1.37169	0.741813	2.05868	2.32941	1.26125	0.778527	0.689686	0.884601	1.99714	1.63278	0.596101	1.19361	1.12088	0.827124	0.990742
XP_006563093.1;XP_006563094.1	0.799528	1.34717	0.762052	1.33982	0.813137	0.993708	1.07913	1.38365	0.823193	0	1.52628	0.769524	0.822077	1.37419	0.898253	1.94663	1.50434	0.767487	0.832325	1.25876	0.803412	1.71061	0.909214	0.995947	0.778143	0.718011	1.52888	1.01889
XP_006563097.2	1.63036	1.29872	0.840342	1.10938	0.986646	1.19468	1.31457	2.02437	1.13068	1.44706	0.988974	1.135	0.887909	1.29071	1.11226	1.42059	13.3415	1.44124	1.64456	0.996616	1.40736	2.0977	0.727056	0.980192	1.1052	1.40877	1.16818	1.11047
XP_006563099.1;XP_006563098.1;XP_001119944.1	1.91013	0.988042	1.10184	0.651366	1.15504	1.33174	1.03798	0.763474	1.73946	0.711322	1.18295	1.37565	0.669876	0.692274	1.10467	0.0982119	0.801918	1.22712	0	1.22191	0.796712	1.56116	0.587834	0.615232	1.04105	0.965621	1.27282	1.46017
XP_006563110.2;XP_006563113.2;XP_006563111.2	1.36746	0.658275	0.796264	0.519678	0.74663	1.3352	0.597967	0.646693	3.87619	1.73472	0.821674	1.99766	0	0.814862	0.833282	0.283498	1.69959	0.720147	0.381812	1.22824	0.448067	0.763821	0.575078	1.47559	1.3354	0.428199	0.675804	0.571053
XP_006563117.1;XP_392608.4;XP_016771697.1;XP_016771696.1;XP_006563120.1;XP_006563118.1	0	1.18237	1.12106	1.24194	0.711812	1.20596	0.689717	0	1.12815	1.11661	0.994714	0	0.821775	0.854674	0	1.18292	0	0.530191	0.677155	1.30756	0.810267	0.682288	0.819166	0.767804	1.34146	0.82881	0.730925	1.77214
XP_006563123.1	0.834158	0.785218	0.735439	1.40665	0.892933	0.686911	0.761912	0.860269	0.635779	0.613999	1.05149	0.998217	1.02479	0.884704	1.02997	0.753134	0.534757	0.783063	0.768605	1.09262	1.0901	0.735045	1.38355	1.09821	1.01348	0.79802	1.17688	0.759497
XP_006563128.1	1.03304	0.546977	1.20801	1.04248	1.73326	0.871443	2.08194	0.444856	0	0	1.93054	1.55535	0	0.548774	0	2.04312	0	0.74757	1.43935	1.03163	1.55688	0.694307	1.06116	0	1.20239	1.18972	0	1.20865
XP_006563131.1;XP_001123195.2	1.06476	2.36478	0.932026	1.00924	1.06773	1.67788	0.89418	1.96093	2.19854	4.78949	1.07787	1.02114	0.971449	1.19856	0.774759	2.5771	1.76236	0.597647	0.457306	1.14305	0.830661	0.953594	1.98329	0.716183	0.703783	0.735825	1.17412	1.48525
XP_006563149.2	1.0533	0.873047	0.604706	1.08501	0.903743	2.13863	1.26288	1.03787	0.783438	0.872295	1.25131	0.498273	0.722339	0.932992	1.21061	0.729712	0.888015	1.23175	1.87683	1.46836	1.06626	0.953912	0.9661	1.32406	1.18135	0.646769	0.829284	1.29858
XP_006563163.3	1.25159	1.12825	0.965193	1.21768	1.13583	1.05421	1.06543	1.97719	1.16721	1.73685	1.1793	1.12116	0.910561	1.23136	0.794754	0.992285	2.32456	0.987662	1.15547	1.06741	1.6881	2.58204	0.812003	0.775307	1.00894	1.06622	1.06797	0.896166
XP_006563164.1	1.10299	0.825496	1.27834	2.0025	0.959249	0.768815	0.825277	1.00891	0.83759	0.758703	1.37686	1.03311	1.01749	1.18357	0.961804	0.60405	0.310875	0.832351	0.804551	1.18484	0.639904	0.633298	1.72751	1.33141	0.891164	0.780733	1.24084	1.07598
XP_006563166.1;XP_016772482.2	1.24746	0	0	0.257017	1.57315	0	0	0.952652	0	0.58809	1.17145	2.52237	0.549649	0.526823	0.837154	0	0.246033	1.33666	1.88839	3.52983	0.172124	0.719919	1.17756	0	1.93384	0.355722	0	1.16205
XP_006563187.2	1.89416	0	0.684143	1.17617	0	1.48204	0	2.76273	0.683372	0	0.606162	0.785592	0	0.634802	1.6914	4.1288	0	1.06819	1.1279	1.38276	4.24133	0	0	0	0	1.20374	0	0
XP_006563190.1	3.09535	4.38629	1.29018	2.01473	0	2.18147	0	3.28984	1.22338	0	0	0.882071	0	0.811843	1.33437	6.54461	0	1.22357	1.10489	1.32974	0	0	0.805137	0.794917	0.372453	0	0.93421	0
XP_006563207.1;XP_006563206.1	0	0	0	0	0.645448	0	0.703526	0.93462	1.15929	0.789069	0	0	0.910318	0.167756	0.312745	0	0	0	0	1.1228	0.518607	0	0	0	0.938829	1.2385	0	0.539209
XP_006563212.1;XP_006563210.1;XP_016772501.1;XP_026301642.1;XP_016772500.1;XP_026301643.1	0	1.00696	2.74567	2.58452	0	0.0528127	0.205027	0.268534	0	0.401985	0.033247	4.18549	0	0.077682	1.80572	0.251279	0.0103531	0	0.668725	0	1.59085	2.52844	0.98852	0	0.138131	0.996326	1.12083	37.9126
XP_006563220.1	1.18983	0.895027	0.828555	0.563837	1.38623	1.37616	1.15565	1.51039	1.31956	2.53475	1.04461	1.48529	1.02993	1.02596	1.03845	1.21511	1.57327	0.940454	1.08231	0.97809	1.41867	1.01167	1.16384	0.673035	0.822669	1.40345	1.38158	0.954064
XP_006563272.1;XP_001123247.2	0.225009	0.901063	1.01261	0.763259	0.834209	0.917996	0.674273	0.871769	1.10263	1.26162	1.00231	0.985148	0.955627	1.30807	1.03008	1.04702	1.78388	0.913097	1.18845	1.05437	1.14728	1.28482	1.37765	0.787616	1.18312	1.19747	1.56235	1.78308
XP_006563273.1	1.06547	0.777289	1.1117	0.549786	0.410731	0.499431	0.708023	0.49709	0.628489	1.14674	0.851964	1.0498	0.814439	1.57993	0.823374	0.666235	0	0.906586	1.31933	0.987118	0.483684	0.491216	0.629113	0.769002	0.847913	0.650731	0.508413	0.475002
XP_006563275.1;XP_003250243.1	1.18309	1.78263	0.854189	0.591552	1.00247	1.10547	1.20566	1.72757	1.30184	0.625685	0.868837	1.74091	0.769096	0.98816	0.597099	1.08158	3.87351	0.85189	1.0041	1.21303	0.592615	2.30952	1.56007	0.563768	1.29357	1.01158	0.781779	2.07716
XP_006563276.1	0.797974	0.881865	0.939405	1.10357	0.786715	0.870886	1.00457	0.829993	0.71627	0.736732	1.12795	0.715775	1.04399	1.02008	1.13263	0.819697	0.598369	1.12985	1.0512	0.918655	0.827986	0.697324	1.0487	1.26891	1.07111	0.741272	0.912604	0.945094
XP_006563278.1	0.90051	0.928068	0.638525	0.995408	0.849501	0.946975	0.812984	0.987582	0.730624	0.867066	0.909922	0.81094	1.14139	0.79772	1.02848	1.08884	1.0279	0.952386	0.865291	0.954299	1.18006	1.09	1.0047	1.1403	0.772044	0.819744	1.05058	0.904139
XP_006563283.2	0.837534	0.908433	1.48385	1.00222	1.26029	1.05884	1.07853	0.830982	0.777211	0.916647	0.905919	0.793502	0.944878	0.999846	1.03431	0.908555	0.654071	1.09945	1.03919	0.833309	0.95733	0.783363	0.870195	0.98253	1.01387	0.871924	0.802258	1.01283
XP_006563298.1;XP_006563299.1	1.00295	0.6391	0.974721	0.22382	0.546286	0.735505	0.514964	0.61859	1.53026	0.493081	1.24739	2.3681	0.787642	0.642114	0.707912	1.04115	0.844038	0.663337	1.45151	0.895814	0.795535	1.21209	0.729076	0.34495	2.10936	1.47672	1.26746	1.45189
XP_006563301.1	1.03782	1.09509	1.12019	2.19795	1.30801	1.04771	0.656081	0	1.07507	0.995616	1.11717	0.779614	0.818041	1.44382	0.803891	0.970903	2.9043	0.457564	1.13832	0.445128	0.895712	0.774252	1.00848	0.592121	1.31325	0.942355	0	1.2609
XP_006563321.2	1.23723	1.83356	0.827094	1.30852	0.675894	1.09152	0.810681	3.42198	0.641617	2.04835	1.24281	0.733417	1.26851	0.551904	0.212251	0.779395	1.48941	1.08145	1.0527	2.04301	1.59467	1.44821	2.30142	0.392642	0.922364	1.36893	2.50036	0.723554
XP_006563346.1	1.1299	0.911776	1.75115	1.26339	1.15179	1.22391	0.845775	1.66409	0.758509	1.00589	0.904351	0.955767	1.20378	0.975361	1.22864	1.15071	0.359615	0.994482	1.03022	0.945713	1.11808	1.14078	0.812492	0.892881	0.84625	1.69902	2.52791	1.08017
XP_006563351.1;XP_026296490.1	0.969514	0.992178	0	1.04865	0.819582	1.33166	0.968906	1.70666	1.21256	1.38853	1.07851	1.29149	0.944514	1.21804	1.30641	1.54456	2.06255	0.839087	0	0.780409	0	1.3889	0	0.597967	0.621128	0	0	0.924164
XP_006563372.2;XP_395879.4	1.29178	0	0	0	0	0.562291	0.735382	0	0.912629	0.485352	1.04891	1.09306	1.52598	0	1.01547	1.55575	1.18692	0	0.762106	0.474135	1.96452	2.60207	1.19687	0	1.08405	0	1.34119	2.11556
XP_006563390.1;NP_001091684.1;XP_026301050.1	1.10289	0	0.183235	0	0.747428	0	0	0.0209425	0.0918029	0.785002	0.342082	0.317871	1.66814	0	0.589874	0	0.0192842	0	0	2.25611	4.30703	0.0257232	2.28876	0	1.186	0	0	0.0868868
XP_006563433.2;XP_026301238.1	3.41258	2.46821	1.01371	2.336	0	1.47551	0	3.10229	2.71221	0	1.89002	4.78268	1.57914	1.97116	2.89864	0.608879	0	1.83928	0	0	1.92936	1.8408	4.27642	1.35816	6.89077	2.52247	0	3.84051
XP_006563436.1	1.16926	0.628393	1.01439	1.15546	1.14462	1.26118	0.781536	0	1.35692	8.84505	0.979369	1.48671	1.1074	0.981665	0.785448	1.1854	0.944637	0.795809	0.773593	0.926655	0.975579	0.976979	0.862535	0.587912	0.777346	1.04751	1.33105	1.00907
XP_006563439.1;XP_395192.4;XP_006563437.1	1.0896	1.13721	1.21184	1.10067	0.829504	0.799635	0.947959	1.30116	0.854001	2.096	1.35626	0.831809	0.571775	1.33169	0.900946	0.939056	1.8217	0.85935	1.09365	0.662207	0.786483	1.72809	0.878597	1.05065	1.02795	0.62646	1.44423	0.979663
XP_006563442.2	1.59299	1.2952	0.960326	0.904456	1.7326	1.26738	2.12161	1.82499	1.15752	1.95748	1.21791	1.02838	0.9825	1.81239	0.912519	1.36739	2.05149	1.42547	2.24029	1.08362	1.4349	2.81535	0.721485	1.04704	0.956761	1.26909	1.21463	0.791354
XP_006563444.1;XP_623915.2	1.34278	1.42462	1.0782	1.19301	0.750943	1.24605	1.48617	1.09337	0.878688	1.56629	1.24856	0.912266	0.765521	1.46933	1.14678	0.591419	5.80729	1.0986	1.12643	0.924937	0.903931	0.961828	0.910428	1.22812	1.27108	0.836699	1.22955	1.04171
XP_006563451.1;XP_625228.3	0	0	0	0	0	0	0	0	0	0	0	0	0.618987	0	0	0	0	0	0	0	0	1.1924	0.972027	0	0.855916	0	0	0.579054
XP_006563480.1;XP_393162.3	0	1.20615	0.941656	0.885971	0.73525	0.871156	0.993474	1.24491	0.984911	0	0.961324	0	0.640083	0.993832	0	1.20005	0.842144	1.00234	1.33615	0	0	0.76735	0.700329	0	0.414237	0.877951	0.962264	0.969111
XP_006563483.1;XP_006563482.1	1.25043	1.78351	1.09686	1.44257	0.999576	1.17693	0.90244	1.98133	1.17453	0	1.00023	1.09143	0.960457	1.35304	0.997214	1.69301	5.98478	0.863976	1.16469	1.04749	1.95073	2.2172	0.926241	0.894769	0.993926	1.00079	1.91934	1.0504
XP_006563494.1	1.2249	8.45274	0.85466	0	1.48714	0	1.8896	0.499812	2.3424	13.2839	0	0.840514	3.66692	1.63903	0.399889	9.2699	0.0119109	0.12868	3.00539	0.957649	1.18694	3.10903	0.34134	0.316373	3.18619	0.858818	0.440978	7.42783
XP_006563500.1;XP_006563499.1	0.908085	1.26118	0	0.584873	1.21877	1.04545	0.876237	1.55785	1.34535	1.32468	0.808365	3.45358	0.872007	1.47439	1.10006	1.37205	1.301	0.882396	0.974636	1.12704	1.78905	1.30011	1.60142	0.4798	1.05191	0	1.82793	1.43746
XP_006563505.1	0.594629	0.920547	1.10213	0.829302	0.92719	1.31496	1.4637	1.08243	0.943048	1.15498	0.791922	1.21555	1.08248	1.00279	0.907378	0.696101	0.523988	0.834201	1.01123	0.993393	1.01785	1.08931	1.16822	0.956203	1.17775	1.01812	1.04842	1.02389
XP_006563508.3	1.35082	1.0825	0	0.818934	0	0.975774	1.09646	0.6759	0.697161	0.578662	1.38578	0.959909	1.05385	1.18911	1.14908	0.93686	0.973338	1.04792	1.11425	0	1.00085	1.44788	0	0.805597	0.952003	0.584253	1.12942	1.15291
XP_006563525.1;XP_006563523.1;XP_006563522.1;XP_006563521.1;XP_006563520.1;XP_006563519.1;XP_006563518.1;XP_392838.4	0	0	0	0	0	0	0	0	0	0	0	0	0	0	0	0	0	0	0	0	0	0	0	0	0	0	0	0
XP_006563526.1	0.784255	0.448273	0.266446	0.843251	0.684729	1.42933	0.983533	0	6.35026	1.85252	1.13989	0.972223	1.55376	0	0.836275	1.24643	0.512396	0.957633	0.993889	1.83518	1.37273	0.86859	3.14168	1.17588	0.933758	1.76322	0.491884	1.02855
XP_006563560.1;XP_016772029.1	1.27427	1.18993	1.04893	0.956839	0.907894	0.971484	0.975632	1.14775	1.41053	1.04898	0.846459	1.15963	1.06086	0.909506	1.07052	1.14679	2.08601	0.871992	0.822502	1.00967	1.1443	1.27146	1.08345	0.999022	0.859617	0.913984	1.04707	0.932892
XP_006563568.1	1.80827	1.56326	0.958382	1.06135	0.865534	1.55837	0	0	0.53801	0.895677	0.341029	0.952135	1.09354	1.16533	0	1.10494	0	0.283988	1.24657	1.79369	0.839753	2.12336	0.52154	0	0	2.39853	0	0
XP_006563593.1	1.11142	1.06572	0	1.12214	1.07592	1.13067	0.769755	1.72393	0.698524	1.02157	0.899815	0.750443	0.92551	1.46141	0.878109	1.24656	1.31236	0.836984	1.33384	0.367904	1.39402	1.72597	0.952494	1.14375	0.900393	1.51774	1.1983	1.06548
XP_006563595.1	0.875936	0.709962	0.898994	1.38913	1.17426	0.653356	0.397681	0.634115	0.531414	1.0172	0.64294	0.743273	0.562722	0.905209	0.796375	1.22691	0.127441	0.46438	0.598662	1.29315	0.974206	1.20879	1.2374	0.902194	1.14906	0.759219	0.53	0.352366
XP_006563613.1;XP_006563612.1	1.13191	0.993782	1.03569	1.15191	1.13403	1.3485	0.909573	1.18833	1.02042	6.37791	0.80522	1.02261	1.04989	0.796682	1.03052	1.4727	4.55919	0.911822	0.998906	1.1226	1.49381	0.883677	1.04839	0.794866	0.897933	1.25276	1.05353	1.03721
XP_006563630.1	2.02276	1.65553	0.573014	1.26758	0.438957	0.868962	0	1.49584	1.57619	0.670116	3.06872	0.972058	1.56285	2.13575	2.13649	2.85867	0	0.927349	0.772795	1.01884	0	0.293222	1.31457	4.73938	0.696976	0.871394	2.14326	0.487196
XP_006563657.1	0.931206	1.07138	1.03887	1.46802	1.01339	1.18042	0.968953	0.904626	0.729	1.01793	1.12026	0.915092	1.18542	0.776414	0.953081	1.32229	2.25652	1.20357	0.871995	1.06116	1.7459	1.03575	0.963969	1.68633	0.892775	1.14295	0.97401	1.1687
XP_006563658.1;XP_016772165.1;XP_006563660.1;XP_006563659.1	0.979031	1.00284	1.25913	1.16689	1.08761	1.14009	0.927563	1.29866	1.45628	1.36736	0.85801	1.16794	1.10658	0.98066	1.01846	1.31674	2.05537	0.885844	0.884573	0.949225	1.47631	1.14297	1.02711	0.882039	0.882793	0.949472	1.07282	0.990685
XP_006563699.1;XP_001120018.1	1.24901	1.12359	0.888391	0.774674	0.954298	1.32157	1.19436	1.38735	1.32134	6.98575	1.41048	1.07595	0.855556	1.32126	0.898311	1.41164	1.50526	1.30859	1.33286	0.952959	0.685051	1.08438	1.25867	1.40994	0.928761	1.36838	1.00325	0.802182
XP_006563703.1;XP_006563702.1;XP_006563701.1;XP_006563700.1	0.884849	0.877943	0.87587	0.854258	0.620207	0.672768	0.529856	1.09831	0.850316	0.706787	0.805008	1.07133	1.01798	0.686437	1.21712	0.779976	0.665777	0.796438	0.546518	1.00832	0.620634	0.845279	1.22038	0.660568	0.529882	0.839033	1.27317	0.92991
XP_006563706.1;XP_396249.3;XP_006563705.1	1.22716	1.1263	0.937401	1.18198	0.941016	1.15617	0.979729	2.04492	0.800618	3.64083	0.888119	0.813506	1.03198	0.838092	1.15727	1.68249	3.06414	0.999619	0.989643	1.00044	1.93774	1.24307	0.971706	1.17036	0.85592	1.45485	0.90668	1.06797
XP_006563707.1	1.36269	1.92475	0.580309	1.37875	0.656933	0.860455	1.47776	1.32719	0.916387	1.28511	1.22278	0.701309	1.06135	1.48794	0.73701	1.75541	2.163	1.21786	1.72172	1.01706	1.29626	1.22601	0.971915	1.67457	0.982178	1.21816	0.880648	0.847056
XP_006563719.1;XP_006563718.1	0.900635	1.06393	0.717813	1.06177	1.17201	0.882733	1.469	1.12742	0.706516	1.9643	0.95703	0.879733	1.42137	1.744	0.717022	1.2639	3.4806	0.487902	0.698046	1.78131	0.57217	1.68201	0.493535	0.979798	1.31952	1.05374	2.60243	1.24579
XP_006563745.1	0.853486	0.847973	0.920922	1.02767	0.813722	0.912733	0.91971	0.852587	0.807003	0.824492	0.910366	0.820687	0.860052	0.925574	0.976325	0.967303	0.720618	0.955197	0.901945	0.876485	0.930901	0.882392	0.921948	0.94866	1.03034	0.838981	1.00398	0.892078
XP_006563747.1;XP_624581.2	1.26194	0	0.408496	0.967963	1.12233	1.40104	1.29979	0	0	1.38703	1.46532	0.986511	1.37558	0	1.20747	2.30315	0	0.903411	1.32531	0.879394	0	1.30095	1.12484	1.33075	1.17359	0.640213	1.73823	1.80915
XP_006563748.1	0.365403	0.420803	2.2892	0.428769	1.40403	1.52033	2.01277	0.418959	1.21186	0.757984	0.497217	2.84794	0.330064	0.508243	0.147771	0.946558	0.1088	1.0387	0.648159	0.769508	1.42506	1.45947	1.22601	0.503654	1.24753	7.55394	0.898562	2.10797
XP_006563749.1;XP_006563750.1	1.72872	1.03998	0.67543	1.1087	0.767725	1.10043	1.0537	1.26559	0.81107	1.49898	0.769918	1.14714	1.40148	0.829308	0.910325	1.14779	2.24286	0.808428	1.07059	0.841727	1.56131	0.71239	0.828276	0.927555	0.814985	0.918252	1.02711	0.890804
XP_006563758.1	1.02204	0.914407	0.998398	1.21596	1.1476	1.29009	0.980615	1.15906	1.14963	1.18518	0.914214	1.02262	1.11009	1.02041	0.950228	1.20656	1.62172	0.998978	1.00983	1.0875	1.16772	1.18116	1.13693	1.09503	1.08541	1.02923	1.0808	0.955228
XP_006563774.1;XP_624462.2	1.17021	2.17345	0	0	0	1.07624	1.29406	0	0	0	1.3169	0	0.959887	0	1.52899	1.36511	1.23416	0	1.42389	0.761864	0	1.12778	1.11288	0	1.05209	0	1.1723	0.890116
XP_006563787.1	0.886544	1.3603	1.25792	1.49128	1.05463	0.941034	0.875532	1.74199	1.0273	1.0271	0.959099	0.868227	1.04408	1.31398	1.1881	1.09473	2.02146	0.922825	0.934845	0.91416	0.963798	0.865834	1.13546	1.18318	1.08798	1.2261	1.42884	1.05315
XP_006563820.2;XP_001122084.3;XP_006563821.2	1.51199	1.25338	1.04483	1.04613	0.877564	1.02965	0.955829	1.35845	1.08015	1.46714	1.23319	1.03507	0.980116	1.28964	1.18556	1.2723	1.38711	1.03169	1.24387	0.833195	0.971366	1.14771	0.750608	1.01345	1.08997	0.987369	1.04915	1.11616
XP_006563827.1;XP_397054.2	1.13597	0	1.39506	0	0	0	1.9947	1.52473	1.36587	2.13891	0	0.796411	0.956925	0.83838	0.938462	0	1.3376	1.48605	0.859989	0	0.853803	0.729263	0.917484	0.434153	1.57591	0	1.39947	0.699814
XP_006563838.1;XP_624194.2;XP_026298300.1	2.12013	2.05251	0.955002	0.673806	0.902102	1.71574	1.21021	1.34326	2.9029	10.42	1.68594	1.65482	1.17821	0.974856	0.79809	1.94303	4.27455	0.613561	0.812254	0.669344	0.743187	1.2525	1.31222	0.599713	0.711959	1.3096	0.72249	0.984253
XP_006563839.1;XP_006563840.1	0.730357	0.769494	1.01249	0.784409	0.932395	0.863604	0.804207	0.404615	0.869715	0.757765	0.646183	0.932438	1.02013	1.08144	0.760848	0.699816	0.60693	0.739232	0.674265	0.795127	0.702453	0.550566	0.935683	0.671421	1.09805	0.384331	1.06676	0.793332
XP_006563841.1	1.19918	0.348436	0.908175	0.650847	1.83072	0.896296	0.997054	0.805542	0.480931	2.25633	0.903135	0	0.802588	1.49332	1.18936	1.46053	0	0.885939	1.73956	0.869484	0.85156	1.09131	0.876953	1.50558	1.17753	0.334072	0.760721	1.34232
XP_006563851.2;XP_006563850.2;XP_026298140.1	1.01734	0.923815	1.20585	0.970913	0.572247	0.723332	1.04709	0.698381	0.741161	0.964076	1.1917	0.857823	0.971549	1.20946	1.03669	0.649358	0.492663	0.925636	0.957831	0.992014	0.567834	0.623015	0.863335	1.23415	0.983464	0.689952	0.976371	0.913242
XP_006563865.1	1.13074	0.733926	1.71341	1.17044	1.13708	2.20105	0	0.583471	0	1.12962	1.10237	3.01755	0.864589	0.865984	0.516261	0	0	0.639737	0	0.838273	0.635518	1.11251	0.922125	0.941906	1.16594	1.67709	0	3.17768
XP_006563871.1;XP_392590.4;XP_006563870.1	0.946386	0.916286	1.27269	1.10089	1.20706	1.33528	0.83602	1.39656	1.09086	4.33826	0.889583	0.979934	1.58165	0.486906	0.89493	1.53911	4.132	0.828851	0.674809	1.02412	1.63865	1.38607	1.3767	0.776226	1.0817	1.55254	1.10742	1.28338
XP_006563898.1;XP_006563897.1;XP_006563896.1;XP_006563895.1;XP_006563894.1;XP_006563893.1;XP_006563892.1;XP_006563891.1;XP_006563889.1;XP_006563887.1;XP_006563886.1;XP_006563885.1;XP_006563884.1;XP_006563883.1;XP_006563882.1;XP_006563888.1;XP_006563890.1	0	0	0.882188	0	0	0	0	0	0	0.890806	0	0.789169	0.882409	1.51688	0	0	0	0.700652	0	0	0.859442	0	0	0.863648	0.823981	0.485975	1.22616	0
XP_006563902.1	1.07775	0.783214	1.73369	0.894818	0.976429	1.0357	1.0587	0.512088	1.23469	0.91377	0.998791	1.25828	0.947662	1.09123	0.919982	0.786352	1.93069	1.13313	0.891233	0.928271	0.770632	0.843041	0.85019	0.943307	1.12875	1.00736	0.886909	0.98575
XP_006563948.1;XP_006563949.1;XP_006563950.1	1.62544	1.59053	1.35931	1.60542	1.18732	1.35136	4.98324	2.2521	1.671	0.510697	1.28389	1.07163	0.86545	2.63046	1.08928	1.1498	0	0.884157	1.9395	1.29115	0.956074	1.73201	0.715683	0.80049	0.941057	1.02645	0.487302	0.888454
XP_006563951.2	1.25601	1.16284	1.05419	1.11072	1.03002	1.10861	1.08673	1.28361	1.1361	1.0792	1.08791	0.962185	1.00028	0.858386	0.938999	1.26326	1.71994	0.911182	0.946714	1.12429	1.09365	1.01036	1.048	1.03477	0.944113	1.35045	0.99665	1.11311
XP_006563989.1	0	0	0	1.01514	1.33879	0.920633	0.761243	0	1.51981	2.19428	0	1.62834	0	0	0.623766	0.95678	0	1.00071	0.401586	0	0.644942	0.91025	0.575695	0	0.936133	0	0	1.06246
XP_006563991.2	0.409077	1.07171	0.668298	1.06391	0.768102	1.16423	0.755105	0	1.22784	1.25941	0.667967	0.93717	0	1.5358	1.29634	1.32036	1.62112	1.29264	1.11878	1.12015	0.816621	0.551584	0	1.06164	1.35436	1.05315	1.24802	0.972795
XP_006563993.1;XP_006563992.1;XP_006563994.1	0	1.87365	0.829138	2.34185	1.81818	1.97127	2.00389	2.6658	1.20491	1.10877	1.49067	1.92424	1.24421	1.42253	1.06491	1.10304	0	1.82725	0.683911	2.0743	1.8677	0.959846	2.09173	0.664958	1.23818	0.999468	0.805446	0.70506
XP_006564008.1;XP_016766769.1;XP_016766768.1;XP_006564016.1;XP_006564014.1;XP_006564013.1;XP_006564011.1;XP_006564010.1;XP_006564007.1;XP_006564006.1;XP_006564015.1	0.828717	0.779246	0.774098	0.694504	1.673	1.35936	0.741687	1.11009	1.75917	1.19175	0.789391	1.76484	0.725098	0.951199	0.79131	1.04526	0.359494	1.26111	0.716124	0.974172	0.693049	1.34216	1.05372	0.704262	0.897855	1.06565	0.834202	1.43466
XP_006564012.1	0	0	0	0	0	0	0	0	0	0	0	0	0	0	0	0	0	0	0	0	0	0	0	0	0	0	0	0
XP_006564028.1	0	1.39349	0.800308	0	0.987576	0	0	3.3845	0.988458	0	0	0.702771	1.03258	1.37711	0	0	0	0	1.30705	0	0	0	0	1.17788	0	1.08465	0	0
XP_006564044.2	1.8084	1.19638	1.13706	1.38329	1.38431	1.87787	2.11307	1.83855	2.07379	2.15568	1.37442	1.32602	0.574956	1.06517	0.937179	1.40232	7.30529	1.31646	1.29977	2.15889	1.84796	1.80607	1.10578	0.893194	1.62342	3.18903	1.83784	1.23779
XP_006564070.2;XP_006564069.2	0	1.39449	0	0.557736	0.802779	0	0	1.46581	0	0	0	1.35802	0	0	4.87962	0	0	0	0	0.6889	1.20631	0	0	0.454051	0	0	0	0.687872
XP_006564096.1;XP_006564095.1;XP_016770571.1	1.01537	1.01034	0.482461	1.2233	5.26947	1.10921	1.07925	2.35321	2.09938	0	1.69161	1.85406	0.94799	0.682029	0.967645	1.05513	0	0.830039	1.79675	1.73031	1.19348	2.34551	0	0.879842	2.09008	1.08216	1.12011	1.72309
XP_006564106.1;NP_001157188.1	0	1.27021	0	0	0	0	0	0	0	0	0	0	0	0	0	0	0	0	0	0	0	0	0	0	0	0	0	0
XP_006564114.1	1.04782	0.988855	1.42745	0.505715	2.61527	0.774794	1.07205	1.24755	1.58034	0.634282	1.05582	1.31331	1.54326	1.82499	0.996195	0.630402	0.450459	1.98233	0.964635	0.891651	0.748842	1.23726	1.29689	1.24619	1.24979	1.24168	1.60855	1.34579
XP_006564149.1;XP_623827.3	0.757707	0.948866	1.04777	0.884853	1.14849	0.781194	1.01064	1.2642	0.943521	0.875101	1.36934	1.04457	0.664703	1.16624	0.833181	1.28716	1.24741	1.54514	1.89703	0.661101	0.978115	1.10386	1.44646	0.828085	1.08196	0.749122	0.811189	1.14681
XP_006564152.1	1.43839	1.29205	0.700058	9.90343	0.868517	0.739354	0.875601	1.00401	4.81714	1.27502	1.84308	1.895	0.654834	1.15759	1.39196	0.988149	2.01467	0.867109	6.80182	1.11042	1.09555	1.04942	0.691388	1.06979	1.36679	1.66973	1.47554	2.90543
XP_006564164.1;XP_006564163.1;XP_393301.3	1.26556	2.11001	0.923473	1.35582	0	1.25386	7.40405	1.17785	1.31335	0.63937	0	0.918834	0.640808	2.61939	0	0	1.32663	0.201057	2.05127	1.55413	5.12918	1.54213	0.985021	4.09316	0.295996	0.863288	1.37563	0.895927
XP_006564165.1;XP_396639.1	0.901267	0.957804	0.871199	1.00238	0.900058	0.918314	0.952198	0.937469	0.795581	0.776098	1.03393	0.865705	0.938073	1.09733	0.990773	0.854248	0.490721	1.04106	1.01945	0.988017	0.673254	0.813146	0.898062	1.00782	1.07766	0.82081	1.13061	1.08278
XP_006564172.1;XP_006564171.1;XP_006564170.2;XP_623418.2;XP_026296923.1	0.969672	1.12498	0.712015	0.877887	0	0.996853	1.1189	1.7494	0.986255	0.414106	0.724485	0.887293	0.657366	1.88554	1.52339	0.740523	0.763835	1.78902	1.33502	1.2203	0.673571	1.11438	0.883376	1.11713	0.936298	0.655707	0.804673	0.842629
XP_006564183.2	0.902039	0.905538	1.03292	1.292	0.840083	0.947826	0.95991	1.12745	0.662878	1.3839	1.04129	0.791333	0.934922	1.13218	0.98187	0.974903	1.00428	0.921786	0.987144	1.05712	1.08812	0.922043	0.91628	1.15383	0.877389	0.901498	0.869422	0.851009
XP_006564186.1;XP_026297334.1;XP_006564189.1	1.51437	0.553201	1.14754	0	0	0	0	1.91482	1.06095	1.37717	1.24568	0.915664	0	0.844813	1.29964	1.52057	1.1469	0.765053	0.65844	0	0	1.59858	0	0	0.69204	1.40304	1.13045	0.946593
XP_006564194.1;XP_026297110.1;XP_006564195.1;XP_026297109.1;XP_026297111.1;XP_016768118.1;XP_026297108.1;XP_026297107.1;XP_026297105.1;XP_026297104.1;XP_392425.4;XP_006564192.1;XP_006564191.1;XP_006564190.1	0	0	0	0	0	1.08552	0	0	1.15067	0	1.56471	0	1.41609	0	0	0	0	0	2.20378	0	0	0	0	0	0	0	0	1.25559
XP_006564210.1	0	2.94297	1.20969	0.674905	0	0.441178	0	0.416803	0.471005	0.740597	0.826422	0	0	0.921517	0	0	0.0649378	0	0	0	2.91566	0	0	0.990094	3.84746	0	0	0.743948
XP_006564220.1	1.46063	1.22422	0.763939	1.37794	0.937574	1.09818	4.99887	0	1.42842	1.40886	0.97327	1.47595	0.969277	0.979986	1.15764	0.631294	1.28277	1.32469	1.57591	1.59817	1.45674	1.23308	1.38609	0.984542	1.06907	1.94441	0.906695	1.02959
XP_006564230.1	0.881	0.821571	1.0784	0.527976	0.764142	0	0	4.89421	0.702483	0	0.944796	1.70777	0.923089	1.1651	0	0	0	0.710139	0.81098	0.833241	1.50291	0	0	0.62612	0	0.56769	0.91694	0
XP_006564233.1;XP_006564236.1;XP_006564235.1;XP_006564234.1	1.75211	1.61245	0.94758	1.20182	1.18017	1.06573	1.65995	1.23587	1.47666	0.842983	0.984919	1.49485	0.988805	1.37476	0.823689	1.38556	1.36565	0.88124	0.914452	1.032	1.95244	1.45525	1.14183	1.10169	1.47864	1.06892	0.990181	1.6838
XP_006564240.1	1.25568	1.17814	1.05735	1.05401	0.751563	1.20583	0.994357	1.25464	0.980498	1.04434	0.953311	0.938839	0.9328	1.19024	0.983278	1.33182	2.79631	0.973923	1.16311	0.773135	1.18958	1.07713	0.989015	0.849311	0.935625	1.00368	1.25427	1.11524
XP_006564268.2	2.10503	1.29276	0.716891	1.30403	1.64597	1.56371	1.75533	2.07323	1.76026	0.659422	1.59524	0.653066	0.942177	1.22157	0.930839	1.44263	0.737699	1.07789	1.30932	0.817793	1.27256	1.6905	0.972999	1.30852	1.24552	0.89807	1.21463	0.875593
XP_006564269.1;XP_016767650.1	1.35086	1.07212	0	0.374031	0.699618	0	0.840478	1.74567	0	0	0.707427	0.806981	0.681242	0.947046	1.19703	3.66894	1.11568	0.563281	0.976413	0.649597	1.34021	1.76521	0.6231	0.922159	0.938252	1.10474	1.11729	0.960713
XP_006564273.1	0.94247	0.896402	1.32999	1.05139	0.918588	0.960435	1.00359	1.17699	0.913909	0.989223	1.06116	0.9747	0.733489	0.69126	0.928783	0.938963	0.733447	0.854812	1.11038	0.864628	1.08195	1.28112	0.91305	0.720414	1.01912	1.06204	1.1152	0.940279
XP_006564274.1	1.45135	1.38206	0.858958	0	0.899702	0.878274	0	1.51032	0.673599	1.20356	1.62215	0.661859	1.03634	1.93381	1.17272	0.853369	1.08335	1.08673	1.1798	0.779472	1.12357	1.0824	0.821569	1.01106	0.919294	1.09321	1.38821	0.608298
XP_006564278.1	2.96968	1.08704	1.01157	2.33056	1.17126	1.62787	0.948316	1.62516	0.847142	0.411067	0.98861	1.55672	0.602089	1.40005	0.848872	0.786712	0	1.3074	2.48453	0.922173	1.16959	1.87944	0	1.39791	0.982453	0.820456	1.08008	1.44693
XP_006564280.1;XP_006564279.1	1.74957	0.776423	0.848159	1.70833	0.652991	0.650068	0.753554	0.661612	0.540377	1.39205	0.70612	0.873951	0	1.70034	0.685051	0.763169	0	5.84973	0.534112	1.13382	1.69259	0	1.41395	0.773965	0.57659	0.87033	0.747959	1.03064
XP_006564284.1;XP_006564283.1;XP_006564282.1;XP_006564281.1	1.21621	1.22202	0.778559	0.779028	1.18585	0.698984	0.821313	1.33061	1.20958	0.916462	0.920209	1.27583	0.881818	2.67858	0.913344	0.772599	1.10479	1.08109	1.15378	1.49321	1.12334	1.13018	0.964696	0.672478	1.09952	1.02472	0.927477	1.01832
XP_006564297.1	0.154537	0.908146	0.848943	1.12909	0.981958	1.4345	1.26325	0.0505655	1.18168	0.559062	0.810641	1.087	1.21695	0.848972	0.572179	0.778911	0.635822	1.42968	0.997458	0.832203	0.888606	0.837908	3.67341	1.14103	2.0361	1.10229	1.38305	0.281337
XP_006564307.1;NP_001136081.1	0.807943	0.957966	0.971762	1.07693	1.0066	0.834983	1.08571	0.781084	0.728922	0.847733	1.24127	0.83609	0.885432	1.13158	1.28189	0.671409	0.328763	1.23633	0.964276	0.986086	0.635025	0.785793	1.19635	1.37192	1.12259	0.755804	1.04035	0.91033
XP_006564324.1;XP_006564323.1;XP_006564321.1	1.06756	1.07225	1.10337	1.44863	0.985444	1.18947	0.991952	1.43241	0.808253	1.19737	0.960791	0.80532	1.12451	1.0159	1.13686	1.09452	2.69329	1.06588	1.06161	1.02665	1.35706	1.11334	0.879679	1.18108	1.07464	1.09314	1.1369	1.01046
XP_006564330.1;XP_006564329.1	1.22145	1.01508	1.00064	0.888751	1.1185	1.17222	0.810998	1.00905	0.995318	3.27402	0.93577	1.17408	0.880865	0.785585	0.811052	2.17364	1.65865	1.04652	0.779732	1.14753	1.94217	1.64875	0.808112	0.852494	0.952137	1.61895	0.951836	1.14009
XP_006564332.1	0.755527	0.927131	0.769478	1.0146	0.854183	0.814663	0.814798	0.95566	0.753799	0.865976	0.93089	0.864484	0.89702	0.855172	0.878768	1.20515	0.627695	0.794955	0.85496	0.927776	1.20299	1.34963	1.2709	1.1163	0.794297	0.989758	0.860365	0.980189
XP_006564333.1	0	0.705186	0.646718	0	0	0	0	0.825783	0.904192	0	0	1.06463	0	0.713836	0	0	0	0.688095	0	1.6401	0.402246	0	0	0	0	0.790019	0	0.529376
XP_006564353.1	1.27947	1.3701	1.00317	1.53544	1.06158	1.13219	1.00125	2.00143	0.686664	1.42681	0.92837	0.8005	0.896822	1.20147	1.13693	1.83559	5.67433	0.880312	1.11128	0.969877	2.36457	1.67204	0.824494	1.00819	0.58754	0.891228	1.04275	1.05355
XP_006564416.1;XP_006564415.1	0.676186	0.742071	0.947593	0.492427	1.11847	1.07095	0.720877	1.46458	1.13154	1.10134	0.822552	1.2752	0.775697	0.976667	0.470672	0.715467	0.615726	0.787318	0.573638	0.486666	0.527406	1.04249	1.33297	0.732163	0.448104	0.841921	1.59694	0.61422
XP_006564418.1	0.838618	0.924574	0.802805	1.19802	0.886777	1.13402	1.16896	0.768591	0.781339	0.692139	0.806852	1.03922	0.808064	0.687836	1.04255	0.472803	0.520743	0.911654	0.927452	1.52732	0.390035	0.585403	0.918001	0.944245	1.14287	0.686599	0.894982	1.16189
XP_006564420.1;XP_006564419.1;XP_006564422.1;XP_006564421.1;XP_006564424.1	0	0	0	0	1.07767	0.912387	0	0	1.57694	2.28505	0	0.632646	0	1.5666	1.39416	0	0	1.51048	1.29779	0.77114	0	0	0	0	0.656372	0.771538	0	0.881186
XP_006564441.1;XP_006564440.1;XP_001120093.2	1.58623	1.35	0.883313	1.49995	1.13013	0.955075	1.3075	0.944086	1.13642	0.773533	1.3241	1.39162	0.946234	1.48692	1.12537	1.20029	1.1288	1.53512	1.31671	1.87749	1.35493	0.835939	0.790308	0.943018	0.988043	0.861974	0.970295	0.663824
XP_006564458.1;XP_006564457.1;XP_006564456.1;XP_006564455.1;XP_006564454.1	0.868042	0.904054	0	1.38799	1.78934	1.41293	1.29987	1.38103	1.6771	0.752341	1.35384	1.70894	1.56652	0	1.15001	1.42572	0.746294	1.22638	1.05251	1.3043	1.79473	1.31966	0.687921	1.78595	1.1872	1.36776	1.46998	1.49195
XP_006564486.1;XP_006564487.1	1.27832	1.07849	1.07515	0.787355	1.77666	1.0939	1.3423	0.975141	1.43509	0.774041	1.1678	1.14662	0.625072	1.10113	0.777403	0.783081	0.431735	1.55082	1.4739	0.968639	0.770536	0.905287	0.847737	1.02709	0.862096	0.870366	0.692757	1.07121
XP_006564488.1;XP_006564489.1;XP_003250454.1	1.14529	0.65557	1.29787	0.555428	0	2.27503	0.679077	1.03254	0	1.28887	2.24362	0	0.813906	1.15924	1.41658	0.982284	0	1.63115	1.91847	1.47208	0.736966	0.989805	0	0	1.39689	0.775318	1.04239	0
XP_006564505.1;XP_393038.3;XP_006564504.1	0.993099	0.839092	1.13172	0.881317	0.948842	1.54637	0.73672	1.43798	1.02049	1.3663	0.864948	0.981341	0.853983	0.612978	0.94171	1.30338	3.33935	1.12144	0.966302	0.929485	1.5731	1.32689	1.04732	1.04482	0.941995	1.07831	1.03666	1.00596
XP_006564519.2	1.00859	0.997991	1.0023	1.06508	1.11812	1.07897	0.996256	1.20043	1.03784	0.82184	1.05784	1.10246	1.12524	1.07219	0.981626	0.955153	1.00112	1.09828	0.973784	0.925782	0.96441	1.30707	0.978911	0.890041	1.19587	0.980092	1.12034	0.946499
XP_006564533.2	1.08336	0.942901	1.11226	1.14702	0.930921	0.993148	1.42348	0.907126	0.982176	0.777942	1.17396	0.942395	1.03353	1.21142	1.26781	0.939951	0.698864	1.12967	1.09886	1.13786	0.855846	0.860356	1.08162	0.983219	1.1368	0.884805	1.06787	1.04601
XP_006564543.1	0.913442	1.17677	0.963232	1.26969	1.004	1.26791	1.0458	1.56384	1.02206	12.9477	0.802775	0.973873	1.0423	1.07515	0.93185	1.37993	3.42581	1.02188	0.876391	0.885169	1.13836	0.928546	0.846606	0.896838	0.934643	1.38151	0.947612	0.810412
XP_006564545.3	0.946054	1.14735	0.793843	1.32878	0.808499	1.12647	0.993178	0.666281	0.725166	0.620906	1.45048	1.34099	0.736441	3.18852	0.826162	1.01724	0.76126	0.886979	1.04036	0.864695	0.942259	1.20135	0.716972	0.827524	1.12872	0.985737	0.82317	1.13402
XP_006564557.1	0	0	0.818863	0.599463	0.748218	0.925355	0.98857	1.22393	1.69109	0.851248	0	1.29313	0	0.398967	1.07459	0.35027	0	0.633891	0	1.12748	0	0	0	0.382745	0.879172	0	0	0.989198
XP_006564561.2	0.897701	0.981218	0.946591	1.04994	0.871703	1.24554	0.853489	1.19591	0.947062	1.34986	0.900546	0.904722	0.888967	0.951975	0.90932	1.12634	1.37314	0.957978	0.899451	1.06598	1.31981	1.11192	1.19536	1.09768	0.916448	0.902574	1.07219	0.950726
XP_006564570.1;XP_006564569.1;XP_001122360.3	1.40004	1.4662	0	1.38369	0.656771	1.46283	0.74883	1.83573	1.50655	0.933826	1.28737	1.06505	0.875844	1.1858	1.15824	1.18086	0.937853	0.943512	1.25011	0.895362	1.16903	0.721714	1.03764	0.817803	0.97365	0.875957	1.48521	1.02895
XP_006564578.2	1.35227	1.24392	0.963835	0.989355	1.15808	1.50349	1.24436	1.14574	1.19874	1.18802	1.25677	1.53029	1.18967	0.925391	1.14612	1.10718	1.57074	0.933939	1.0398	1.09187	1.66064	1.77716	1.18016	1.00591	1.21124	1.24927	1.23926	1.45519
XP_006564580.2;XP_006564579.2	1.25469	1.24894	0.866925	0.9783	0	0.687098	1.19632	2.37688	0.885022	1.29303	1.41121	0.671394	1.00092	1.48828	1.00005	0.545394	0.690303	0	0.683487	0	0.728104	1.16857	0	0.685374	2.66469	0.743063	0.410077	1.08509
XP_006564597.1	1.34397	0.866686	1.4065	1.66907	0.839541	0.528111	0.533949	1.13146	0.760246	0.952807	0.820948	0.687868	0.463915	0.823023	1.11276	0.846477	0.442702	0.561546	0.686288	1.00588	1.10093	0.520098	1.60427	0.928235	0.575819	0.816812	0.769119	0.825125
XP_006564602.1;XP_006564601.1;XP_026297956.1;XP_006564600.1;XP_006564599.1;XP_006564598.1;XP_026297955.1	0.661501	0.882589	1.12918	0.482499	0.704048	0.81478	0.761379	0.516946	1.01146	0.552998	0.742746	0.875516	0.920313	0.763919	0.598679	0.805087	0.167063	1.1833	0.663662	0.851729	0.702445	0.384707	0.891473	0.752617	1.10028	0.696746	0.842036	1.19631
XP_006564605.1;XP_016769034.1;XP_006564604.1;XP_016769032.1;XP_016769038.1;XP_026298309.1;XP_016769037.1;XP_016769036.1;XP_016769035.2;XP_026298310.1	1.25289	1.22812	1.06588	0.999687	1.29267	1.14466	1.08409	1.82176	1.20892	0.819809	1.20204	0.843519	0.846935	1.58598	0.985984	0.860748	1.16528	1.31338	1.09763	0.842169	0.92821	0.871679	0.819365	0.833553	0.957906	0.762703	0.684075	0.956824
XP_006564611.1;XP_001120684.2;XP_016768992.1;XP_006564612.1	0.846689	0.955351	0.967734	1.10412	0.816413	1.01512	0.84597	0.852494	0.911902	1.01997	0.964714	0.965002	1.00251	0.763026	1.25095	1.10094	1.34867	0.895671	0.787762	0.786865	1.17244	1.10153	1.08454	1.01058	0.93635	0.924036	1.10198	0.822919
XP_006564616.1	0	0	0	0	0	0.741125	0	0	0	1.61698	0	0	0	0	0	1.37313	0	0.597191	0.52902	0	0.843216	0.670067	0	0	0.851228	0	0	0
XP_006564618.2;XP_006564617.2;XP_026298113.1;XP_026298112.1;XP_026298111.1;XP_026298110.1;XP_026298115.1;XP_026298114.1	0	0.546764	0	0.563373	1.35247	1.8027	1.29171	2.57704	1.19738	0.317785	1.3424	0.846101	0.936624	0.836668	1.51086	0.559072	0	3.18222	0.511124	2.14008	1.33728	2.25	1.92033	0	1.71283	0	0.416393	0.73785
XP_006564624.1;XP_624437.4	1.39033	2.45538	0.983203	1.6312	0.935646	0.889063	0.668431	1.32377	0.629416	1.09323	0.850786	0.623298	0.899937	0.868838	1.59499	4.38513	0	0.9361	0.47356	1.46088	0.468504	1.19838	0.73298	1.22559	3.65786	1.40694	0	0
XP_006564625.1;XP_624414.2;XP_016768938.1;XP_016768937.1;XP_016768936.1;XP_016768935.1;XP_016768939.1	1.08168	1.12743	1.03513	0.931805	0.895221	1.24697	0.941027	1.58017	1.24253	1.79228	0.921236	1.14476	1.1034	1.03312	0.912486	1.3572	2.48925	0.898049	0.955472	0.888991	1.38576	1.49132	1.00068	0.776999	1.07041	1.34901	1.24123	1.26259
XP_006564635.1;XP_026298074.1;XP_006564634.1;XP_026298075.1	1.01917	1.94471	0.450617	1.01458	1.35752	1.16827	1.47635	1.91736	0.954696	5.35758	0.760254	0.475328	0.870536	0.940691	1.26488	3.03933	19.5936	1.81894	2.06442	1.08034	2.14389	0.817407	0.872971	1.44453	0.560802	1.50709	0.669146	0.368751
XP_006564656.1	0.943898	1.10143	1.1413	1.04987	0.980833	1.13625	0.917099	1.35801	0.891318	1.07405	0.956513	0.867547	1.00903	1.0476	1.04156	1.25016	1.73233	1.11663	1.09058	1.144	1.16188	1.17776	0.990448	1.2263	1.06294	0.92709	1.13253	0.938601
XP_006564658.1	0.931137	1.02747	0.702921	0.986145	1.08458	1.83846	0.859011	0.798901	1.0769	2.60374	1.0592	1.26726	1.20356	1.42746	0.756803	2.14111	5.64369	0.772586	1.17762	0.956606	0.950509	1.92781	0.825504	0.811113	1.39191	1.40645	0.896253	1.09243
XP_006564665.1;XP_006564664.1;XP_392763.3	0	0.767286	0	1.04664	0	1.43813	0	0	0.799917	0	1.41474	0.754294	0.934145	0.600305	1.26091	1.56035	0	1.08336	1.10994	0	0	0.992537	2.11527	0.870747	0.787677	1.02184	0	1.01615
XP_006564672.2	1.4049	1.30473	1.17014	1.30007	1.0996	0.849829	1.30962	0.871285	0.671636	1.21416	0.936071	0.64796	1.0334	0.99628	1.18861	1.08869	5.29952	1.11234	0.814495	1.01378	1.37645	1.09454	0.909099	1.88293	1.00626	1.14493	0.90598	1.07226
XP_006564673.2;XP_006564674.2	1.74504	1.36992	0.79124	0.973123	1.02197	0.781347	0.789196	0	1.66652	0	1.66705	0.585845	1.32996	1.25247	1.43346	1.63602	3.63195	0	1.59481	1.18153	0	0.919636	0.607366	2.14035	1.25187	1.14426	0.895007	0.970099
XP_006564678.2;XP_392499.4	1.65857	1.90898	1.04169	0	1.38071	1.29784	0.452222	0	0	1.21679	0.411906	0.32607	0	0.606297	1.15952	4.58781	2.34461	0.762175	1.45724	1.23491	10.0897	1.5945	0.38926	0.659181	0.329523	0.414612	1.59402	0.519519
XP_006564739.1;XP_006564737.1;XP_006564736.1;XP_016769177.1	1.04789	1.65018	1.61365	0.646371	0.931487	0.864103	0.78187	0.839139	1.07269	0.582673	0.868429	0.803616	1.1519	0.675566	1.06667	0.96798	0.272572	0.794917	0.869971	0.958674	0.931676	1.28287	0.738603	1.01002	0.932486	1.10528	0.984649	1.11087
XP_006564743.1;XP_016769113.2;XP_006564744.1	1.65447	1.40892	0.946399	1.86648	1.20113	1.0412	0.885912	1.87506	1.67464	3.60099	0.892148	0.893407	0.990454	0.836706	1.41833	2.8779	0	1.12011	1.16754	1.20767	8.01707	2.18186	0.833176	1.02757	0.649586	1.40033	1.45392	0.819723
XP_006564746.1;XP_006564745.1	0.803545	0.809851	1.12867	0.489809	0.996849	0.943233	0.969784	1.55423	1.8391	2.1214	0.716745	1.89686	1.02288	0.684851	0.967774	0.798554	4.27778	0.805029	0.960559	0.969574	1.02434	0.997578	0.97586	0.523395	0.907431	1.27203	0.808696	0.895416
XP_006564754.2;XP_016768902.2;XP_006564753.2;XP_016768901.2	1.06659	0.829169	1.77149	0	0.904434	1.01663	1.04513	0.768082	1.01976	0.28471	0.454035	1.16215	0.453048	0.996624	0.540261	1.0588	1.96114	0.753193	1.44225	0.777537	1.6493	1.4139	0.68	0.581096	0.633659	1.16474	1.13923	0
XP_006564764.1	0	0	0	0	0	0	0	0	0	0	0	0	0	0	0	0	0	0	0	0	0	0	0	0	0	2.93893	0	0
XP_006564781.1	0.810324	0.925926	1.05141	1.86877	0.791099	0.744069	1.00422	0.958237	0.616148	0.828484	1.20578	0.757325	0.922763	0.968479	1.01831	0.802614	0.645505	0.997139	0.812509	0.721476	0.760287	0.66976	0.970249	1.40225	1.05535	0.725347	1.54225	0.933989
XP_006564786.1;XP_006564785.1;XP_006564787.1	0.801838	0.794497	0.93136	0.886324	0.79039	0.792132	1.01105	0.54235	0.734961	0.771207	0.96801	0.903358	1.08616	1.27787	0.925693	0.55487	0.542275	1.15908	1.04962	1.16072	0.569148	0.566206	0.90073	1.20968	1.33526	0.808593	1.02536	1.09986
XP_006564795.1;XP_392365.1	0	0	1.12399	0	0	1.21341	0	0	0	0	0	0	0	0	0	0	1.06424	0	2.12136	0	0	0	0	0	0	0	0	0
XP_006564800.1	0	1.75787	0	0	0	0	1.02163	1.6697	0	2.24392	0	0	1.19074	1.42492	0	0	0	0	0	0	1.03396	1.55164	0.722148	1.52809	0	0	0	2.30006
XP_006564806.2;XP_006564805.2;XP_006564803.2;XP_016767851.2	3.67554	1.08074	3.90407	5.32604	1.69081	2.50115	0.836365	0	2.30052	0	1.34313	0	0.828331	0.8788	5.01327	2.93344	0	0	0.64693	1.13102	2.02435	1.20405	1.21359	0.936733	0.619906	1.00866	0.690034	0.335522
XP_006564809.1	1.02402	1.00491	1.04564	0.997846	0.877345	0.879726	1.04094	0.949212	0.926251	1.02925	0.907953	1.11056	1.15224	1.14197	0.977889	1.00589	2.01639	1.01657	1.14314	0.958704	0.975016	1.07015	0.993081	0.973448	0.954339	0.943807	0.923403	0.89456
XP_006564834.1;XP_623973.1	0	0	0	0	0	0.475707	0	0	0.473903	0	2.06392	0.538142	0	0	1.67262	1.33698	0	0	1.05171	0.964847	1.51331	1.84983	0	1.08455	0.470861	0	0	0
XP_006564842.1;XP_006564841.1;XP_623924.1;XP_006564840.1;XP_016767840.1	0	0	1.2367	0	0.879858	0.684831	0.518541	0.704539	0	0	0.563436	0	0	0	1.15816	0.981752	0	0.555877	0	0.9618	1.39877	0	1.11287	0.786349	0	0.788192	0	0.731
XP_006564855.1	1.63949	1.16496	1.05047	1.08583	0.7144	1.37768	2.6447	2.02413	1.50926	0	0.603498	1.25089	1.08747	1.16827	0.925401	1.80798	2.54557	1.09056	1.17441	0.627432	0.315555	4.3595	0.9688	0.881836	0.421217	3.62434	0.85297	1.27994
XP_006564876.1;XP_026300859.1	1.19649	1.7021	1.15325	1.1045	0.853819	1.0457	1.31201	1.36325	1.03053	1.79937	0.98986	1.05346	1.00693	1.17443	0.860142	1.7896	2.25591	1.13423	1.54439	0.953546	1.4522	1.53823	0.862549	0.842661	1.13648	1.2843	1.1782	1.02031
XP_006564885.1;XP_006564884.1;XP_006564883.1	2.26583	0	0	0	0	0	2.22305	0	0	0	0	0	0	0	0	0	0.108924	0	0	0	0	0	0	0	0	0	0	0
XP_006564892.1	0.895774	0.894886	1.03101	0.850494	1.1552	0.968561	1.16024	0.866982	1.10475	0.900129	0.925847	1.21709	0.990162	0.855166	0.996435	0.876365	2.55314	0.998145	0.981289	0.978783	0.929483	0.856478	1.01191	0.880605	1.04881	1.05456	0.925537	0.847457
XP_006564911.3	1.13719	1.11423	0.997487	1.12642	0.867868	1.06421	0.792489	1.85719	0.892755	1.9276	0.978961	0.866809	1.1146	1.33219	1.05561	1.5094	2.3402	0.830885	1.12465	0.770046	1.30198	1.09554	0.840892	0.817961	0.755729	0.80847	1.1603	0.969304
XP_006564913.1	0	0.930506	0	0	0	0	0	0.616453	1.33216	1.44417	0	0	0	0	0	0	0	0.916475	0	0	0	0	0	1.0399	1.04201	0	0	0
XP_006564915.1	2.09497	1.94838	0.967807	1.31401	0.897582	1.08456	1.2655	4.59396	1.03781	2.48797	1.54326	1.12896	1.17878	1.54313	1.35335	2.60983	21.4806	1.23178	3.38912	1.14989	2.03239	3.9679	0.885196	1.323	0.875443	1.03359	1.01798	1.41252
XP_006564917.1;XP_006564916.1;XP_001122116.2	1.24568	1.25482	0.862582	1.17795	0.695358	0.782161	1.2853	0.886591	0.801024	0.7321	1.24013	0.762253	0.822167	1.70718	1.10026	0.856718	0.875211	0.956451	1.65593	0.638284	0.842735	1.10721	0.57814	1.05467	0.898796	0.640659	1.09158	0.937309
XP_006564978.1;XP_001120242.1	0.778748	0.775643	0	1.4007	0.759802	0.740224	0.726259	0.940949	0.919005	0.745584	0.728063	0.934513	0.477152	0.429371	0.715382	0.239354	0.12428	0.536608	1.64077	1.92795	0.683696	0.679784	2.28045	0.739796	0	0.820883	0.786862	1.02405
XP_006564997.2;XP_006564998.2	2.82536	0	0	0.884535	0	1.21674	0.630112	0	0.672279	0	1.2475	1.34208	1.66028	0	1.40174	1.34739	0	1.16883	1.03045	0.975665	0	0	1.04092	0.692767	1.16588	0	1.23993	1.41369
XP_006565001.2;XP_001120622.3	0	0	0	1.03032	1.13347	0	1.50971	0	0	0	0.977378	1.49397	0.846381	0	0.888432	0	0	0.61564	0.86448	0.972622	0	0	0	0	0	0	0	1.46953
XP_006565002.1	0	0.724934	6.88876	0.530406	0	1.19115	1.17335	1.9138	1.88367	0	0.29568	0	0	0.409708	0.263155	0	5.7225	1.10176	0	0	0.619715	0	0	0.368732	0.738577	1.82793	0	0
XP_006565007.3	0.915396	1.26317	0.870453	1.13865	0.800855	0	0.643901	1.40871	0.658056	0	1.58963	0.798352	1.08158	1.3037	1.0957	1.01089	2.79742	1.52646	0.814125	0.985712	1.07723	0.742765	0.575895	0.819507	0.636642	0	1.17876	0
XP_006565008.1	0.964018	1.66708	0.329462	1.01748	1.25266	1.35706	0	1.33005	0.697445	4.48255	0.441219	0.72552	1.55319	0.994237	1.78567	2.60091	1.67796	0.845132	0.870869	1.07665	2.06767	0.636313	0.966608	1.34432	0.369462	0.961545	1.02765	0.607286
XP_006565026.1	0	1.27094	2.10195	2.23038	0.979873	0.428474	0.927716	0.685516	0.323179	0.534144	1.84445	0	0.831028	0	0.834333	1.7266	0.761559	0.394825	0	0.757373	0.53487	1.43485	0	1.12128	0.576285	0.711819	2.38332	0.932967
XP_006565048.1;XP_394221.1;XP_006565047.1	0	0.103151	0	5.5132	0	0.553767	0	0	0	0	0	7.43292	0	0	0	0	0	3.7348	1.65742	0	0.901067	0	0	0	0	0	1.1568	1.45928
XP_006565051.1;XP_006565050.1;XP_006565049.1	1.67028	0	0.682197	0	0.691074	0.990629	0	0	1.02423	0	0	0.468546	0.520034	0	1.16466	1.66948	0	0	2.29126	2.23378	0	0.5458	1.65969	1.16073	1.19296	1.02263	0.936483	0.534118
XP_006565055.2;XP_392150.4	0.695315	0	1.66832	0.275322	1.09465	3.07289	0.941487	0	0	1.14388	1.07385	2.89747	0.722595	0	0.802703	1.10358	0.562435	1.01055	1.15085	1.42311	1.17991	1.01649	0.697522	0.690714	0.72817	0.63999	0.90694	1.0147
XP_006565066.1	1.34482	1.29323	0.865818	0.88099	1.03415	1.04454	1.00448	1.2232	1.67129	1.02276	0.693517	1.23919	0.702572	1.62326	0.728249	0.970853	0.796307	0.770271	1.12926	0.910477	1.13835	1.13825	0.839093	0.819233	0.888673	1.03966	0.848942	0.964484
XP_006565093.1	0.98128	0.778264	1.0947	1.24293	1.11063	1.00096	0.818199	0.897812	1.04804	1.37955	1.09101	1.08223	1.2007	0.849349	1.08068	1.11371	0.843244	1.15743	0.973464	1.08846	1.00492	1.12815	1.00818	1.01767	0.944697	1.06255	1.16384	1.14264
XP_006565106.1;XP_006565105.1;XP_006565104.1	0.835525	1.07393	0.609779	0.4878	0.749558	2.77452	0.733175	1.97055	1.31196	0.842001	1.05797	1.61182	0.790892	0.628295	0.823303	1.37592	0	0.7568	0.617597	0.924255	1.30695	1.3183	1.02322	0.401988	0.856847	0.978467	1.21011	1.16182
XP_006565109.1	0	0	1.04217	0	1.01812	1.93756	0	0	2.86847	0	0.659787	1.12928	0.773683	1.4488	0.800269	0	0	0	0	1.14695	0	0	1.46137	1.81839	1.37525	1.33379	0	0
XP_006565115.2;XP_001120437.3	2.66376	1.61309	0.547919	1.1621	0.614679	0.899048	0.471433	2.94024	0.603381	0	1.17915	0.683332	0.777087	0.88265	1.53715	2.01471	12.1934	1.26131	3.05866	1.43366	2.03147	2.11531	0.873678	0.827848	0.60421	1.00186	0.857408	0.53049
XP_006565134.1;XP_006565133.1;XP_006565132.1;XP_006565131.1;XP_006565130.1;XP_006565129.1	0	0	0	0	1.05153	0.55415	1.61411	0	0	0	0	0	0.733022	0.697028	1.71396	0.621336	0	3.383	1.65566	0.607359	0.935479	1.59094	0	0	0.844474	1.90049	1.63365	0.484725
XP_006565156.2	1.0318	1.07843	1.3726	0.568147	0.902229	0.740822	1.18011	0.85302	0.762761	0.705901	1.18844	0.882884	1.99139	1.60218	1.07947	0.594327	0.320596	1.19507	1.54809	1.13159	0.79962	0.833371	1.03174	1.6867	1.12672	0.784332	0.959074	1.08379
XP_006565202.1	0.767075	0.603892	0.896654	0.5367	1.11944	0	0.896383	0.636926	1.47754	1.10384	1.11775	1.01973	0.79226	0.765818	0.584336	0	0.318447	1.01956	0.468825	1.11007	1.85849	1.44104	1.2563	0.490261	2.19758	1.32928	1.03264	0.926899
XP_006565214.1;XP_006565213.1;XP_006565212.1;XP_006565211.1;XP_006565210.1;NP_001180219.1	1.22164	1.13171	0.994556	1.12873	1.05003	2.11993	1.05609	0.714757	0.553512	1.02067	1.07881	0.819118	0.977639	0.793742	1.21971	1.17831	0.725481	1.18893	1.3331	0.994197	1.12773	1.16435	0.764323	1.2445	0.709459	0.730915	0.76906	0.804239
XP_006565215.1;XP_396670.3;XP_016771061.1	1.14024	1.09191	1.25023	1.23017	1.07671	1.21004	0.972513	1.43215	0.940335	2.05646	1.11723	0.905884	1.26362	0.958729	1.23105	1.42373	3.51962	1.01901	1.0171	0.977322	1.65261	1.12171	1.10536	1.28541	1.03546	1.13245	1.27457	1.12449
XP_006565216.2;XP_003250613.3	0	0	0	0	0	0	1.01467	0	0	1.59485	2.09112	0	0	0	0	0	1.03044	0	0	0	0.771915	0	0	0	0	0	0.54144	0
XP_006565233.2	2.03599	0.986432	0.699957	0.941885	1.11617	1.09578	0.85665	1.55014	1.10993	0.151616	0.966568	0.90962	0.750647	1.20845	0.300798	1.16398	0.99726	1.20296	1.66038	0	1.01634	0.994141	0.722343	0.710379	1.2074	1.04745	0.105752	0.637723
XP_006565244.1;XP_006565243.1;XP_026300109.1;XP_016770919.1;XP_006565241.1;XP_624665.2;XP_006565240.1;XP_003250600.1;XP_006565239.1;XP_006565238.1	1.04186	1.28989	0.685825	0.675632	1.05465	0.900771	0.940118	0.73075	0.767912	1.02022	0.874903	1.24898	1.19746	0.591406	1.35089	1.33622	2.08863	1.32851	1.06019	1.01553	1.55515	1.238	0.795957	1.20324	0.868834	1.05041	0.908364	0.863561
XP_006565256.1;XP_624559.3	0.774386	1.03847	1.12356	0.961889	0.959444	1.19007	0.859939	1.89732	0.783937	10.9739	0.877516	0.874972	1.23337	1.09669	0.947471	1.13887	4.04012	1.03259	0.98835	0.707097	0.865564	1.15357	1.06968	0.938274	0.965312	0.922405	1.51834	0.988724
XP_006565257.1;XP_001120618.1;XP_006565258.1	0	0	0	0	0.67663	0.795723	1.04973	0	0	0	1.59769	0	0	0	1.1782	2.17575	0	1.28462	1.89528	0	0	0	0.791281	0	0.677706	0	0	0
XP_006565264.1	0.969676	1.00951	1.0261	1.23832	1.03784	1.32196	1.08958	1.4266	0.897855	1.32217	1.15664	0.861865	1.02212	0.766877	1.25097	1.4591	0.767871	1.05229	0.975285	1.06387	1.56337	1.36572	0.90258	1.10555	0.852397	1.20001	1.14089	1.08137
XP_006565266.1	1.03089	1.29494	1.24028	1.34396	1.08104	1.42224	0.900083	1.65191	1.08613	1.10306	1.0029	1.10198	1.00432	1.05837	1.01493	1.44973	1.77423	1.02751	1.01158	0.930379	1.38014	1.35969	0.920183	0.979781	1.08558	1.25351	1.1485	1.13465
XP_006565274.1;XP_397471.3	1.20819	1.14569	1.00456	1.30792	0.978292	1.26677	0.772334	2.30842	1.01887	2.20596	0.988588	0.678942	1.08161	1.172	0.928571	1.74443	59.0641	0.88093	0.956947	0.995119	1.89564	1.24876	1.4087	1.29443	0.994214	1.36553	1.09719	1.05969
XP_006565297.2;XP_006565298.1	1.03392	0.994748	1.09272	0.958284	1.00497	0.867439	0.976876	0.774831	0.950573	0.930587	1.12948	1.00408	0.838315	1.22344	0.975905	0.828332	0.699535	1.18314	1.16744	0.817087	0.862538	0.937495	0.983254	1.13084	1.01024	0.849946	1.13833	1.13208
XP_006565301.2;XP_016770925.2;XP_026300144.1	0.890969	0.789888	0.993259	0.687904	1.04966	0.898474	1.21105	0.689973	1.32627	0.496693	1.10907	1.16968	0.814223	1.68355	0.7381	0.558078	0.336668	1.26554	0.92534	1.06534	0.431572	0.650284	0.76148	0.998127	1.23798	0.830218	0.919963	1.14128
XP_006565317.1	1.07748	0.993369	1.42585	1.19607	0.918368	1.02348	0.956991	0.591296	0.755388	1.14813	1.05801	1.10319	1.06648	1.24572	0.995471	0.925149	1.35817	1.0783	1.14271	0.848711	0.844866	0.754166	1.04601	1.02045	1.00872	0.829446	1.20564	0.922529
XP_006565318.1	1.07661	1.45335	0.681109	1.29667	0.625346	1.5585	0.872212	2.43693	0.926296	9.66865	1.16276	1.46189	1.14641	1.48109	0.976931	2.06406	10.8437	0.948056	1.25528	1.32427	1.69283	1.24824	0.954202	1.64976	0.788915	1.26204	1.2693	0.570497
XP_006565322.1;XP_006565321.1	0.773277	0.69054	0.827607	0	0	2.03928	0	0	0	0.399044	1.85486	1.67373	0	0	0.433665	0	0	0.675753	2.23346	1.80536	0.269751	0.629806	0	0	2.0025	0	0.400845	1.24351
XP_006565324.1;XP_623836.1;XP_006565325.1	1.05556	1.09527	1.05408	1.10041	1.31303	1.10112	1.25561	0.714837	1.13042	0.800838	1.15252	1.16286	1.12015	1.24715	0.969138	0.701231	0.876093	0.979291	0.964621	1.44113	0.746177	0.936924	1.07309	1.06586	1.36015	0.989744	1.36914	0.981432
XP_006565328.2;XP_625120.4;XP_016771100.2;XP_016771099.2	1.25723	1.69349	1.01252	1.23148	0.827255	1.45811	1.09719	4.07406	1.3913	0	1.08223	1.04122	0.874419	1.28995	0.942331	1.42608	9.5545	0.952242	0.901411	0.974727	2.36174	2.62273	0.968594	0.869727	0.881364	1.24565	1.28892	1.19815
XP_006565331.1	1.09858	1.76364	1.17697	0.762888	1.22639	0.787748	0.945695	0.971751	1.41517	0.798849	0.801481	2.60708	0	0	0.652265	0.876022	1.90426	0.943423	1.30292	0.641509	3.20563	2.07154	1.0492	0.693213	1.01191	1.19109	0.8465	0.829627
XP_006565335.1;XP_001123319.2	1.30774	1.08314	1.3186	0.975514	0.77942	1.15687	0.870259	1.11932	0.91398	0.803991	1.06167	1.32741	1.13776	1.40465	1.5719	1.52716	1.14933	1.0289	0.572019	0.608025	0.975421	1.59117	1.35701	0.798357	1.08561	0.81231	1.66874	0.787274
XP_006565356.2;XP_006565355.2;XP_006565357.3;XP_016766417.2;XP_016766438.1	2.0904	24.4456	1.75442	0.517192	1.29766	1.058	0.982063	3.31987	3.19597	3.1335	0.964587	0.496169	1.16083	1.1954	1.04972	1.41586	0	0.803234	1.41032	1.88383	2.08589	2.55434	0.80755	0.999068	1.31762	0.82872	0.904603	0.916594
XP_006565359.1;XP_394216.3;XP_006565358.1	1.28222	0	0	0	0.906958	1.17322	0.59666	1.23263	0	1.17272	1.25084	1.1615	1.0371	0	1.33678	1.84005	0	0.988522	0.82479	1.04744	2.66954	1.22419	0	0	0.948919	0	0	0.803866
XP_006565362.1;XP_003250615.1;XP_006565363.2	1.88063	1.51998	1.25482	1.32711	0.990717	0.637237	0	0.971633	0.762726	0.986545	1.50108	0.885672	0.670303	1.20007	2.35935	0.967294	1.0352	1.16367	1.8316	0.964512	0.69912	1.09555	0.52595	1.09559	0	0.788823	0.835882	0.719474
XP_006565395.2	0.696171	0.61988	1.27375	0.261151	1.12823	0.564337	0	0	0	0.872606	0.915082	1.0345	1.02087	0.546913	0	0.735034	0.816793	1.09566	0.450518	1.90483	1.03304	0.713271	1.16181	0.166152	0.723683	1.46239	0.829788	0.99309
XP_006565397.1	0.991923	0.854444	1.00866	0.940873	1.46845	1.19192	0.801558	1.45771	1.39922	2.8261	0.969003	1.09735	0.89726	1.08457	0.998353	1.09266	2.05921	0.920639	0.819563	1.03107	1.51757	0.952585	1.13388	0.854395	1.07375	0.95681	1.32005	1.27249
XP_006565420.1;XP_006565421.1	0.824749	0.614557	1.64162	0.55101	0.816785	0.863722	1.35961	0.758926	1.15757	1.05657	0.817395	1.61694	1.07916	1.06315	0.63174	0.866187	1.00919	1.11287	0.762211	0.871513	0.560497	1.33368	1.1249	0.63457	1.06594	1.17922	1.85862	1.10872
XP_006565423.1;XP_395065.3;XP_006565422.1	0.896043	0.697105	0.760637	0.646146	1.1074	1.16518	1.04129	0.709961	1.32712	0.813774	0.863311	1.33826	0.871962	0.778693	0.836546	0.816779	0.383529	1.22408	0.784832	0.812507	0.840715	1.01286	0.983489	0.719536	1.0316	1.49409	0.862148	0.97865
XP_006565424.1	0.532177	1.13108	0	0.126446	0	0	1.09094	1.1796	0	0.196941	1.13193	0.889582	0.917218	1.37803	0.853734	0	0.690189	1.89219	4.29823	0	0.331326	1.09928	1.42408	0.965516	1.20635	0	0	1.78944
XP_006565471.2;XP_026296954.1;XP_003250630.2;XP_006565470.2;XP_006565469.2;XP_026296953.1;XP_006565467.2;XP_006565466.2	0.837862	0.828425	1.07621	0.845907	0.956199	0.877692	1.22455	0.750966	0.912021	0.872961	1.15268	1.15124	0.901702	0.94652	0.88135	0.683396	0.993674	0.97585	0.869125	0.896971	0.697669	0.825736	0.929258	0.887451	1.07563	0.838631	1.06219	1.03889
XP_006565482.2;XP_026297081.1	1.13028	1.66892	1.10199	1.04797	0.809483	1.15993	0.743899	1.7835	1.21052	0	0.974998	0.841916	1.01806	1.42895	1.49098	1.92519	2.55998	0.644172	0.772056	0.664814	1.33	0.926949	0.767715	0.662908	1.02229	1.13757	1.17976	0.947289
XP_006565496.2;XP_006565495.2	1.75756	2.9328	1.56121	0.624221	0.752362	0.942235	2.0852	1.1914	1.78114	1.48724	1.14589	1.63335	1.07627	2.11145	0.973952	7.17066	2.74794	0.979709	0.916545	1.58274	2.11654	3.02519	1.03973	1.05483	1.42912	1.20981	0.52605	2.72859
XP_006565513.1	1.46025	0.592636	0.933653	0.937684	0.0933909	0.344969	1.29478	0.651168	1.99767	1.48582	0.750454	0.728448	0.973803	0.670357	1.03435	0.117391	2.33356	0.591455	1.34541	8.52068	0.585685	1.0305	1.22633	4.04568	2.28924	0.459613	1.13608	0.985058
XP_006565528.1	1.51264	1.00122	0.620055	1.98136	1.10306	1.05167	1.04213	0	3.33123	1.80167	0.836497	1.30297	0	3.49107	0.523348	1.01174	0.186044	0.761945	0.882728	1.70831	0.241299	1.6161	0.726178	0	1.22275	0.829699	0.831206	0.698959
XP_006565530.1	0.845843	0.898396	1.0496	1.16749	0.891598	0.903812	0.925036	0.895266	0.737655	0.900427	1.05457	0.840953	0.896046	0.927808	1.14994	0.781371	0.478613	1.02425	0.974331	0.939401	0.913661	0.887742	1.0308	1.19272	1.03609	0.775645	1.02133	1.00985
XP_006565544.2	2.26276	0.986921	0.644208	1.04981	1.4406	0.845267	0.891425	0.700034	0.736469	1.00089	0.873883	1.07204	1.1156	0.676219	1.62345	1.10285	0.60725	1.8992	1.34446	1.05062	1.67502	0.848543	0.84317	2.05818	0.636629	1.14801	1.67752	0.719345
XP_006565597.1;XP_006565596.1;XP_003250675.2	0.736683	0.748663	1.12432	0.97306	0.620385	0.309939	0.574659	0.685149	0.879938	1.18875	0.612466	0.896257	0.956736	0.634914	0.784862	0.435061	0.255424	0.708217	0.867203	1.03797	0.969352	0.605327	1.18613	1.50559	0.69873	1.06716	0.762311	1.08537
XP_006565607.1	1.04963	1.39687	0.59766	0.820763	0.831809	2.29802	1.03298	1.68124	0.276716	2.13385	0.848811	1.59377	1.13935	0.81262	0.950046	1.50781	6.44996	0.796011	0.865207	2.35994	1.47514	0.985167	0.715134	0.956364	0.536618	1.74448	0.706549	0.706667
XP_006565609.1;XP_396366.3;XP_006565608.1	1.72293	0.871874	0	0	0	1.00537	0.783811	0	1.55634	0	0	0.992319	0.888989	0.715777	1.54756	0	0	0	1.09861	0	0	2.03814	1.11711	0	0	1.21608	1.83626	0
XP_006565613.1;XP_392644.3	1.03788	1.29021	0.803708	0.763338	1.46519	1.20382	1.02559	1.67723	1.4817	2.09696	0.831199	1.32092	0.988282	0.477284	0.86589	1.45094	2.1517	0.842072	1.04826	0.910851	1.70496	1.7764	0.916662	0.828928	1.01159	1.75448	1.00913	1.23012
XP_006565616.1;XP_006565615.1;XP_006565614.1	1.31255	1.12308	1.1097	0.823659	4.88081	0.525434	0.743693	0.987561	1.74037	0.770605	0.867626	1.0279	1.49765	2.01478	0.700093	0.504698	0.651297	1.3571	0.813582	0.788182	0.612569	0.516741	2.06206	0.952773	0.853055	1.03337	1.55778	1.32835
XP_006565619.1;XP_006565618.1	1.07029	1.11376	1.11739	0.969738	0.722972	1.1317	0.81066	1.84486	1.26058	9.18901	1.0117	1.1019	0.835762	1.07893	0.974656	1.19553	1.90203	0.796278	0.83757	0.666521	0.935673	1.12913	1.02877	0.728172	0.868472	1.01433	1.09331	0.984439
XP_006565633.1	1.09123	1.24195	1.27754	1.04741	0.932506	1.24744	1.01708	1.02788	1.17861	1.0502	1.37085	1.13058	1.27946	1.99763	1.23324	0.90701	0.881546	1.45297	1.15131	1.51975	0.741025	0.919517	0.838816	0.889356	0.871527	0.928386	1.89791	1.02352
XP_006565644.2;XP_006565642.2	0	0	0	1.24225	0	22.065	0	0	0	0	0	5.23667	0	0	0.84646	0	0	7.77268	0	0	0	0	0	0	0	0	0	0
XP_006565645.2	0.876656	0.985798	1.10377	1.24053	0.841388	1.09584	0.953916	0.858917	0.664933	1.40528	1.17427	0.993467	0.722732	0.736348	1.26858	1.36321	1.1447	0.943905	1.26219	0.967084	1.46602	1.32198	0.802826	1.20019	0.774614	1.03767	1.12499	1.07204
XP_006565687.1;XP_391988.2	1.07677	1.24625	1.02563	0.941165	1.13651	1.25352	0.817743	0.950689	0.697479	0.945002	1.08544	0.293377	1.21394	0.920863	1.00901	1.42821	1.1989	1.20868	1.05915	0.923102	1.18598	0.877288	0.999057	0.945576	1.02	0.797367	1.15988	0.620344
XP_006565729.1;XP_006565728.1;XP_006565727.1;XP_006565726.1	1.40172	1.36682	1.03881	1.93859	1.53136	0	1.59285	0	2.27104	1.56411	1.87828	1.15017	0.962844	1.27329	2.30731	0	0	2.11665	1.05154	0.964634	0.346004	0.800274	0	1.26205	0.929692	1.26978	1.32425	0
XP_006565789.1;XP_016771883.1;XP_006565787.1;XP_006565788.1	0	0	0	1.09769	1.24804	1.17308	0.624331	0	0	0	0	0.673578	0	0.646923	2.85314	3.51946	0	2.65307	1.71176	1.89575	2.54352	2.03932	0.245439	0.40945	0	2.26139	0.895823	0
XP_006565796.1;XP_006565795.1;XP_006565794.1;XP_006565793.1;XP_006565792.1;XP_006565797.1	1.20272	1.06433	0.920467	2.14067	0.944685	0.624918	0.621571	1.05215	1.39252	0.591542	1.2329	1.95921	0.595976	1.14097	0.503262	0.686393	0.351391	0.62473	0.603546	0.922193	0.526767	1.15749	0.910569	0.549776	0.801789	0.670935	1.57839	0.845102
XP_006565800.2;XP_006565799.2;XP_026300905.1	1.43441	1.6807	0.923627	0.692299	2.0701	1.66827	1.74379	0.969473	1.48252	1.78358	1.37179	0.699252	1.11326	1.09282	1.5461	0.712103	1.75939	0.839123	1.20043	1.66736	0.559224	0.867796	1.28106	0.761293	1.18427	0.881552	0.709709	1.27942
XP_006565801.1	1.04213	0.997871	0.886514	1.11186	0.961162	0.922966	0.775296	0.827187	0.944017	1.21051	1.16402	1.34966	1.06151	0.95379	1.04268	1.1403	0.880144	0.932466	1.03656	0.785696	0.89403	1.04105	0.885666	1.10592	0.808409	0.886154	1.07088	0.881087
XP_006565856.1;XP_006565855.1;XP_006565854.1	0.886412	0.710898	0.766893	1.14641	0.658499	0.301154	1.12598	0.401801	0.750949	0.677723	1.65988	0.817425	0.862145	1.64323	0.687584	0.297245	0.366973	1.83761	0.927523	0.729898	0.206517	0.537935	1.11221	1.18399	1.02645	0.47064	0.359156	0.749992
XP_006565862.1	0.792036	3.34313	1.31026	0.515871	0.961951	1.03679	0.974819	1.01572	2.01912	0.990218	0.839997	1.65543	0.990923	0.757521	0.917238	1.27917	5.58563	0.860225	0.924131	1.0366	0.758481	1.04558	0.890564	0.65098	0.991632	0.892529	0.736764	0.972973
XP_006565870.1;XP_006565869.1;XP_006565868.1;XP_006565867.1;XP_006565866.1;XP_001122444.2;XP_006565871.1	1.77512	2.48925	0.955601	1.35355	0.951622	1.17374	1.17395	3.98527	1.18642	8.47938	1.5264	0.960672	1.583	1.90256	1.78331	1.44254	12.808	1.14614	2.02065	0.909859	3.6773	1.95611	0.874681	1.24001	0.630245	0.880658	1.44726	1.15749
XP_006565915.1;XP_001122673.2	0.848259	1.00577	0	0.612778	1.06531	0	0	0.423189	1.70383	0.862592	0.43759	0	1.32083	0.502725	1.00127	0	0	1.35227	1.37006	0.899948	1.00637	1.09754	1.25123	0	1.37398	1.60754	1.97589	1.07264
XP_006565922.1;XP_016766380.1;XP_016766379.1	1.15474	1.20587	1.20341	1.00363	1.00472	1.3618	0.940339	2.10094	1.30814	9.11241	0.992657	0.955557	1.00024	1.04306	1.00586	1.26955	3.69643	0.868172	0.950531	1.06569	1.21889	1.2826	1.04872	0.791363	1.06922	1.12501	1.19427	1.09089
XP_006565926.2;XP_016766375.2;XP_006565925.2;XP_006565924.2	0.704252	1.03404	0.996114	0.945093	0	0.655916	0.173366	2.12403	1.00143	1.27787	1.36435	1.26223	0.668851	1.25285	0.949814	0.912786	1.67499	0.944702	0.888343	0.500087	0.785598	0.817678	0.984239	1.43793	0.867495	0.629447	1.39918	0.976999
XP_006565930.1;XP_003250774.1	3.87696	1.74172	0.630061	2.61161	0.891821	2.02452	1.08918	3.77435	0.952266	0.0128092	1.43656	0.798536	0.689819	0.56394	1.84359	2.38227	13.7816	0.53488	1.11445	0.501165	2.13397	3.95455	1.86659	0.76092	1.45007	0.629333	0.687055	0.506556
XP_006565932.2;XP_006565931.3	0.768012	0.946771	1.044	0.973407	0.969915	1.05606	0.953374	1.12279	0.778953	0.879114	0.942648	0.971928	1.05271	0.738473	1.0878	0.923735	0.586866	0.943579	0.900036	0.908835	0.893858	0.836735	1.02656	0.896389	0.8401	1.03343	0.969934	0.923033
XP_006565936.1;XP_623062.3;XP_006565935.1;XP_003250782.1	1.09498	0	0.947827	1.14601	0.68868	0.829084	0.993799	3.55344	1.29501	1.08418	1.23692	0.96218	1.03724	0.429073	0.963342	1.0128	0	1.05619	1.40931	0.779912	0.590739	1.0922	0.87421	0	0.922026	0.861319	1.0387	1.21961
XP_006565976.1	1.2632	1.87203	1.53363	0.94424	1.10633	1.02583	1.17325	1.36434	1.40797	1.22612	1.28547	1.28129	0.863268	7.34265	1.00749	1.09942	0.778937	1.17149	0.917333	0.857596	0.922675	0.896686	1.19337	1.04653	1.18397	1.04587	1.443	1.15907
XP_006565977.1	1.35165	0.785294	0.513124	2.09043	1.38185	1.13172	1.34435	1.48283	1.67499	0.879901	0.952395	0.795006	0.698373	0.901962	0.920597	0.708076	54.5855	0.850566	1.38322	6.07554	1.78437	1.36983	1.39024	1.03172	1.03305	0.702358	0	1.53781
XP_006566019.2;XP_001123355.3	1.43675	1.50343	0.833957	1.3771	1.08262	1.16823	1.18779	2.29553	0.831388	1.49363	1.45245	1.06818	1.07838	1.4022	0.997803	1.37834	2.46869	1.24013	1.5652	0.729901	1.32081	1.12018	0.844769	1.14407	0.836012	0.964149	1.09096	0.927551
XP_006566037.1;XP_016769916.1;XP_006566036.1	1.49316	2.87988	1.05582	1.42845	1.08789	1.07878	1.02452	3.04463	1.23831	2.45715	1.12574	1.32358	0.905547	1.30334	1.09548	1.29254	18.252	1.03594	0.844477	1.28972	0.299821	1.12556	1.2538	0.614773	1.20718	1.0645	1.12393	1.09915
XP_006566055.1;XP_006566054.1	0.994895	0.707944	1.12467	1.63214	0.666033	1.09065	0.898646	2.05105	1.14051	0.324439	1.00417	1.35486	0.947338	0.665345	0.989976	1.05226	5.19333	0.710238	0.94295	0.736125	1.13272	1.26729	0.749278	1.0606	0.846154	1.15548	0.941572	0.90349
XP_006566058.1	0.900265	0.791843	0.86013	0.912036	1.08332	1.14225	0.851592	1.22033	0.954246	1.17667	0.938916	0.952154	1.08385	0.892027	0.926186	1.10508	0.805145	1.08056	0.833028	0.980023	1.10919	0.965094	0.945646	1.13183	1.0191	1.53828	0.954555	0.935674
XP_006566059.1	0.954609	0.0686935	2.21733	0.736703	0.858543	0.5973	0	0.914821	0	0	0.467934	0.996985	0.859341	0.748205	0.978063	0.997024	0	0.838353	0.806051	0	0.676534	0.871491	0.620584	1.00435	1.20839	0	0.79563	0.930063
XP_006566070.1;XP_006566069.1;XP_006566068.1	0	1.23078	0.685277	1.06271	0.786031	1.03267	0.843381	0.938206	0.421615	0	0	0.56183	1.32648	1.03228	0.756336	1.29596	0	0.647817	1.07211	0.758599	1.02834	0	0	1.20963	0.902575	0.934065	0	0
XP_006566082.1;XP_016769738.1;XP_026299169.1;XP_016769737.1;XP_016769733.2	2.06658	0	1.16342	0.49861	0.705994	0.61851	0.322562	0	0	0	0.289458	3.35348	3.59077	0	3.48564	3.18737	0	1.57961	0.845999	1.08716	5.14023	0.881576	0.503327	0	0.289388	1.40051	0.723519	0
XP_006566104.2;XP_006566105.2	0.953114	0.836487	1.00202	0.913733	0.937727	0.995825	0.999049	1.01752	1.0689	0.943367	1.11416	1.00838	0.913912	1.06496	0.951987	0.895327	0.627673	1.0427	0.99184	0.955596	0.840465	0.896559	1.02862	1.01192	1.04231	0.914587	0.989844	1.03588
XP_006566117.2	0.855077	0.66254	0.934616	0.975274	0.992377	0.858928	1.25943	0.739865	0.89629	1.00163	1.18601	1.0048	1.03305	1.21878	0.965912	0.875901	0.563786	1.12001	1.23719	0.90711	0.765597	0.933147	0.813364	1.23742	1.03898	0.894034	0.763998	1.04435
XP_006566118.2	1.61155	1.72564	0.968499	1.29884	0.758725	1.12822	0.94643	1.06679	1.23734	0.978075	1.39989	1.0327	1.15269	1.41517	1.29963	1.23514	1.25831	1.01539	1.7554	1.10168	1.07909	1.12436	0.767237	0.685111	0.801033	1.07121	1.26986	0.860686
XP_006566151.2	1.08691	0.920303	0.703264	0.991506	0.563538	4.11334	1.02172	2.65008	0.839258	0.231129	1.23898	1.15278	0.947166	1.19628	0.728792	2.11667	4.47188	0.78562	1.21845	1.24385	1.27772	1.05949	0.856278	1.30629	0.614555	1.69257	0.99221	1.19404
XP_006566152.2	0	0	0.922174	1.33668	1.62074	0.962979	0	0	0	0	0	0.87747	0	0.982806	1.02314	0	1.12483	2.20611	0.897218	0.966675	1.0235	0	0	0.663884	0.706009	1.53523	0.698325	0
XP_006566161.1;XP_006566159.1	0	0	0	0	0	0	0	0	0	0	0	0	0	0	0	0	0	0	0	0	0	0	0	0	0	0	0	0
XP_006566164.1;XP_393684.4	0.614907	0.904429	1.02869	1.35436	0.842084	1.09015	1.07388	1.01976	1.31658	2.61677	0.86302	0.481297	0.871647	1.45335	0.968174	1.07031	1.67238	0.984443	1.51013	1.25089	0.581753	0.64516	0.929925	1.1202	0.718738	0.67235	0.721941	0.48715
XP_006566165.1	0.938413	0.753522	1.04545	0.74252	1.15638	1.04949	0.930163	0.835769	1.25761	0.807136	1.22985	1.33951	0.899506	0.833002	1.19438	0.973659	1.16072	0.899603	0.974032	1.05339	0.823872	0.788628	0.992918	0.9618	0.958954	1.17688	1.09073	0.868589
XP_006566171.1	1.06908	0.960642	1.0319	0.763563	0.853646	0.5686	0.982839	0.680187	0.989757	0.798776	0.966137	1.39671	0.864414	1.26077	0.747032	0.869791	0.408725	0.976307	0.917107	0.945293	0.748321	0.906729	0.984135	0.76533	0.758186	0.803075	1.09944	0.90472
XP_006566172.1	1.27925	0.681183	0.636776	1.02309	1.47303	0.769678	0.627266	1.48274	0.668054	1.31798	0.807049	3.20427	0.774726	1.19453	1.08916	0.792229	0	0.904162	0.80404	0.752696	1.35236	0.558619	0.705175	0.905038	0.612011	1.30335	0.46758	1.03756
XP_006566174.2;XP_006566173.2;XP_016769883.2;XP_016769882.2;XP_016769881.2;XP_016769880.2	0	0	0	0	0.939043	0	0	0	0	0	0	0	0	0	0.952625	0.84657	2.86143	0	1.24702	0	0	0	0.749858	0.56434	0	0	0	0
XP_006566326.2	0.814662	0.924717	1.11189	1.09586	1.00159	0.938391	1.07046	0.734109	0.847803	0.817088	1.09103	0.843098	1.03513	1.32517	0.996454	0.688383	0.353644	1.11908	0.83401	0.863818	0.826549	0.85514	1.08895	1.05194	1.34414	0.86914	1.24067	1.08676
XP_006566328.3	0.985394	1.327	1.31904	1.06994	0.822762	0.842449	0.865697	3.07761	1.60692	2.22196	1.07028	0.966919	0.926372	1.31514	0.740305	1.15983	0.962609	0.914473	1.1003	0.660083	1.05258	0.827422	1.00991	0.824939	0.879122	0.919578	1.18662	0.867934
XP_006566329.1;XP_026299815.1;XP_016770587.1	1.19376	1.21139	1.15082	0.992036	0.971474	1.225	0.956197	2.10809	0.931319	3.46575	1.03987	1.0156	0.684355	0.846719	1.06803	1.35715	5.83503	0.808686	1.03157	0.919168	1.49872	1.34353	0.867621	0.610764	1.03415	0.99734	1.16709	1.09442
XP_006566348.2	1.32038	1.76294	0.769664	0	1.14209	0.637958	1.03803	2.07507	2.52404	0.20009	1.03179	1.33084	1.06885	2.18893	0.686364	1.19467	0.913526	0.844418	0.543769	1.32248	0.540717	2.59735	0.959002	0.526666	0.865648	0.703614	0.993169	1.11541
XP_006566359.1;XP_006566362.1;XP_006566360.1	1.08517	0.991397	1.04387	0.897569	0.816097	0.829243	0.731347	1.23251	1.04054	0.957349	1.09794	0.876786	1.00169	1.0368	1.08439	1.20155	0.965599	0.789081	0.951126	0.803768	1.34838	1.47381	0.798695	0.892319	0.749471	0.815345	1.00591	0.898339
XP_006566367.2;XP_397107.5	2.14094	0.851756	0.42944	0.176377	1.54878	1.85869	1.09849	0.811038	0.77223	0	2.73262	0.515731	5.81318	1.55834	0.473457	1.16566	0.376236	0	0.938072	0.632882	1.0389	4.82022	1.7265	0	0.869287	1.56602	0	0.753538
XP_006566384.1	1.21534	1.07918	1.12815	0.99038	0.788755	0.862009	1.0306	0.948569	1.25221	1.03075	0.977849	1.20166	0.867264	1.35231	1.05411	0.996131	1.19536	0.962354	1.29134	0.770403	0.820059	1.0451	0.984052	0.921282	1.05366	1.04136	0.896104	0.858992
XP_006566401.1	1.01567	1.23839	0.929079	1.1358	1.11691	0.937861	1.052	0.897457	0.986281	1.01474	1.2576	1.00588	0.904584	1.16862	0.98985	0.926527	1.36228	1.16874	1.14556	0.837349	0.859109	0.816307	1.05834	1.09428	0.942449	0.857632	0.86069	0.919024
XP_006566420.1	0.551526	0.809515	2.44816	0.581774	0.51052	0.670812	0.459384	0.809358	1.5187	0.633392	0.944727	1.62679	0.491274	0.750362	0.493344	0.432489	0.193347	0.859022	0.725642	0.997818	0.430264	2.00234	0.763421	0.992992	1.05363	0.997299	1.23325	1.40434
XP_006566438.1;XP_026299415.1;XP_006566437.1;XP_391908.4;XP_026299414.1	0.243618	0.611025	0.61667	1.29907	1.18065	1.30718	0.918052	2.09865	2.12021	0.119985	1.50388	1.1737	1.32907	0.765637	2.91881	0.961527	0	0.484932	0.31744	0.989083	0.819785	2.70594	0.598635	0.577245	0.639419	1.02413	0.338852	0.766697
XP_006566454.2;XP_006566452.2;XP_016770213.1	1.50083	1.36678	0.939266	0.948725	0.890616	0.693732	1.1586	1.13631	0.719853	1.12847	0.998567	0.92974	0.993037	1.32572	1.17406	1.00533	1.11981	1.24767	1.21143	0.86334	1.0724	0.955951	1.01829	0.817246	1.00144	0.921069	0.9207	1.23332
XP_006566462.1;XP_624656.2;XP_006566464.1	1.24369	0.853375	0.872299	0.796181	1.06624	2.01897	1.15758	1.37385	1.06004	1.22677	1.04512	1.26385	1.26567	1.04129	1.01496	1.65138	5.73643	0.972478	1.08891	0.91435	0.914277	1.29192	0.962472	0.786351	1.32422	1.17826	1.53959	0.882785
XP_006566478.1;XP_006566477.1	0.888942	0.908263	1.01022	1.16186	0.835235	0.71341	0.981374	0.834215	0.702778	0.570699	0.688444	0.668259	1.11335	0.930712	1.0017	0.966811	0.411723	0.976835	0.666961	1.07444	1.0796	0.937469	1.3683	1.05344	0.898352	0.649913	1.05164	1.14942
XP_006566528.1;XP_001121184.1	0	1.88491	1.3961	0.505721	1.03847	1.10575	0.956247	1.01366	0	1.92312	0.991522	0	1.65501	0	1.51796	1.68937	0	1.24755	0.911173	1.02561	1.08723	0.956678	1.19148	0	1.05804	0.698924	1.6887	0.933571
XP_006566533.1;XP_006566532.1;XP_006566531.1	0.716725	0.906756	0.958475	0.860448	1.30997	1.90322	0.967878	0.911309	0.863982	1.56541	0.581814	0.606472	1.10014	0.686163	0.995031	1.611	0.415316	0.884513	0.703288	0.851497	2.54532	1.01584	1.28154	2.00494	0.907834	2.0757	1.07335	0.848462
XP_006566542.1	0.903882	1.25595	1.20881	1.05603	0.668022	1.09963	0.779524	1.75433	1.52156	1.34363	1.06659	1.41545	1.14668	1.37581	1.25259	1.83261	0	0.950202	1.00319	0.70712	0.763636	0.95716	1.17632	0.64473	0.930012	0.871416	1.69991	0.926325
XP_006566575.1	1.51031	1.59467	0	0	0	0	1.16278	0	0	0	0.374056	1.04447	0.437259	1.48344	1.47105	0	0	0.895974	0	0.921139	1.4119	0	1.13686	0	0	1.48576	0	0
XP_006566621.1;XP_006566620.1;XP_006566619.1;XP_006566618.1;XP_006566617.1	1.13554	0.642437	0.902796	0.848732	1.16375	1.19549	1.11053	1.07132	1.12701	1.3206	1.48699	1.39535	0.840381	1.80903	1.3932	1.3807	2.55225	1.13325	1.42533	0.923363	1.67364	0.786563	1.18846	1.07002	0.596422	1.33608	0.949483	0.690645
XP_006566630.1;XP_006566629.1;XP_006566627.1;XP_016770493.1;XP_016770492.1;XP_006566628.1	0	0.837607	0	0	0.647801	0.974201	0	0	0	1.39279	1.30092	0	0	0	0.777184	0	0	0	0.963957	0	1.27179	0.86925	0	1.18965	0.487115	0.922146	0	0.930279
XP_006566653.1;XP_006566652.1	0	0	0	0	0	0.997559	0	0.886308	0.880659	1.66664	0	1.19071	1.48427	0	0	1.30378	0	0.0737687	0	0	1.84437	0	0	0	0	0	0	0
XP_006566667.2	1.36262	0	0.775529	0	0.746966	1.69808	0.714908	0	1.12705	0	1.74615	1.03357	0.952529	1.31312	1.13459	1.30676	0	0.740552	0.821572	0.759095	0	1.20815	1.56462	0.721107	1.15193	0	0.793141	1.63141
XP_006566669.1	1.86446	1.30736	1.17639	1.37664	0	1.11924	0.9663	1.90138	0.727572	1.09177	1.16704	0.837483	0.622264	1.7336	0.919064	0.765736	1.34353	0.903557	1.42991	1.08076	1.74838	3.00608	0.72022	0.965676	0.868361	1.01657	0.671197	0.754248
XP_006566682.1	3.23596	0.976981	1.59741	0.918285	0.858447	1.28212	1.06902	0.943698	1.42896	1.97391	6.48894	1.21426	1.3774	1.0955	1.24625	1.96375	1.21505	1.02559	0.957997	0.862918	0.995887	1.3507	0.91802	1.00331	1.30307	0.926361	1.36712	1.16114
XP_006566694.1;XP_006566693.1;XP_006566692.1;XP_006566691.1;XP_006566690.1;XP_006566689.1;XP_006566688.1	0.949191	0	0	0	0.946829	1.19668	0	0	0	1.09603	0	0	1.11214	0	0.943665	0.691237	0.768501	0.891571	0	1.0621	0	0.840906	1.18839	0	1.44001	0	0	0
XP_006566698.1	1.26222	1.08054	1.34141	0.730986	1.54516	2.01722	1.58901	0.612977	1.01976	0.488944	1.42442	1.17065	1.06223	1.04697	0.84085	0.329332	0.374336	0.983193	0	1.35335	0.572669	0.98389	1.35347	0.416195	1.51403	1.24767	1.30762	1.71875
XP_006566703.1;XP_006566704.1	1.17159	1.03549	1.03526	0.714587	1.10435	0.937927	1.03533	1.87727	0.967196	1.46116	0.868398	0.939647	0.904009	0.94415	0.718847	0.956319	0.690968	1.00299	0.868732	0.786269	0.971709	1.32464	0.83837	1.20156	1.15173	1.10462	0.881442	1.11917
XP_006566705.2	2.19261	1.76763	1.23597	1.66032	1.34878	1.19993	1.60101	2.40383	1.17394	0.925919	1.64243	0.97353	0.843757	1.46402	0.932251	1.40089	66.8606	1.24731	1.29376	1.23036	0.75041	1.69883	0.997926	0.896191	1.33418	0.799369	0.836976	0.765514
XP_006566708.1	0.817274	1.10318	0.790805	0.567362	2.30339	1.08782	3.72639	0.758928	0.867938	0.810187	1.66408	1.36348	0.865176	1.37002	1.27861	0.856158	2.71103	1.7164	1.05433	0.879991	0.724612	1.10696	0.841015	0.777998	1.11676	1.1959	1.05217	0.94599
XP_006566715.1;XP_006566714.1;XP_006566713.1;XP_006566712.1;XP_394978.3	1.43352	0	0	0	0.651861	0	0.914757	0	0	1.70766	1.60849	0.887262	2.60543	0	2.75793	0	17.0205	1.14342	0.733573	2.89441	0	2.63639	0.408185	0	1.31393	0	0.824097	1.09148
XP_006566718.1;XP_006566717.1	1.09818	1.20591	0.969785	0.957859	0.809877	1.14727	0.969426	1.57919	0.925384	1.48442	1.27966	1.02127	1.00461	1.24953	1.09241	1.28033	3.66786	1.07195	1.23467	0.99771	1.10633	1.22414	0.906033	1.00757	0.996322	1.0161	1.1734	0.896452
XP_006566739.1	0	0.823081	0.884255	0.805734	2.17339	1.19052	0	0.538347	1.23128	0	1.29837	0	0	1.54386	0	0.970033	0	0.989121	1.21685	0.511437	0.229566	0	0.849748	0.865456	2.48565	0.876089	0.49546	1.04942
XP_006566756.1;XP_006566758.1;XP_006566755.1	0	0	0	0	0	0	0	0	1.05293	0	0	1.48499	0	0	0.755516	0	0	0.794354	0.636197	0	0	0	0	0	0	1.93925	0	0
XP_006566766.1	1.28053	1.32652	0.775562	1.90104	0.829485	1.33279	0.909074	1.30094	0.34306	0.648688	1.27028	0.72109	0.651967	0.957319	1.10689	0.652675	0.293064	1.37643	1.65317	1.16882	1.31928	1.04992	0.699279	1.9003	0.960594	0.727573	0.792224	0.489348
XP_006566770.1;XP_006566769.1;XP_026299606.1	1.45577	1.45017	0.972634	1.1636	1.06695	1.26016	1.31968	1.83106	1.4216	11.3946	1.18104	1.0882	0.989164	1.27537	1.02954	0.890473	11.4821	0.871302	1.38381	1.03413	0.929542	1.19649	0.842081	0.81268	1.16727	1.35787	0.945462	0.954742
XP_006566781.2;XP_006566782.2	1.09898	1.29578	1.05866	1.20582	0.938573	1.02615	0.957472	1.11012	0.911209	1.0632	1.12739	0.921983	1.23567	1.07986	1.25047	1.34564	0.937783	1.0001	1.23605	1.06336	1.39468	1.20779	0.974047	0.943668	0.796475	0.878121	1.43058	1.01837
XP_006566787.1	1.22859	1.06329	1.00241	1.7231	1.27717	1.30315	1.12224	1.31471	0.887383	1.0804	1.05047	0.943813	0.884965	1.06241	1.23739	1.0011	2.05098	1.34178	1.33219	1.24288	1.19858	1.18759	1.35094	1.24645	1.01475	1.19973	1.2735	1.12559
XP_006566799.1	1.00338	0.971178	1.184	1.30916	1.36901	1.12354	0.953312	1.27306	1.02498	1.1438	1.11492	1.16985	1.10581	1.06655	0.932731	0.980177	0.942647	1.3071	1.077	1.04422	1.25243	1.28861	0.996566	1.00261	0.99307	1.03278	1.36993	1.02831
XP_006566804.2;XP_006566803.2	0.883046	1.08953	1.39508	0.584022	3.64627	0.895649	0.634795	0.559604	1.08035	0.462445	0.636299	1.21411	1.28665	2.31772	1.49852	0.300042	0.0800292	0.775273	0.634505	1.12005	0.601642	1.21893	1.47267	1.00501	0.607948	0.445023	1.16882	0.759881
XP_006566811.1;XP_006566813.1;XP_006566812.1;XP_026299457.1;XP_006566810.1;XP_006566809.1;XP_006566808.1;XP_006566807.1;XP_006566806.1	1.0652	1.09342	1.91444	1.10084	1.47944	1.56429	0.872949	2.4305	2.22321	0.551545	0.913436	1.29742	2.19736	0.836695	0.980341	2.51958	0	0.963619	0.820761	1.08099	2.22443	2.18345	0.954529	0.612857	1.2007	1.19024	1.80711	1.48657
XP_006566836.1;XP_393289.4;XP_006566835.1	0.999826	1.37281	0.87849	0.89085	0.738173	1.0405	0.795811	2.04612	1.06527	4.13393	0.906783	1.04173	0.874188	0.91053	1.04297	1.24957	39.2523	0.966958	1.19832	0.737749	1.35023	1.22357	0.706893	0.679036	1.22329	1.12148	1.06723	1.1169
XP_006566840.1	1.22653	0	0.712515	1.1006	0	1.29706	1.26926	0	0.666297	0	0.805514	0.873176	0	0.174768	0.902948	0	0	0.765271	0.634928	2.31116	0	1.12457	1.21211	0.473965	1.42495	0.90765	0.433986	1.08242
XP_006566844.1	0.82701	0.377415	0	1.62452	0.811061	0.876642	0.32359	1.75667	0.633022	0	0.599439	0.951003	1.04146	0.816256	0.873922	1.52717	0	0	1.09489	0.837809	1.21012	0.836481	0.820988	1.16319	1.11163	0.953445	0.303711	0
XP_006566850.1;XP_624134.1	0	2.74713	0	1.93888	0.702643	0.691264	0	0	0.422939	0	0.734036	0	0.458188	0.188409	4.01504	5.20666	0	0.641851	0	3.30748	0	0	1.32406	1.22077	0.709906	0	2.65329	1.00148
XP_006566860.2;XP_395364.3	1.03714	1.20265	1.13612	1.24192	1.05969	1.1859	0.971399	1.25362	0.959463	0.912148	1.21994	1.06117	1.0304	1.1555	1.03297	1.03031	0.889879	0.989273	1.13383	1.06299	0.890177	0.876478	1.09945	1.12914	0.969925	0.804112	1.06476	0.961334
XP_006566862.1;XP_396540.4	0	3.02687	0	0	0	1.07883	0	0	0	0.463544	0	0	0	1.7927	0	0	0	0	2.93875	0	1.77247	2.14008	0.935639	0	0	1.70797	0	0
XP_006566890.1;XP_006566893.1;XP_006566892.1;XP_006566891.1;XP_006566889.1;XP_623413.2;XP_016769149.1	0.848084	0.943582	0.977124	1.0594	0.955402	0.92309	0.983033	0.833305	0.864105	0.968191	1.21869	0.897975	1.02089	1.38005	1.0895	0.963143	0.904104	1.09066	0.999324	0.947963	0.763483	1.05648	1.03815	1.21298	0.825864	0.809608	1.07599	1.21854
XP_006566907.1;XP_006566906.1;NP_001011628.1	0.80563	0.528563	0.935314	0.427063	1.14149	0.951572	1.09047	0	1.55418	0	0.655555	2.60863	0.798595	0.789432	0.837515	0	0	1.30251	0.904558	0.781039	1.53843	1.1908	2.34215	0.97322	0	1.04749	0.774864	0
XP_006566920.1;XP_393860.4	1.77731	1.4264	0.848212	1.47237	1.72227	0.99511	0.81064	1.67767	0.708226	20.1794	0.370631	1.27353	1.46801	0.623363	1.56534	3.10989	8.80813	1.13778	1.5237	1.2558	11.4424	1.7716	0.494377	1.16114	0.492239	2.08581	0.995987	0.143932
XP_006566924.1	0.960243	0.175225	1.43296	0	0.494402	1.22733	0.70094	1.41047	1.39512	0	0.792425	1.61261	1.31999	1.00507	3.13463	1.43771	0	1.55202	1.6575	1.11181	0.573799	2.41597	0	0.854452	1.4673	1.58503	1.91101	2.27354
XP_006566937.1	1.76722	1.0333	0.755514	1.43246	0.683546	2.13489	0.826279	1.02134	1.21742	0.175739	0.98345	1.93386	1.02018	2.2494	1.2958	1.23448	3.76703	0.885102	1.2302	0.892625	1.47591	2.80496	0.707622	1.1943	0.810399	1.34114	1.97153	1.22191
XP_006566938.1;XP_003250963.1	1.56199	1.17017	0.80799	1.12771	0.870263	0.995151	1.05937	2.69243	1.11045	5.03858	1.19117	1.09127	0.830878	1.20432	1.18769	1.32314	0	0.92135	1.14587	1.09886	1.01657	1.35043	0.795167	0.912303	0.853578	0.906968	1.09521	0.847572
XP_006566940.1;XP_392894.1	0.895602	0.850498	1.0561	1.14225	0.797984	0.933601	0.762401	1.19572	0.71293	1.25046	0.760485	0.924654	0.943759	0.643599	0.90832	1.06808	2.44429	0.813479	0.830536	0.907065	1.11967	1.0298	0.792797	0.88797	1.12013	1.16478	0.909934	1.18031
XP_006566942.2	0	0	0	0	0.838092	1.31347	0	0	0	0	0	0	0	0	0	0	0	0	0.845702	0	0	0	0	0	0	0	0	0
XP_006566986.1	1.04484	0.846275	1.0754	0.987536	1.0658	0.764403	1.27316	0.761983	0.861482	0.697692	1.19147	0.771843	0.950443	1.21513	1.01232	0.525434	0.40271	1.29537	1.09515	0.877551	0.583104	0.679326	1.07219	1.2854	1.12921	0.805739	0.985397	1.00895
XP_006566989.2;XP_625134.3	0.915499	0.944272	1.3638	0.949784	0.912722	0.848884	1.03174	0.694154	0.97873	0.836721	1.21972	1.24674	1.11296	0.889483	1.1517	0.648355	0.932696	1.14576	1.3347	1.12045	0.754661	0.836429	1.03982	1.3959	1.20625	0.953853	1.1638	1.26465
XP_006567025.1;XP_396338.2	0	0	0.347132	0	0	0.578718	0	0	0	0	0	0	0	0.822417	0	0	0	0	0.738094	0	0	0	0	0	0	0	0	0
XP_006567038.1;XP_006567037.1	0.926538	1.07624	1.08773	1.82688	1.01201	1.16354	0.917405	1.46306	0.704783	1.19801	1.03654	0.589736	1.03783	0.99492	1.0172	1.22223	0.882224	0.914086	1.00366	1.04691	1.32063	1.22896	1.1988	1.73374	1.09417	0.988446	1.17024	1.16443
XP_006567053.2	1.34239	1.18286	0.788787	1.27088	0.858993	1.11731	1.22224	1.57235	0.954721	1.19209	1.06418	0.906179	1.0349	0.999906	0.945325	1.51453	1.04405	1.16712	1.57512	1.06538	1.36844	1.37176	0.983776	1.11833	0.842212	0.960435	0.921696	0.655242
XP_006567174.2	1.12906	0.549715	3.06185	1.01159	0.979617	1.06867	0.838583	0	0.700809	0.480766	1.31467	1.34596	0.94821	0.765878	0.860616	1.47005	0	0.900907	0.92797	0.88131	0.713314	0.841564	1.06384	0.509441	0.973201	0.923178	1.22782	0.873096
XP_006567200.2;XP_026295823.1;XP_006567199.2	0.89303	8.01207	1.94243	1.02932	0.76256	1.24673	1.16214	1.3936	3.46842	0	0.70201	2.21959	0.852504	0.95625	0.927726	1.36859	0.614079	0.858822	0.953209	1.09609	1.28036	1.12009	0.863346	0.422461	0.814544	0.857163	1.02684	0.603629
XP_006567208.1;XP_624998.3	0.952337	0.956566	1.13883	0.676287	1.28654	1.61168	1.33381	1.68598	1.24059	0.684128	0.6874	1.12859	1.17178	0.644146	1.14314	1.52971	0.343841	0.456015	1.19326	2.1289	1.00583	0.880326	0.621189	0.702855	0.724186	0.782714	0.840325	0.921997
XP_006567217.2	1.40373	1.59754	0.735175	1.44869	1.56697	1.28215	2.33027	1.63384	1.0394	1.13233	1.41354	1.42496	0.899993	1.54852	1.13738	2.22767	2.18988	1.00781	1.47743	1.22455	1.99512	2.68378	0.983724	0.988168	0.78507	0.812334	1.43037	1.0423
XP_006567233.1;XP_026296146.1	0.725419	0.977182	0.932718	0.392359	0	0.652047	0	1.0509	1.18889	0.766077	0.800266	2.408	0.531473	0.701054	0.696672	1.21585	0	0.873721	0.679697	0.806621	0.835381	0.866428	0.286704	0.438685	1.56882	0.66769	0.847773	1.45052
XP_006567236.1;XP_006567235.1;XP_006567234.1	0	0	0	0	0	0	0	0	0	0	0	0	0	0	0	0	0	0	0	0	0	0	0	0	0	0	0	0
XP_006567240.1	0.976409	0.426125	1.71764	0.723599	0.640562	0.732066	1.74436	1.73089	0.410362	2.12348	0.870566	0.855554	1.03911	0.959498	1.01192	1.35825	2.16306	0.797773	1.85798	1.11525	1.15174	1.16394	1.77988	0.87589	1.20291	2.29025	0.556379	0.904772
XP_006567242.1	1.56302	1.30795	1.28914	1.40757	1.23072	0.931664	0.804051	0.554396	0.636652	1.11298	1.2876	0.588601	0.518421	1.76555	1.01013	1.35253	9.29231	1.11473	2.12633	0.38953	0.750554	0.846921	1.90554	1.72262	0.72348	1.02524	0.806752	0.645851
XP_006567243.1	0.935486	0.796342	1.05504	0.955999	0.950239	1.16937	0.918852	0.88561	0.936647	0.942072	0.882438	0.933998	1.18929	0.637615	0.952477	1.16195	2.30683	0.867664	0.84093	0.919107	1.80852	1.03792	0.841963	1.09062	0.83406	1.03359	0.940014	0.919273
XP_006567254.1;XP_026295862.1;XP_006567252.1;XP_026295861.1;XP_026295863.1;XP_026295864.1	1.6022	1.64132	2.2963	1.02241	1.17672	0	0.777974	1.0951	1.10923	0	0.912414	0	0.641657	0	1.14862	0.446363	0	0	1.23679	1.0618	1.03068	1.62965	0.931152	0.708807	1.29797	1.02349	0.741939	0.726728
XP_006567267.1	0.675064	0.763491	0.94686	1.03941	0.831825	0.848982	0.819219	0.786776	0.788257	0.605228	1.00546	0.740754	0.907093	0.90316	0.932482	0.751588	0.385252	0.947615	0.753754	0.866355	0.752055	0.826445	0.976834	0.989929	1.0342	0.672366	0.921	0.943328
XP_006567283.1;XP_006567281.1;XP_006567280.1	0	0.614428	1.25927	0	0	0	0	1.08611	0	0	0	0	0	0	0	0	0	0	0	0	1.00619	0	0	0	0	0.590134	0	0
XP_006567286.1;XP_003250988.1	0.816302	1.08572	1.01646	0.670477	0.978787	1.09589	0.809817	2.18792	1.51549	11.296	0.919314	1.27775	1.06038	0.800141	0.902928	1.19242	7.20967	0.847959	0.81618	0.851162	0.865165	1.01087	1.04539	0.763661	0.870978	1.02436	1.24231	1.07471
XP_006567287.1	1.57122	0	1.64075	1.50405	0	0.83875	0	0	0.973675	2.29479	1.04879	0.939862	1.02867	0	0	1.13102	7.46092	0	0	1.01989	0	0	0	0	1.05878	0	0	2.1866
XP_006567306.1;XP_016767335.1;XP_001122055.3	0.996039	1.04966	0.912222	3.89099	0.541139	1.09438	0.243085	0	0.885411	0.114654	1.45367	0.744879	0	0.942221	0	1.01599	0.148136	0.960727	0.653314	0	3.04998	0.243332	0.611642	1.07996	2.20238	0.996433	0.26813	0.910455
XP_006567316.1;XP_006567317.1	0.403707	0	1.18853	0.700749	0	2.01941	0	0.80102	0	0	0.504742	0	2.21314	0	0	0	0	0	0	0	0.42218	0.79694	1.39161	0	1.43286	1.25871	0.448692	1.04274
XP_006567330.1;XP_016767130.1	1.48023	1.69083	0.962488	0.823691	1.07245	1.10947	0.948988	0.795763	0.861328	0.749401	1.199	0.957303	0.94495	1.16496	1.16453	0.844393	1.38928	1.66432	1.30527	0.885469	0.738586	0.808672	1.53534	0.943509	0.763561	0.901747	1.13032	0.836043
XP_006567339.1;XP_006567338.1;XP_394678.3;XP_006567337.1	0.728019	1.02611	0.656523	1.07848	1.09046	0.834747	1.01581	0.802563	0.456312	0.70348	0.557535	0.692703	1.07702	1.31632	0.863385	0.557676	0	0.903356	1.01917	0.948854	0.797236	0.610803	0.884814	0.904916	0.898974	1.14102	0.908076	0.989196
XP_006567400.1;XP_006567399.1	1.33587	1.00332	0.814911	0.482816	1.5088	0.947868	2.51196	0.860296	2.03312	2.22534	0.814857	1.52845	1.22858	0.807615	0.733697	0.984473	0.57352	0.938872	0.817259	1.67065	0.819749	0.898286	2.03966	0.744537	1.02027	1.36579	0.576742	1.33998
XP_006567414.2;XP_016769659.2	0.917748	1.3443	0.593915	0.421048	0.879339	0.951229	1.03282	1.61507	2.56367	1.06021	1.00742	1.10166	0.95179	1.59573	0.818696	1.55353	5.0762	1.11468	1.46009	1.08334	0.613599	1.0668	1.08225	0.558947	0.767363	0.808851	2.35612	0.881305
XP_006567415.1;XP_001120061.2	1.09683	0.461275	1.37439	1.08165	1.26465	1.99865	1.51364	1.60819	1.42197	2.28778	0.897176	2.13068	1.37629	1.48073	0.587148	1.57707	0	1.29005	0.761572	1.22118	1.03162	1.35624	0.961485	0.796762	1.36087	1.64147	1.1516	0.8712
XP_006567440.1;XP_392515.2	1.06669	0.999537	1.02502	1.06193	1.15538	1.25392	0.912494	1.10058	1.04034	1.31873	0.973824	0.88068	1.05717	0.824517	1.06326	1.205	12.2555	1.10603	1.24307	0.989419	1.13337	1.017	0.956258	0.995526	0.932951	1.08956	1.04004	1.05799
XP_006567441.1	0	0.500378	0.825953	0	0.356955	0	0.504029	0	0.451631	0.439069	0.518321	0	0.955333	1.02061	0	0.441979	0	0	0.538471	0.706157	0.619031	0	0	2.89239	0	0.55036	0	0
XP_006567442.2	1.2275	0	0	0	0	0	0.889461	0	0	0	0.951289	0	0	0	0	0	0	0	0	0.769276	0	0	0	0	0.984029	1.05192	0	0
XP_006567452.1	1.13173	1.17539	1.07607	1.15144	1.11086	1.35849	1.005	2.16284	1.46871	26.1708	0.8224	1.20563	1.03147	1.08163	0.893612	1.55458	17.4976	0.984306	0.970953	1.22595	1.14431	1.13899	1.274	0.854577	1.08897	1.27891	0.967589	0.990811
XP_006567454.1	1.07715	0.988307	1.05722	1.03227	1.1096	1.16491	0.945746	1.02526	1.17222	1.41302	0.938744	1.08765	1.11582	0.916504	1.05266	1.2592	1.32752	1.04325	1.02459	1.03907	1.23432	0.936047	0.986593	1.03748	0.921381	1.18529	1.07141	0.900224
XP_006567460.1	0.721301	0.279999	0.716619	0.192003	0.473405	0.282493	0.333343	0.325231	0.226334	0.433372	0.386449	0.711474	1.25012	0.161356	0.657827	0.706911	0	0.615483	0.69049	0.783873	0.836939	0.582076	1.06021	0.515927	0.978454	0.630405	0.598738	0
XP_006567467.1	0.985075	0.799566	0.699536	0.860957	0.942647	0.549928	1.16306	0.446845	0.63675	0.733911	1.00669	0.90889	0.853769	1.18799	0.90312	0.569431	0.375089	1.27527	1.32615	0.884243	0.539723	0.63835	0.809265	1.26218	0.92304	0.616242	0.760721	0.812543
XP_006567489.1;XP_026298761.1;XP_016769500.1;XP_016769499.1;XP_006567494.1;XP_026298760.1;XP_006567493.1;XP_006567491.1;XP_006567490.1;XP_394963.3;XP_026298763.1;XP_026298762.1;XP_016769501.1;XP_016769498.1	1.37806	1.23135	1.21672	1.24771	0.912733	0.844993	1.05034	1.43436	0.870059	1.19322	1.59249	0.793517	0.742893	1.88491	1.45363	1.33175	4.89835	1.02717	1.44723	0.893362	1.22418	0.875302	0.766923	1.39071	1.30133	0.809323	1.14803	0.963074
XP_006567509.1	0.542118	0.822078	1.2956	0.969321	1.14332	1.21447	1.20907	0.653387	1.2057	1.08516	0.9515	1.1611	1.2459	0.4711	1.20815	0.783811	0.502247	0.696724	0.621773	2.1283	0.997057	0.79253	1.13939	0.770665	0.996431	1.24139	0.705279	0.984721
XP_006567516.1	1.24998	1.34225	0.704371	0.861071	2.21189	0.991957	0.959978	0.932797	1.16362	1.52587	1.1604	1.02218	0.750062	1.10773	1.05605	0.954527	0	1.38875	1.22863	1.31338	1.05406	1.39046	1.14612	0.812964	1.14446	1.27667	0.729952	1.5341
XP_006567524.1	1.07808	1.12568	0.764255	0.771822	0.883443	0.849252	0.888817	1.01761	1.31475	1.24588	0.81303	0.968556	0.939501	1.06134	1.00055	1.13112	2.26203	0.591613	1.26954	1.27961	0.95058	0.808876	0.985915	1.10338	0.620564	0.864532	2.01918	1.13762
XP_006567543.1;XP_006567541.1;XP_006567540.1;XP_016769359.1;XP_016769358.1;XP_016769356.1;XP_006567634.1;XP_016769354.1;XP_006567628.1;XP_006567627.1;XP_006567626.1;XP_006567625.1;XP_006567624.1;XP_006567622.1;XP_026298612.1;XP_006567617.1;XP_006567614.1;XP_006567613.1;XP_006567609.1;XP_006567608.1;XP_006567607.1;XP_006567604.1;XP_006567602.1;XP_006567600.1;XP_006567599.1;XP_026298611.1;XP_006567…	1.27835	0.990841	0.918619	0.785022	1.01285	1.08295	1.02679	1.21084	1.18202	0.68254	1.10267	0.927178	0.879441	1.04988	0.869855	1.11092	1.80178	0.927563	0.770896	0.886181	1.28142	1.21407	0.847439	0.620203	0.816843	0.850136	1.02819	0.822026
XP_006567671.1	0.934253	1.4711	0.909501	0.626284	1.14007	0.974082	0.857194	1.25056	1.24824	1.89447	0.705831	1.19283	0.75733	0.548852	1.03167	1.10721	2.58132	1.02524	0.775603	1.3899	1.17483	1.58659	0.796379	0.464394	0.853961	0.927276	1.81479	1.03599
XP_006567698.2;XP_006567697.2	1.45739	2.19748	1.14936	0.737262	2.22717	1.59749	1.46823	1.03181	1.44274	0.738944	0.915105	0.819501	2.22947	0.829237	0.725232	1.3311	3.93933	0.678349	1.22641	0.836431	0.898699	2.4835	0.807119	0.770352	1.02529	0.756091	0.553025	1.16705
XP_006567699.1	1.89518	1.70077	0.766693	1.18296	1.6376	1.60064	1.68941	2.15363	1.15544	2.86208	1.17859	0.834706	1.06099	1.1873	0.941055	1.83227	18.8674	1.18903	2.38006	1.02976	1.45817	1.29611	0.64931	1.12386	0.845659	1.35822	1.17056	0.736587
XP_006567709.1	0.782977	2.24105	0.881552	1.07656	0	0.892823	0	1.67005	1.56787	0	3.36463	0.8043	0	1.50634	0.918878	3.22352	0	0.837279	0.81327	1.71995	0	1.68264	1.14996	0.835492	0.827257	1.09053	0	0.868199
XP_006567712.2;XP_006567711.2	2.00762	0.204866	0	0	0	1.00213	1.6934	0	0	0.719142	1.07935	0.843804	0	0	0.683263	0	0	0.515767	0.763293	0	0	0.676599	0	0	0.686043	0.946056	1.07438	0.757521
XP_006567713.1;XP_393080.4	2.15795	1.24399	0.611393	0.562624	1.17689	1.07515	0	1.23232	1.52038	0.863049	1.32847	2.38547	0	1.07412	1.02576	0	0	1.00083	1.16842	2.03916	0.920761	1.17311	0	0	1.00176	1.48755	0	0
XP_006567753.1;XP_006567752.1;XP_006567751.1;XP_001121783.2	1.21342	1.41715	0.440608	0	0	0.79942	0.965639	2.67772	4.56561	1.29851	0	1.41447	1.10717	1.60339	0.7789	1.05568	0	1.17448	0.82536	1.51496	0.473225	0.242965	0	0.646695	2.13585	0.871445	2.04742	0.727462
XP_006567755.2	0.895589	0.515805	0.614142	0.94457	0.877708	1.57427	0	0.856568	1.16927	0.849635	0.847097	3.76324	0.936051	0.214764	0.673348	0.967441	0	0.940879	1.15857	0.834422	0.683841	1.48062	0.900731	1.10891	1.1374	2.80805	1.08184	1.2443
XP_006567760.1;XP_003251079.1	1.19087	1.68784	0.894882	1.30943	0.844722	0.655225	1.00801	2.56256	0.915018	2.67432	0.876669	0.767657	0.897911	1.07324	1.07111	1.22922	2.82041	0.708132	1.25626	0.856615	0.731237	0.825626	0.495131	1.46695	1.07545	1.15972	6.75205	1.04462
XP_006567762.1;XP_006567761.1	0.922346	1.19573	0.940424	1.65496	1.00677	1.21001	0.978912	1.50816	0.672324	0.909675	1.16421	0.640253	1.0043	1.68163	1.00177	1.04711	1.14537	0.949469	1.20001	0.636734	0.932525	0.790059	0.786162	1.24469	1.17952	0.733864	0.944463	0.981966
XP_006567765.1;XP_006567764.1	0.93044	1.65262	0.803661	1.35974	0.876717	1.05561	0.41616	1.63734	0.949394	0.61998	0.895103	0.770779	1.71246	1.38465	1.18534	1.55018	1.00024	1.20764	1.00013	1.02179	1.09067	1.02729	0	0.795929	0.861142	1.6694	2.57597	2.74278
XP_006567771.1	0.990687	1.033	0.977819	0.827892	0.915866	1.31052	0.906257	1.66318	1.31838	3.22945	1.08847	0.9982	0.987838	0.713098	1.066	1.51426	2.11975	0.945657	1.12918	0.938993	1.63721	1.16165	1.13102	0.906668	1.00595	1.15675	1.02363	0.936584
XP_006567785.2	1.09286	1.68599	0.963468	0.513179	1.17939	0.935588	0.401787	1.3099	0.459412	3.27469	0.873305	1.02583	1.12944	1.09378	0.734814	1.18315	0	0.851679	1.66243	1.18428	1.39796	1.05333	1.18612	0.871826	0.760668	1.61478	0.625103	1.06911
XP_006567786.1;XP_001123128.1	1.4816	1.2651	1.39043	1.6312	0.642929	0.801561	1.13835	0	1.14103	0.889893	1.69869	0.722203	0.774962	1.21684	1.13635	1.0353	0	0.798697	1.05359	0.610161	0.862759	0.678284	0	1.3366	0.906488	0.640113	0.85419	0.932677
XP_006567802.2;XP_026296601.1;XP_006567801.2	1.05085	0.907639	0.941345	0.955726	1.21604	0.642429	1.13572	0.610699	0.816832	0.717327	1.48561	0.701246	1.16571	3.05421	0.767627	0.74741	0.58376	1.26999	1.22526	1.08921	0.652819	0.790845	0.824912	1.39457	1.15968	0.828099	0.95732	0.765606
XP_006567815.1;XP_001121167.2;XP_026296447.1;XP_016767873.1	1.03903	0	0.940698	0.8826	0	1.13579	0.987259	0.521791	1.20272	0.59704	0	1.41347	0	1.19626	1.01101	0	0	1.20094	0	0.443282	1.04175	0	0	0.789762	0	1.39107	1.08499	0
XP_006567817.1	1.09086	1.00672	1.20213	0.977502	1.0775	1.30519	1.09204	1.11542	1.78308	0.895835	1.4036	2.00538	1.01745	1.68905	1.15425	1.05098	0.62396	1.60516	1.12339	1.20509	0.902461	0.78456	1.32929	1.11074	0.983763	1.37158	1.55683	1.28111
XP_006567837.2;XP_016767611.2	0	0	0	0	1.41696	1.23169	0	1.1929	3.31847	0.345327	0	0	0.533195	1.4273	0.843203	3.20497	0	0	0	0	0	0.605331	1.36989	7.43786	0	0	0	0
XP_006567844.1;XP_006567843.1;XP_006567842.1;XP_001120635.2;XP_006567841.1;XP_006567840.1;XP_006567839.1;XP_006567838.1;XP_026296513.1	1.19615	0.747167	1.31796	0.288823	0.64656	1.15407	1.01786	0.790213	0.628284	0.577262	1.44466	1.09347	1.75302	1.09691	1.23844	0.679822	0.229168	0.983329	1.04432	2.38928	0.886216	1.62476	1.26371	0.928974	1.65934	0.657575	0.75769	1.07318
XP_006567846.1;XP_006567849.1;XP_006567848.1;XP_006567847.1;XP_394587.3;XP_006567845.1	2.36377	1.24847	0.828994	0.25271	1.56755	0	0	1.22939	1.40638	0	0.814699	1.02778	1.01139	0.442598	0.620242	2.40195	0	0.886974	1.50033	0.637785	2.66951	2.8044	0.855199	0.471612	0	2.16491	1.00057	0.878278
XP_006567864.2	0.568068	1.62411	1.05837	1.27656	1.30869	0.955471	1.10558	1.06548	0.657702	1.26968	0.978277	0.814214	0.930527	1.87812	0.81408	0.707073	0.478492	0.924345	0.980074	0.838312	1.09916	0.863189	0.606701	1.23845	0.87473	0.79106	1.43122	1.32896
XP_006567869.1;XP_395296.3;XP_026296566.1;XP_016767625.1	1.29158	1.11668	0.895497	1.02042	0.948698	1.21837	0.90201	1.6967	1.22827	3.54064	1.05372	1.21604	1.24573	0.727849	1.19467	2.19074	4.76973	0.912865	1.01724	0.973333	2.12215	1.29325	0.997194	1.12011	0.737269	1.33742	0.947502	0.929034
XP_006567879.1	0	0.691728	0	1.40992	0.947117	0	0	0.940756	0	1.69942	1.31396	0.811848	1.14199	1.43339	1.35367	1.71187	0	0.639177	0.883561	0	1.21822	1.19142	0	0.516521	0.898897	0.962641	0	0
XP_006567900.1;XP_026296806.1;XP_016767786.1;XP_016767785.1;XP_006567899.1	1.12972	1.37635	0.933229	0.604442	0.869002	1.28321	0.83794	0.903508	2.71517	1.10682	1.15601	1.09097	0.819727	1.88057	0.900506	0.870141	0.896975	1.13942	1.6118	0.86545	0.704565	0.956893	1.5337	0	1.15911	1.53833	1.29581	0.970219
XP_006567924.2;XP_006567922.2;XP_006567921.2;XP_016767637.2;XP_395223.5;XP_006567920.2;XP_006567919.2;XP_006567918.2;XP_006567917.2;XP_006567916.2;XP_006567915.2;XP_006567914.2	0.917314	1.06722	0.924985	0.719274	1.52325	1.23077	1.09093	1.4	0.897979	0.734871	1.09675	0.964581	0.938713	1.00544	1.02094	1.42786	0.0852538	1.08356	1.00509	0.8539	1.9063	1.58956	0.751266	0.600203	0.76057	1.11371	1.22634	0.791146
XP_006567925.2;XP_392679.5	1.19137	0.785638	1.00519	0.918133	0.986037	1.31467	1.16021	0.846453	1.02291	0.870979	0.898271	0.938218	0.900173	0.915885	0.64457	0.855419	0.436695	1.06833	0.99563	0.993183	0.962909	0.715464	0.668329	0.988557	0.864344	0.937802	0.656103	0.803418
XP_006567926.1	0	0.971504	0.803869	0.487948	0	0.940036	0.632624	0	0	0	0.843686	0.943339	1.15072	0	1.36681	1.16243	0	0.657847	0.580054	0	1.32472	1.26322	0	0	0.949996	0	1.40671	0
XP_006567927.1	1.02508	0.982733	1.18722	1.01201	0.97664	0.822043	1.31418	0.678109	0.846877	0.666673	1.16115	1.20255	1.02964	1.36767	1.00967	0.668176	0.579348	1.17837	1.05684	0.8985	0.740125	0.787176	0.930385	1.18591	1.08114	0.899841	1.17619	1.15967
XP_006567931.2	0	0	0	0	0	0	0	0	0	0	0	0	0.618932	0	0	0	0.307798	1.19497	1.44107	0	0	0.560784	1.4835	0	2.0369	0	0	0
XP_006567934.1;XP_396895.4	0	0	0	0	0	0	0	0	0	0	0	0	0	0	0	0	0.554618	0	0	0	0	0	0	0	0	0	0	0
XP_006567937.1;XP_006567936.1;XP_006567935.1	0	0.552061	2.03856	0.933604	0.874176	1.11313	0.925894	0	0.959638	1.59916	1.31306	0	1.50271	0.991314	0	1.40111	0	0	1.17185	1.5937	0.986998	1.27742	1.09948	0.99103	0.870277	0	0.919137	0.848137
XP_006567938.1;XP_006567939.1	1.46341	1.2254	1.12506	1.10403	1.04837	1.11269	1.0305	1.53113	1.44603	1.7957	1.09315	1.0124	0.94111	1.01463	0.935574	1.67599	7.1856	1.00244	1.07224	0.871561	1.58575	1.31891	0.920514	0.720469	1.00675	1.22177	0.972682	1.01827
XP_006567950.1;XP_026296637.1;XP_026296636.1;XP_001121636.2;XP_006567952.1;XP_006567957.1;XP_006567956.1;XP_006567955.1;XP_006567951.1	1.0957	0.885831	0.981441	0.824188	0.992551	1.15379	0.786381	1.78587	1.22552	1.62103	0.969368	1.03214	1.06242	0.767456	0.980353	1.01678	1.61092	0.712437	0.77839	0.979137	1.1616	1.0406	0.974633	0.675856	0.95285	1.15584	1.09261	0.967227
XP_006567959.1	1.30711	1.37355	1.37005	0.806873	1.1256	0.963164	1.55005	0.741481	1.34665	0.932765	1.31404	1.1168	1.08902	0	0.98817	0.912629	1.07355	1.31798	1.32657	1.03189	1.6096	0.639239	0.855776	0.56853	0.715216	0.721199	0.836464	0.95029
XP_006567964.2;XP_006567963.2;XP_003251131.2	0.838598	0.414099	1.27221	1.31838	0.29865	0.572933	0.756105	0.277117	0.67765	0.778164	0.329412	0.920563	0.944415	0.887387	0.188352	0.289741	0.140456	0.627356	0.382894	1.10574	0.375288	0.211322	2.18386	0.905208	1.7765	1.09669	0.78369	0.64419
XP_006568006.1;XP_016769980.1;XP_026299487.1	0.989939	1.1009	1.53197	1.62839	0.567935	0.856077	0.797216	0.836777	0.757525	0.529272	1.69105	0.931127	0.939092	1.3645	1.23754	0.603683	1.59811	1.06707	0.75775	1.12232	0.750145	0.616253	4.03485	0.670981	0.76898	0.686491	1.53814	1.29664
XP_006568012.1;XP_006568011.1;XP_006568010.1;XP_006568009.1	1.31404	1.35012	0.944206	1.26673	0	0.831441	1.30732	1.63982	1.04133	0	1.62845	1.69483	0	0.927	2.25486	1.40744	0	1.32425	2.38608	0.800815	1.28383	1.2312	0.874587	1.16972	1.39705	1.27694	1.00105	1.29238
XP_006568015.1;XP_016766865.1;XP_016766864.1;XP_006568014.1	0.654238	1.95563	0.688364	1.29956	2.67658	1.57629	0.819807	1.59481	3.12787	1.65627	1.87546	1.49826	0.92074	2.00055	0.393048	2.66028	0	0.70756	0.804206	2.20796	1.25587	1.43383	0.915194	0.38626	0.951627	1.63168	0.541917	1.20363
XP_006568024.2;XP_006568023.2;XP_026295305.1	1.19724	1.12971	0.862348	1.2205	0.916795	1.21783	1.0094	1.97272	1.14427	2.06908	1.28308	1.04261	1.16488	1.00952	1.21361	1.57085	2.0871	0.936075	0.954782	0.873163	1.46362	1.14149	0.791577	0.76899	0.87539	1.17516	1.06728	0.983552
XP_006568029.1	1.49353	0.891481	0.600061	0.906757	0.792051	0	1.00279	0	1.19775	0.905062	1.01629	0.962276	0.78568	0	1.22286	0.943434	0	0	1.01135	0.715865	0.724395	1.33587	0.809435	0	0.81041	0	1.39266	1.28599
XP_006568051.2	1.58313	1.7481	0.97166	1.28563	0.937409	1.00441	1.04033	2.22066	1.79016	0.558622	1.11012	1.51891	1.1757	1.58353	1.19688	2.28692	0	0.58858	0.936022	1.62879	1.17412	1.98525	1.54053	0.527214	0.918547	0.940646	1.99073	1.5497
XP_006568058.2;XP_016766674.2;XP_006568056.2;XP_006568055.2;XP_016766673.2;XP_016766672.2;XP_006568059.2	1.24678	1.49125	1.04071	1.23881	0.990797	1.24278	0.893841	2.22579	1.4273	4.41377	1.12144	1.00294	1.34446	0.980087	1.16692	1.71428	3.61754	0.802973	0.987114	0.966064	1.96662	1.80043	1.16056	0.905096	0.866541	1.23601	1.0822	0.953385
XP_006568074.2	2.73073	0.875033	3.10467	1.63564	0	1.23098	1.04206	0	0.197303	0.131984	1.03981	0	1.20888	0	4.56267	0.664663	0.059537	0.623269	2.03639	0.333831	0.401034	1.06948	0.367503	0.560457	2.16623	0.656405	0	0.238003
XP_006568081.1;XP_003251165.1	0	2.94249	3.29548	1.4967	0.923209	0.983501	3.28213	3.10878	0.752018	0	3.52129	0.682381	1.2462	1.59526	1.2474	0	0	0.643301	2.8595	1.04821	1.05544	1.37007	0.733875	0	0.987015	0	0	0
XP_006568084.2;XP_006568085.2	1.53189	1.6138	1.01575	1.00749	1.25423	1.74249	1.15117	1.52242	1.34853	2.82157	1.34021	1.28416	1.08878	1.03128	0.605192	1.28194	12.5004	0.705278	1.00025	1.35064	2.10062	1.6759	0.981593	0.519662	1.32567	1.0496	1.357	1.48652
XP_006568090.1;XP_006568089.1	1.03013	1.08263	1.42695	0.937909	0.903182	0.997218	0.885453	0.961423	1.02244	1.08627	0.852917	1.01109	1.25421	1.11735	0.882989	1.1715	1.69284	0.81488	0.940468	0.973906	1.02227	0.877558	0.840885	0.882409	0.792814	0.828216	0.947901	0.889042
XP_006568092.1;XP_006568091.1	0	0	0	0	0	0	0	0	0	0	0	0	0	0	0	0	0	0	0	0	1.48189	0	0	0	0	0	0	0
XP_006568093.2	1.23946	1.55174	0.248369	0.925817	0.913313	0.774951	0.540953	0.651082	0.285479	11.857	0.404346	0.605016	1.34561	0.4979	1.86709	2.35416	3.99802	1.75252	1.83649	0.920309	5.99231	0.407088	0.656547	1.56617	0.357864	2.54109	0.386474	0.143933
XP_006568103.1;XP_006568102.1	0.875909	1.24566	1.4201	0.490026	1.83872	0.834447	1.16708	0.961497	1.65242	0.971385	0.743447	1.45117	0.760552	1.20307	0.839505	0.808663	0.619077	1.47655	0.668888	1.08452	0.611542	0.91228	0.959681	0.638534	1.32515	0.985157	0.935956	0.728957
XP_006568105.2;XP_016771368.2;XP_016771367.2	0	1.05644	0	0	0	0	0	0.713582	0	0.47869	0	0	0	0.849211	0	0	0	0	0	0	0	0.388322	0	1.16559	0	0.44125	0	0
XP_006568106.1;XP_006568107.1	0.886776	0.819578	1.19617	0.948805	0.838011	0.810835	1.09468	0.554284	0.81286	0.763836	1.45586	1.0741	0.842828	1.29088	1.02569	0.610279	0.433469	1.21087	1.27527	0.980437	0.610844	0.855248	0.914111	1.20927	1.18162	0.658798	0.948269	0.957068
XP_006568110.1;XP_393234.2;XP_016771411.1;XP_006568114.1	1.09651	0.86389	1.11402	0.89025	0.837149	0.505103	1.12981	0.769222	0.938929	0.687614	1.43628	1.07245	0.858076	1.07022	1.2171	0.715538	0.447808	1.02509	1.25381	0.949895	0.656318	0.822319	0.773002	0.836352	0.947587	0.646898	1.03316	0.850143
XP_006568128.2	0	0	0	0	0	0	0	0	0	0	0	0	0	0	0	0	0	0	0	0	0	0	0	0	1.85858	0	0	0
XP_006568170.1;XP_393418.3	1.07367	1.31071	1.20591	0.9922	1.19231	1.00257	1.07859	1.05395	1.14771	0.880551	1.29497	0.943979	0.933777	1.03126	0.955205	1.38393	0.67958	0.742612	1.18837	1.53219	0.997301	1.31951	0.943053	0.730869	0.808635	0.927117	0.832253	1.04535
XP_006568173.2;XP_006568172.2;XP_016772811.2;XP_006568175.2;XP_006568174.2	0.779569	0.540448	0.388786	0.703061	0	1.12784	2.47667	0	0	1.26008	1.27626	1.68082	1.21784	0	1.75257	0.946437	0	2.29403	1.06628	0.976008	1.79636	0.509983	1.33401	1.05934	0.929779	0	1.12991	1.01151
XP_006568186.1	0	0	0	0	0	0	0	0	0	0	0	0	0	0	0	0	0	0	0	0	0.50831	0	0	0	0	0	0	0
XP_006568203.1;XP_395867.4;XP_026299189.1;XP_026299183.1	1.64903	1.41052	1.07846	1.43452	1.19957	1.02648	2.60935	6.26768	0.863078	4.80982	0.866185	1.1331	0.701947	1.17422	1.06908	1.59744	6.078	0.994376	1.54569	6.03054	1.35598	1.94806	0.997443	1.07366	0.862397	1.84269	0.725994	0.709727
XP_006568213.1;NP_001011630.1;XP_006568212.1	0.774137	0.815888	1.10369	1.29414	1.23972	1.21156	0.986619	1.50759	1.17574	4.08254	0.953409	0.665495	1.00535	0.645098	1.17474	1.89855	2.51648	0.922026	1.04269	0.898529	1.53025	1.35369	0.992621	1.19044	0.762164	1.21402	1.06582	0.941755
XP_006568214.2	0.927935	1.51368	1.61883	1.25077	1.84326	1.50643	3.0175	1.30145	0.825032	0.976331	1.16038	1.05378	0.602553	1.6627	0.921121	0.606886	1.06422	1.10319	1.64301	0.895277	0.413181	0.758133	1.24371	1.41411	1.3924	0.680726	1.11017	1.65409
XP_006568215.3	1.201	0.813872	1.47401	1.46943	1.28829	0.977492	1.05459	0.733553	1.10109	1.02315	1.06872	0.833201	1.09626	1.25409	1.32642	1.14593	0.848472	1.66756	1.25386	1.11967	1.28554	0.627764	1.04675	1.37001	0.811723	1.06222	0.642877	0.785215
XP_006568238.2	0	0	0	0.449157	0	0	0	0	0	0	0	1.82185	0.839266	0	1.12267	0	0	0	0	1.7703	1.60958	1.18502	0.925296	0.752472	0.778752	0	0.734892	0
XP_006568250.1;XP_003251197.1	0	1.40219	0	0	1.85473	0.965989	1.31637	0	1.2203	0	0	0	0	0.683515	1.49432	0	0	0	0	0.473984	0	0	0	0.556535	0.437379	1.2622	0	0
XP_006568251.2;XP_001120245.2	1.2361	1.26362	0.959539	0.562554	1.31198	1.33438	0.833988	1.13	1.0367	0	0.681614	1.31438	0.678048	0.631789	1.2483	1.22786	0.314847	0.928356	1.11846	0.914677	1.22605	0.841468	0.909627	0.859971	0.954857	1.20216	0.834017	1.11918
XP_006568270.2;XP_006568269.2;XP_006568268.2	0.978414	0.900131	0.893955	0.921351	1.20947	1.0433	0.975439	1.71616	0.973878	0.971137	0.953305	0.977877	0.967816	1.04339	0.983407	1.00425	0.89641	0.828837	0.782882	0.982227	0.949637	1.01909	1.31932	0.907947	0.86325	1.12173	1.04899	0.933881
XP_006568275.2;XP_003251203.2	2.14159	0	0	0	0.113115	0.478239	0.630664	0.810698	0	0.708006	0.344514	1.74514	0	1.459	0.409536	0.224341	0.0292612	1.58601	2.26375	1.07704	0.298753	0.519421	0.451368	2.96476	1.63692	0	1.98819	0.810241
XP_006568300.1;XP_392408.3	1.64058	5.83525	0.563622	1.25139	2.33266	1.1	0.903154	4.09336	1.20551	0	0.0550397	1.08112	6.78326	0.373938	2.10967	7.96426	30.5394	1.97243	1.17412	1.28892	15.5236	1.37364	0.430935	1.27528	0.15544	2.11431	1.22424	0.306494
XP_006568301.1;XP_016768280.1	0.952055	1.01254	1.17808	0.774809	1.44811	1.03441	1.07845	0.646752	1.02381	0.841877	0.789605	1.44987	0.801005	1.14068	0.787636	0.618236	0	0.970808	1.09911	1.18432	0.939001	0.962903	1.06991	1.11263	1.19458	1.00294	1.37772	1.46651
XP_006568303.1	1.04996	1.08806	1.07213	0.752021	0.805565	0.721806	1.12118	0.825865	0.570463	0.876265	1.15485	0.74293	0.513515	2.40701	1.29548	0.651516	3.28779	1.21818	0.755992	0.927479	0.393878	0.655319	0.795065	1.04333	1.41684	0.478013	2.77064	1.17152
XP_006568317.1;XP_006568316.1	0.995107	1.06434	1.02351	0.774829	1.1262	1.21424	1.05977	1.15597	1.08706	1.46327	0.828041	1.08761	0.899106	0.987953	0.83999	1.05209	1.67729	1.05395	0.89361	0.878735	1.52412	1.28319	1.11723	1.08224	0.983754	1.18673	0.967577	0.927771
XP_006568325.2;XP_623698.2	0.404592	1.11247	1.47536	1.16033	0.808225	0.555473	1.4151	0.493944	0.630341	0.896761	1.3176	0.287272	0.81013	2.22009	0.224051	0.23586	0.651834	1.21394	1.42753	1.21784	1.24886	0.823858	0.689268	1.6849	0.952006	0.880301	0.887888	0.816929
XP_006568343.1;XP_006568342.1;XP_016768703.1;XP_392573.4;XP_006568341.1	1.13576	1.0954	0.853224	1.07749	0.948026	1.10435	1.00472	1.29104	0.885135	1.13539	0.896819	0.79682	0.954626	1.28809	1.0802	1.18679	1.62121	0.947534	0.949195	0.965418	1.12107	1.06142	0.996084	0.920694	1.00279	1.04668	1.03527	1.02061
XP_006568363.1;XP_006568362.1;XP_026297646.1;XP_016768696.2	0.929359	1.20976	0.765435	1.00329	0.889872	0.68608	0.796377	0.71505	0.723119	0.724817	0.865532	0.788958	0.893907	1.35018	0.898582	0.778257	0.882562	0.95909	1.05595	1.03966	0.877143	0.779761	0.866911	1.03631	0.840603	0.672624	0.906187	0.906395
XP_006568403.1;XP_016768641.1	0.750212	1.90752	1.2502	2.13298	2.00316	0.919485	5.39643	0.867869	0.364027	0.329863	1.60132	1.22383	1.2108	2.07562	1.04766	1.26462	5.70718	1	1.30739	1.09868	0.695614	1.08072	1.14579	1.08631	1.27748	1.08034	1.48842	1.36957
XP_006568406.1;XP_006568405.1;XP_624994.4;XP_006568404.1	2.08803	1.16152	0.82104	0.66619	2.62772	0.558992	0.754592	0.6569	1.16976	0	0.961906	1.26779	1.12035	1.78702	1.36194	0.470196	1.95311	0.647466	0.95322	0.964455	1.47208	2.15425	1.23259	0.93554	0.818267	1.22022	0.739193	1.23523
XP_006568414.1;XP_006568415.1	1.2027	0.551725	1.49015	0.584624	0.814998	0.804083	0.770044	0.838677	1.22418	0.835754	1.21755	1.66915	1.16046	0.759872	0.945528	0.830447	1.83248	1.15545	0.951901	0.938705	0.90722	1.36256	1.12762	0.733045	0.817755	1.23744	1.18413	1.1258
XP_006568426.2	1.26	1.38695	1.26128	0	0	1.29065	0.948867	1.20684	0.902273	1.96673	1.10522	0.983345	0.599664	0.971918	1.02108	1.63748	0.865458	0.689983	0	1.25997	1.60881	1.30126	0	0.805185	1.04132	1.03463	1.0058	0
XP_006568445.2;XP_006568444.2;XP_006568443.2;NP_001106142.2	3.42971	1.25759	0.639408	1.72075	0.775058	1.19427	0.745024	2.13576	1.09008	0	1.0118	1.16295	1.10309	1.0292	0.718976	0.940267	0	1.06076	0.838791	0.807249	1.40627	1.44976	0.501078	0.869617	0	0.816349	1.12077	1.69144
XP_006568474.1;XP_006568471.1;XP_006568473.1;XP_006568470.1;XP_026295535.1;XP_026295541.1;XP_026295539.1;XP_026295537.1;XP_394399.3;XP_026295536.1;XP_026295533.1;XP_026295542.1;XP_026295540.1;XP_026295538.1	1.06424	1.31053	0.881924	1.14865	0.907316	1.09503	0.952385	1.42052	0.989118	1.61149	1.17587	0.794826	0.981901	1.43401	1.11722	1.10627	1.62342	1.15135	1.32915	0.830585	1.14248	1.05922	0.8708	1.07494	0.858808	0.857053	0.969295	1.02451
XP_006568519.1;XP_006568518.1;XP_006568517.1;XP_006568516.1	0.917438	0.747201	1.09231	0.841211	1.0147	0.719408	0.845246	0.600362	0.925649	0.671261	1.28455	1.15374	0.82381	1.25056	0.99084	0.594212	0.32434	0.811768	1.23715	0.829015	0.521576	0.741304	0.811082	0.830027	0.881773	0.649538	1.04785	0.881302
XP_006568521.2	1.19576	1.30477	0.774355	1.3851	0.879869	0.654826	0.902069	0.808613	0.549464	1.66876	0.778813	0.886304	0.750523	1.51021	0.802869	1.47273	0	1.02834	1.84832	0.784793	1.0266	1.3485	0.282245	1.04036	0.844671	1.14562	1.31943	0.801745
XP_006568541.1;XP_006568540.1;XP_026295223.1;XP_006568542.1	1.35064	1.91362	0.990922	4.50666	0.832853	1.29229	1.02192	1.71659	1.20937	0	1.11321	0.814313	0.833164	1.33134	0.606471	1.9507	0	1.22056	1.31843	3.30391	2.1347	2.22572	0.666769	0.819239	0.903857	1.00201	1.42412	1.14636
XP_006568543.1;XP_396930.1	0.432832	0.63037	0.764735	2.34614	1.28402	0.834604	1.17474	0.862006	0.623622	1.15144	1.10065	0.819197	1.31468	1.00875	0.971209	0.361188	0.528376	1.87524	0.63055	1.00823	0.710803	0.320997	0.86535	1.17855	1.07376	0.630019	1.05496	0.712461
XP_006568548.2	1.20705	0.649254	0.895398	0.733013	0.847598	1.08953	2.00903	1.60061	1.88766	0	0.623095	1.35864	0.798246	0.904405	0.829352	0.701142	2.89417	1.09925	0.8684	1.95323	0.966017	1.256	1.59086	1.20248	1.23983	1.39372	0.898519	0.799464
XP_006568550.1	1.3377	1.50493	1.1906	1.88195	0.72988	1.10347	0.630639	0.927614	0.996943	1.05749	1.39481	0.773342	0.634019	1.23333	0.727578	1.3702	0	1.2987	0.861276	1.66521	1.7212	2.00663	0.91458	1.22916	0.72179	1.28323	1.42827	1.0373
XP_006568576.1;XP_001121788.2	1.55933	0	0.853132	0	0	0.931206	9.19456	0	0	0.914317	1.25446	0.51988	0.680307	0	0.772938	1.46291	1.24146	0.541204	1.44724	0	0	0.752405	1.62425	1.12549	1.72022	0.923966	0.754648	0
XP_006568583.2	0	0	0	0	0	0	0	0	0	0	0	0	0	0	0	0	0	0	0	0	0	0	0	0	0	0	0	0
XP_006568607.1	0	0.698458	5.70053	0.831203	0.827812	0.88588	0	0	0	2.25495	0	1.41542	1.14348	0	1.20054	0.850194	0	1.07447	1.27353	1.48773	1.08689	0.106329	0.61593	0.75663	0	0	0	0
XP_006568617.2;XP_001121399.3;XP_006568616.2;XP_006568615.2	0	0	0.960444	0.528761	0.696729	0.718801	0.671049	0	0.641689	0	1.44411	0	25.4225	6.58162	1.34551	0.986389	9.61655	0.756649	4.85273	0.647939	0	2.3202	1.5749	0.555708	0.39047	0.596193	1.35994	1.02157
XP_006568618.2	0.771769	0.941316	0.82686	0.4681	0.950863	0.401835	3.16556	0.33062	1.28047	0.964235	1.20556	1.50113	0.682754	1.45568	0.854917	0.19155	0.0928093	0.533025	0.762804	1.47944	0.595543	1.02636	1.42582	0.581464	1.70562	0.872358	1.45881	1.11289
XP_006568626.1	0.994154	0.958212	0.523127	0.987041	0.929131	0.969722	0.851733	0.741156	1.25982	1.09409	0.901842	1.00972	1.24223	0.910258	0.966516	0.898428	1.12427	1.06698	0.979173	1.09077	0.561426	0.831846	0.922535	0.743319	0.936832	0.955842	1.09642	1.1846
XP_006568631.3	1.52083	0.329669	1.3115	1.79676	1.12295	1.08533	0.891258	0.283855	0.154844	0.230612	1.85842	0.363233	1.15296	1.11403	1.62534	1.61548	3.67196	0.886574	1.0178	0.552697	0.0313047	2.05059	0	1.02394	0.818517	0.547461	1.65725	0.36307
XP_006568634.1;XP_006568633.1	1.93713	1.20564	0.893033	0.842898	1.55165	0.89929	2.84231	1.28592	1.27612	0.831126	0.874012	0.984617	0.629122	0.700918	0.986937	1.53948	0.353754	1.00695	1.27206	0.894918	1.89034	2.25728	0.84489	0.946287	0.828961	1.14555	0.739061	0.928897
XP_006568645.1;XP_006568644.1	1.01045	1.17282	0.750699	1.06077	0.73389	0.783409	1.12364	1.36666	0.626715	1.16176	1.94129	1.00824	0.833475	1.42077	1.18198	1.41882	0	1.20553	1.03689	0.713673	0.756224	0.845676	0.876514	0.965345	0.633768	1.00348	0.762948	0.594739
XP_006568658.1;XP_026301106.1;XP_006568657.1	0.849908	1.64924	0.703608	0	0.945866	1.25924	1.30655	1.57846	1.44929	1.01541	1.31665	1.1099	0.750516	1.4972	1.48828	0.763663	0.498836	1.5625	1.22596	1.37354	1.23131	0.985246	0.908513	1.62757	1.08117	0.807813	0.673198	0.744467
XP_006568678.1	1.11278	1.11685	1.10292	1.29876	0.942175	0.905223	0.698596	0.287492	0.658342	0.582291	0.968065	0.831431	0.942709	0.732082	1.1426	0.660405	0.940054	1.51915	1.09542	0.879995	0.847755	1.14875	1.03525	0.627832	0.666726	0.954807	0.556786	1.03151
XP_006568758.1;XP_006568757.1;XP_026302165.1;NP_001233596.1	1.34027	2.57513	0.655061	0.920566	1.07623	0.291535	2.06162	0	1.9191	0	0.615541	0	1.3168	1.38455	2.10177	1.21114	0	0	3.16345	0.784525	2.41439	0.579046	1.06362	0.650449	0	0	0.81678	0.67062
XP_006568760.1;XP_006568762.2;XP_006568761.2	0.964995	1.20461	1.33191	1.26415	0.926859	1.14323	0.940827	1.43409	0.935105	1.06147	1.1579	0.893907	1.10334	0.967852	1.05745	1.06516	1.06518	1.0908	1.08247	0.853573	1.35804	1.36724	0.888608	1.18165	0.948794	0.879198	1.23606	1.12364
XP_006568785.2;XP_026302248.1;XP_026302247.1	1.24677	0	0.521948	1.11928	0	0.974419	0.864689	0	2.59174	1.16452	1.7583	1.2076	0.962006	0	0.645749	2.00417	0	0.607319	0	0.605738	0	0.732605	1.02911	0.488403	0.577625	0	1.75837	0.551689
XP_006568803.2	1.36594	1.18882	1.06977	1.12693	0.795138	1.05838	0.934433	1.14964	1.1527	2.00789	1.30673	0.988146	1.13965	1.14401	0.951665	1.19181	8.61789	1.15836	1.35159	0.90894	1.09007	1.42295	0.906658	1.22161	0.786392	0.897732	1.03272	0.805639
XP_006568808.2;XP_006568807.2	1.68822	0.890832	1.0755	0.365248	0.76645	2.34922	1.91771	0	0.728056	0	1.20577	1.821	0.570774	1.34845	1.35435	1.06756	4.51364	0.598409	1.46319	1.80535	1.35087	0	0.771335	0.172081	1.84277	1.0471	0.190138	1.96689
XP_006568814.1	1.11592	0.995183	0.927581	1.12445	0.783336	0.915297	0.877534	1.16029	0.831726	0.965949	0.912748	0.832376	0.962863	1.06909	0.987086	1.07338	0.861509	0.861449	1.08109	0.891943	0.946402	0.947983	0.838346	1.03089	0.897942	0.842342	1.15974	0.864776
XP_006568815.1	0.561123	0.768926	0.878717	0.522572	1.06548	0.619431	1.04523	0.32958	0.673185	0.541406	1.05987	0.977094	1.10651	1.24151	0.964373	0.467327	0.172134	1.24546	0.905947	1.10749	0.381143	0.585608	1.12489	1.05804	1.24492	0.636866	0.805063	0.945392
XP_006568821.1;XP_016766472.1	1.82635	1.26398	5.22141	1.9487	1.18063	0.61246	0.965071	0.459553	0.777014	0.377683	0.706676	1.74042	1.07609	1.29514	1.45254	0.942152	0.16777	0.833393	1.31018	1.16327	0.4353	0.450672	0.800562	0.910361	0.48291	0.296179	1.14019	0.516263
XP_006568824.1	1.04385	0.795964	0.950037	1.12959	0.96254	1.0099	0.9016	0.853702	0.809893	0.908397	1.08107	0.724894	0.958544	1.18305	0.834678	1.19033	0.726009	1.0025	1.17754	1.11093	1.11418	0.839075	0.932748	1.1826	0.900917	0.804426	0.964014	0.815818
XP_006568827.1	1.45095	0.845471	0.932946	0.846313	0.874974	1.06824	1.24564	1.77618	0.841267	2.26941	1.23283	0.938875	0.924439	1.35336	0.862896	0.945107	4.14242	0.982113	1.12061	0.709799	0.738296	1.17199	0.858103	1.01326	0.745821	1.0727	1.31597	0.570752
XP_006568830.2	0.943277	0.99474	1.01285	0.756736	0.823105	1.02936	0.798503	1.17087	1.13767	1.14628	1.04163	1.2482	1.37252	0.890798	0.930447	1.20484	1.1566	0.812409	0.903145	0.920247	0.986914	0.977369	1.11405	0.737349	1.05324	1.06804	1.36782	0.911974
XP_006568831.2;XP_003251267.3;XP_006568832.2	1.15212	1.32964	0.8017	1.0253	1.13898	1.41663	1.05666	2.33114	1.40781	2.56715	1.15135	1.4551	0.9652	1.16253	0.855245	0.932592	1.25227	1.22616	1.23501	1.15307	1.30813	1.62725	1.20485	0.755138	0.971673	1.3968	1.29759	1.05319
XP_006568860.1;XP_623390.4	1.11547	0.183231	1.33306	1.17756	1.81439	1.37513	1.12225	1.12484	1.20593	1.76933	0.845563	1.1159	1.01458	0.991971	1.40182	1.61734	0.227507	0.910083	1.05166	0.833466	1.10271	0.845158	1.57145	0.615879	0.866484	1.237	0.96947	1.06564
XP_006568865.1;XP_001122316.2	0.810536	0.850814	1.08212	0.670661	1.24098	1.30642	0.867964	1.43432	1.41528	1.32312	0.781826	1.91222	1.26325	0.635019	0.954015	1.20713	1.70809	0.949815	0.741817	0.875716	1.5386	0.869078	0.922234	0.614524	1.04547	1.1196	1.20515	1.07013
XP_006568868.2	1.15362	1.70383	1.43144	0	2.21444	0.592056	14.8119	0.802992	0	0	0.909081	0.981238	0.964837	1.21988	0.699527	0	0	1.23027	0	0	1.17329	0	0	1.03429	0	0.495913	0	1.51696
XP_006568873.1	0.99533	1.04322	0.926889	1.26204	1.10692	0.898113	1.00852	0.974908	0.916097	0.873246	0.809276	0.814655	1.06199	1.0916	1.10563	0.986822	0.472423	0.865635	1.12094	0.998834	0.95489	0.869188	0.973211	1.10496	0.969223	0.71446	1.0307	0.921964
XP_006568883.1;XP_006568882.1	1.2359	1.13013	0.986117	2.28895	1.45968	0.943921	1.03137	1.29068	1.08386	0.790075	1.19174	0.921059	0.815905	1.00885	1.5071	0.91275	1.03978	1.06915	1.10949	2.42923	0.710039	0.820354	1.12237	0.774296	0.775949	0.739577	1.0474	0.961506
XP_006568915.2;XP_006568914.2;XP_026295079.1;XP_006568910.2;XP_006568908.2;XP_006568907.2;XP_016773617.2;XP_006568918.2	0.948976	1.26578	1.02512	0.545487	0.726512	1.07799	0.652158	1.61313	1.13472	0.587557	1.15915	1.19363	1.04514	0.605067	1.20372	1.19998	98.0368	1.10868	0.816395	0.865188	1.41172	1.70251	0.943402	0.994388	0.95928	0.939163	1.13455	1.32582
XP_006568925.1;XP_392214.2;XP_006568922.1;XP_026295081.1;XP_006568921.1;XP_006568923.1;XP_026295082.1	0.548131	0	1.52974	0.504125	0.831315	1.43493	0.707822	0.82918	0.899889	0.764388	0.437393	0.808303	1.12474	0.932385	0.465929	1.74119	0	0.609521	0.525767	1.61129	0.354015	1.59628	0.958525	0.773362	0.637124	0.496197	0.739068	0.470259
XP_006569018.1;XP_006569017.1;XP_003251296.1	0.383416	0	0.574085	1.25124	0.997582	1.6262	0.930734	0	2.70034	0.478029	0.840759	1.54414	3.26397	0.613745	1.68371	1.24409	0	0	0.73626	1.51926	0	0.740771	0.668952	0	0	1.73515	1.1866	5.46539
XP_006569043.1;XP_006569041.1	1.49472	0.971619	1.07493	0.458467	0.599458	0.882289	1.17082	1.11602	4.60305	0.697514	0.899996	0.722939	0.5307	0.859879	0.885374	0.72989	0.649356	1.37876	2.07114	0.786797	0.717763	2.70912	1.85334	1.1905	0.633129	0.891665	1.89968	0.656287
XP_006569051.1	1.92838	2.29076	1.63395	1.00549	0.765463	0.958388	1.09842	1.91066	1.32144	3.8821	0.813981	1.11301	0.977261	1.23831	1.47961	2.60464	5.57233	1.35779	1.80621	1.65421	2.96902	4.39709	1.26617	1.10215	1.0415	0.857207	1.69997	0.976779
XP_006569056.2;XP_006569057.2	1.29122	0.407077	1.16322	1.22768	1.07694	1.13233	0.986512	2.48217	0.344329	1.05062	1.24469	0.874676	1.17373	1.90746	1.13127	1.16748	1.38827	1.11434	2.03075	0.962603	0.596842	1.00089	0.562704	1.16043	1.00169	0.178173	1.0057	1.43867
XP_006569061.1	0.735458	0.810246	1.05404	1.45045	0.814706	0.812982	0.63551	0.934027	0.629758	0.90709	0.792279	0.463839	0.673954	1.00899	0.8188	0.743938	0.536294	0.818481	0.785703	0.718853	0.881961	0.701142	0.783296	1.24966	0.927773	0.652135	1.03395	1.03263
XP_006569138.2;XP_001120674.3	0.627923	1.02246	0.629692	0.549215	0.798493	0.947091	0.74714	0.938719	1.1125	0.742276	0.782757	0.877698	0.912775	0.891554	1.20861	1.2891	0.42002	0.49574	0.742443	0.898463	0.944319	1.09158	0.93224	0.730142	0.806583	0.811743	1.2313	1.43771
XP_006569140.1;XP_394320.2	0	0	0	0	0	0	0	0	0	0	0	0	0	0	0	0	0	0	0	0	0	0	0	0	0	0	0	0
XP_006569146.1	1.03629	0.96475	1.17075	0.965358	0.95597	0.935451	1.08717	0.976193	1.22852	0.926515	1.16813	1.2893	1.05629	1.24406	1.04147	0.84276	0.934885	1.42294	0.974374	0.970433	0.801632	0.995195	0.931234	0.974745	1.21975	1.04007	1.10307	1.04309
XP_006569201.1;XP_006569200.1	1.06237	1.64242	0	1.6544	2.67458	0	0	0	0	0	0	1.18845	0.986729	2.08407	0.831683	0.960437	0.914937	1.22984	0.923363	0	0.627943	0	0.49011	0.792927	0.950373	1.02465	0	0
XP_006569215.1;XP_393661.3;XP_006569214.1;XP_006569217.1;XP_006569216.1	0.619623	0.476607	1.19298	0.727631	1.63593	0.708357	1.54804	0.851973	0.966754	0.611993	1.14936	0.926754	1.61887	8.88315	0.859427	0.257489	0.198226	0.909731	0.314342	0.897755	0.182015	0.550197	1.06594	0.758038	1.41452	0.9604	1.76967	1.42987
XP_006569243.1	1.49807	1.41506	1.02869	0.902441	0.741193	2.77959	1.36488	1.38628	1.088	0	1.19402	1.12829	1.12011	1.26144	0.957608	1.52012	5.03922	1.02347	1.35602	0.71932	2.19711	2.68614	1.11721	0.610353	1.06603	1.20858	0.993292	1.14379
XP_006569244.2	1.11201	1.02479	1.12152	1.07245	0.971805	1.07038	1.05824	0.892547	1.59233	1.01208	0.898378	1.19525	0.993612	1.0979	0.996024	1.30667	0.808456	1.12877	1.10463	1.05995	1.06975	1.23923	0.888564	0.837993	0.900967	1.06866	0.974133	0.892422
XP_006569265.3;XP_026295175.1	1.0102	0.854518	0.931729	0.910981	1.03944	0.85421	0.933872	0.769986	0.934729	0.739375	1.07003	1.12448	0.841442	1.24193	1.024	0.704381	0.5749	1.29071	1.10989	0.980219	0.600806	0.816436	0.93622	0.93202	0.999351	0.800067	1.03228	0.947446
XP_006569286.1	1.053	1.18976	1.01484	1.21733	0.954619	0.644002	0.906593	0.888563	0.859212	1.87422	0.52426	0.673088	0.743089	0.910312	1.7745	1.49934	0.911289	0.972026	0.94482	1.03038	1.60273	0.940769	1.8171	1.38042	0.626088	1.15446	1.05912	1.67006
XP_006569287.1	0	0	0	0	0	0	0	0	0	1.02818	0	0	0	0	0	0	0	0	0	0	1.0621	0	0	0	0	1.13912	0	0
XP_006569305.1	0.924938	0.84075	0.883891	1.075	1.07017	1.09612	0.806169	1.84586	1.21038	0	1.00357	1.48231	1.37035	0.814531	1.03959	1.43677	13.5544	1.38311	0.679848	0.874456	1.11827	0.756996	1.24087	0.790217	0.962536	1.25685	1.30339	1.0688
XP_006569310.1	1.12481	1.20309	0.899061	0.997437	1.2489	1.31752	1.20943	1.04923	1.26344	1.39079	0.965917	0.956332	0.824011	1.11838	1.15102	1.16218	1.99113	1.06841	1.24086	1.03704	1.27978	1.23375	0.977101	1.13153	0.996555	1.07668	1.5547	1.2595
XP_006569315.2	1.04014	1.22265	0.919818	1.09051	0.969422	1.30027	0.859011	1.73535	0.802587	43.8047	0.97995	0.780374	1.10054	0.820087	1.18777	1.29956	3.2169	0.967912	0.819946	0.966387	1.83599	1.29945	1.04277	0.906721	0.925081	1.12239	1.03314	0.984875
XP_006569316.1	1.03927	1.17697	1.12053	1.0905	1.0543	0.949392	1.16525	1.09887	1.17517	0.988077	0.916012	1.03395	0.848852	1.08187	1.05147	0.852045	2.26827	0.891865	1.10197	1.00954	0.891239	0.872706	1.17429	1.17413	1.36197	0.884765	0.902166	1.08162
XP_006569392.1	0.352701	0	1.2941	0	0.834921	1.74066	0.88522	0	0.515892	0	1.50173	0.712758	0.900912	0.757092	1.29718	2.01357	0	1.28299	0.520934	0	1.27839	0.858148	1.15946	0.47012	0.113606	0	0	1.01659
XP_006569396.1	1.22479	0	1.02748	0	1.04056	0.889888	0.770553	0.84905	1.06807	1.8725	1.35579	1.16668	1.0046	0	1.46626	0.700249	1.25978	0	1.13689	0.862179	0	0.90895	0.486312	1.0651	0	1.31404	1.63908	1.16385
XP_006569402.1;XP_625105.2;XP_006569400.1	1.02311	0.75873	0.529865	1.13788	1.2898	0.656684	0.887636	0.518996	0.501743	0.751261	1.12147	0.566263	0.611259	1.56892	1.10835	1.32456	0.942878	1.12972	0.823611	1.33399	1.26122	1.43089	0.821037	0.805304	1.12088	0.751425	0.703097	1.09695
XP_006569435.1;XP_623409.3	0	1.99484	0	0	0.575255	0.502735	0	0.538987	0.293502	0	0	0	0.962055	0	0	0	0	0.977556	0	0	0	0.265373	0	0	0	0	0	0
XP_006569462.1;XP_394662.6	2.70959	1.22358	0.600026	0.948897	1.21844	0.877123	1.86501	2.22783	0.499756	0	0.573566	0.754008	1.69274	0.744397	2.17238	3.2186	0	2.9215	1.36027	0.981733	2.99302	1.17581	0.738013	1.74489	0.515544	1.00671	0.752805	0.336719
XP_006569466.2	0.875081	0.905199	1.38202	0.921767	0.998235	0.716026	0.747458	0.646473	0.820184	0.97963	1.08173	0.894415	0.939987	0.968404	0.959848	0.692165	1.79073	0.995886	0.97811	0.78049	0.913932	0.636852	0.973134	1.00911	0.832445	0.826171	0.881243	1.06202
XP_006569478.2	3.02553	1.54814	0.794471	0.890429	0	0	0.484658	1.42844	0.411951	1.09654	0	0.530845	0.884939	1.09986	0.502031	0	0	1.02103	0.81241	2.06947	0	0.558654	0	2.1735	0	1.1468	0.764737	0.797231
XP_006569483.1	0.896732	0.746522	1.02399	1.21785	0.98689	0.729301	0.924493	0.560623	0.942435	0.839042	1.05381	0.819636	1.11762	0.793691	1.23335	0.766612	0.45454	0.879196	0.899559	0.972743	0.68071	0.736882	0.851495	1.01578	1.02341	0.676108	1.21272	0.841386
XP_006569489.2	0	1.37092	0.593284	0	0	0.924454	0.796793	2.23719	0.382961	0	0	0.787445	4.53524	0.558077	3.25322	6.35585	0	1.58299	5.18342	4.86569	0	0	0.280454	0	0.203854	2.44648	1.97074	0
XP_006569494.1;XP_392437.2	1.11735	0.43004	0.748309	1.8356	0.813275	1.05277	0.894598	0.856355	0.745607	1.47742	1.04545	0.683417	0.938593	1.15581	0.934854	1.10855	0	1.0219	1.0312	0.8495	1.04672	1.13985	0.78987	1.09277	0.887565	0.702976	1.22822	0.988134
XP_006569495.1	1.00763	0	0	0	0.909026	2.00736	1.11493	0	1.036	0.855005	1.33333	0	1.58711	0	1.88742	2.37767	0	0	0	0.679702	0.866689	1.62862	0.776695	0	0.683246	0	0.788499	0.596672
XP_006569512.1;XP_006569511.1;XP_001119992.2	0.762682	0.800765	0.711315	1.01541	0.881418	1.03722	1.13382	1.06036	0.856248	1.07362	0.803889	1.42967	0.925912	0.514647	0.712554	0.641024	1.68292	1.20591	0.690506	0.456616	0.231823	0.753585	0	0.95365	0.997117	1.00902	1.0631	0.790851
XP_006569515.1;XP_395164.3;XP_006569516.1	1.20213	0.877106	1.36169	0.82362	0.803704	0.781217	0.770782	0.878945	1.58056	0.770035	0.896692	1.07655	0.714498	0.796269	0.830342	1.07831	0.854528	0.973437	1.07818	0.825277	0.600978	1.29528	0.62191	1.1001	1.20348	0.847359	0.785521	0.735532
XP_006569520.2	0	0.897216	0.19023	4.60228	0	7.48171	0.182085	0	0	5.80414	0	3.24732	0	0.284638	1.67405	0	107.084	1.41773	10.7241	0.446753	32.4678	2.37111	0	0.781405	0.0192953	0.735306	1.03637	0
XP_006569523.1;XP_016768634.1;XP_006569524.1;XP_623738.2	0.37133	1.1875	0.913065	1.06278	1.06854	0.799806	4.81731	1.98202	0.872765	0.483504	0.72442	0.998177	0	1.42685	0	4.27431	0.275611	0.745134	0.830872	0.74794	0.302554	0.484024	0.381053	0.433255	3.15459	1.47471	0.811029	1.58909
XP_006569527.1;XP_006569526.1;XP_006569525.1	0.882671	0.932287	1.50065	0.809555	0.867077	0.964605	1.05949	0.88853	1.59993	0.838989	1.02315	1.18659	0.849899	1.02751	1.32847	0.828288	2.29066	0.682136	0.638953	0.894109	0.550397	0.74855	1.27275	0.977253	0.987986	0.65239	1.08574	0.899561
XP_006569554.2	0.96021	0.991505	1.13394	0.912716	0.9861	1.03467	0.962769	0.8219	1.19729	0.834794	1.09144	1.18786	1.22735	0.688438	1.09628	0.914478	0.630207	1.02746	0.939753	0.981881	0.951222	0.853431	1.22775	1.23516	1.10951	1.16123	1.23603	1.2202
XP_006569563.1	0.897151	0.500435	1.00936	0.612616	0.867397	0.989759	1.39882	0.357232	1.01697	0.639488	1.34631	1.07044	1.16559	1.1871	0.871629	1.07934	0.185725	1.00411	1.11335	1.12017	0.889251	1.25391	0.796203	0.855989	1.40611	0.965495	1.28862	1.24293
XP_006569578.2;XP_394630.3	1.5717	0.739674	0.739843	1.30566	0.668613	0.817898	1.37134	0	0	1.30328	0.964621	0.86051	1.63862	0.911951	0.984245	1.82292	0.479435	1.73191	1.06706	0.703567	1.11991	0.851625	1.08817	0.986045	0.740973	2.1374	1.09088	1.02448
XP_006569592.1;XP_001122019.2;XP_006569591.1	1.15548	1.06668	1.38486	0.70592	0.577205	0.79416	0.888749	0.703571	0.930351	0.666355	0.989969	1.10291	1.03368	1.10452	1.09947	1.05673	1.76268	1.13289	1.18056	0.791073	1.0199	1.63334	1.59713	0.749595	1.19387	0.803449	1.26935	1.01337
XP_006569606.1;XP_624088.2	0.889948	0.773572	1.07933	1.0759	0.978147	1.03417	0.891097	0.827568	0.86362	0.85121	1.04635	1.16076	1.03062	1.28099	1.006	0.831354	0.847811	1.17278	0.938657	0.843839	0.91267	0.942517	0.902941	1.08571	1.23579	0.930273	1.24129	1.08016
XP_006569624.1;XP_006569623.1	1.49352	0	0	0.823312	0.537165	1.71774	1.02264	0	0	0	0.949869	1.32757	0	0	0.836492	1.4795	0	0.518584	0.858032	0.743721	1.31144	1.09201	0.890639	0	0.809036	0	0.960614	0.540979
XP_006569643.2	1.39049	0.937209	0.996131	1.26553	1.25287	1.00334	1.54898	1.02699	1.25706	0.738227	1.53829	1.43781	0.841477	1.57948	1.29491	0.678978	0.988766	1.45065	1.27593	1.74695	0.457107	0.750546	1.34559	1.07055	1.66454	0.9659	0.800382	1.08182
XP_006569652.1;XP_003251417.1	1.42103	0.999634	0.974916	1.18697	1.5262	1.26114	1.82316	0.643515	1.5732	1.44077	1.05611	0.974492	0.959242	0.833867	0.980345	1.78708	0	1.3114	0.976854	3.82599	1.38428	1.10585	1.55457	0.565567	0.807047	1.1981	1.25877	0.934287
XP_006569666.1;XP_006569665.1;XP_006569664.1;XP_392133.2	0	0	0	0	0	0	0	0	2.92458	0	0	0	0	0	0	4.33166	4.613	1.11247	4.08956	0	0	4.92221	0	0	0	2.9244	0	0
XP_006569667.1	2.2976	0.88588	0	2.00585	1.8247	0.925712	2.02525	0.725924	0.566579	0	1.10485	0	0	0.909988	1.04369	0.794323	0	1.09219	0	0.68395	1.59375	1.3056	1.79654	0.980399	0.998465	1.03283	0.633928	0.874739
XP_006569679.1;XP_006569677.1;XP_006569676.1;XP_006569678.1	1.35553	1.48855	0.887098	1.44202	1.4642	1.251	0.867865	1.20978	0.751622	2.22411	0.467335	0.865109	1.22808	0.535936	1.18682	1.99468	1.85501	0.642651	1.12314	1.18986	3.6284	0.890891	0.676414	1.00055	0.522532	1.12569	0.777419	0.82548
XP_006569699.1;XP_006569698.1;XP_006569697.1;XP_003251410.1	1.22468	1.26808	2.28768	1.26097	0.830761	1.55709	0.918167	3.06475	1.34933	0	1.4065	0.975221	1.27976	1.24533	1.03254	7.42199	2.07089	1.00878	0.951471	1.17429	1.14648	1.24071	0.86801	0.783854	0.945307	0.990327	1.8746	0.931129
XP_006569720.1;XP_623816.1	1.0854	1.19839	1.20576	0.95693	0.833829	1.21579	1.67114	1.64698	1.1489	1.92468	1.16817	0.955421	0.59518	1.02305	1.13005	1.33663	1.4717	1.26093	0.848498	1.08116	1.9831	1.5282	1.27538	1.00425	1.00779	1.12129	1.01268	1.41128
XP_006569729.1;XP_006569731.1	0.836974	0	0.781185	0.796837	0.840994	0	0.666533	0	0	0	0.893232	1.44554	1.36866	0.548612	0	1.18843	86.805	0.594512	0	1.0207	0	1.76649	0.571556	0.849197	0	1.17524	0.672689	1.24612
XP_006569760.1;XP_006569759.1;XP_006569758.1;XP_006569757.1;XP_016769259.1;XP_006569756.1	1.01264	1.18369	0.748207	0	1.86166	0.704474	1.30206	0.523362	0.799995	0.702789	1.18074	0.735286	0.912525	1.45858	0.809726	0.53285	0.40539	0.852461	0.897765	0.575665	0.749362	0.954235	0.768988	0.888208	0.769474	1.08227	0.659915	1.16823
XP_006569762.1	1.08788	0.671082	1.25226	1.23336	0.88047	0.545395	0.441653	1.09685	0.238038	0.66263	0.728955	0.455474	0.762549	0.961922	0.758907	0.543985	0.34688	0.428855	0.699781	1.04158	0.603725	0.548324	1.34966	0.565754	0.554497	0.454433	0.959065	0.758921
XP_006569773.2	1.32542	1.24528	1.20258	1.31697	0.819525	1.02899	0.81368	2.49237	1.13853	22.6807	1.06953	0.918456	1.0991	0.956263	1.07174	1.9115	5.23045	1.12566	1.16251	0.77741	2.00552	1.41917	0.926574	0.877229	0.690531	1.23549	1.35393	1.06739
XP_006569788.2	0.786221	1.0377	1.61267	0	0.721976	0.710374	0	1.88767	0	0.973563	0.959826	1.46422	0	0	1.1717	0	0.442299	0.975709	0	0	1.08191	1.02179	0	0	0	1.06296	0.702186	1.03114
XP_006569793.2	0.942076	0	0	0	0.68755	0	0	0	0.710945	1.05189	0.753538	0.69121	0	0	0.833578	0	0	1.38823	0	0	0	0.945724	0.791481	0	0.912906	0	0	0
XP_006569794.2	0	1.55305	0	0	0	0.624038	0.92162	0.0276094	0.767074	0.936221	1.58748	0	0	2.13845	0.839306	143.794	0	0	0	0.0090933	0	0	0	1.475	0.00509314	0	0	0.901057
XP_006569795.3	1.51997	0.809844	1.08173	0.780275	1.8308	2.68074	2.63368	1.38677	1.28893	1.1982	0.977753	0.808769	0.835131	1.07906	0.736462	1.21328	0.75503	0.838265	1.41752	3.61178	0.844049	1.21785	1.31071	0.736864	0.807232	1.2021	1.49801	0.96513
XP_006569831.1;XP_006569829.1;XP_016769129.1;XP_006569827.1;XP_016769130.1;XP_016769131.1	0.947048	0.885844	1.13631	0.871242	0.975461	1.1073	0.865367	1.08216	1.05759	1.00865	0.97482	1.13371	1.06261	0.878756	0.999725	1.00963	0.87149	0.942971	0.88234	0.956962	1.05687	0.961939	1.07152	0.913606	0.92425	1.04567	1.06852	0.985986
XP_006569847.1;XP_026298106.1;XP_016769282.1	0	0	0	0	0	0	0	0	0	0	0	0	0	0	0	0	0	1.6795	0	0	0	0	0	0	0	0	0	0
XP_006569881.1;XP_006569880.1;XP_396862.5;XP_006569882.1	1.37088	1.32257	1.13681	1.1606	0.925434	1.23132	1.0245	1.24555	0.917936	1.66208	1.32637	0.934272	0.870776	1.10915	0.870926	1.02396	2.11293	1.07329	1.03171	1.07302	1.31863	1.1787	1.14949	1.21578	1.2097	1.11664	0.880873	1.07137
XP_006569897.2	0.88714	1.26871	0.895082	1.23289	0.880294	1.03654	0.689004	0.819745	0.868797	0.891148	0.934015	1.06268	1.08583	0.510261	0.919319	1.31773	0.371972	0.772404	0.816424	1.06326	1.28654	1.05597	1.10855	1.22248	0.892654	1.37671	0.925389	0.670558
XP_006569908.1;XP_006569907.1;XP_006569910.1;XP_006569909.1	0.909399	1.26376	1.06646	1.24597	0.968555	0.758657	0.581347	0.794423	1.11639	0.886171	1.4591	1.21202	1.10234	1.05697	0.850856	0	1.10293	1.06083	1.19754	1.13537	0.863336	1.02545	0.603168	1.117	1.09105	0.973509	0.940441	1.26692
XP_006569916.1	1.23562	0.911879	0.852375	1.89879	0.962369	1.11805	1.06088	1.50511	0.696815	0.712401	1.37931	0.832737	0.6852	1.15081	1.00602	0.77909	0	1.28648	1.38118	1.66193	1.17932	0.951503	1.00236	1.19483	0.842278	0.853456	1.18803	0.731673
XP_006569917.1;XP_396320.3	1.18158	1.55227	0.814723	1.41994	1.38878	1.57669	1.27571	1.35328	1.04027	1.25017	0.998161	1.042	0.907765	0.925689	1.00579	1.05898	0.744785	0.890663	0.926181	0.956979	1.3259	0.894282	0.660594	1.12418	1.0782	0.939888	0.991527	0.891155
XP_006569920.1	1.1477	1.43314	1.03448	1.57854	1.25751	0.9288	1.70051	2.28466	0.463452	2.90392	1.08574	0.639868	0.867832	0.861377	0.858585	1.36398	0	1.79477	1.11408	1.02153	2.51103	1.36009	0.752605	1.18325	1.01917	0.953245	0.555601	1.03986
XP_006569957.1;XP_006569955.1;XP_006569954.1;XP_006569953.1;NP_001014993.1	0.730453	0.848476	0.934723	0.987965	1.23601	1.12804	0.872857	1.01951	0.929239	1.13658	1.13135	0.867191	1.10738	0.98375	0.999419	0.965959	0.393943	1.03047	0.822678	0.894974	1.08405	0.910069	1.30128	1.13546	1.13095	1.08408	1.10774	1.20441
XP_006569964.1;XP_026296529.1	1.4083	1.06988	1.14774	1.11207	1.03863	0.966544	0.697485	2.24116	1.2545	0	1.10193	0.891876	1.28114	0.809894	1.14143	1.8511	3.82169	0.95882	1.16051	0.981754	1.79956	1.76621	0.769044	0.903316	0.869724	1.17598	1.26268	0.958618
XP_006569965.2;XP_026296527.1	0.899275	1.23525	0.877956	1.26564	0.854604	0.899806	1.00525	1.15743	1.03138	0.961163	1.16347	1.11409	1.00003	1.08053	1.14614	1.04162	1.73855	0.933849	1.1345	0.860441	0.570416	0.884092	0.888663	0.809983	1.1143	1.03485	1.07053	1.18025
XP_006569970.1	0.657641	0.976722	1.23854	1.22863	1.03496	1.37178	0.832151	1.89382	1.51604	1.68448	1.47653	0.921014	0.956977	0.782275	0.528293	1.4691	0.924635	0.68626	0.867114	1.1554	0.771164	1.33658	1.28609	1.13812	0.888185	0.892415	1.35557	1.34877
XP_006569981.2;XP_026296442.1	0	3.16722	0	0	0	0	0	0.681702	1.10842	0	0	0	0	2.09643	0	0	0	0	0	0	0	0	0	0	0	0	0	0
XP_006569995.1;XP_623715.2	0	1.10628	0	0.745056	0	0	0.916408	0.445046	0.786205	0	1.61765	0.982811	0	1.17853	2.03283	0	0	1.139	1.17884	0	2.61591	0	0	1.12962	0	0.560975	0	0
XP_006569996.2	1.08497	1.03867	0	1.4024	0	0.890657	0.937545	1.2744	0.683136	0.476498	1.08312	0.84491	0.980525	1.44283	1.37699	0.801877	0.804396	0.816391	1.0744	0.757948	0.828937	1.44874	0.953303	0.772688	0.629634	0.623913	1.02879	0.634852
XP_006570014.1	1.20849	0.966188	1.03134	0.865458	0.858872	0.756416	1.22542	0.496607	0.829299	0.959311	1.41972	1.01543	0.845179	1.54911	1.01574	0.743588	1.2666	1.30858	1.33713	0.902299	0.73279	0.811974	0.84306	1.19666	1.09669	0.808275	0.925388	1.02431
XP_006570022.2	0.911524	1.35416	0.975991	1.62504	1.07956	1.20399	0.872457	1.12819	1.09163	0.627298	0.716672	0.639592	1.12488	1.04029	0.861039	0.806703	0	1.02083	0.803594	0.925243	0	0.985269	0.8048	1.03403	0.818831	0.867855	1.0453	1.08172
XP_006570058.1;XP_006570059.1	0.418836	1.25975	1.47851	0.852325	0.655933	1.35139	0	0	1.41566	1.06331	1.07867	0.92356	1.11779	1.07851	0.772723	1.14261	1.04326	1.48738	0.440912	1.55028	0.771211	0.969017	0	0.550262	0.998829	0	0.688571	1.3294
XP_006570132.1	0.846171	1.34734	1.1683	0	0.684061	1.19952	0.657656	0.611475	0.566616	2.39178	1.24035	1.19555	0.723999	0.751996	0.884292	0	0	1.57101	0.957358	0.889641	0.729707	0	0	1.01185	0.929932	1.28816	1.1982	1.36697
XP_006570152.1;XP_026301644.1	1.72899	2.08603	0.881144	1.06226	1.71514	1.48595	0.854814	3.04633	2.27535	4.93273	0.960399	1.9122	0.88785	1.21524	0.929637	1.69695	6.65183	1.08953	1.08712	1.63551	1.5001	1.69918	1.28315	0.649195	0.955281	1.24259	0.879024	1.28344
XP_006570171.2;XP_393215.5;XP_006570170.2;XP_006570169.2;XP_006570168.2;XP_006570166.2;XP_006570165.2;XP_016768442.2;XP_006570164.2;XP_006570163.2	0.96386	1.10478	0.930253	0.892446	0.923782	1.00292	0.912841	2.27273	1.07838	0.961718	0.957314	1.18902	1.01509	0.942665	1.05093	1.21168	3.18827	0.892999	0.774406	0.846753	1.40609	1.45471	0.940093	0.750696	0.847041	1.07523	1.23462	1.08823
XP_006570178.1	1.12235	1.39505	0.709535	0.890645	1.33704	1.44232	1.05718	0.967824	2.91015	0.915805	1.48837	0.974952	1.6005	0.843415	1.56507	1.11594	0.584821	7.31982	0.689547	1.16222	1.02844	0.542068	1.13035	1.29169	0.683327	1.33246	0.829809	0.83273
XP_006570179.1	0	1.71727	0.214673	1.29477	0.81737	0.975825	0	0	0	0.336788	2.09541	1.11766	1.88345	0.2653	1.04692	2.50501	0	1.17935	2.45322	1.35812	0	1.97142	0.125543	0.65246	0	0.457195	0.5573	0.0621394
XP_006570215.1;XP_624065.2;XP_006570214.1;XP_006570213.1;XP_006570212.1;XP_006570211.1;XP_026295163.1;XP_016766879.1;XP_016766877.1;XP_006570223.1;XP_006570222.1;XP_006570221.1;XP_006570220.1;XP_006570219.1;XP_006570218.1;XP_006570216.1	1.21644	2.27282	0.754214	1.4762	0.956191	1.84685	0.813105	2.58877	1.28296	0.731437	1.25347	0.745592	2.27227	1.85183	1.34903	4.41568	0	1.13256	1.16501	0.895063	0.932204	1.76833	0.766281	1.00333	0.846453	2.12075	1.79206	0.888968
XP_006570250.1;XP_026296784.1	0.738678	1.04704	1.01161	1.23483	0.863794	0.931878	0.948132	1.09955	0.798755	0.861493	0.993258	0.638439	0.977623	1.01836	0.891048	0.781695	0.637981	0.890102	0.78413	0.787278	0.901676	0.814707	1.07803	1.22062	1.07306	0.912768	1.06508	1.1052
XP_006570254.1;XP_006570253.1;XP_395016.2	1.12972	1.29821	0.589661	1.52203	0.927045	0	0.99406	1.31473	0	0	0	0.727334	0.76915	0.718844	1.49997	0	0	0.924939	1.72365	1.13529	0	1.21457	0	0.713634	0.906034	0.661597	1.15877	0
XP_006570273.1	0	0	0	2.10221	0.728903	0.660198	0.908682	0	0	0	1.45398	0.811298	0.821898	0	1.29408	1.05684	1.46387	0.646288	0.683386	1.12202	0	0	1.03726	1.26303	0	0	1.39229	0.773945
XP_006570274.1	1.0845	1.54001	1.87319	1.87149	1.07991	1.29114	0.803556	1.35381	1.22495	0.791085	1.0089	0.813537	1.0322	1.40522	1.35506	0.98762	1.29179	1.04743	0.960405	0	0.0845126	0.79452	1.27841	1.03896	0.721387	0.729416	0.951143	1.2704
XP_006570281.1;XP_394599.3;XP_026296776.1;XP_026296775.1;XP_006570282.1	1.10225	1.27742	1.13469	0.856591	1.0452	1.03535	0.876949	1.0344	0.938692	1.49441	1.40244	0.94881	0.660649	1.64883	0.893442	0.876851	0	0.729272	1.87865	0.881191	0.643933	1.11327	0.570767	1.27591	1.39714	0.770578	0.798717	0.795491
XP_006570291.1;XP_006570290.1;XP_026296544.1;XP_026296543.1	1.3547	0.920161	0.373323	2.78026	0.467779	0.187995	1.02198	0.362933	0.835479	0.561453	0.717112	1.10261	1.08063	1.43885	1.74226	0.263844	0.260836	1.18392	1.47137	1.72899	0.671533	0.414867	1.6644	0.807653	1.25095	0.864107	1.66391	1.00124
XP_006570292.1	1.05896	0.861809	0.970252	0.927855	1.04417	0.812202	1.07266	0.916979	0.914374	0.785167	0.881903	1.08321	0.917085	1.09274	0.926732	0.943409	1.34436	1.01737	0.831786	0.990736	0.988868	0.934183	1.07729	0.905842	1.08147	0.995981	1.01722	0.828281
XP_006570300.1;XP_006570299.1	0.716293	1.32228	0.554085	1.28029	0.986389	1.07743	0.653986	1.55065	0.663168	1.19317	0.74335	0.785939	1.00262	1.00166	0.865382	1.39132	2.43354	1.22161	0.914545	0.984399	1.82696	1.31399	1.23906	0.955343	0.895634	0.773932	0.86166	0.830206
XP_006570301.2;XP_026296398.1;XP_006570302.2	0	0	0	0	0	0	0	0	0	0	0	0	0.621233	0	0	0	0	0	0	0	0	0	0	0	1.21986	0	0	1.54917
XP_006570346.2;XP_026299806.1;XP_026299805.1	0	0	0.920904	1.35129	0.889159	0	0.292063	0	0	0	0	0	1.12721	1.46612	1.5535	0	0	1.19601	0	0	0	0	1.24372	0.555245	1.00236	1.8012	0	0
XP_006570355.1;XP_016770715.1;XP_006570354.1	1.01949	1.15909	1.53359	1.61759	0.92952	1.13101	0.86878	1.01711	0.718802	1.03996	1.19245	0.736044	0.932497	1.22725	0.943717	1.12931	0.811838	1.05302	0.916527	0.954275	1.12199	0.945412	1.00612	1.226	1.00398	0.864212	1.05708	1.02923
XP_006570356.1;XP_001122477.1	0.604982	1.72674	0.962213	8.71818	4.15241	10.0571	1.61726	2.27376	1.48528	2.29747	1.20954	1.15992	0.869807	2.91899	1.14872	1.20583	0	1.2752	2.15461	4.27205	0.766041	1.11964	1.79044	1.26243	2.17103	0.983069	3.90011	1.27164
XP_006570361.1;XP_026299391.1;XP_006570358.1;XP_006570359.1	1.21474	0.902971	0.87951	0.774535	0.994316	1.14836	1.0092	1.07216	1.28773	1.33714	1.00651	1.05529	0.867788	0.847005	0.963885	1.31534	1.08581	0.757379	0.879163	0.961208	1.16815	1.05995	1.11325	0.801319	1.14968	1.2463	0.920789	0.970641
XP_006570364.1	1.45972	0.917865	1.23077	0.974958	0.954159	1.31181	0.926787	1.007	2.02374	1.88263	1.2625	1.73704	1.27424	1.08183	1.38841	1.40947	4.82836	1.12367	1.19162	1.58311	1.76546	1.449	1.45633	0.967226	0.981	0.98466	1.17948	1.16668
XP_006570366.1;XP_006570365.1	0	0	0	1.5782	0	0.878757	0	0	1.12951	0	0.500604	0	0	0.908621	0	0	0	0.204093	0	0	0	0	0	0	0	0	0	0
XP_006570436.2;XP_006570435.2;XP_006570433.2	1.30965	0.840888	0.660325	1.26283	0.704256	0.839602	1.02924	0.675145	0.62989	0.615103	1.39266	0	0.900936	1.65897	0.98501	0	0	0.947306	1.5685	0	0.712356	0	0	1.05889	0.66627	0.540945	0	0.899358
XP_006570437.2;XP_026299384.1	0.973571	1.05672	1.23294	1.05787	0.886729	1.22907	0.946508	2.3072	0.875745	1.1165	0.964804	0.800048	0.941611	1.70129	1.00581	0.978334	0.967048	0.916233	1.14292	1.87397	1.66079	0.913263	0.802719	1.1213	0.8685	0.898278	0.956098	0.801868
XP_006570442.2	0.747015	0.73966	1.09834	0.809872	0.980762	0.365713	1.10833	0.515697	0.599371	0.811501	1.16232	0.773758	0.865024	1.32185	0.894163	0.580764	0.476659	1.10249	1.55285	0.843557	0.46389	0.490786	1.14797	1.39078	0.877844	0.655136	0.944874	0.832509
XP_006570443.2	1.16209	0	0	0	0	0	0.64936	0	0	0.373985	0	0	0	0	0	0	0	0	0	0.688248	0	0.13273	0	0	1.43895	0	0.790577	0.885326
XP_006570448.2;XP_396542.5	0.925597	1.19475	1.01746	0.876496	0.917563	0.972313	0.918545	1.62988	0.979477	1.54283	0.928405	0.862065	0.967538	1.00845	0.838183	1.15943	1.53611	0.991214	0.948756	0.868357	1.16329	0.79137	0.936388	0.989598	0.926349	1.0122	0.986046	0.95462
XP_006570469.2;XP_396547.5	1.19376	1.44381	0.713804	1.30597	0.804677	1.49903	0.889109	2.32287	0.587589	2.19339	1.04435	0.756924	0.458169	1.53355	1.15372	1.87836	0	0.760771	1.52248	0.985832	1.02375	1.36675	0.672835	1.1714	0.682124	0.911004	0.700916	0.899249
XP_006570471.2;XP_393258.3	0.784247	0.962124	0.650442	0.539135	1.25973	0.643039	5.36857	1.15998	1.49111	1.65865	1.03687	1.09072	0.791749	1.50056	0.794972	0.955423	4.4011	1.29461	1.06396	0.946451	1.03564	0.428723	1.64392	0.567442	1.30917	1.14107	1.24045	0.491041
XP_006570475.1;XP_623397.2;XP_006570473.1	0.966625	0.934541	0.990533	1.12378	1.00822	1.00371	0.876111	0.849331	0.979152	1.03908	1.10992	1.00623	0.895525	0.989164	1.09819	0.844019	1.08962	1.17834	1.08702	1.05297	0.867334	0.999361	1.09558	0.985286	0.968579	0.914803	1.20401	1.10298
XP_006570516.1;XP_006570515.1;XP_006570514.1;XP_006570513.1;XP_006570512.1;XP_006570511.1;XP_006570510.1;XP_006570509.1;XP_006570508.1;XP_391882.3;XP_016770193.1;XP_006570507.1	1.32535	1.44137	0.99923	0.675447	1.05153	0.78395	1.01026	0	0.999967	1.09411	1.19097	1.04169	1.37994	0.792026	1.23263	1.20049	1.29805	0.811927	1.1376	0.19973	2.86211	0	0	0.946175	0.420031	1.04467	1.16102	0.904115
XP_006570532.1;XP_623897.1	0	0	0.887244	0	0.982007	1.53403	0.186896	0	0	0.578753	1.54005	1.55256	0	1.48495	1.33329	0	0	0.694122	0	1.08458	0	0	0.952914	0	0.866982	0.927926	0	0
XP_006570533.1	1.67177	0	1.03472	0	0.806169	0.416699	0.209084	0.0649522	1.00325	0.182547	2.58543	0.478769	0	0	1.19206	0.253202	0.0229935	0	0.712076	7.46207	0.317826	0.381945	1.196	0.870012	0.571217	0.723114	3.49928	4.36948
XP_006570642.1;NP_001107211.1;XP_006570641.1;XP_006570640.1;XP_006570639.1;XP_006570644.1	1.18633	1.03366	1.27502	1.18473	0.481488	0.849348	0.954034	0.91026	1.39867	0.720499	1.15103	0.80846	0.706021	1.18023	0.818129	0.264431	0.584998	0.912881	0.891755	0.553392	0.366163	0.629515	0.857495	0.964606	0.955665	0.710465	0.727031	0.904501
XP_006570643.1	1.13727	0.735779	0	0.401349	0.716621	0	0.919832	0.382066	1.23175	0.821551	2.05176	1.36947	0.772643	1.58822	1.13046	0.456756	0	1.72455	0	0	0.238536	1.16765	0	0	0	0.635188	0.80435	1.32704
XP_006570649.1;XP_016768402.1;XP_006570647.1;XP_006570650.1;XP_006570648.1;XP_006570665.1;XP_006570654.1	0.774544	1.51041	1.85415	0.387883	0.902775	1.14854	1.36695	0.751124	1.57739	0.452508	1.0851	1.25844	1.11777	1.16946	1.05596	1.20523	0.661529	0.820504	0.846432	1.11178	1.00284	1.0856	1.11642	0.215219	0.955399	0.821823	1.38732	1.23025
XP_006570652.1;XP_006570651.1;XP_006570653.1;XP_006570655.1	0	0.733253	0	0	0	0.982791	0	0	0	0	0	1.7726	1.33508	0	0.753363	0	0	1.09931	0	0	0	0	1.41053	0.559075	1.13719	0	0.971915	1.55709
XP_006570672.1	1.61062	1.47936	1.21737	0.643879	1.33519	2.05699	0.62355	2.03662	2.12465	0	1.16582	0.854443	0.793049	1.54724	0.616468	1.89071	0	1.4413	1.42339	0.505714	2.10747	1.45184	1.32186	1.24865	1.474	2.059	1.40877	0.846236
XP_006570673.1;XP_624472.3	1.71157	1.28593	2.83385	1.783	4.88095	2.42966	0.729111	1.73728	0.847631	1.91275	0.52034	1.15584	0.677132	0.412191	1.28371	2.01877	0	1.56033	0.49903	2.6242	3.23951	1.64108	4.03138	1.61691	1.54495	1.49735	1.12564	1.0357
XP_006570686.2;XP_026301892.1	1.19004	1.32046	1.08522	0.958578	1.10125	0.894692	0.904991	1.93113	1.32892	0.948773	1.29148	1.5086	0.782482	1.24462	1.08368	1.2215	0.853879	1.27316	1.10775	0.924556	1.14187	1.10569	0.908329	0.888531	0.962006	1.1769	2.37955	0.975463
XP_006570730.1	3.26658	1.2368	0.600069	1.31921	0.759218	1.20742	1.39543	2.23951	0.386419	1.35455	1.11232	1.82084	0.814901	1.66792	1.04024	1.755	11.1188	0.942283	1.40575	0.992633	1.64825	1.24232	0.755165	1.03533	1.05215	1.08965	0.737769	0.6038
XP_006570739.1;XP_394615.2;XP_006570738.1;XP_006570737.1;XP_006570740.1	0.726416	0.933828	1.04648	0.851606	0.821354	1.17219	0.84106	0.946911	1.2839	2.05188	1.25114	1.02046	0.986625	0.987384	0.914564	1.58725	0.818004	0.701047	0.891387	1.00837	1.18576	1.18061	0.840052	0.688956	0.882184	0.940924	1.05711	0.979445
XP_006570750.1;XP_006570749.1;XP_006570748.1;XP_623158.2;XP_006570747.1;XP_006570746.1	0.972932	1.32829	0.725133	1.44477	1.00294	0.610734	0.976429	1.71327	2.5491	0.893874	0.701004	0.764282	2.16649	1.07572	1.08948	1.38033	0	0.703446	1.45295	0.971516	0.467829	0.758251	0.526739	1.02024	0.510374	0.892808	2.22696	0.543142
XP_006570752.1	1.01652	1.40946	0.944061	1.07024	0.90326	1.15821	0.733433	1.10734	1.48754	0.691988	0.992313	1.04023	1.02613	1.09197	1.01742	1.37263	0	0.835089	1.35209	0.630305	0.857579	1.23348	0.75156	1.09432	1.3187	2.13783	2.09046	0.844223
XP_006570767.2;XP_016767332.2;XP_006570766.2;XP_006570765.2;XP_006570763.2;XP_006570762.2;XP_006570761.2	0	1.21084	0.810151	1.15806	4.20954	3.76615	0.972794	1.62063	1.46073	0	0.35137	1.46392	0.908498	1.70448	1.37365	1.45903	2.56699	0.919182	0.257293	0	1.5522	2.19969	3.08515	0.665954	0.677101	0.898454	1.07325	0.7169
XP_006570768.1	0.947653	1.0015	1.03314	0.954626	0.874051	0.920159	1.04127	0.773732	1.04485	0.905325	1.08484	1.07437	0.954436	1.16197	1.13701	0.852535	0.712076	1.00378	0.89652	0.896377	0.653163	0.908462	0.964712	0.977386	0.93446	0.948939	1.1412	1.03096
XP_006570779.1;XP_006570778.1;XP_016770474.1	0.90907	1.74809	1.47528	2.7042	0.528269	1.04719	1.19246	3.01752	1.1743	0	1.06578	0.543426	1.60049	2.73071	1.17426	2.03412	7.73234	1.2003	0.971367	1.08625	1.66804	0.757842	0.808532	0.5476	0.984938	1.63618	1.06352	1.02337
XP_006570781.1;XP_624567.3	0	0.515484	0	0.325989	0.919683	0.721213	1.5222	0.875256	1.49026	0.407359	2.14887	1.78552	0	0	0.945162	0.710975	0	0.529637	0	0	0.744725	0.823512	0.787365	0.538008	0	1.59194	0	0.875117
XP_006570826.1;XP_006570825.1	0.722602	0.559117	0.87058	0.945576	0.975518	0.710335	1.27207	0.709435	0.703865	0.479559	0.962679	1.02548	0.77919	1.11624	0.833244	0.40021	0.25199	1.05517	1.09217	0.950754	0.516092	0.802019	0.822563	1.08958	1.44983	0.814392	0.988643	1.18228
XP_006570843.1	1.3386	0	0.709827	0.981067	0.76328	1.06627	0.822933	0	0	0	1.12177	1.14337	0.970426	0	1.5404	1.99173	0	0.73502	2.11376	0.812865	0	0.786961	0	0	0	0	1.46214	0.616455
XP_006570849.2;XP_016767154.2;XP_006570848.2;XP_016767147.2	0.854706	0	0.939675	0	0.713409	0.986642	0.817973	0	3.83172	1.01445	1.08891	0.921067	1.03129	0	0.987222	0.712575	2.20167	0.737247	0.699289	0.638592	1.2017	1.45616	1.00903	0.946444	0.823766	1.88188	0.776757	1.89107
XP_006570850.3;XP_026300188.1	1.12875	1.02608	1.08834	1.29704	0.90572	0.699464	0.837285	0.607883	0.853071	0.845699	0.971913	0.879952	1.10482	1.31549	1.11678	0.675983	0.722268	0.964112	1.09826	0.996149	0.578256	0.7949	1.07551	0.999033	1.07247	1.05814	1.25288	1.12363
XP_006570858.1;XP_026300893.1	1.18478	2.04153	0	0.839203	0	0	0	0.940745	0	0	0	1.53848	1.07827	1.15449	0.852575	0.88274	0	0	0	0	0	2.18192	1.39003	0	0.917957	0	0.665503	0
XP_006570861.2	0.937444	0.771943	0.656438	1.00261	0.612092	0.718316	1.04453	0.862041	0.650475	0.537919	0.85812	0.636821	1.2151	0.855229	0.890983	0.855444	0.297285	0.785064	0.910288	0.573781	1.37488	0.306243	1.10951	1.61228	0.92715	1.00577	1.02049	0.679084
XP_006570877.1;XP_006570876.1	1.082	0.940922	2.26948	1.08133	1.4174	1.84172	1.28266	1.44583	1.13728	0.915942	0.858269	1.48423	1.70171	0.945525	1.09584	1.17425	0.99637	1.14419	1.05581	1.61615	1.54141	1.09662	1.9324	0.947393	1.76406	1.28344	1.93157	1.42934
XP_006570893.1	0.92783	1.61329	1.06618	0	0.949524	1.24316	4.00883	0	1.52508	0.974332	1.29853	0.603995	0.494639	1.5942	1.17348	0.771841	0.607281	1.01435	0.975726	1.67354	0.71464	1.1857	1.1608	0.799984	1.42905	0.706432	0.780609	0.786305
XP_006570899.1;XP_003251619.1;XP_001120132.1	1.23903	1.12209	1.339	1.99682	1.0817	1.14932	1.13891	1.86413	0.80143	3.65938	0.731725	0.673153	1.63669	1.36344	1.16352	1.81138	1.16181	0.945585	1.04885	1.16499	2.01925	1.69864	0.780566	1.65064	1.13828	1.26204	1.06152	0.884112
XP_006570938.1	1.3326	1.14873	0.816653	0.934591	0.566274	0.625512	0.965413	1.60517	0.849635	0.822177	0.985424	0.966921	0.766324	1.30406	1.30478	0.925009	0.800839	0.829088	1.13797	0.667727	0.734709	1.40192	0.893931	0.900319	0.863426	0.763729	2.02749	0.988267
XP_006570939.2;XP_016768316.2;XP_016768315.2;XP_016768314.2	1.48662	0.816943	1.18637	2.1016	2.87693	0.929562	0	1.97802	0.955101	0	0	1.0715	0.90013	1.54743	1.31662	3.26923	1.46929	1.15811	1.52504	1.33943	1.86478	2.0562	0.519174	0.343812	0.960411	0.667085	2.69597	0.717202
XP_006570961.1	0.870647	1.06104	1.17385	0.913657	0.905275	0.990481	0.853065	1.62719	1.23333	1.25806	0.836089	1.11792	1.26386	0.863026	0.901554	1.3356	1.26515	1.04847	0.748468	0.90412	1.04256	0.852981	1.24945	1.01245	0.950677	1.44417	1.0518	1.05597
XP_006570962.1;XP_624833.2;XP_006570963.1	1.87529	2.19455	0	1.45985	1.0692	1.05856	1.58086	1.06762	0	1.70209	1.1335	0.730371	1.1673	0	1.05937	0.922872	1.34682	1.06561	1.45526	0.959033	1.31454	0.377037	0	1.17417	1.34323	0.108621	1.65476	0.819764
XP_006570969.1	1.69323	1.31712	1.2629	1.36301	0.949311	0.966059	0.937118	1.44697	0.582345	1.1832	1.44074	0.628748	0.781582	1.17836	1.15977	0.947443	1.85067	0.87774	1.4337	1.01289	1.18585	0.825482	1.0311	1.26652	0.754725	0.730652	0.950671	0.891514
XP_006570971.2	0.937485	0.970143	1.24617	1.18887	1.02932	0.951243	0.821717	1.69005	0.810325	1.81042	0.835394	0.951555	0.928157	0.895405	0.896637	1.053	3.78064	0.894392	0.7708	0.740736	1.26531	1.07766	0.96628	0.770787	0.993706	1.05908	1.094	1.02359
XP_006570977.1;XP_026297046.1	1.11054	0.836425	0	0.551487	0	0.758927	0.858947	0.347215	0.967108	1.20447	1.06553	3.31395	0	0.771477	0.944978	0.660233	0	1.50507	0.771352	1.02051	0.693175	0.824837	0.907222	0.679219	0.794138	0.56251	1.05097	0.894723
XP_006570980.1	0.936796	0.731159	0.872149	0.714552	2.19164	0.985468	0.980523	0.438383	0.812751	0.487741	1.53151	0.910948	0.737741	1.35351	1.79982	0.51898	0.318857	0.645735	1.2061	5.89652	0.568994	0.759052	0.747692	1.21876	1.62029	0.922946	1.14163	1.0197
XP_006570982.1;XP_393096.3	0.92963	1.06974	0.86889	0.74367	0.829878	0.970333	0	0.640027	0.90612	0.951333	0.57329	0	1.19839	0	0.585114	1.75546	2.60737	0	0.816691	1.15328	1.33564	1.05526	1.02342	0	0.528971	1.3859	0.819208	1.41272
XP_006570983.1	0.955282	0.859332	1.66753	0.594368	0	0.58205	0	0	0.7391	0.991753	0.769258	0.98436	0	0	0	0.448173	0	1.00113	1.11561	0	0	1.03411	0	0	0.641171	0	0	0
XP_006570989.2;XP_016768172.2	1.36672	0.804231	0.902528	0.767943	1.23879	0.624496	1.14445	0.5018	0.855997	0.624622	0.930946	1.64562	1.22216	1.47578	0.994478	0.636899	0.348823	1.04032	0.976493	0.817991	0.653099	0.859794	0.977735	0.612254	0.902202	0.620409	1.28681	0.966608
XP_006570992.2;XP_006570991.1	1.14297	1.17103	2.85094	0.381767	0.712331	1.38115	0.921773	2.68085	2.15066	0	1.10002	0.973535	0.767133	1.19078	2.3763	1.2129	0	0.885097	2.71874	1.05028	0.736443	1.19318	0.978433	1.02983	0.874397	1.1183	0.840603	0.864734
XP_006570997.1;XP_006570996.1	1.18403	1.11996	0.671028	1.20644	1.36779	0.91066	0.502541	2.08704	0.972188	2.67779	1.08207	1.10926	0.808597	0.869806	0.62703	0	8.84721	0.62108	0.745824	1.17206	1.63363	2.01925	0.627237	0.577621	0.674747	0.781498	0.855557	0.95146
XP_006571016.1	0.507461	0.654966	0	0.409658	0.742688	1.06857	0.550508	0.428592	0	0.676133	1.15173	0.966941	1.16413	0.557083	0.71296	0.758323	0	0.813034	0.907735	0.729621	0	1.01544	1.68472	1.25627	1.90145	1.29198	0.81612	1.01119
XP_006571021.3;XP_006571022.3;XP_026297149.1	1.81389	1.01165	1.12404	1.50833	1.1603	0.85079	0.955969	2.36666	0.991282	0.880384	1.60643	0.659268	0.89323	1.53374	1.37147	0.961786	1.21034	0.465345	0.891058	0.509499	1.28366	1.03778	0.286211	0.786117	0.936484	0.782871	0	0.777532
XP_006571035.2;XP_016768319.2;XP_016768318.2;XP_026296955.1;XP_016768317.2	1.24506	1.54907	0.913434	1.00427	1.10843	0.887212	0.8009	1.03557	0.922103	2.00183	1.21002	0.569617	1.76434	0.708278	1.80708	1.73285	0.694961	0.614896	0	0.827086	3.09164	2.62724	1.68406	0.830314	0.833544	0.807153	0	1.34758
XP_006571093.2;XP_393202.4	1.35237	1.2423	1.45389	1.08359	1.05304	1.04201	1.00774	1.6943	0.781449	2.04592	0.892582	1.15954	0.945638	1.27261	1.05862	1.37806	2.50122	1.15942	0.971721	0.902087	1.35756	1.37624	0.990241	0.989964	1.07995	1.00227	1.05296	1.01868
XP_006571139.1;XP_006571145.1;XP_006571144.1;XP_006571142.1;XP_006571141.1;XP_016771015.1;XP_006571138.1;XP_006571137.1;XP_006571136.1;XP_006571135.1;XP_006571134.1;XP_006571133.1;XP_001120893.2;XP_006571132.1	1.5009	0.652816	0	1.65702	1.01126	0.935006	1.04496	0	0	0.556058	1.39208	1.07958	0.980351	0.851685	1.46945	1.02078	0	1.09197	0.686913	0	0	0.938376	1.18211	0.989028	0	0.853767	0.851636	0
XP_006571173.2;XP_006571172.2	0	0.912179	0	0	0	0.741401	0	0.82742	0	2.7152	0	1.05267	0.553401	3.18054	0	0.447644	0	0	2.37407	0	2.24641	0	0	0	0.357371	0.814051	0	0
XP_006571175.2	1.3329	1.28832	1.10777	1.16789	0.842677	0.873264	1.2042	1.11534	0.932918	1.38242	1.18664	0.932555	0.756334	1.58433	0.919683	0.842395	1.31869	0.948988	1.13557	0.918468	1.01185	1.09004	1.0304	0.936476	1.26814	0.981717	1.24697	1.15358
XP_006571179.1	1.48823	0	0.837127	0	0.90221	1.19567	1.17149	0	1.02794	2.02465	1.03971	0.943726	0.765885	1.19523	1.10768	1.42979	0	0.932233	1.60115	0.889669	1.76742	1.58606	1.38995	0	0.823499	1.0922	1.10659	0
XP_006571180.1	1.42219	1.26546	0.642562	1.15811	0.741563	1.10229	0.892865	3.0983	1.10733	0.936877	0.977278	0.952116	1.45639	0.80842	0.945004	1.39345	3.84745	0.885092	1.35055	0.643897	2.17077	1.20157	0.845832	0.637476	0.757526	1.3662	0.862967	0.716053
XP_006571183.1;XP_016773416.1;XP_016773415.1;XP_016773414.1	1.02332	3.65372	0.902773	0.489288	0.168595	0.590263	0.270233	6.68064	2.30479	0	0.531719	2.6226	0.994532	0.615278	0.539162	3.33013	0	0.435835	1.40243	1.07747	0.701598	2.26804	0.544693	0.535846	1.17672	2.35511	0.596857	0.997494
XP_006571218.1	0.910606	0.952378	1.0822	0.950672	0.992854	0.853276	1.13268	1.07029	0.982864	1.62305	0.863557	0.991404	0.869817	0.985619	1.04359	0.935995	4.45827	0.970789	1.40128	1.05531	0.920324	0.730073	0.791267	0.935154	0.965903	1.28777	0.791355	1.04297
XP_006571220.2;XP_016773444.2;XP_016773448.2	0	1.10102	0.870605	1.16035	1.01752	0.991957	0	0.548882	0.613608	1.11024	1.34378	0.681214	0.96403	1.58416	1.01208	1.26067	1.33281	1.3739	0.783309	1.12385	1.10273	0.928036	1.60771	1.1535	0	0.810084	2.09249	1.00402
XP_006571225.2;XP_624549.4	1.29143	1.02481	0.818306	1.05425	0.828973	0.930525	1.02526	2.46008	0.369055	3.6625	0.957061	0.747889	0.752297	1.01635	0.70882	1.45446	2.20452	0.691468	0.997518	1.54565	1.35127	1.68996	0.788263	0.621804	0.50987	0.779935	0.487359	1.60569
XP_006571236.1;XP_006571233.1;XP_026302125.1;XP_016771305.1;XP_006571232.1;XP_006571231.1;XP_006571230.1;XP_006571228.1;XP_006571244.1;XP_006571243.1;XP_006571235.1;XP_006571234.1;XP_006571245.1;XP_006571242.1;XP_006571241.1;XP_006571237.1;XP_006571248.1;XP_006571246.1	1.66276	1.3967	1.28692	1.36836	4.69251	1.33377	1.33429	0.955539	1.34315	1.14663	1.01205	1.74002	1.60541	1.19142	2.21837	1.9573	1.25966	1.15457	1.63408	1.34853	2.58418	1.58539	0.899734	1.23221	0.964767	1.54629	1.37139	0.945325
XP_006571240.1;XP_006571239.1	0	0	0	0	0	0	0	0	0	0	0	0	0	0	0	0	0	0	0	0	0	0	0	0	0	0	0	0
XP_006571252.1;XP_006571251.1	0.939616	0.913599	0.76919	0.853601	1.16696	0.771163	1.01393	0.872901	1.02333	0.853521	1.35889	0.818535	0.755649	1.43588	0.873355	0.777335	0.28352	1.72634	1.27315	1.00128	0.507421	0.602674	0.798684	1.20811	1.25132	1.08261	0.7959	0.855032
XP_006571255.1	0	0.826213	1.32287	1.33135	2.48231	1.17861	0.858592	0.779933	1.25533	1.28205	1.19099	1.16148	0.613417	0.678228	0.78917	0.945283	0.761518	0.892012	1.65972	0.844397	1.50874	1.89949	1.80877	0.881323	0.784043	1.07237	1.81986	1.83043
XP_006571269.1;XP_026296414.1;XP_026296410.1;XP_006571267.1;XP_006571266.1;XP_006571265.1;XP_006571264.1;XP_006571263.1	1.25432	1.30547	9.72748	0.881438	0.816335	2.17795	0.895466	0	2.37966	4.2948	0.61108	0.419098	0.800299	1.74498	0.46993	2.16642	2.0235	1.03584	1.30513	0	1.57835	0.816677	1.52492	0	0.864819	0	0.772309	0.977173
XP_006571319.1;XP_006571317.1;XP_006571316.1;XP_006571318.1;XP_006571315.1;XP_395191.4;XP_016772624.1;XP_016772622.1;XP_006571314.1;XP_006571313.1	0.919066	2.46617	0.94943	1.53539	1.23987	0.789969	0.6813	0.54752	1.36125	0.563895	1.23068	1.00473	0.632445	0.758462	0.90148	0.832057	0.793313	0.605409	1.26755	1.08273	0.666907	0.882925	0.796024	0.941569	0.169444	1.17346	2.08754	1.30202
XP_006571325.1;XP_394163.3	0	0	0	0.423631	0	1.45886	0	0.386321	0	0	0.511338	0	0.902122	0	0.805295	0	0	1.50121	0.962542	0	0	1.83029	1.0702	0.92638	0	0	0	0
XP_006571326.2	1.07325	1.07967	0.796075	0.9605	1.10254	1.20412	0.93365	1.52144	1.17747	4.08047	0.786944	1.06293	1.00918	0.908039	0.847161	1.63777	8.01313	0.703576	0.866308	1.07927	1.398	1.33991	1.07147	0.86726	0.876324	1.0849	1.0057	1.01289
XP_006571335.2	0.902941	0.96145	0.892285	0.926423	0.972362	1.19216	0.937683	1.09522	0.925648	0.995844	0.812813	0.812197	0.937105	0.777298	0.961378	1.17417	0.849653	0.93951	0.799977	1.00018	1.41528	1.16799	1.09207	1.01734	0.932517	0.946559	0.937288	1.15393
XP_006571339.2;XP_006571338.2	1.24257	0	1.89794	0.943245	1.34431	0.704773	1.01794	0	1.58915	0.80685	0.772433	1.88168	0.761759	0.661723	0.728706	0.790892	0.703192	1.29552	0.595439	0.841703	0.89234	0.975702	1.84283	0	3.47475	1.44598	1.37324	2.14854
XP_006571340.1;XP_003251708.1;XP_003251707.1	0.596628	0.584832	0.724044	2.20357	0.800086	0.585921	0.555233	0.780865	0.317863	1.24314	0.472847	0.594611	0.816703	0.427128	0.730872	0.753009	0.589886	0.443119	0.392573	1.23317	1.36596	0.818375	0	0.679514	0.586839	0.785991	0.623215	0.494487
XP_006571352.1;XP_001122092.2;XP_016769793.1;XP_016769806.1	0	0	0	2.14196	0.798981	0.665067	0	0	0	0	0	0	0	0	0	0	0	0.98125	1.2664	0	0	0	0.270699	0	0	0	0	0
XP_006571359.2	2.22586	0	0	0	0	0.709183	0	0	0	0	0	0	1.0208	0	0	0	0	1.00552	0	0	0	0	0	1.75862	0	0.943619	0	0
XP_006571383.1	1.06913	1.01606	0.994207	0.955678	0.938423	0.861897	0.961346	0.88211	1.00842	0.746102	1.33298	0.999316	0.929047	1.2549	1.06707	0.737888	0.534046	1.23708	1.01863	0.899273	0.692007	0.857636	0.931909	1.08231	1.09097	0.80386	1.05379	1.02169
XP_006571384.2	1.23781	1.25692	0.919097	1.17064	0.784644	0.938483	0.863589	1.44675	0.819267	2.76263	1.12466	1.03978	0.67666	1.69587	0.868694	1.0844	0	1.17859	1.34109	0.505659	1.40005	1.17055	0.769139	1.05274	0.720014	1.00911	0.524311	0.734286
XP_006571386.1;XP_623118.1;XP_016773303.1;XP_006571385.1	0	0	0	0.209404	1.00745	1.63284	0	0	1.71038	0	0	0	0	0	0	1.29465	0	0.624525	2.05159	0.719092	0	0	0.663763	0	0.526807	0	0.439553	0
XP_006571387.1;XP_392830.2;XP_026296695.1	0.655908	1.07919	0.938884	0.929689	1.56247	1.5251	2.78684	1.59771	1.19452	0.585553	1.21307	1.10847	0.819045	1.13037	1.36329	0.581304	0.523356	0.804653	0.92849	1.36794	0.499172	1.09328	1.00508	1.04117	1.52467	1.22056	1.81792	1.16199
XP_006571389.1	1.02544	1.91504	0.770498	1.27758	1.44141	1.42592	9.37188	0.704571	1.10719	0.638873	1.34865	1.38809	0.91295	1.03784	1.04759	0.569672	0.324631	0.893246	1.17293	1.02961	0.545864	0.856939	1.13914	0.969477	1.7051	1.61002	0.592194	1.49127
XP_006571393.1	0.852182	1.02659	1.02068	1.14998	1.1165	0.971535	1.04929	1.05861	0.832988	0.844536	1.00817	0.817783	0.828763	1.04048	1.04249	1.16891	1.82326	0.843848	0.979028	0.988375	1.1973	1.12312	0.839864	1.14538	1.11756	0.887763	1.06365	0.875709
XP_006571406.1;XP_395396.2	0	0	0	0	0	0	6.74	0	0	0.650638	0	0	1.49848	0	0	0	0.293859	0	0	0	0	0.803478	0	0	2.46328	0	0	1.45699
XP_006571419.1;XP_001121501.2	0	1.53709	0	0	0	0	0	0	1.04619	0	0	0	0	0	0	0	0	0	0	0	0	0	0	0	0	0	0.649341	0
XP_006571436.1;XP_006571434.1	0.838995	0	0	1.48585	1.05439	0.929932	0.665979	0	0.936811	0	1.24886	0	1.10694	1.3084	0.88294	2.42572	1.17354	0	0.942264	0.811535	1.69296	1.48076	0.976588	1.17229	0.59819	0	1.09943	1.11254
XP_006571437.2;XP_001121112.2	0.230162	1.0505	0	0.452033	0.28027	0.439037	1.24967	0	0	0.778675	0	1.51416	0.7239	0.208555	1.95649	7.67792	0	1.01077	1.08941	1.36829	4.58119	2.99951	0.347734	1.36183	0	1.25708	0.207845	1.52327
XP_006571438.1;XP_003251730.2;XP_006571439.1	1.07681	1.36651	0.927452	1.28684	0.872929	1.09502	0.940718	1.12558	0.943587	2.40718	0.901198	0.982221	0.935875	0.923824	1.0184	1.53176	2.04634	0.908728	0.809814	1.11576	1.9941	1.45217	1.01143	1.07869	0.950913	1.17173	0.922146	1.09142
XP_006571446.1;XP_006571445.1	1.46291	0	0	2.54936	0	0.58262	1.83382	0	0	1.19088	0.748952	1.01007	0.855537	0.303204	0.908704	0.740161	0.33976	0.701864	1.14314	0	0.93469	0.847112	0.719979	0	0.826365	0	0.97532	0.896974
XP_006571452.1	1.49324	0.986547	2.0069	1.33883	1.25123	0.891709	2.28118	1.77791	1.81965	0	0.802899	1.92973	0.776693	1.13663	1.27694	1.43486	2.9901	0.889788	0.915571	0.758497	1.53433	1.86051	1.1484	0.749433	2.20336	1.24595	0.613721	0.355206
XP_006571525.1	1.53417	1.30374	1.12014	2.11437	1.07046	0.732409	0.875309	1.27223	0.775242	1.20338	1.37839	0.986553	0.689407	1.43104	1.08605	1.1437	3.82038	0.904044	1.24418	1.2362	1.1687	1.00819	1.43379	1.20884	0.879199	0.890652	1.3917	1.01659
XP_006571543.1;XP_006571544.1	1.10004	1.02862	0.989299	1.16855	0.858045	1.10007	0.836767	1.56566	0.893049	1.65825	0.989195	0.817066	1.11638	1.11094	0.829405	0.9257	0.962732	0.663247	0.725487	0.7718	0.982898	1.07569	0.727202	0.884969	0.727054	0.98852	1.21076	0.776077
[truncated: 2,928 more rows]
