# Supplementary material for: Queen honey bees exhibit variable resilience to temperature stress
Source: PLoS One. 2021 Aug 11;16(8):e0255381. doi: 10.1371/journal.pone.0255381 (PMC8357134; doi:10.1371/journal.pone.0255381)
Supplement: S7 Table — (XLSX) [file pone.0255381.s007.xlsx]

## Sheet: Sheet1
Majority protein IDs	LFQ intensity 1	LFQ intensity 10	LFQ intensity 11	LFQ intensity 12	LFQ intensity 13	LFQ intensity 14	LFQ intensity 15	LFQ intensity 16	LFQ intensity 17	LFQ intensity 18	LFQ intensity 19	LFQ intensity 2	LFQ intensity 20	LFQ intensity 21	LFQ intensity 22	LFQ intensity 23	LFQ intensity 24	LFQ intensity 25	LFQ intensity 26	LFQ intensity 27	LFQ intensity 28	LFQ intensity 29	LFQ intensity 3	LFQ intensity 30	LFQ intensity 31	LFQ intensity 32	LFQ intensity 33	LFQ intensity 34	LFQ intensity 35	LFQ intensity 36	LFQ intensity 37	LFQ intensity 38	LFQ intensity 39	LFQ intensity 4	LFQ intensity 40	LFQ intensity 41	LFQ intensity 42	LFQ intensity 43	LFQ intensity 44	LFQ intensity 45	LFQ intensity 46	LFQ intensity 47	LFQ intensity 48	LFQ intensity 49	LFQ intensity 5	LFQ intensity 50	LFQ intensity 51	LFQ intensity 52	LFQ intensity 53
NP_001010975.1	135310000	99348000	77194000	103950000	99003000	121740000	114850000	117850000	110230000	106760000	107890000	110390000	135740000	145990000	110030000	108140000	124410000	2992100	128720000	114560000	123580000	110950000	115210000	135540000	111640000	126630000	105880000	155530000	105860000	109160000	104780000	113050000	105450000	104110000	112690000	133000000	125550000	103090000	101610000	122740000	148360000	177240000	143250000	159730000	113840000	156170000	159810000	125620000	141000000
NP_001011563.1	0	0	20229	0	0	0	32192	0	0	0	0	0	50125	61116	0	0	0	0	0	46868	0	0	0	0	44892	0	0	0	0	0	0	0	0	213000	0	0	4615000	0	0	0	0	167280	0	0	0	0	0	0	0
NP_001011570.1	4933100	6153600	2867900	4994000	4986200	5128600	6067600	5310200	4274100	4477000	4943000	3866500	6034900	5341500	5674600	5602600	0	0	0	4800900	0	5235200	4857400	4670100	4940200	4397100	4845300	0	6428900	6035800	5239800	5619100	0	0	0	6187400	5357500	5864100	0	4009500	4715100	3257900	3324600	4177000	3835100	3802100	4302600	4481300	4870700
NP_001011572.1	205030	674350	8526600	24252	135520	1422400	1477000	856870	867220	226300	229260	158880	5073600	655920	20303	1283400	827680	0	678270	344040	24093000	2095000	304540	5684700	644700	1016500	4706500	300710	78024000	374340	606370	1274800	0	2256000	267700	1638900	1308600	273260	95761	1092300	760840	740510	999400	2103000	3912100	736090	25321000	943800	972490
NP_001011574.1	4711000	46406000	458530	9476800	10933000	1469600	771190	83621	423820	35629000	461130	380650	2639900	466640	427810	177620	2636900	273160	2556700	2436500	721300	1354800	941980	2954000	257980	546430	780110	12295000	10938000	1036500	251210	269990	306540	583880	430000	240010	3129200	987390	1277000	5659700	3013900	2162600	1935700	113990	570930	430520	3597100	2296100	3959200
NP_001011578.1	4584800000	2776500000	4492900000	1653900000	2809500000	4357400000	3614900000	3051100000	3948800000	2058900000	1659100000	2483200000	6214500000	2423300000	1369400000	2603500000	2133900000	1387300000	2773500000	2042100000	1584000000	2610500000	2020000000	2752700000	1803200000	2016100000	1673500000	1841900000	2127700000	2160800000	2820100000	2129700000	2155700000	1000600000	1480400000	3125300000	1929300000	2311700000	809650000	1253100000	2860900000	3903800000	2954700000	5117500000	2177600000	3073100000	7077100000	5028300000	2926500000
NP_001011579.1	1873700	679520000	3016000	222520000	193390000	80990000	7589200	7190000	3288700	834260000	1534100	2203900	62575000	7287100	6104500	8690900	130230000	3833600	139870000	124400000	7822700	1493400	2389000	23267000	42663000	2528000	7134200	482320000	305530000	3327300	26017000	4432700	5733500	2563600	27927000	10435000	10371000	102470	154880	836130	17753000	8261900	62675000	10400000	2665800	18203000	8208100	12750000	57516000
NP_001011580.1	1929700	691340000	1724900	61421000	58213000	25541000	2488400	1519400	2318500	690910000	1259100	615750	21912000	2479600	491280	2203700	40958000	555470	39593000	54837000	2544400	748820	254350	5084700	8970200	950140	1942500	432530000	186050000	1314600	5474800	2172800	1883700	1006200	5292500	3327400	3022200	406720	606210	587410	5822800	2993900	18075000	1632900	2618400	2665800	1975700	2630900	19902000
NP_001011583.1	2827700	1587500	0	5867400	12605000	6127700	1107400	7888700	2816200	5860400	8279100	2405600	0	8822200	5944200	1729600	2348000	0	1471400	4702900	11034000	6570900	2351300	6741900	4450700	1405500	5909600	7751100	2028200	3675000	1572700	5181700	8676000	14001000	7696400	4724600	5936800	18632000	8754700	11776000	5935500	7906400	2753700	364200	4867300	438600	5263500	4881300	4295200
NP_001011598.1	2156400	783920	0	4116800	2227500	6304900	1351500	2119000	1851300	1361900	1583800	4497100	168190	1124100	3230400	5001500	2767400	0	2859600	2292600	1095700	4560000	5464500	4356100	1895400	1348300	3480200	2081500	3690500	1761500	1397000	3551700	1475200	2500500	3570300	3127000	2201200	1530300	1590100	3225600	2710500	1488300	4017600	2961900	2234400	1670600	862870	2966800	3286600
NP_001011599.1	0	53731000	35893	6168300	2623500	143470	0	0	0	91969000	0	0	302960	0	0	3108.6	1846900	0	2604700	2973700	0	0	0	36546	16474	57943	24050	61458000	10171000	0	36027	9371	17095	0	0	0	0	0	0	0	201150	28251	564680	60044	111200	33031	27322	17392	0
NP_001011600.1	2252900	4784000	7014800	2491200	3579700	5806300	763330	985700	2477800	2527400	3912000	400720	3706300	365310	206610	2988300	1200900	0	808710	1365600	2427700	1641000	1787400	1250300	267370	4624600	808470	1695800	2126300	601300	969670	3030500	1197700	1253900	158200	327270	60200000	3508700	520800	835820	2323600	2340200	1560900	172900	2160100	512690	2098800	924610	2574000
NP_001011601.1	969470	351920000	769040	61331000	32043000	23934000	1034200	1125500	725700	362590000	203910	447370	13941000	1947000	79430	2814700	40804000	2336600	38129000	39593000	1586900	509920	543520	3629800	8164700	517620	848780	173210000	138120000	359210	4385000	897670	1448500	717740	2685800	2295800	1685800	356110	0	411260	3797300	2358200	14064000	962850	1177000	2793300	1599300	1646400	18332000
NP_001011608.1	2352800	2266600	2596400	2122200	1031900	1982700	1457200	2113100	1658700	4950000	865940	1944000	1995300	1581400	1700000	2240300	4096000	0	4149000	743360	1492000	1340500	1963100	2963600	3539400	1095100	3262100	2631300	1882000	2850300	1419700	2551300	704420	1096700	1377900	2626400	3403800	959780	0	1151500	1648800	2929500	2464600	2398600	2414900	1889400	5015200	2717900	1451800
NP_001011610.1	0	122240000	4761.3	10496000	17469000	23181	13071	312950	8480.8	141010000	52577	7425.5	257040	7367	0	4118	4851900	83351	2472900	2919500	9326.6	0	0	44153	491540	279750	10082	48106000	12760000	5084.2	0	0	11400	53175	180520	115840	114690	0	0	8935.2	3450200	0	546650	14821	272890	67588	0	119840	6844700
NP_001011627.1	604480	788460	4231800	168820	638570	5344700	3126800	375660	125220	232570	525160	829400	8641400	219550	182490	3044500	179760	0	131450	572110	38794	2678100	265470	3406000	605110	2024600	156230	1517700	1269800	717110	2493600	455610	537330	223140	245890	1180400	139430	279440	175710	182400	2334400	2997800	2696300	3576400	141840	1057600	7985600	1226300	1080300
NP_001011633.1;XP_006565138.1	344230	1132600	0	399720	776130	267350	1015000	805880	631830	329170	482100	527090	0	532020	738450	784420	723160	0	451890	1646300	501510	1074300	384730	512480	1385600	865640	691640	716080	514890	844500	1035600	545820	396980	518810	742180	419290	0	474130	0	583880	945960	866520	715780	412760	472940	638030	377910	673380	515270
NP_001011636.1	2667000	1949900	6129300	2266900	1356500	3296300	1024900	1518000	2137200	1658000	2129800	1237600	3081900	3255300	1744800	1508900	1739400	0	1957100	7123200	2389200	2243600	1344400	2042500	1505200	1902100	0	1810400	5937200	2204800	412620	2944800	1909400	2351300	1458600	1787000	6891300	1946100	0	2179900	1025300	1727900	1398400	1161000	1403000	1514000	2815200	1299900	1448600
NP_001011640.1	15365000	27558000	3415000	51524000	34677000	11491000	21849000	39785000	21079000	20808000	21457000	26071000	0	19049000	58483000	18042000	54964000	3126400	64335000	36352000	54974000	14069000	42117000	44072000	11635000	40454000	25537000	31385000	58793000	34804000	22959000	29311000	17819000	53404000	31184000	22009000	37450000	58750000	33748000	50749000	36974000	34299000	31003000	40666000	55156000	18968000	51944000	22836000	48027000
NP_001012431.1	22690000	22612000	0	14476000	15656000	12388000	15096000	20054000	15854000	14362000	14136000	13335000	25377000	12842000	15438000	14073000	16220000	0	19298000	13859000	12126000	21015000	11648000	21244000	13554000	12071000	13915000	19903000	21624000	16724000	15018000	18847000	11520000	13021000	12231000	22760000	21215000	20013000	13034000	5010300	20650000	19926000	22699000	22643000	17135000	14696000	31159000	25054000	14431000
NP_001013024.1;XP_016771479.1;XP_006565664.1;XP_006565663.1;XP_006565662.1;XP_006565661.1;XP_006565660.1;XP_006565658.1;XP_006565657.1;XP_016771477.1;XP_006565656.1;XP_006565655.1;XP_006565654.1;XP_006565653.1;XP_006565652.1;XP_006565651.1;XP_006565650.1;XP_006565659.1;XP_016771476.1	186470	283750	243790	310110	264770	146700	248620	247090	217860	288460	381680	314630	0	225820	166060	291980	304800	0	0	321900	112400	281370	284490	238200	210610	244550	408740	214520	240230	262370	343790	248870	208770	0	393190	238260	175300	0	0	312170	191240	221240	318220	184590	247310	216730	0	0	221630
NP_001014429.1	0	123240000	1999.3	11478000	8648200	2590200	31754	30647	19435	107540000	35687	0	1229200	56216	25613	81939	5451600	0	5660800	10809000	23829	12613	0	418580	1176000	39103	34343	67780000	22439000	19522	498060	229570	36047	16341	132100	59850	71906	24086	0	39554	80195	110590	1353000	44111	15953	357400	74067	22821	5091400
NP_001014430.1;XP_006566313.1;XP_006566312.1;XP_006566311.1	0	460380	354410	3820700	5939300	2616700	0	3888800	453840	2645500	2858300	2274700	0	3509100	4521600	636470	1969400	0	1222900	2898400	7090200	2806100	2237800	2961400	1573000	825530	3660500	6108500	0	1928900	493000	2968700	3809700	6826500	3680800	1517400	2186400	1946400	2689200	4959800	3113100	3973800	1499800	729360	1794500	1130600	731310	0	1919400
NP_001014994.1;XP_026298414.1	13606000	12362000	11381000	11788000	12526000	16179000	11206000	13709000	10838000	12526000	11390000	10131000	16991000	13251000	11664000	13903000	10523000	0	11143000	11895000	13077000	14739000	11908000	13925000	13633000	10913000	12820000	12066000	12593000	13208000	10917000	11910000	13959000	12743000	13621000	11592000	13992000	14023000	3168900	14222000	15555000	12982000	11892000	12271000	11226000	14917000	13888000	13583000	13498000
NP_001019868.1	244280	317360	0	332170	120170	125960	149500	0	0	385720	0	202190	68267	0	97214	242580	234430	0	0	187650	0	0	0	371550	1856200	0	282110	0	0	0	165700	213730	0	0	0	135910	84277	0	0	0	143470	138000	317730	138840	238930	0	187170	180300	437350
NP_001035310.1	1328700	1136100	1122400	823010	1193000	1091000	1036500	824990	1100300	637010	1497400	1294900	1175200	1212400	1220000	624410	1342400	0	2770200	914100	1033500	827040	1083200	2062600	1249800	729580	1454200	1030600	1444800	1462700	1485300	1619900	639130	841120	1013900	1189200	1029400	974450	1288300	903670	689610	665880	687350	1300000	1347200	723670	1679200	1554500	1112500
NP_001035313.1	10926000	8150700	17195000	3023700	2735600	7397500	10369000	7493700	4186000	4089600	4777800	8116300	15251000	3726700	3595000	7658100	4196800	0	3116600	3582100	1986800	13086000	3868000	4033400	7008600	11472000	7278900	4231300	6540000	6868500	10272000	7373700	6197100	2046400	4608800	8164000	5671300	6135800	2985300	3414800	7062600	9743600	7108300	16421000	8771300	4608800	13673000	14193000	7413300
NP_001035314.1	0	802480	356870	2232500	1794000	1340900	1347600	1414900	1977700	995900	1277900	1049900	599250	815430	2680200	1310000	3782400	0	2864400	1010700	1830100	1943500	4725500	2782800	769900	2031300	1112300	1789100	1770600	1284000	1055900	1615800	1594200	1868300	1844000	1824500	2411700	2332100	510110	1559100	0	2268900	2316400	1068800	2157200	895000	0	1543400	958680
NP_001035323.1;XP_006559404.1;XP_006559403.1;XP_016772392.1	24892	553480	0	4407900	7041800	3634200	63264	5423800	214860	4063000	4951600	1312700	118250	10043000	5498500	428630	1148800	0	573930	5085400	12486000	2519200	2369300	5146400	1862000	750970	2591700	6332700	793510	2288400	49814	3568900	8235600	13372000	8329900	2319200	4674900	3951400	3611700	7726600	4322300	7609400	1621700	1104900	1777200	1999700	1108900	455830	3231400
NP_001035345.1;XP_006571765.2	10173000	5124000	22472000	3789800	5605500	19776000	5755600	6932800	7866900	5482400	4332000	6830500	25685000	6188900	3772900	7785700	5000900	868990	5074500	4956000	4882500	4751500	3986200	10044000	6621800	5392800	6602300	6169900	5320600	4706300	6358400	4661500	4474800	4180300	4057900	5692300	3140200	3616500	902130	3851100	5107900	7218500	5721900	9121100	4748700	6194700	20008000	7584300	5059300
NP_001035347.1;XP_006570230.2;XP_026296309.1;XP_026296308.1;XP_026296307.1;XP_026296306.1;XP_026296314.1;XP_026296310.1	5002600	4000200	2084500	2525200	2487400	14803000	4539700	5377700	4994000	2658400	2966300	4754600	16861000	4581800	2885900	4527600	4013100	0	3505400	2618500	3314800	3712700	2617100	6876500	6086200	5791700	3905000	2403900	4101100	4051700	4357800	3345100	3210300	1596000	1136400	3603700	1860100	3110900	288130	1354000	3903500	5398400	5260700	5569300	3796200	4448900	16129000	6222700	4007900
NP_001035349.1	12685000	14458000	1051200	16135000	18784000	31191000	14528000	20035000	24395000	17178000	17640000	8903400	9160500	11744000	25769000	19046000	29943000	0	32460000	11186000	18199000	30995000	16547000	23871000	11538000	17377000	18896000	22689000	26479000	15724000	10290000	19555000	23482000	21152000	20512000	24148000	14789000	35292000	1593000	13071000	37869000	27067000	27053000	27410000	17708000	19552000	17917000	36248000	26665000
NP_001035353.1	12710000	13230000	23607000	10921000	14332000	12566000	11737000	13336000	12351000	13395000	11949000	13503000	16023000	14480000	11821000	13807000	10540000	0	9042100	10905000	12370000	13472000	12782000	10324000	13186000	12692000	11664000	11809000	12472000	12095000	12646000	13706000	11744000	10823000	11365000	13792000	11573000	12270000	9512300	12275000	11448000	13828000	12029000	13770000	13399000	10708000	11469000	11552000	10545000
NP_001071287.1;XP_016768084.1	7592600	10137000	9895400	9882500	10509000	3661400	9728800	7844400	9783900	10060000	10577000	9646400	1012300	4199000	11759000	5321200	9411400	0	16644000	12546000	10962000	8674900	10653000	11487000	9090100	9643100	10206000	8767000	11132000	12028000	9513800	13621000	7508900	13455000	8666000	9674300	9349300	16312000	11528000	18166000	14278000	13078000	13848000	3773400	12047000	11657000	9302700	12514000	11771000
NP_001090623.1	63253000	55727000	101180000	60435000	51719000	74804000	59158000	56958000	63981000	55135000	52704000	62884000	89552000	49517000	55944000	54166000	56624000	12303000	56922000	52295000	60668000	57204000	53377000	59648000	54238000	46721000	44692000	52130000	53156000	49329000	47846000	54525000	48759000	55351000	47528000	49746000	47161000	52724000	32131000	52814000	56033000	56336000	57470000	65366000	54479000	52708000	73051000	68615000	58578000
NP_001091636.1;NP_001011626.2	73184000	73148000	100640000	56730000	56172000	60626000	77033000	70589000	71688000	58620000	69202000	62914000	76555000	47525000	62872000	69293000	60084000	863710	66797000	57634000	48848000	70667000	56277000	54698000	67748000	65399000	57658000	49054000	57969000	51414000	71257000	62022000	62204000	63827000	57455000	61005000	56830000	68683000	40965000	70241000	71288000	71737000	66591000	70346000	60326000	51685000	66462000	75018000	69781000
NP_001092187.1	71980	1235700	379470	629050	95173	3195100	113560	234800	321680	772490	589360	127120	1067500	582520	22739	372000	488440	0	321860	13733	853820	175280	357000	491270	89474	668680	193830	698780	446090	591730	225180	904640	456180	0	42606	275940	100070000	1187300	319520	580750	2052400	1804900	972590	352640	174610	222460	1600400	102080	1367500
NP_001094493.1	6014000	10921000	7202700	4602400	2800800	10455000	2509500	1196900	4712100	6378400	7972100	1722300	11638000	3956400	294900	5948700	4621300	531980	4353800	2936000	3401700	2911100	3125300	2709900	2601700	6798100	4051800	2541400	4684600	2248300	4521700	5461600	6195000	2506800	403910	1658400	536040000	3385200	2546600	4497700	4529600	4180600	6164800	3015600	3640500	3034100	5734700	6288000	6769200
NP_001104234.1	5317800	9628100	2453000	4857900	5323800	11825000	6350200	11865000	8996400	7238400	7671300	11535000	19001000	5823600	3962600	6179000	780610	830920	571050	3381200	1110200	9172800	8311700	9151800	8076800	14386000	2390500	11648000	9404700	7390500	10658000	11183000	4039800	935780	5531000	8623300	19024000	9649000	684360	2460000	10365000	20554000	12578000	25879000	4075100	9088400	21656000	19713000	9243900
NP_001107670.1	29722000	33132000	15237000	30418000	29525000	21846000	44356000	27462000	34437000	32830000	33440000	38924000	11647000	17748000	35988000	31439000	35206000	0	30742000	24374000	18486000	35094000	43093000	33250000	25894000	27425000	27707000	17303000	33268000	28793000	23071000	33736000	23618000	24366000	27877000	33737000	29868000	34138000	9895800	30924000	21890000	19016000	24341000	18202000	39371000	17392000	18326000	27185000	19241000
NP_001127699.1;XP_006564869.1;XP_006564868.1	71381	0	0	2144800	978060	1224600	286610	1791000	325020	161690	851130	745360	0	3327300	2828600	191210	289090	0	485960	1422200	3845300	725020	584360	1881100	475270	333310	498810	2122900	132460	759650	460370	970550	1314100	5741300	2824300	469150	649850	293450	928760	3003200	0	1419300	233370	110220	80795	618660	269390	594670	980270
NP_001127843.1	1397000	976050	1806200	767610	753790	1691200	842930	1017800	1421900	1151400	695960	915490	2446100	1091400	1074700	1281100	1041200	0	996510	868630	457800	1275300	546020	1402100	1211200	1333400	986340	1143200	1084000	1244000	1136300	762840	722250	1042300	984640	1148100	808750	1218500	804300	691490	1100400	1214200	1043400	1170100	830280	1359600	1130900	838770	952870
NP_001128140.1	58673	0	0	0	99176	0	0	81276	66825	105860	105930	0	0	33424	111400	0	0	0	79327	103740	0	0	14990	0	109790	0	227680	95062	0	95079	135900	94905	114880	83277	0	82314	93966	130540	0	0	0	203580	358070	110700	78238	237780	32461	22252	97230
NP_001128300.1	617720	451970	830660	878070	830370	176540	775430	997800	781580	1055300	933160	526630	0	1035200	1104000	237090	713230	1815800	800200	1213300	0	870530	1085300	419820	1065700	1543800	1231900	1531000	1051300	693490	795370	755100	622350	1031300	1301200	1039000	1226900	944010	779390	506930	684530	803710	516400	985880	1205200	993770	1155600	816500	807020
NP_001129207.1	21783000	16362000	13474000	35900000	31418000	27598000	29547000	28706000	35864000	25592000	24802000	25043000	15929000	31244000	34212000	16359000	19265000	0	20346000	31422000	43021000	35232000	25890000	28286000	20843000	25619000	31058000	31837000	21688000	31165000	15489000	26630000	34461000	42205000	48130000	22468000	31547000	38866000	45448000	43894000	28715000	52713000	40924000	19066000	26347000	20645000	19314000	20104000	26305000
NP_001129377.1	1756700	1947200	0	1656200	0	1749300	1853700	0	877950	1346200	0	1049600	1936000	0	0	1926000	0	0	0	2386800	0	0	0	1880800	2285000	0	1018400	0	0	0	0	0	0	0	0	0	0	0	0	1271900	0	1022100	0	1373000	0	1596700	0	2289300	2349600
NP_001129659.1	8279900	6679600	38366000	5680700	7137700	7459400	8230200	4686100	7071900	4867700	5604300	8062400	18870000	3327900	5394600	6968300	9525700	0	10082000	6834300	4687000	9231300	7302700	9159300	6752400	7840200	3799300	2653100	5090900	4801700	6356700	10319000	3597200	6566300	4969100	8873900	7518300	4667700	2891500	3607300	4779500	4554500	3918700	7474400	9764700	3976100	12011000	9153500	3886100
NP_001129678.1	0	0	0	3849100	0	779680	2236700	2151200	259750	1688400	0	6375900	0	0	0	0	1276900	0	7048100	218910	2489600	0	935910	1714600	0	0	1849200	0	4276400	0	973080	2377700	3527400	425050	0	0	454760	1024100	0	0	0	0	0	0	0	0	0	0	51986000
NP_001129680.1	374330	0	0	0	0	271300	411490	315820	451970	0	0	112370	252540	146420	0	813300	3355400	0	2673100	0	214590	2010100	107070	192930	2540400	1931900	0	0	1728200	0	0	622310	0	0	3119700	0	0	0	0	0	494580	0	0	2707400	146990	592510	0	447870	0
NP_001129681.1	0	0	0	0	0	121820	0	84925	128930	0	0	0	1162000	79781	171190	0	0	0	41632	191350	144230	0	0	0	583630	0	0	0	77367	174800	0	0	0	0	0	0	0	0	0	0	64180	0	71771	1158900	0	71675	0	0	0
NP_001136109.1	259590	545760	0	1511900	1292900	996360	336790	908830	0	1090800	282210	1066900	0	817160	1349000	0	932690	0	912610	2099400	1012100	899640	1247200	1272900	890950	419320	1573900	1372600	416130	786880	0	1507900	1606000	3103600	2037800	1525000	809500	0	0	1832500	648210	861730	318830	734880	0	435790	0	1220700	868520
NP_001152775.1	0	0	0	567670	0	0	0	689770	0	0	0	0	0	243120	0	0	528290	0	423440	0	0	0	0	0	0	0	0	0	0	0	0	0	355240	0	0	0	0	0	0	0	0	0	0	0	0	0	0	0	0
NP_001153520.1	267890000	235610000	476920000	254230000	226560000	307530000	231580000	248350000	288780000	229240000	235080000	272910000	360910000	262370000	239200000	225280000	254020000	36860000	303550000	243550000	278640000	248030000	260680000	258290000	247050000	230550000	216140000	234010000	241050000	247170000	237880000	226210000	252290000	262710000	237180000	253680000	253430000	223570000	201420000	319660000	253540000	279860000	279400000	334270000	260700000	306980000	350240000	329130000	300970000
NP_001153522.1	505710000	390180000	979640000	376560000	378510000	483410000	373600000	373860000	510780000	370930000	382310000	450390000	630330000	434930000	417250000	355660000	420240000	41349000	411740000	351010000	385170000	389250000	374320000	425350000	320130000	400140000	314870000	386300000	406680000	360830000	362230000	377850000	368780000	372990000	376730000	428290000	367820000	391870000	275780000	414410000	325310000	321540000	315270000	447920000	422980000	331700000	425570000	396390000	377210000
NP_001153524.1	285260000	238120000	377180000	250310000	222300000	318130000	238070000	236440000	251930000	205510000	223980000	259310000	364360000	239710000	250060000	217000000	246250000	8253900	275710000	252200000	245780000	250800000	220090000	245800000	224260000	208820000	197190000	231080000	230420000	220010000	234590000	242640000	226300000	267070000	252230000	258890000	247820000	218350000	158780000	276830000	203200000	265880000	237740000	290190000	258460000	230370000	282910000	275430000	249190000
NP_001153536.1	474950000	461840000	1257800000	470550000	418760000	587000000	490320000	433760000	591490000	465620000	431500000	488680000	654320000	422850000	423620000	388180000	475530000	16653000	494890000	425480000	479570000	392430000	431370000	502140000	381400000	425280000	336320000	430950000	459400000	415840000	461300000	410710000	400920000	413180000	400400000	486030000	470030000	393140000	349800000	460690000	401920000	432890000	467200000	697200000	502930000	410410000	628910000	542000000	446670000
NP_001153544.1	4630700	2504600	2504400	4081800	4114600	4230500	2845400	4240700	13203000	2691500	3091100	2181800	2873500	2072200	4145400	2208800	2957600	0	2649700	2540300	4765700	2238900	3036900	4492400	2058700	1077500	3185300	3523900	4549700	1978500	2178200	5226700	3865200	2182400	4676600	2543000	8012400	4495800	1700800	4389500	2450600	3209200	2784800	3487200	4073400	5180700	3821300	8470700	2453700
NP_001155181.1	8773300	11240000	182390	10049000	6748000	9087300	7388500	9938800	9283600	9640400	9076100	9751800	5433900	8469300	11344000	11283000	9260300	1721100	8764300	11403000	13145000	8756800	7681100	7976100	12259000	7200700	10337000	6940100	12208000	11122000	11832000	8449300	12579000	11902000	10974000	10685000	10457000	9634000	1725300	11651000	12235000	6983100	12902000	11253000	6639200	12560000	7122800	12235000	17325000
NP_001157187.1	237380	274710	1313900	0	153850	0	0	240100	521410	411370	280280	0	1011100	378730	271910	0	417000	0	305090	214280	176920	680240	360280	421420	457110	474040	375210	0	600310	428860	0	538770	531530	221470	331030	594700	456180	753430	0	0	0	0	0	0	293930	0	0	0	0
NP_001161808.1	6794400	6798700	2468800	7490600	6668400	6694800	9138700	8928500	5288200	7083700	4429300	7080200	4667200	5795500	8065800	8175800	6219900	1535000	7191800	9057100	7054800	7418700	6887500	6849000	8465400	6359900	8783300	5980400	7739300	8748500	7980800	5279300	6141700	7628900	9312000	6351600	7529600	10149000	7602600	12826000	12643000	9839500	13291000	8780200	6768900	13794000	7477300	7617600	10977000
NP_001161897.1	884680	1243500	955160	960510	1100200	1222200	1380900	1377700	1107800	1223800	1333700	1148900	888020	833360	1069700	1365600	1158700	0	855660	1235300	1029300	1398400	1173200	729650	731360	1266000	1201700	778240	1407400	1149300	1664500	1163200	1368100	971660	1334700	1145800	968520	1540900	986760	823730	1646500	1035300	1909700	966040	1165000	1953700	0	1116000	1475900
NP_001164444.1	7263600	13247000	39684000	3367000	18763000	23665000	8920000	5949000	8596100	4867900	9156100	6249300	34558000	9378400	7872400	5891500	4508500	0	2133500	17371000	11237000	6494000	7686300	3230200	10462000	1181800	3678900	8850600	10400000	1352100	10051000	9880100	13079000	7624100	4180400	6152900	9180300	9028300	2406500	2168500	6383100	8299500	11655000	27600000	3513000	3925100	13819000	6281500	18997000
NP_001164445.1;XP_016767976.1;XP_006570933.1	28604000	19112000	10063000	20947000	21394000	25411000	19049000	24290000	20644000	21419000	19713000	22174000	16642000	21342000	19408000	20027000	18822000	1060200	19048000	17379000	23264000	18452000	18368000	20105000	16628000	16796000	18994000	19409000	19552000	19192000	17811000	19858000	20667000	22071000	18482000	21974000	23070000	18975000	23881000	25812000	22555000	23253000	23270000	24076000	20426000	22085000	23185000	23071000	22435000
NP_001164640.1	16984000	18350000	20078000	22745000	19046000	20220000	23182000	22925000	20950000	20753000	22669000	20301000	17797000	21330000	25114000	20841000	20589000	2359400	23204000	21649000	21251000	17786000	20648000	17198000	22869000	19741000	22162000	20111000	21264000	24098000	21356000	21400000	23770000	22518000	22885000	19836000	20471000	22761000	20860000	24869000	22116000	19372000	27774000	18361000	20706000	24762000	19144000	20076000	23824000
NP_001165849.1	0	0	0	1343300	0	827370	798510	982980	924170	783390	1071000	0	0	0	0	0	1475400	0	1621900	907330	0	0	0	960290	868470	146310	0	758130	866050	856080	0	819620	1046900	1116500	1046800	804500	942510	676580	538690	1704200	1646000	1641200	1345900	0	0	929500	0	1236500	0
NP_001165860.1;XP_006569264.1	466800	1007900	0	3515000	4424600	2900500	352010	3636300	1339000	2548700	2434200	643910	0	4534900	4432100	1007000	2150800	0	1746400	3949100	5264100	3134100	2291300	3231000	1417000	721590	4264300	5223700	1081700	1183000	514370	4006000	5469900	7842600	5440600	2823400	1828600	0	4276400	2943500	2342800	3503000	1804800	1939000	1652000	2435500	1412500	2408700	3923700
NP_001165874.1	770830	539350	0	901600	0	877690	983160	846600	775830	583030	0	757520	0	0	686610	695410	0	0	0	724960	738480	949660	707790	871530	642030	504280	0	0	0	637610	0	1017200	685510	721990	0	987160	0	423100	0	556860	0	0	0	772340	912380	0	0	0	302880
NP_001167612.1;XP_006557598.1	0	0	0	0	0	337790	123120	0	0	0	0	0	0	358660	405950	0	0	0	0	0	455030	0	0	0	0	0	0	0	0	0	0	0	0	752230	0	238720	0	0	0	306160	0	0	0	0	0	0	0	274370	316660
NP_001167613.1	39035	0	0	155790	326300	176890	0	148080	117200	133720	78676	0	0	178010	450900	0	115080	0	0	178110	228130	159080	94473	182090	116120	103430	147630	0	58119	120000	0	203580	182090	554670	234970	146590	152560	90184	0	394190	175700	0	139320	0	0	80791	0	107240	116850
NP_001167614.1	19642000	24329000	15133000	28259000	24227000	20340000	21819000	21436000	23133000	22167000	25078000	22269000	15865000	15182000	25403000	21094000	23002000	0	36917000	27799000	23109000	22804000	24988000	23449000	22392000	22847000	23434000	16456000	22446000	24672000	21765000	27502000	23364000	26526000	28427000	28890000	30027000	20615000	28923000	38088000	32600000	32838000	38527000	36297000	25851000	35596000	30633000	37366000	38971000
NP_001170961.1	18943000	14299000	21496000	16203000	22031000	12850000	12417000	15704000	18260000	12543000	15100000	15585000	17624000	17867000	14223000	12234000	16251000	0	19402000	11024000	20739000	18019000	16820000	18104000	9841100	19664000	13483000	17701000	14344000	12835000	14379000	19604000	16407000	16794000	18408000	18574000	21555000	14745000	3424900	16458000	19520000	23907000	13265000	22386000	13880000	22402000	17702000	21398000	16216000
NP_001171493.1;NP_001171492.1;XP_006570759.1	7882900	6610000	9331500	8349900	12974000	7688600	6529900	8813000	9441100	9810300	7290100	8219400	7440000	9342600	9185200	8087100	7644800	0	8857100	8729400	12365000	11240000	8788500	9228500	7396200	8255200	10182000	10689000	8285100	7849300	7783100	9357000	10539000	10223000	11122000	8380800	8349900	9205900	11009000	11059000	9386900	14573000	9975200	12164000	8568800	9808500	9654700	9924800	10003000
NP_001171495.1;NP_001171494.1	23423000	22229000	33748000	18636000	19465000	25377000	18609000	15834000	21023000	19675000	20498000	21348000	26576000	21737000	21628000	21563000	21712000	0	19184000	23033000	20290000	22226000	20550000	20182000	23425000	24072000	23639000	25317000	23356000	18580000	21385000	20797000	24784000	20431000	19953000	24880000	21880000	19427000	2460600	19961000	19627000	21241000	19885000	28189000	21834000	23066000	27886000	26337000	20931000
NP_001171497.1;XP_006563264.1;NP_001171496.1	109820000	102190000	108940000	88220000	90048000	113030000	106670000	99445000	102870000	90337000	88905000	89378000	119950000	89693000	85435000	108280000	90852000	9991900	92987000	95811000	80728000	99349000	84489000	89089000	99637000	99068000	101290000	87633000	101290000	94931000	110160000	96998000	102370000	80389000	99198000	108670000	89433000	95068000	29038000	92209000	98277000	98644000	98288000	115660000	90883000	106380000	108360000	108120000	102990000
NP_001171498.1	97469000	62865000	166720000	58548000	79675000	71469000	67713000	68884000	83604000	43495000	60305000	74063000	114030000	74926000	63880000	65419000	69629000	21593000	86430000	68745000	71008000	81721000	66034000	92692000	48347000	58010000	48583000	57751000	56421000	42879000	55179000	61048000	47490000	65641000	42869000	87263000	72463000	52762000	60999000	67563000	90022000	95582000	68665000	95711000	58611000	89085000	144290000	107680000	83612000
NP_001171518.1;XP_016766477.1;XP_026295502.1	2277500	2717700	4597900	3714200	3376900	2179700	2397100	928550	1766200	2473600	2942400	2305100	3829200	2764600	3362900	2652200	2967700	2017600	2754800	3404000	1896300	2292900	3038600	3261600	2345300	2456100	4016000	3735500	2964500	3531400	3191000	3626800	3440000	3057700	4479100	2022800	5600500	2777500	2763600	3238700	3570000	3432300	1835000	2505600	3469700	2361100	1676600	1828500	2288200
NP_001171519.1	15943000	19551000	31618000	20144000	20670000	17781000	20801000	22259000	22472000	17000000	20306000	19008000	21044000	16462000	23203000	17759000	23168000	308160	26056000	22926000	16873000	21877000	19550000	19848000	20340000	22110000	17384000	16112000	17452000	20832000	21230000	19900000	20927000	19578000	18525000	21286000	24295000	17640000	14215000	18620000	20155000	18485000	20800000	23311000	19158000	23709000	22424000	27400000	21506000
NP_001171538.1	1802500	1357800	0	1040000	1436300	1568300	1659100	1535900	1892300	1579300	893720	1234200	1947100	0	1259700	1483600	1164100	0	0	1591200	1024100	1850800	893710	966360	1761800	1486400	1414800	1395600	1279000	1558800	1524000	1247800	1604100	1469900	1515000	1084700	1009100	1921400	0	1778400	1436400	1193500	1139900	1710000	666500	1070500	1268200	1602100	1659000
NP_001172008.1	192820	200210	0	0	291200	103680	174980	205490	187220	59036	0	145650	0	0	220650	168090	251020	0	0	0	0	0	0	0	0	0	232750	0	211900	0	224700	0	263210	224590	144850	250980	194120	0	0	0	160740	273720	158810	0	245740	68452	0	0	212210
NP_001172073.1	28589000	41167000	57178000	33554000	38235000	29338000	38303000	45600000	35765000	42262000	36453000	25998000	17217000	36432000	33689000	33753000	22776000	4395600	35429000	31478000	29319000	28264000	33913000	31142000	29262000	25971000	26699000	20700000	34132000	27308000	20990000	29294000	27892000	37835000	36971000	16583000	29687000	25514000	31557000	38482000	32550000	30464000	29487000	34933000	36580000	24331000	34589000	28516000	42156000
NP_001172075.1;NP_001172074.1	614720000	604960000	367760000	514700000	596560000	620350000	549240000	578190000	739540000	562750000	511500000	573120000	789740000	550520000	520230000	487190000	518770000	155620000	705570000	556020000	708040000	584580000	585140000	581480000	520430000	460990000	437220000	471480000	535770000	549660000	514120000	543400000	569310000	568050000	490580000	640380000	548940000	528720000	432790000	731930000	581830000	672210000	558190000	760310000	638320000	588510000	787420000	743230000	660900000
NP_001177850.1;XP_006570570.1	157850	0	0	555150	815790	780280	0	1016100	0	0	494610	129100	0	508830	396850	222950	0	0	161190	264050	844650	294690	303320	398100	366080	0	509080	324560	0	438080	0	272820	384910	995390	502030	329610	388920	291720	678320	524370	155630	259640	0	0	411030	108160	0	0	0
NP_001191680.1	454670	355150	3093800	456910	312210	590100	0	152160	256840	368970	488830	0	1795100	266080	159030	291070	0	6453100	279160	398390	377610	439090	479740	0	125330	324510	193450	341480	0	317080	109400	41247	235480	373010	0	195770	405000	218100	0	281300	38284	0	347400	270140	226470	356910	0	199560	194750
NP_001192152.1;XP_006571297.1	13277000	13511000	13815000	14894000	13959000	10652000	12929000	12520000	13878000	12650000	14143000	13483000	11840000	13343000	13653000	12273000	14643000	0	15828000	14020000	12857000	13436000	14543000	14028000	13891000	14246000	14832000	13795000	13691000	13337000	13172000	14814000	14619000	12542000	14461000	15971000	15327000	14950000	13865000	13411000	12670000	13848000	11712000	11925000	14276000	13138000	11151000	12148000	12530000
NP_001193899.1;XP_026295765.1	4074800	2973000	3716200	2749100	2112500	6211200	2684200	2991900	3909100	2842900	2121100	2929900	8939400	3520900	2999000	3011600	3156000	0	3036300	2496600	2958800	3009200	2735100	3719500	2851200	2644700	2620300	3010900	3174500	2622000	2992800	2829800	2362400	2623100	2356700	3530500	2851800	2130800	1155200	2900400	2536700	1819600	2852200	4151400	2879600	3054800	6473600	3557800	2900000
NP_001207415.1	2064900	2404700	2907800	1985200	2733500	1260000	2375900	2098600	1780200	3068800	2663400	1907600	937170	1927000	1413300	2209800	1619900	1978000	2218100	2039700	2142700	1839400	1337800	1601800	694410	2833800	2676900	2094200	1806100	2367200	2492900	2488400	2886300	2407300	1649800	1969000	1518800	1719500	2258200	1479300	2847500	2077600	3164200	2942800	3102000	3643600	1981700	2426600	2384000
NP_001229315.1	485050	322510	58519000	391240	413360	85251	237090	345710	457250	301000	493980	476220	60878	135000	314160	416950	339900	0	244870	265540	652540	248030	315370	0	346080	488880	331500	298540	302800	418920	437460	112880	143610	542590	358970	243190	334700	402030	0	327160	464500	248190	262910	369740	354290	87902	364570	228450	385620
NP_001229360.1	7336000	7215600	12182000	3498500	6161500	9112800	6505000	6698400	4850400	7376800	7391600	6429300	11641000	8147900	6061600	6436500	4613900	0	4340100	7378200	6136100	7402200	5558400	5640200	8622800	7492100	6017900	8743300	5702500	6836900	8186100	7037300	9090200	6575600	6761000	6208900	6944000	7134400	3801100	6214100	5958300	7566500	7280700	7819000	4049500	7017000	8830600	8709100	4652400
NP_001229362.1	589440	372600	0	429070	416020	372630	540750	362080	609960	292220	306070	496770	339530	409860	429530	481650	493980	0	0	361590	460850	0	387670	533210	432900	585760	696100	418960	362650	398950	396880	417180	398510	314120	336570	467400	448580	395310	347180	370540	331370	330060	337450	491810	294110	414630	1173600	430630	0
NP_001229385.1	451030	683450	724640	459190	415970	484740	1509900	574880	565430	761320	321550	779660	0	559310	517790	620140	477360	0	431800	583470	391820	398470	699310	423950	765290	2096600	569390	0	957960	901420	1203500	726930	634860	407950	492620	740050	634320	0	0	501680	464280	0	361510	350450	662240	344650	1853400	716230	0
NP_001229387.1	284190	474470	0	338990	536100	237240	315200	395040	266170	357070	347360	381760	0	361290	397520	296710	344760	0	313320	281760	355240	389320	398540	307030	405260	417010	418400	360010	455900	426520	392730	360290	322860	296620	341090	0	376530	408660	0	319410	364080	329670	508150	171130	383450	678140	372760	262380	260240
NP_001229394.1	19344000	18394000	23896000	17553000	18157000	17082000	18690000	18682000	19479000	17005000	16165000	17618000	22268000	18199000	16967000	17864000	17558000	0	18824000	17022000	16417000	17807000	18413000	16702000	17121000	16722000	17607000	17534000	17764000	16537000	17242000	18948000	17838000	16788000	16495000	18046000	16781000	16379000	8505800	18562000	17638000	13988000	16969000	18962000	18464000	18140000	18590000	19032000	16293000
NP_001229396.1	4369500	3490100	3963500	3814900	3608200	3759500	4011000	3132900	3326200	3361800	4144700	2765600	6800900	4014700	3490800	4061800	5018200	0	6348100	3755900	1033000	4040800	2782200	3280600	4232800	3609900	3151700	3375700	4265400	911640	4836300	3897000	3650500	3833100	5890200	4518500	3271500	3972700	3206800	5308200	5945000	7676000	7019300	5876000	2356000	8563700	7418000	3501800	3692100
NP_001229442.1	26341000	23398000	16674000	23806000	27500000	27497000	21961000	24181000	23962000	23371000	23933000	22618000	29349000	23413000	22330000	23355000	21068000	0	21941000	21819000	21518000	26933000	20902000	20514000	24047000	26111000	25933000	23623000	21175000	22570000	22565000	24548000	25847000	23727000	23070000	25336000	22163000	22640000	11393000	23718000	22208000	22927000	21173000	25453000	21426000	20996000	30812000	30041000	22094000
NP_001229443.1	22246000	16451000	40442000	17176000	12983000	19186000	17135000	17509000	21174000	15070000	16605000	19442000	21330000	17982000	15002000	16093000	20957000	1409800	20762000	17115000	16325000	15414000	18317000	18103000	16873000	16742000	12705000	14000000	16836000	13704000	16290000	15097000	15378000	15769000	14698000	20207000	18144000	14096000	10599000	17842000	17207000	19561000	17721000	22559000	16501000	18315000	22208000	20114000	18946000
NP_001229448.1;XP_026295134.1	8963000	8716500	32759000	8021600	9834400	11552000	8711800	7784400	8649700	8342400	8043400	6496100	13032000	7779000	8016000	8493800	6906200	2054800	8932800	7675500	7628100	8775600	7451600	8010800	6954400	8087200	7804400	9528300	10255000	8126600	9520300	7235000	8765300	7145500	9304500	9373400	9168400	7692000	9534600	8658000	6273600	11126000	11662000	13018000	6048100	9119900	11077000	4643500	10804000
NP_001229449.1	17457000	19341000	22705000	17690000	16038000	16437000	14737000	18926000	19051000	17180000	15346000	20969000	15332000	21975000	19965000	19873000	19702000	659810	18151000	18168000	18933000	18905000	20438000	17823000	17794000	17488000	17477000	22642000	16926000	16685000	18906000	17521000	16465000	16699000	18971000	18632000	18820000	16140000	2217500	22447000	23076000	21963000	23765000	23588000	20497000	24996000	20920000	21352000	19544000
NP_001229451.1	53663000	52415000	66187000	53319000	51700000	49641000	52284000	50762000	56383000	46207000	51780000	58244000	47526000	55327000	50795000	49500000	54390000	2078600	60562000	53314000	57238000	56371000	53474000	55875000	54280000	50735000	49346000	56025000	48934000	53362000	51443000	52937000	57022000	54622000	52374000	59029000	58699000	52720000	36226000	63534000	60876000	66521000	63752000	65027000	55855000	66678000	58625000	56691000	57236000
NP_001229455.1	30712000	29912000	34266000	23918000	26094000	35455000	33212000	30358000	24833000	27148000	29354000	20080000	30214000	24556000	27533000	27099000	23768000	0	25825000	33004000	23913000	29454000	25759000	28088000	26821000	27637000	27378000	25626000	29565000	26975000	22933000	27813000	30124000	25801000	30995000	27217000	26476000	30126000	17820000	26229000	35318000	30320000	29747000	34806000	20539000	31493000	41344000	28220000	33497000
NP_001229456.1	3667400	3592400	5139900	2844100	3037100	5021600	3555600	3062700	3182600	3531400	3079600	2390000	4631600	2864700	2765700	4512800	3984700	0	3323100	2989300	1986400	4119900	3146100	3471500	3724900	3234600	2850100	1472500	4080200	4736400	3398500	3410200	2893700	2223600	2446800	4283000	3430900	3755800	737720	2453700	4007200	4016200	4041500	3547400	2583200	4329400	2891200	3162100	2805000
NP_001229473.1	82092000	68444000	103270000	69042000	67890000	70508000	63907000	58198000	64766000	64218000	63522000	67225000	86386000	65669000	68297000	62817000	72379000	2787000	78605000	66737000	66038000	74600000	70010000	71643000	65025000	59325000	60573000	73483000	64486000	64341000	68166000	70241000	69119000	63436000	65388000	69942000	69250000	66002000	47018000	89849000	65709000	80370000	76275000	82543000	61657000	76450000	84512000	72188000	69025000
NP_001229586.1;NP_001229585.1	104660	296160	114940	355910	198710	420650	508930	276010	85935	341200	517260	110260	189720	139980	212560	442530	293800	1761000	53522	89182	90988	152090	160310	130310	118500	245240	476550	153520	358120	295270	268740	167220	147020	252110	232120	52332	42700	285810	0	155770	87443	41188	54592	40491	147410	73124	99584	24676	104940
NP_001229926.1	793080	1511100	0	7683000	2538400	4862600	637130	1935300	2426600	3820900	2388800	3299700	49229	3939600	9002000	2121500	2674300	0	1977900	5309500	9894900	4091400	3410600	7231300	3017600	905960	1529300	2447500	1932100	3131400	463560	6329000	4698600	9021000	5102100	4228400	2958200	3131800	7225000	8304700	2330900	3057300	1515200	1258700	2583000	1527900	1051300	2155000	4206900
NP_001229928.1	1281400	729720	2518100	595520	834400	356570	1045900	683810	1209100	817210	533890	930170	178980	821650	346250	993880	835200	0	799460	711960	454200	637790	673520	998210	844230	1046000	1173700	794340	899540	930420	1016200	763390	796620	363190	267480	852080	1065800	1023100	0	526220	1146900	962990	928140	1606300	674650	1365700	1269000	1078000	762960
NP_001242964.1;XP_026299341.1	0	0	365000	186790	0	479350	321030	0	0	254950	157970	230700	0	222340	109880	22620	153270	0	152380	41547	119900	0	162270	0	191600	156810	237310	147830	164960	0	190890	172200	33359	233790	0	216010	99754	146730	0	145680	0	158220	0	0	0	190130	0	0	0
NP_001242966.1	1569100	1079100	781430	1781900	1679800	487390	1777700	1430700	1380500	1760400	2015100	2502500	916600	1498500	1531500	1736100	2683400	0	2750000	1660100	2056000	990620	2423100	1537400	1579200	2839500	2177300	3753500	1802100	1419200	1950800	1624200	1439800	2032700	2640200	1562200	1889000	1159700	1203100	1528700	1185400	1325900	2033300	1325700	2684400	2021600	818610	1412300	1918500
NP_001242967.1	0	299410	1069200	379690	362940	0	294770	336420	331660	424240	299470	0	517740	344290	297150	302520	0	0	174130	348300	333080	267430	0	335660	265890	0	0	0	283520	251570	423650	0	0	274000	0	347350	298800	240100	0	323760	282520	0	0	327610	0	321460	533010	0	0
NP_001252514.1;XP_006564392.1;XP_026299343.1;XP_026299342.1;XP_006564389.1;XP_006564388.1;XP_006564387.2;XP_006564386.1	784780	1422700	0	1749800	2542000	1050300	1216000	1657000	1360700	2469400	2031400	1226600	1300700	962210	1600600	1322500	1386100	0	1831700	1987900	1577800	2133500	1366100	0	1062200	1936500	1632200	1933100	1389100	1092900	1418600	1698600	1899500	1682300	1533700	1080700	1692700	0	2230800	2458300	3795800	2733700	2436400	3006900	1536100	2951800	1290500	2389600	2510900
NP_001257742.1	0	0	0	0	382440	0	0	0	0	0	0	0	0	0	0	0	0	0	0	0	0	0	0	0	0	0	0	0	0	0	0	0	0	0	0	0	0	0	0	0	0	0	0	0	0	0	0	0	0
NP_001257744.1	0	0	0	1637600	1249900	731510	0	871150	710140	397680	1325600	0	0	1553900	0	0	0	0	0	540960	2862300	0	0	862820	491670	0	773930	1545700	0	628490	0	0	964700	2999400	1063300	470070	909730	680890	2536500	3060500	526380	517970	0	0	304590	0	315520	205720	926020
NP_001257746.1	1211500	0	247320	18594000	18405000	15118000	103610	20403000	5994700	8164300	11344000	6578200	0	24074000	13058000	0	5636400	0	4212500	12134000	36497000	8891000	4440300	14976000	9132200	2583600	12355000	18790000	0	8955500	0	13227000	18497000	32512000	16348000	8806700	15688000	7582500	20278000	31399000	12947000	20395000	0	1057100	7258300	4613300	4539000	4884300	13425000
NP_001257747.1	403470	88735	52446	6762700	7401800	5240600	0	8004500	2035300	2994800	3704700	2197100	0	6963400	4582200	113320	1194800	599870	949430	3598300	10131000	4732500	1407000	5822300	2734600	1220800	5474100	7128000	192760	2773500	0	3479100	5932600	11214000	5798100	1890900	4886800	2541100	2354400	11117000	4176400	6901800	0	556190	2623400	1115000	2208800	939420	4765000
NP_001257748.1	173940	0	0	11677000	20179000	10557000	106380	16662000	3627300	5250600	9045500	4187500	156440	25178000	11555000	0	2317100	224060	320910	6677700	39125000	9825600	1815800	16225000	7341500	1249300	7771700	14922000	165850	6836300	76266	8708500	14553000	31201000	8870700	3544500	13338000	4814200	13224000	23022000	11189000	17648000	0	333300	5463300	1162300	4610600	2175900	7358900
NP_001257749.1	0	0	0	2468400	1134400	1976600	0	1319800	0	999110	1200300	691360	0	1486100	1904100	305410	869880	0	338410	1592600	2939400	646360	477530	1713000	723240	0	1082700	877020	337500	889120	295000	1504700	1372000	4785300	2633300	651610	1603400	530460	960610	1781000	676190	946590	0	235830	454050	253860	293320	262480	1110500
NP_001257751.1	0	0	0	211000	273560	307800	0	242590	0	172860	0	149630	0	277290	245360	0	165970	0	148520	265630	430510	169320	151440	274560	189150	142800	376740	554460	0	167590	0	0	0	664670	376300	0	198370	0	0	249290	0	0	0	0	134880	0	0	168130	156640
NP_001257753.1	813730	7885300	0	14274000	17769000	9787800	0	20755000	7189600	6506000	11355000	4419500	946600	18783000	4391000	1076000	4669800	4486100	4232200	8664800	27428000	15501000	3090100	11707000	9236700	2307600	9905200	20018000	822310	6797900	0	10400000	12118000	28547000	10982000	4215900	9280100	9050100	21206000	23189000	14750000	18884000	1875100	3596600	5973800	7574800	9417200	3954100	8371300
NP_001257754.1	0	409720	0	749870	703070	558730	0	837090	576870	0	932110	603940	0	1211800	0	0	0	0	0	175470	2702400	502200	0	827590	0	0	480620	317530	88920	162030	0	225610	289460	2259900	212780	558620	636360	203210	0	391810	431860	478100	0	0	455860	380090	274240	111480	0
NP_001257756.1	0	137940	0	984340	1052600	869500	0	1345500	326820	602600	742400	510800	0	1522500	1188200	0	457050	0	541830	767920	1852500	351570	493040	1246500	639730	0	561200	966310	302490	501170	0	820480	895750	2639900	1088200	1028700	998420	304840	1262800	2437900	553050	816130	137800	168140	477390	194330	325420	303600	1044500
NP_001264228.1	3930100	4255600	609150	3776400	4203700	1474500	3614200	3562100	3552100	4585900	4702000	4089400	140160	3940400	4162200	4556500	4683900	1387800	3806800	4453400	5356300	3917100	4422900	3255600	5381100	4621800	4846700	6040000	4541200	4333400	4008000	4990000	4681600	4325500	4982100	3908000	4530100	4880100	579500	4090500	5205400	5662900	5334000	3855300	4437000	5085600	2235000	4119500	3318500
NP_001264229.1	3022300	2289600	11186000	1773400	1862700	6277300	2622500	3839700	2732300	2285600	1049500	2045900	8900300	1565400	2371300	3231900	1965000	869220	2798300	1451000	757610	1196500	1757000	1519400	3745400	2850300	2912400	1108600	1685500	1815100	2428600	2049100	2411500	1866800	1849800	2670000	2648700	2806900	422520	1407600	2247500	2628700	3102500	6697200	1830700	3313800	7473500	4657000	3250000
NP_001265258.1;XP_016772980.2;XP_016772979.2	306900	459710	0	366130	0	269250	572430	319160	301420	337610	754730	369340	0	212480	367090	555710	417540	0	285590	246150	0	343560	366740	490750	333650	576800	569760	267920	404760	329770	265170	315600	174500	328330	720610	64203	233310	353120	0	155560	494660	380850	291800	254710	623730	291960	288180	252780	334960
NP_001265259.1	40494000	34149000	18877000	33233000	29110000	24554000	31099000	35345000	31490000	32992000	28264000	35468000	21650000	27666000	27449000	29285000	33972000	309730	39350000	28823000	27800000	29529000	29774000	28046000	36410000	31620000	26212000	26620000	29137000	28323000	32129000	28424000	22603000	30220000	26628000	25579000	29212000	29292000	24005000	36007000	33361000	31426000	40526000	33738000	29139000	35954000	28634000	33916000	33016000
NP_001265264.1;XP_006571516.1	2427300	3051700	1837300	2866100	1129800	997230	3466400	2897700	2588600	3012200	3484000	4188500	204660	1462900	4000400	2559800	3639000	1444800	3194000	3474600	3354200	3756700	2488200	2775100	3452500	2480200	3011800	2303400	3846600	3153100	4174300	2556800	3290900	2696400	3357300	3926800	4682600	4098500	2946800	2728100	2484500	2678800	2496400	2438500	2914400	3400700	1221600	1597500	3026200
NP_001265608.1	5029600	7093700	2571500	7355600	6636500	3628300	5770300	5965300	6661300	6242500	6613500	7824700	840750	6773300	6118900	6188700	5507700	433940	4761400	6460000	6154000	6594000	6386400	4779800	6063500	6465300	8375300	6589000	5813600	5811200	6631300	7389200	7046200	8110900	5363600	5536500	5827500	6143200	2791700	6077500	7255100	5551200	6410000	3362000	8460500	5675700	3056600	4278000	5972000
NP_001265635.1	6132000	2541700	52148000	1679700	2433900	11232000	3563500	4083000	5072600	2373000	1515500	2938500	24108000	2991300	1958200	3903100	2043500	1588400	1677600	2471700	829270	3090100	1712500	6434700	4380800	3390800	1989600	2306600	1977400	2867100	3033900	1894400	2501100	1288700	1102200	2797200	560940	2105700	807920	449830	2030600	3237000	2417500	6536100	2601100	2304000	12363000	5027100	2504500
NP_001265636.1	406540	1231900	311610	989250	785550	550760	717650	818730	755590	1120100	734060	1084300	276230	971360	1221400	867740	1406600	0	1142600	1190200	1359400	978690	1279500	428960	1151400	887490	601820	900670	791570	917650	1154100	868580	952820	1705200	1161800	711480	1067100	988030	955920	587720	1114100	693250	651210	361190	1103400	1032700	360340	499380	1108900
NP_001314876.1	40293	618670	0	1993600	1750500	1038700	253330	1151000	460640	1378300	1399000	881380	0	1506500	2393100	750610	878380	725180	1020100	1082500	3186400	890930	1186500	1568500	842600	523080	1356800	2474900	691140	1262800	240980	1151300	1639100	3689000	1701700	540260	1492500	1165800	1220400	2278400	1514100	1818200	1316300	461740	976580	1051300	528550	731630	1269200
NP_001314883.1;XP_006567862.1;XP_006567861.1;XP_003251102.1	181650	322840	663730	140110	134520	246020	156100	0	0	115960	225880	156180	1099200	132610	143510	162890	0	0	73249	0	185120	0	226560	136720	123610	265670	0	261730	255010	154710	284650	193030	148060	0	0	226030	0	170110	0	110630	235290	328750	167320	515280	121360	170390	349750	150760	138220
NP_001314896.1	346520	2722000	184810	9828900	5110200	5690300	919990	4459200	2994400	7121100	6676400	3918500	0	7148900	13115000	2412500	6255200	530260	7926300	7927400	9360600	4409900	8200600	7984000	4378200	4546900	5689500	8871800	5223400	5902900	795010	6614100	8275800	13298000	9407300	2942200	6533100	5883200	7275700	8063000	5396600	6791200	8214600	949020	6254300	4754600	1241500	2458400	5369800
NP_001318046.1	27886	132230	70704	215700	1086600	441700	502040	514740	0	82166	46747	328840	25689	727450	437300	385570	396030	52411	9628.9	394190	38091	977240	377550	50671	341480	107080	72590	0	800450	352030	27177	82396	53917	21234	95956	40207	43020000	89723	0	82501	999130	934220	350250	247360	10401	443550	57574	9646	52844
NP_001352068.1	1092600	706560	2421300	752200	510440	3135200	413380	894640	847340	750490	623460	926730	3134800	702570	995570	815410	578750	0	0	782600	0	777250	550250	1409600	911780	738710	914310	772250	478720	858450	787680	1009800	1135300	787180	810960	813280	764800	802230	347280	761970	680180	681580	571320	703740	416410	573000	2601100	873630	896730
NP_008083.1	2377900	1535800	563100	1526200	2308900	1217000	1939700	1356200	1265900	1462700	1449600	1251600	1677800	1955000	1215500	1722700	1245600	0	674680	1084200	1244300	1562100	1196400	1374800	896520	1450200	1119900	754310	1670200	1508100	1175700	1099200	1133900	1454700	1233400	1316500	1362500	1461100	0	603250	1451900	943690	0	1029000	1443800	1186700	1578400	0	1443800
NP_008084.1	6957600	8572400	1114100	7441000	5876100	5494200	8288600	7252300	5989200	7262800	7754900	6248600	6733100	6911400	5692700	8334000	6412000	0	4703000	6111700	7731500	6665500	5584400	8172600	6208500	8165400	6328100	6437500	7204000	7469100	7266300	6058300	6843000	7733900	7112100	6700900	5854800	4729300	1723500	5820400	7806500	8599200	7782500	6630100	5182600	5889600	11996000	8612900	5762300
NP_008093.1	444520	446950	97477	468500	433990	835950	581360	696960	466760	667400	732780	510340	396780	723360	687730	837260	487770	0	531100	685770	560260	329530	533990	1005600	1078800	676420	1137100	877730	930830	931850	630120	492280	524410	926030	469150	440250	685320	1035200	0	916500	949880	544870	864570	379930	359550	1363200	0	0	743400
XP_001119883.1	4529400	3835900	20425000	4203800	4164900	2407800	6715100	5418800	5022300	3685700	4808600	5324100	4151200	4545100	5699000	4615000	5637600	0	3098200	4235700	3336400	4904700	4596100	4629400	4286000	5892200	3481700	4350200	4888100	6384200	5314300	4728000	5273700	4236900	5653400	4385400	5447300	4412500	4280400	3272700	3781500	2125500	2186600	2957500	5575700	2843900	2845600	3215300	3105700
XP_001119884.1	1189500	240860	2994800	395230	107450	0	0	249220	9830300	0	83941	0	0	0	531500	23219	57382	0	0	0	0	0	26813	0	0	0	0	288020	0	0	64433	0	120350	132160	0	0	871980	99850	386270	204080	271710	0	0	922450	44917	0	549890	30658000	132290
XP_001119885.1	4683800	2672800	9951400	3467000	2091300	4663800	2521800	3975000	3022700	2540600	3302300	4310500	2881700	2766200	2959700	3303600	4320500	0	3179300	2779300	4751900	3097700	4500600	5259300	3556300	2691600	2325200	3102100	2312400	3049900	2085500	2829100	2056700	3944800	3116900	3739600	4227400	3427600	2626200	3230800	1175200	1066200	1146300	1251000	3924800	964580	1758300	2083400	1497500
XP_001119891.2	3197000	2869800	1407500	2415800	2966600	2367400	2719000	2746100	3226200	3000400	2707900	2914500	1509800	2261600	2285300	3383600	2874700	0	2949600	2388500	2838400	3474900	2714300	2454300	3091900	3485300	3296100	2728300	2293000	2928600	2672800	2950900	2046900	2824200	2414800	2306500	1907100	2976600	0	3349800	3621500	3827400	2840000	2785700	3149800	3357000	2872600	3449400	2420900
XP_001119897.1	618960	518420	294540	502920	0	0	247420	529400	825200	402950	433850	753450	0	900420	492910	374610	388610	0	428380	309470	430410	0	503000	1047100	549120	901500	0	0	0	307370	363540	529080	147280	488230	285460	533980	919380	491010	677940	0	350290	240970	475720	280180	477350	0	0	472730	0
XP_001119898.1	1467800	1523300	0	1539500	1127500	1831500	1933800	1659900	1262000	1651200	1810200	2044100	2834400	1584100	1899800	1715500	1497200	0	1642100	1339000	1221100	1322400	2564200	1888800	2078500	1981100	1711600	2442900	1873500	1831400	1920400	1523200	1606300	1745400	1648900	2032900	1631400	1627800	1617300	1431000	1577300	1689300	1621600	777630	1945700	1770500	1384300	1014000	1774100
XP_001119900.1	2346100	3269900	0	3317300	3549000	1963900	0	3025200	0	3340600	3975500	2153900	0	2619500	3891600	3644000	3978500	1429300	4001200	3812600	1914200	3842600	3503700	2906900	2986200	1118300	3173800	2493600	1629100	3256700	3400600	4529900	3300200	3691800	3823900	4157400	4249400	2784000	3035400	2801800	3825700	1958000	2598000	3117400	4305900	2281200	1655500	3722300	3367000
XP_001119908.1	71619	0	209140	0	0	90467	0	0	0	112700	179230	0	1252500	0	61256	71154	0	0	0	0	0	0	0	0	0	0	0	0	0	0	0	0	0	0	0	0	0	0	0	0	0	50339	0	43552	0	0	50181	0	0
XP_001119910.3	1022600	701030	2861800	576190	740060	1261100	743730	671820	623030	859580	780600	1050500	2446900	701940	657830	850760	805160	0	863970	718180	654720	690110	331480	1604600	1065400	998510	899040	839360	793550	732600	1225900	863480	915110	523620	630160	849990	852680	729460	0	468020	1079600	1433400	1182600	2063100	862680	1642100	3031100	864830	868500
XP_001119915.1;XP_016772028.1;XP_006563561.1	8776300	10830000	11802000	11732000	11954000	8358500	12851000	11527000	12889000	12113000	12533000	14608000	6377200	12257000	12574000	12214000	14073000	2152000	14427000	13149000	14385000	12451000	14399000	12978000	10351000	12620000	10438000	12257000	11541000	13195000	13474000	13959000	12683000	12949000	12304000	13209000	14197000	12009000	12032000	14445000	9069500	8459400	8622900	10567000	13182000	7347800	7276700	12524000	11865000
XP_001119916.1	3200900	4529200	247760	4902700	5007800	2825800	3878100	4371300	4822700	4253800	4425300	4482600	325560	5318500	5493700	4653200	5278100	1414700	5550500	5319900	5832200	4935900	4983200	4069200	4868900	5389000	5289600	6294500	5003400	5016300	5279400	5112300	5531700	4741400	5054200	5308100	4965800	5191100	2975800	4500200	5821800	6311500	6589800	5348400	4611300	6241600	2445400	4143000	5230700
XP_001119919.1	352590	381710	472010	503270	587430	506960	392450	489480	204180	868510	509430	311220	228970	450290	635150	517910	615510	1102500	211840	0	1657600	698710	303650	784980	1212700	936210	682210	1880800	287780	627710	492880	497810	689510	1342600	0	789550	642990	645120	629100	689840	515640	2545700	1179300	340070	279750	781700	337110	851640	300810
XP_001119958.2;XP_003251334.1	6812200	7037800	4180800	7518000	6428900	5056200	8821100	6940000	7692400	6575400	7301700	8002100	5730500	7816100	7735100	7039000	8394800	1013700	7837700	7943500	7210700	7732700	7563400	7082300	7327400	6879500	7439200	7913400	7781000	7383100	6599800	8170300	8590800	6048200	8255000	8127500	7609400	8206700	5120400	6034900	8153600	9129200	7831100	6873200	7693900	7338500	5966800	6087000	7728400
XP_001119959.2	403790	260750	0	171270	335330	392730	363520	240240	477230	323920	353340	265630	366430	349410	372490	215040	157100	0	158420	86948	125950	202570	163740	102180	241480	146580	418030	179200	178120	206650	124210	282080	253190	367020	365100	344470	63043	195920	0	213710	268930	345250	308370	271500	377840	225840	228200	219440	229780
XP_001119962.3	70717000	61460000	132270000	58011000	54686000	65859000	58951000	62535000	74968000	49531000	58855000	68242000	75282000	63623000	55954000	60724000	63238000	4138600	61951000	59362000	64665000	60904000	63438000	72013000	64181000	56677000	51832000	57159000	58694000	59955000	63760000	62316000	57752000	50640000	57404000	68273000	68422000	58000000	48552000	57501000	46867000	46527000	50410000	52360000	63170000	51146000	70695000	63119000	54144000
XP_001119963.2	1493900	1556100	6446800	1290000	733080	1926200	2291100	1106200	954640	1814200	1366200	1114900	5204700	866030	984910	1702300	1085800	0	1024300	1110600	378640	829610	935830	326570	895490	1575000	1878600	1145800	487240	1175100	2015900	599260	714650	849170	598780	488440	505900	1467000	210070	608900	1117500	579120	560790	1114000	1046700	1265500	1599900	589900	1031200
XP_001119973.4	2403800	3722500	142500	4596200	3930800	2134300	2966600	4045900	3541300	4220700	4470200	4411700	0	4326500	3696100	3770100	3678800	0	3817700	4317500	5067800	3344100	4996400	2978500	4041100	3836800	4348100	3106800	4426300	3499500	4098600	4111300	3610800	4104800	4149700	1877800	3329700	4459600	3730400	4527100	3966200	3888700	3894100	2545000	4205100	4500000	1640100	2982300	4127600
XP_001119982.2	2258600	2892500	1018100	2233300	3860000	1194300	2883600	2360300	1774700	3010900	3647600	2472400	1023800	3398100	2686400	2824300	2790200	0	2371800	2374700	2720800	2581200	2493000	1416900	2970900	3752800	3242500	3566200	3453700	3124100	3092900	2192900	1847300	3063400	2381100	2696000	1520800	3115400	2116800	2346100	2996700	2800300	2614700	2093400	2726000	3010700	1463200	2476800	2527000
XP_001119998.2	2079300	3975300	3290500	5752300	3047800	3047900	4509100	4622300	3632000	4771000	4593800	3725300	2049700	4486400	5504700	4145900	4515300	0	3808400	5794900	5682600	2860200	3682900	2721900	4085500	4398700	4590400	4259300	5033900	5030900	4699000	3762100	4688800	4758800	5646300	2485400	4666700	5262700	3708700	4403400	5993100	5349700	4911300	3053800	4681600	5462900	3617800	3061300	4537000
XP_001120006.2	8109700	0	28095000	0	25215	0	0	289760	48814000	168310	291000	3347600	0	1456100	1036000	73351	0	242090	2749000	277520	0	0	1978400	1479400	265700	3891400	391110	971470	0	2624700	2124100	0	896360	0	729160	0	789200	89409	0	0	18984	651180	0	20464000	0	31727	983630	3589400	0
XP_001120011.1	6912100	7185300	18268000	6630100	5602100	8076100	6686900	7739300	8090200	8377600	7844800	8360900	9038500	7983000	8001900	5878600	7514600	0	8340900	6822000	7068400	5802400	8666400	8666200	7055700	5378900	5822400	7960800	6117700	6965100	5415300	8111400	7386200	8712600	8133000	7514300	6509600	8566500	2906800	8704800	8217100	8319800	9212500	8833500	7047600	7578600	8334000	8617400	8875600
XP_001120012.2	255160	342350	6080900	548120	427050	360070	544820	875560	505050	0	1013100	531510	0	191780	786410	482410	1491000	0	614750	975050	613680	332570	819500	905400	801830	882290	646040	0	509820	649220	253500	1209100	544250	333260	399280	1169900	973250	687690	0	388880	496880	513790	314300	779770	1260600	255100	661560	290530	388280
XP_001120025.2	25507000	21906000	39048000	18223000	18307000	25292000	22628000	16270000	26672000	18382000	18927000	20245000	36900000	21453000	19137000	21678000	20165000	0	20637000	19671000	18400000	22226000	20876000	20510000	20753000	21303000	16325000	21935000	22187000	19618000	22324000	22934000	20159000	13018000	17818000	23234000	20076000	20635000	7371900	15274000	19342000	22174000	25229000	25310000	16524000	23852000	26806000	24075000	20263000
XP_001120029.4	40167000	75147000	2328700	92406000	73457000	56899000	61090000	80255000	65569000	75662000	104110000	68926000	0	47894000	80278000	34249000	51071000	2488600	72334000	55546000	52816000	59947000	76605000	96423000	50519000	71981000	82077000	75501000	69495000	101000000	50797000	60944000	52857000	107990000	88870000	81526000	83321000	92617000	48607000	127690000	55509000	72747000	90199000	51907000	64267000	52934000	40944000	61677000	58174000
XP_001120032.3	0	0	0	584630	672990	489210	0	826970	0	187940	405860	0	0	343230	822880	0	210050	0	93925	601950	818260	137400	338940	438000	294520	0	410920	667620	0	0	0	389570	414410	2246300	510820	482900	350150	156470	1277200	2213200	368490	754810	574270	0	123040	182760	235360	520670	0
XP_001120034.1	339990	512570	167020	634230	238410	334720	648650	953050	711900	749200	735770	839560	110480	383230	823630	409860	733820	0	685970	550100	912940	0	329720	331680	448230	522670	933020	482140	479920	923920	0	522430	692860	634070	725960	771390	801370	568860	574700	384120	668080	956650	712320	220720	522470	956840	327250	355290	0
XP_001120037.2	419260	407550	288590	0	117500	0	593890	0	534010	853040	319280	0	0	0	802810	280080	507610	1224000	186320	0	482700	441490	273850	0	492700	0	597220	911220	493310	0	0	462250	472910	323900	587120	434930	654120	698370	595120	0	466740	427850	353390	294770	0	655860	461830	0	401460
XP_001120040.2	2322000	1933300	2296300	1530000	2031900	2447200	2054400	2520000	1566500	1945200	2626400	2010700	2740600	1950100	1814900	2175500	2109400	0	1803400	1688100	2848200	1733600	1993000	1957500	2109700	3445600	4153600	1016800	1852700	1730100	2663200	2407500	1602000	2566200	1919900	1519600	2013300	2213500	1013900	1903000	1837800	1070700	1583600	1701000	2173900	1994700	1707100	1586800	1722000
XP_001120056.1	788970	0	1115200	875990	686520	842640	813670	600980	860160	885320	575020	648460	0	937200	1050800	728390	537070	0	732640	746810	802620	1082200	776810	828460	760780	1052000	693550	641420	630650	1021600	700270	902300	702710	1113600	616170	710620	1336900	623830	634990	639570	0	614450	787880	949530	768350	920640	741120	1503800	891170
XP_001120059.3	816260	1026200	0	640270	950230	534760	760510	670430	886160	687690	667360	942550	0	703820	754860	696100	1059600	0	823320	436930	1106800	766380	1249200	930830	768810	1131800	1053200	654830	636460	785920	573230	559070	832250	797630	771890	836740	366180	904000	0	735160	807980	543420	324270	550990	1231700	877420	363650	554500	610470
XP_001120067.1	317650	0	213180	0	451140	0	525780	143480	0	0	1193900	0	0	1116500	0	0	149900	0	489370	1031300	204110	764040	0	0	1131900	0	0	1580600	0	0	1159900	0	1477900	1163300	0	0	0	1286400	0	738260	0	207070	0	0	136400	1554800	0	412630	0
XP_001120069.1	1233700	951570	5435800	904520	934780	2155300	980490	845300	940580	729690	733700	1114800	2428200	342000	540070	1533000	551810	1422400	601490	319530	132470	501860	1200200	853290	1476400	862030	784690	200040	1023900	595540	721020	0	283990	392520	528810	1075200	373130	600480	0	437220	769950	494040	537030	739730	1021000	631470	1013400	1070400	707930
XP_001120086.2	480390	305550	400580	0	465610	284960	534110	0	414770	274620	258820	377440	369110	0	0	0	464800	0	576610	0	0	396220	472820	363560	0	289460	309850	251500	0	0	185480	313090	0	0	181560	337180	354380	234860	0	347540	0	0	313420	380770	487200	234040	357060	373980	406100
XP_001120100.2;XP_006561100.1	521920	282260	0	294000	0	206060	378130	768600	378550	210090	243420	0	1048700	277800	376970	483890	0	0	216530	133790	244390	814840	0	273130	471570	470950	385910	0	0	298530	434540	0	521550	0	0	351550	147960	0	0	0	0	0	0	0	539950	0	0	0	0
XP_001120112.3	56452	0	0	209130	133170	63366	0	210480	0	0	124280	65205	0	107710	0	0	0	0	0	130590	324600	113920	0	192270	165810	0	0	254910	0	89221	0	101540	143060	384060	216660	60320	0	184170	0	0	132690	142160	0	63908	0	0	39380	68889	85525
XP_001120134.2	668280	722020	398040	680450	580900	431740	687790	594150	564490	697250	622650	793940	0	766180	819640	737790	1001800	0	948270	746040	844760	704830	684430	635290	664610	814030	761450	791820	869290	831490	761150	683430	820190	735000	995910	834770	724770	843260	0	736640	989840	838680	1041800	710210	577280	1001700	513340	671550	679850
XP_001120140.3	0	7565400	0	0	6106500	6024300	5972500	0	3624900	2438300	3334300	3883900	10037000	2465100	3214100	4173500	3605200	0	5759000	6047600	0	3999700	0	6136500	3916200	5260800	4026600	2771200	7105300	3769700	3157200	5270700	5164400	5246100	5336800	5477200	0	4094800	4934500	6027300	5209200	13629000	4733100	4712400	3373600	0	4797400	4848400	5016200
XP_001120146.1	191080	344540	0	248920	333560	504670	371720	480490	277600	350200	510290	321580	0	502020	225830	226250	152660	0	0	158650	528900	237560	434800	479360	368160	195520	376550	380300	0	315130	190950	0	0	351750	138740	0	0	0	0	221570	192390	131120	183880	106450	0	142190	0	122470	188050
XP_001120148.2;XP_006563353.1;XP_006563352.1	1166100	1438400	2459700	2236400	1814300	1949000	1522800	1349900	1513500	1288600	1269000	1402500	1458700	1696600	1412500	1253100	1488500	0	1865000	1582300	1767800	1539500	1607600	1635300	2113000	1684300	2134000	1809000	2214100	1743800	1714200	1723100	1647800	1679400	1630400	1433000	1566600	1430800	1465300	1105400	1344700	2354400	2294500	2401500	1446600	1730100	2421300	2400600	1712000
XP_001120149.1	631250	451670	1029400	631660	307520	724460	457510	805860	686130	0	749520	420610	1003500	612320	655130	996910	410160	0	512710	581120	117810	343150	429690	285310	945080	468420	802930	402510	0	662180	247960	0	717080	117290	681030	470760	0	777500	117980	372020	484310	0	439730	630180	646890	412190	747670	491060	403660
XP_001120151.1	330880	270920	23196	368530	307630	392370	204610	428910	153550	239800	530890	313420	201780	340270	293290	276540	356510	0	252280	211480	304100	130540	208450	362590	347560	206630	499430	288530	448270	376380	153280	238480	225610	210750	217370	193360	168490	363250	0	247030	372140	397630	375000	239590	401210	372090	265620	216000	298630
XP_001120154.1;XP_006564552.1;XP_006564551.1	0	164280	0	229650	140760	0	0	138460	0	173220	0	124310	0	0	169040	0	0	0	0	0	152990	0	141070	0	0	151590	0	0	163820	0	112040	168040	0	0	133700	0	0	0	147110	0	0	0	0	0	198280	0	0	0	0
XP_001120159.2	168120	39548	3338100	33581	0	982380	53872	25028	0	0	0	82004	8136400	51875	28825	134710	21624	226980	0	69374	0	186980	64519	0	55726	42348	0	0	0	8958.5	62051	76817	0	36392	0	49258	10616	0	0	20726	0	0	50709	344830	48824	50517	508990	42426	41255
XP_001120173.1	0	0	0	0	0	0	0	0	178120	0	0	126220	0	0	0	154660	174230	0	0	0	143460	0	206770	0	136360	0	0	0	0	0	0	234970	0	0	163980	198530	154520	0	0	0	0	0	0	0	0	0	0	0	0
XP_001120174.2	0	325280	1436500	333440	247420	144800	3111300	746200	504070	275920	250870	1259500	963780	487670	485300	0	277250	0	0	158870	323480	293060	567470	390610	418570	285650	365330	0	315670	504630	0	228390	282420	272300	280410	533330	377280	0	205720	0	198560	967920	0	2647700	0	491120	4715500	1139000	406680
XP_001120178.3	336010	805970	0	730210	901190	0	824840	575290	1128900	898360	667720	794870	362840	900970	791050	638310	645150	0	699910	737430	862210	673740	801970	483660	395510	828300	556800	863750	745930	709600	616570	745450	891960	886970	754190	953910	736050	660670	685110	584280	582300	593650	789970	641520	624690	757040	491650	0	0
XP_001120184.2	168150	405820	71065	237750	0	0	319460	206040	0	0	0	0	0	356530	0	130360	318730	0	328410	0	345580	0	303430	210540	337680	269170	0	307490	0	0	0	378040	0	292410	346470	311580	0	320040	421540	350190	364220	431390	463350	321350	249350	402550	0	246880	380050
XP_001120188.1	2357900	3492000	2778700	3875400	3353000	3044300	3197600	3117700	2078700	3559200	3488300	2751900	2241600	1596700	3394700	3281900	2639000	650070	2258400	3774700	1739700	3037900	2688400	2264500	3221000	2855500	3499700	1506300	3141000	3071700	3125400	2747600	3520600	3889700	3071100	2737700	2270600	3224800	706810	2888700	2505800	2167400	2434600	2534000	3160300	2125600	1592600	2557200	2464500
XP_001120194.1	283970	129750	1637300	0	171750	0	0	0	6812800	142630	0	0	0	0	0	119890	0	0	0	167110	0	0	0	0	113800	0	0	135190	341600	0	0	162650	0	126640	0	0	1360900	0	0	0	0	0	0	265380	0	0	0	5281700	0
XP_001120215.2	0	619760	0	690900	769000	0	763030	633670	229270	631220	906390	458350	416160	693360	734370	590730	890540	0	355860	1152400	260720	709830	905690	634100	1024700	1039400	812900	693030	530670	653720	0	456560	554830	659590	674650	1037400	791630	664440	0	200190	554120	172510	204880	671870	350100	0	0	0	200910
XP_001120220.1	2828400	383630	852200	2843500	9532800	4961700	1424000	7325800	2872900	5012700	7101600	4795500	823830	10208000	5235700	721920	1449500	0	2035800	2787400	15220000	5033300	2144100	13027000	1839100	1481100	3021700	3796100	197940	2240000	1279500	4724900	4274600	5892200	5069000	5427800	4616900	3113400	5259600	13209000	4291600	8091400	136070	1739100	3852200	65419	3115600	4157400	335500
XP_001120232.3	165890	281010	0	1198600	1680500	810360	209280	849530	0	995710	259020	708820	0	431920	1505200	0	918420	0	1020400	1484800	1428600	693840	921820	854460	588450	260800	1084400	1563800	215660	444340	0	1072700	973530	1996200	1638000	956380	660490	277180	774790	1430700	594550	701270	509940	365520	309190	416110	92579	809490	903650
XP_001120239.3	106200	97263	0	71947	0	0	0	0	61013	89879	245920	95543	178990	0	129990	132440	124320	0	79854	0	0	122560	116610	14999	81650	93502	247420	0	238030	78366	98737	35911	0	0	172250	96173	65733	84876	0	78034	177630	0	111860	59462	22707	152450	37944	95244	106510
XP_001120246.1;XP_006569035.1	397480	388800	0	431120	344690	0	414630	377960	417960	383520	425020	358790	0	541060	335460	531410	566730	0	464590	456120	474700	436740	314410	417440	533730	0	426300	0	472910	391820	485880	424530	424810	406040	510270	473310	370920	482270	0	529400	420500	398220	437860	0	423930	415400	361150	642700	0
XP_001120250.2	0	0	0	0	0	203500	0	0	0	0	0	0	0	0	178730	0	0	0	0	201510	0	0	0	166120	147540	0	0	0	0	0	0	0	0	0	161180	0	1189300	0	0	148390	0	0	0	0	0	0	0	0	0
XP_001120253.1	269020	209070	285620	255010	0	146140	348170	209670	222900	205680	295020	0	298020	85829	221300	180110	490540	0	349320	393710	242960	283520	421900	207410	274290	0	0	0	409840	202730	178040	437140	157390	344370	155930	0	128820	0	0	0	0	0	0	0	420280	0	0	0	0
XP_001120264.1	11254000	17115000	9756500	16876000	14713000	13012000	14641000	15195000	14984000	15839000	15869000	16746000	10635000	16219000	18900000	16260000	15078000	867330	16157000	16527000	18805000	14725000	17951000	14475000	16488000	16287000	16314000	17579000	16879000	16746000	16482000	15515000	19571000	18421000	18924000	17128000	17655000	16328000	13523000	17833000	16807000	18843000	18851000	16466000	17505000	19331000	14933000	15509000	18194000
XP_001120291.5	288210	397070	188340	506340	494030	336840	465990	307820	315430	0	421810	423680	0	344490	450790	362120	0	0	389600	321890	409600	454060	437160	433400	0	966070	335320	437790	416550	725250	324870	426000	398460	777340	158330	0	356710	420080	0	500310	191310	577530	0	129780	864310	157990	169200	433300	160090
XP_001120293.2	0	0	0	2722500	0	0	0	0	0	0	0	0	0	0	0	0	0	0	0	0	0	0	0	0	0	0	0	0	0	0	0	0	0	0	0	0	0	0	0	0	0	0	0	0	0	0	0	0	0
XP_001120297.2	495030	720850	0	0	465980	751390	665110	660430	960430	639330	525290	265490	984200	424160	458320	586630	266810	0	443910	508160	0	760380	863770	318320	714100	845580	708070	783610	579230	651630	538750	0	796600	818170	585180	1180800	528290	0	0	462090	541350	552700	521460	493980	851000	586410	733230	561910	481220
XP_001120311.1	1473300	2118100	662250	2525700	2239400	1259600	305420	2419100	167880	1745400	2010300	1403800	1331400	1540000	2285100	1936500	1522200	0	1516900	1943400	2362400	1613200	1583000	3847600	1388200	984460	2215800	1393700	0	1621800	1734300	1935100	2293200	2812900	2690300	0	1939300	2366700	2691900	2416100	2237700	1911900	1502700	731780	1919500	2305400	1485200	960380	1557500
XP_001120319.3	299160	985490	3088700	856220	774040	1588300	919350	750800	950420	1025500	324130	901250	2731000	653050	968760	1199800	839150	0	0	890170	1212000	1009100	1433300	1279600	1085100	1043100	1251200	858930	943310	1449600	698360	895820	1682800	1047000	918760	1398100	674070	1031100	1268400	862420	755260	848900	523210	1262200	1162700	1401000	2620600	0	908140
XP_001120329.1	223330	306470	0	0	0	0	277000	0	220980	0	315780	227130	0	374330	288060	300430	337160	0	289590	310810	0	0	0	335350	300470	265920	0	0	255290	321680	322660	315120	286030	380740	275680	341870	0	307240	0	290570	285830	395790	395460	242150	0	326480	393050	220570	262560
XP_001120336.2	2967400	3274300	7342500	2797600	4317200	2699900	2642900	2774300	3071000	3627700	3703900	3608400	3104700	3778700	2655000	2836700	3235600	1695600	3302100	3210700	3310800	2626500	3147600	3533700	3333700	4399500	4074800	4571000	3046700	2914300	2881400	3793400	3855700	3521600	3894800	3543600	3780600	3809700	3122600	3795800	4700600	5414000	4740700	4675000	3924500	4988500	5142700	4663000	3261800
XP_001120347.3;XP_016769684.1;XP_016769682.1	3000400	9139500	1234300	12930000	5368700	5157700	8235500	8312900	6333500	10991000	13530000	8795600	0	6238200	13890000	8380500	13401000	2444800	13335000	11725000	9676300	5621400	12597000	9944000	9179600	9656600	11427000	10398000	12242000	10647000	8112100	10876000	13510000	12033000	15907000	7191400	10786000	12497000	14031000	16312000	12761000	10178000	13907000	7709000	9248900	11379000	4594500	6513500	8759400
XP_001120355.1	2702700	2173500	1813600	2169600	1681700	2981100	2434900	1816900	1666200	1780100	2111100	1904300	2484400	0	1598900	2487500	2597200	0	2078400	2051700	1568400	2215600	2205100	2677100	2305300	2240200	1659800	1084600	1828000	2041500	1563800	2693500	2094900	2419500	0	2693100	1977400	2088500	1763800	1736700	2910700	2500200	2616400	2395800	2894700	1697200	2703700	3667100	2089600
XP_001120360.1	27085000	34104000	56436000	39214000	23651000	29368000	29490000	32610000	34618000	25937000	35369000	26189000	36223000	27209000	34943000	32722000	31899000	0	42828000	12217000	14220000	24955000	29134000	21475000	34432000	32375000	32603000	26827000	26392000	36205000	33861000	27532000	37915000	29771000	37796000	32508000	36412000	29955000	31310000	27377000	37245000	37441000	36959000	22826000	31007000	42632000	34554000	34767000	43560000
XP_001120363.1	3583500	4133700	6358400	3761800	3846200	4075300	3981500	4129100	4307700	4207200	4949500	4283600	4394700	3115200	2847600	3148100	4633500	0	3628200	3592100	3163700	3671700	3398900	4334200	3868700	3826300	3604300	3135700	4090100	3574600	3557700	3973200	3733200	3190000	3210500	2873700	2524700	4279600	2553200	3864800	2527700	3652900	2498900	3209200	4144800	2827900	3244400	2976100	2605000
XP_001120364.1	39151000	36481000	62692000	42659000	39263000	37361000	39213000	40925000	44442000	35913000	44019000	36949000	30286000	29848000	40283000	37142000	43199000	11183000	46874000	35105000	38289000	41154000	43312000	37369000	31558000	33540000	30654000	28640000	37539000	31737000	34524000	38092000	42689000	35328000	45320000	37477000	44039000	36017000	31161000	55475000	47991000	46980000	36724000	47630000	37183000	53048000	41167000	52340000	48561000
XP_001120390.3	1726200	2025300	433460	2309000	2098000	1218500	1914700	1819900	2323900	1800800	2103200	2516000	633250	2486200	2256900	2456300	2022100	0	2142100	2119000	1929700	2203900	2418500	1904300	2156300	2498200	2745900	2417500	1637900	2425500	2250000	1850600	2240000	2367500	2538700	2039800	2631400	2295500	1247900	2236300	2033300	2207300	1935900	2199400	2820000	2310800	1873200	1752200	1932900
XP_001120404.1	0	717050	678180	818720	465710	0	773910	766600	361350	593180	715400	77506	1033200	0	616130	518350	0	3246200	842930	860180	624660	0	0	649340	596900	556170	569770	492660	0	635280	0	504430	660570	0	0	568590	850270	679520	0	1056600	0	0	0	0	468060	0	0	0	0
XP_001120412.2	243670	371400	275430	296400	270550	245120	0	0	230350	328500	290020	233030	202520	378020	386070	274610	0	0	0	321750	0	0	0	323510	411630	0	321980	0	0	369350	352260	0	364470	434250	262120	224130	0	0	0	411050	0	73823	372150	507360	0	434690	542370	0	0
XP_001120413.1	9856100	8926400	12476000	9126600	6651700	9220300	10684000	9659500	11560000	6573600	8988300	10059000	10848000	6158800	9316300	9592300	9690500	1838800	8922300	8690400	5301300	10246000	7759000	6710700	9974900	8388800	8327200	8299600	9998300	10375000	10551000	8675400	8914300	7401500	9121200	9032700	8110900	9541000	2097800	6884900	9714100	10475000	10194000	12187000	8761200	11523000	9245800	9326900	9641900
XP_001120416.2	2260400	4342400	102920	4112300	4098200	1964000	3197200	3970100	2859300	4801600	5372800	4394700	851850	4499800	4334200	4133700	4650400	0	3677200	4487200	4660700	3470100	4476300	3442200	4472000	5159200	5223100	5082800	4474700	4294400	4094800	4533400	4651700	4229800	4108100	3410600	3675700	5108000	1382700	4226400	4946200	4500800	4130500	2968800	4474900	4447100	2149500	3341800	4019100
XP_001120419.1	32334000	33354000	65298000	36864000	42834000	33453000	37039000	37369000	41462000	32674000	36063000	42786000	24028000	38069000	14466000	32968000	42986000	0	42331000	40465000	38740000	36083000	40944000	39566000	33245000	43720000	29261000	38181000	36544000	38796000	34551000	42802000	38662000	35782000	35014000	48661000	47006000	35026000	28723000	39754000	34501000	44808000	39387000	42369000	37515000	43134000	18555000	32356000	36462000
XP_001120425.1	301910	153070	76804	5431100	2761900	1481900	302080	3864100	264460	1754600	1613300	1362400	331880	3142300	2922500	788860	710680	0	481810	2318600	4067800	1654800	1379200	2860500	2022000	459240	1513100	2842400	1382500	559870	365570	1017400	2838900	7133600	3853600	1088000	2028600	1019200	2720000	4995000	1811100	1579800	935150	305050	1126100	834440	0	510460	1670600
XP_001120449.2	0	156840	63174	707200	918220	395190	0	542300	162130	658820	408860	0	0	477990	772090	122980	0	0	0	537990	1211700	442810	287710	552150	293750	0	245890	760760	0	418780	0	314950	681850	1365100	1110800	256910	472400	241740	340880	1212700	503960	759180	374210	147640	318360	315650	175600	198420	403130
XP_001120471.1	70732000	83695000	66731000	98405000	105370000	89316000	86708000	89292000	89328000	93872000	80676000	82646000	57541000	88592000	80966000	95139000	79294000	65229000	90160000	90404000	89848000	93664000	84721000	76247000	85360000	78373000	86627000	87406000	99869000	76771000	86388000	94844000	83489000	96968000	91354000	80469000	86355000	83919000	31522000	88506000	94418000	86140000	81698000	86790000	90028000	89140000	78758000	96715000	83034000
XP_001120478.2	641270	444720	0	749540	1261600	605870	241350	734140	388930	515610	513820	514120	0	520320	688360	703670	523490	0	523060	999760	1055600	754820	533100	1093100	574990	452490	1179400	971380	502250	680790	165510	640990	452390	1822800	853230	522250	599530	678380	0	1470300	962790	920190	554230	424170	534510	571800	0	0	660010
XP_001120479.1	1393800	1119800	3838800	1093000	697160	1038700	957340	1134700	911120	913230	1170500	1608700	713740	1528800	1152100	992360	1161000	0	1105900	1009500	1708800	861640	1346200	1498200	1120500	861980	1027400	1011600	1280500	1507800	985800	987140	1056400	1446600	1232300	892980	0	1533500	1278600	1299000	1091000	1266600	1089300	966470	887180	989290	1410000	1268500	1615400
XP_001120484.2	1358400	1849500	1143000	1861100	1708500	819530	1786000	2285100	1680100	1493900	1549100	1532200	676080	1682000	1836700	1533700	1412100	0	1326100	2440500	2072400	2362700	1156800	1392900	1216100	1733200	1048600	2537000	1591600	1641200	1326300	1363200	0	2018900	1780700	1941200	1824300	1448200	1814000	1562200	1354300	1684700	1690300	1397800	1703100	1368800	1120300	1245100	1789700
XP_001120493.3	1995400	3195000	1235500	2437200	1343500	1075200	2374200	2257900	1968000	3820900	3051600	2917400	234910	2927000	4166900	2750700	2113100	0	3124700	3360300	4613000	2407200	2701000	2537600	2928000	1503900	3702000	2692900	2483200	2961700	2288700	3094100	2683100	3289500	3310000	1800500	2461600	3232500	4789900	3481500	3133600	1688100	3508800	2277700	2153000	4049800	817060	2004000	3968000
XP_001120520.1	277440	158670	0	328610	229410	382520	138200	284730	0	286410	179880	223450	306770	211940	0	288240	381170	0	427300	326990	341960	254820	221860	0	348100	306610	271900	0	303210	293230	270040	376940	275760	0	305800	372700	307120	247380	336210	250400	326990	311190	279640	341230	453630	270500	277440	332330	286270
XP_001120524.1	12225000	19407000	24378000	22426000	17261000	18986000	14472000	22290000	16811000	18183000	19268000	13847000	8870500	20950000	22260000	19506000	14233000	0	17293000	23462000	16334000	17535000	19843000	10292000	17845000	17672000	16640000	10923000	19868000	17544000	20754000	16743000	20435000	22667000	18638000	22832000	26040000	8361400	19237000	24960000	20517000	15344000	18299000	18775000	14551000	13335000	13878000	16779000	23140000
XP_001120530.1	952850	937810	1962900	904540	780470	1059900	1140900	1098900	591310	763190	0	726140	1096600	496680	752570	905750	1101800	0	1158600	600360	874780	769360	1138100	907610	1129600	1336600	720380	770240	1006400	774780	1043500	922570	422630	739180	748400	717640	875730	727740	0	1709300	909470	944240	817740	403280	2537800	734100	712030	869060	830830
XP_001120535.2	908290	707190	0	554130	792360	233890	705080	0	508420	430740	467430	782620	0	332950	0	588980	672490	0	0	543570	419570	650480	544360	749670	555760	523710	509260	504920	287730	554520	0	788170	544090	462790	0	787010	535060	767930	503710	441760	218640	641850	0	1503400	692780	0	324980	465110	449010
XP_001120556.1	857780	858370	0	0	730710	445940	605580	0	770520	825200	518970	529710	584680	825870	753890	662850	640310	0	0	827580	0	695230	692540	635150	629580	610120	600270	567770	661420	662760	0	889030	734510	545490	811440	926630	692160	730310	0	0	0	330010	487550	646170	726910	458720	605650	0	0
XP_001120572.3	703620	391790	972380	629200	806480	522870	578440	899050	455430	918490	609510	958630	427750	964710	1021000	924730	542290	0	761190	962880	731910	932810	807920	1227200	1001400	861980	1028600	764820	529620	884840	589280	583990	1161600	1030400	758990	1335500	1359700	566160	367880	0	376940	0	808560	622500	1617800	618560	559030	242840	192120
XP_001120578.2;XP_006565114.1;XP_026300500.1	3273600	3091100	7453000	2023000	1560500	3157700	3226400	2047900	2664700	2553800	2572800	2362900	7514000	2342700	2174300	2543800	2576500	490610	1847500	2630000	1879100	2584300	2265200	1965400	2176700	2527000	2103700	2572600	2640300	2318900	3426400	2568900	2251600	1204100	2276900	2631000	2120500	2206100	903360	1396400	1842000	2117200	1849600	3180300	2573700	2026500	2796700	2121800	2221100
XP_001120579.2	364780	214160	277690	273850	0	390290	231200	306730	269990	241380	371810	462960	321800	282140	328010	327130	374830	0	294240	351450	314990	0	268040	333380	292670	210620	251550	218350	0	369420	329730	316100	277090	294060	0	299320	0	313960	0	0	0	0	338580	353220	288510	292660	369320	238350	0
XP_001120583.1	203770	225580	0	163700	172650	0	220440	171350	261550	240920	227360	0	115740	317260	293900	275010	0	0	167530	227410	267890	0	0	128440	238380	0	0	0	240210	253410	242090	234720	252280	0	0	0	259150	247830	0	0	201160	0	0	211420	206330	0	0	0	217660
XP_001120599.1	1300600	1851400	518110	1771500	1657900	1033100	1197600	1467500	1188400	1352400	1314700	1260500	551440	865280	1461800	1985100	1540000	1995800	1613800	1744700	1744400	1734400	1986100	1118400	1977600	2187000	1775100	1291800	1324600	1616400	1578800	1865700	1539800	1662000	1547300	1835800	1800700	1574600	1552800	1540500	2572200	2308300	1852400	1758300	1529700	2924800	1941500	2038800	1762800
XP_001120606.1;XP_006571896.1	0	62525	0	79311	0	58632	67195	0	59196	0	0	56876	0	0	0	0	0	0	96825	0	0	79473	95867	63499	84130	95523	130690	0	0	85409	0	88321	0	76622	103480	90002	91336	77384	0	73012	120160	122730	86344	137230	96787	85574	95845	68876	82640
XP_001120607.1	445830	510820	0	0	0	465230	817620	0	0	0	421010	617000	0	0	0	0	0	0	0	0	366160	193760	518800	619300	593810	0	0	0	0	0	0	0	0	782650	0	423130	0	0	0	455240	0	0	0	0	559670	0	176830	0	218130
XP_001120612.1	622360	293720	742030	449050	0	0	468090	0	361070	395060	110940	0	0	333000	0	545570	0	0	405390	515370	0	292580	415140	325460	595280	354360	569280	0	545020	0	422240	0	0	0	0	0	300510	0	0	372970	469620	268750	429410	310470	308950	364970	445320	338700	298810
XP_001120613.2	4385500	1101400	141370	8920300	27038000	10130000	315960	14340000	1800300	6466900	4712700	6278800	235170	22517000	10633000	4181800	3114900	4022500	1354300	7792400	21185000	12529000	5887600	11008000	7881500	538690	13577000	6970800	9974600	5399900	0	5851200	15407000	17695000	13239000	6021900	8999200	8435300	18145000	18779000	8393600	14213000	822700	909860	6106900	4590200	4571300	7716200	6391200
XP_001120633.2	3126700	4304200	186420	4835200	4244000	3726500	4521100	3365200	2965300	4062500	4364700	3134300	2683700	4554500	5739100	4236300	3341600	0	3471600	2473600	4528600	4798900	3892200	3017600	3810900	3215400	4888700	3069600	4164800	5262600	3819000	3524300	5041800	4970200	4061600	3187400	4461600	4296600	3351500	4119900	3649800	2332900	2454000	2935600	2964800	3532500	3255000	2560300	4043400
XP_001120636.1	386680	0	0	419160	429600	0	380580	0	304370	0	307610	0	0	0	522230	512120	0	624920	0	440180	0	0	324760	0	0	490480	457320	302390	0	413010	472690	378870	495090	0	565740	0	485970	409260	444400	414060	0	0	347920	317480	0	0	477950	590600	0
XP_001120652.1	0	994510	0	0	0	658090	1240900	989510	696300	0	865590	1417200	0	1409100	753130	950630	1014600	0	559930	0	1199100	0	866440	924260	0	0	1406600	1541300	313510	1288400	0	841080	1270700	0	0	549880	593030	1315000	0	0	0	0	0	0	955700	0	0	0	0
XP_001120669.2	0	1802700	1304500	856440	1182600	1520900	0	839360	1886400	0	1128300	1163900	1066800	1120500	1172900	0	958560	3041000	884100	864570	1281300	783130	938980	890320	611360	0	574980	971640	810670	0	0	0	902370	958960	1011600	1023200	792750	1556700	557730	703660	1029200	2135400	874550	2192900	1068000	3040900	668200	0	0
XP_001120690.1	1112800	1600000	1138400	1365900	2085500	741800	2607500	1328300	1542000	1821400	1462700	2107400	0	810760	1775600	1734100	1258800	0	1166100	1051600	4173600	1699300	3535500	1641200	1291100	1354100	1773900	2008800	1427800	1846400	987310	2900800	1221800	2080500	1303500	1185400	1228000	1222800	0	1668300	969120	1363000	631970	612010	2157100	1006800	767280	1059000	814210
XP_001120695.1	637730	785040	1618400	994620	646040	1334600	867510	1497400	0	0	770830	1405200	824030	0	583330	1252100	518560	0	0	1454100	0	1322700	712470	881620	1890700	986770	1469800	86831	1291600	1220300	1322200	976620	1345400	515200	930320	1605800	1708700	999150	2012300	2004300	1084300	0	1031200	1028900	1001800	1101700	1170400	1383600	1429700
XP_001120697.3	266710	442610	0	0	229250	0	0	0	282150	235290	232070	0	252970	350040	293420	297800	0	0	0	280970	0	0	181420	249690	232920	0	0	0	0	243270	210830	267680	249630	0	0	0	0	0	0	0	193570	0	185300	211310	0	95935	257460	272370	245990
XP_001120710.2	6505400	6953500	7527000	6185000	7330500	6686100	7591100	5667400	7297500	6174700	7462200	6541500	5878500	6548900	8244200	5681400	6677100	0	6451700	9349100	6854500	7019100	7413300	6765200	8617200	9245100	7780900	7342700	7076100	7996200	5582900	8332700	7008300	6998000	8742400	6390900	8229000	9175800	695440	7967900	6441400	7713100	8574300	8175700	6438200	9373200	6850400	7077800	7053900
XP_001120720.2	3957200	3395300	1074500	4040800	3154200	2040300	3528600	3404000	3521900	2964700	4242800	3894700	310430	4354800	4283300	3638400	3804800	0	4482900	3725600	3295400	2160100	4266300	2602400	3646700	3937400	3843100	3782900	3848400	4075100	4052100	4017100	4273300	4183800	3479500	4813500	4608700	3917200	3411000	4240000	2851600	3853000	4008800	3527500	4233700	3673000	988370	2889900	3404400
XP_001120728.1	0	0	0	0	456420	0	311870	275300	224690	0	292550	233260	307000	0	0	0	484580	0	311420	367200	306090	0	354280	307510	400250	319460	0	204300	245970	0	0	267010	243280	605320	290170	265440	465710	350700	0	0	0	0	0	0	472310	0	0	0	0
XP_001120746.2;XP_006566697.1	1212400	1312100	1815600	1638800	2060400	1777000	1628700	1368100	910020	2077000	1283900	1320300	2650600	1135400	1598600	1646400	2271800	0	7405200	1404700	709600	1328000	1418800	1446000	1530900	2666600	2631300	1908300	1603900	1137700	1136200	1624300	1255000	1546200	3520900	578880	863890	2055300	1107500	1596000	1650000	1899500	1800900	1197300	1027500	1946700	1495900	1329200	1412600
XP_001120757.4	2109100	1998300	1463900	1898200	1766800	1762400	2528700	2256500	2151100	1972100	1756600	2490700	884460	2424900	1849900	2032100	2327100	0	2099300	2076700	1904400	2420300	1848200	2422400	2365600	2354200	1929500	2067200	2098300	2414800	2659500	2661100	2356300	1703000	2021300	2634100	2042000	2371900	0	1733300	2025500	1647300	1973400	2352900	2106400	2146600	2830300	2019000	1680000
XP_001120760.2	439610	170020	109540	193910	0	298420	168630	207710	0	177480	0	199240	0	141940	136460	237340	288250	0	0	200710	0	199830	0	357140	0	0	0	174930	0	0	216610	0	129380	209550	247320	306000	0	0	314380	370280	309420	443290	0	0	292230	171470	444970	271390	228410
XP_001120765.2;XP_006560900.1;XP_006560899.1	1152000	678840	0	665420	133490	1078700	830020	958700	0	909070	888450	713210	1087600	118630	915360	750270	932040	0	739600	926210	536120	827320	629170	540850	819520	981540	816940	887020	746380	822380	999230	526940	1042500	529990	699140	1126100	911620	859600	564550	489130	771780	997810	773820	1117100	885450	1118200	797070	735040	712520
XP_001120773.1	2706100	2816900	2428600	2795700	2974000	2424800	2628600	2816300	2799000	2600200	3121300	2953600	1580700	2868500	3145000	2630700	2622100	0	3066200	3062800	2378300	2471500	2945600	2191100	3094500	3187400	3504800	3411600	2526100	2533100	3290200	3117500	2985100	2644300	2769000	2683000	2576900	3016600	2290100	281370	2873700	2468100	2905000	2726600	2750100	3151800	2662900	1687100	1872500
XP_001120779.3	664120	522680	0	459270	941640	252070	1097000	452460	469960	257850	341800	863600	0	435810	394250	1367300	677430	1252100	360390	338300	0	641190	828560	424920	535970	976650	1323100	0	0	184370	170160	535670	401760	679030	0	626340	312420	491860	0	367210	489610	541840	468400	522770	352350	515490	548410	590030	209740
XP_001120788.1	736980	930800	0	836620	1089500	581220	1085900	0	837200	1070100	1456600	820830	0	768290	1027400	1296900	596650	0	144170	995690	0	0	853650	1309800	1160600	1137300	1087600	817400	1248400	901610	1156400	553380	1054400	996960	1064800	742250	753000	1304800	1146600	856570	499030	530750	519280	405750	872630	941460	202950	589100	915510
XP_001120817.2	0	0	0	324760	139310	190840	0	251200	0	141050	141290	0	0	254330	424790	0	0	0	0	397230	349950	148520	0	242390	0	0	122590	166760	0	192650	0	0	198670	341160	232690	0	0	0	0	0	0	0	0	0	0	0	0	0	0
XP_001120824.3;XP_003249799.2	603200	304230	282060	276130	308910	214160	332490	312940	518300	251030	260670	516950	288340	248410	196520	267320	350370	0	318060	207000	162520	296160	355890	195000	382860	291700	162910	237720	187770	258500	463750	0	193840	182890	221200	376130	211460	255910	0	214570	168410	222300	113730	260130	424890	167810	197090	221620	344470
XP_001120829.2;XP_026296913.1;XP_016768045.1;XP_006570623.1;XP_006570622.1;XP_006570621.1;XP_006570620.1;XP_006570619.1;XP_006570618.1	1651000	1727500	9422500	1667800	1073500	1868800	1574600	1514600	1764300	1868100	2262100	1649900	2263300	1603000	1631800	2471700	1635400	0	1107100	1618600	1353200	1746500	1844500	1564800	1837900	2158300	2194600	2613200	2036200	1876600	2102500	2124500	1979900	1426400	1796700	1934200	1961300	1988400	838870	1369700	2241900	2442500	2162200	1973800	1693200	2183700	2536400	2017900	2036400
XP_001120836.2	439440	428050	414780	451050	579940	366380	490720	481760	581770	391770	558920	766660	371910	580320	614680	164500	712660	0	639360	412060	757190	549950	510570	527280	556450	796870	716650	713410	632650	693020	657810	794610	728020	689860	671900	696120	1642500	747790	443720	443170	723950	624490	779690	688670	797240	812150	371280	496320	474160
XP_001120846.1	1008900	395470	348540	542760	411600	619470	387930	372650	649440	653470	448520	694290	1326100	543830	563370	949700	872940	0	519400	455100	461250	559400	579230	742230	305330	317500	817460	756200	0	496010	624050	385970	289340	275220	259550	342860	0	854570	0	507450	775010	616240	519420	491590	386780	909210	523720	337110	471260
XP_001120885.2	4610400	4369100	3243100	3982000	4336900	4664400	4985500	4458700	4440700	3574300	4006500	3704800	7444000	4416600	5050700	2369600	4136300	1414400	4500200	4248100	4072000	4680900	3936000	4150500	4513300	4801700	3897200	3778900	3782400	4001200	4484900	4571600	4592800	4502400	4085500	3825400	3119300	3991500	2932400	4618200	4038800	4434100	3878800	4917500	3493900	4617100	6344000	4961500	3905000
XP_001120920.1	2434800	1988200	4268700	1758400	1490000	3079600	2248200	2171600	2809900	2383600	1812200	3344700	3003800	2369600	1875300	2078300	2514600	0	2539100	2277100	1755800	2233600	1855500	2296600	2654000	2067700	1841900	1831100	2120700	2316900	2495600	2068100	1813400	1533600	1827600	1946400	2041000	2168700	0	1940500	1727400	2912100	2512800	2816900	2831400	2438000	3345000	2531100	1921800
XP_001120941.3	735310	857580	1050900	1105200	595240	905980	1138100	939030	1138600	894110	1117200	769560	375860	1230000	1214000	1080300	1262700	0	1081000	1297500	1384200	1100700	949050	753010	1224700	1024900	1249500	657670	969040	1238300	1145500	1315300	981980	809470	813630	1270700	1446000	957730	1048500	978770	833000	1947600	1977700	1006700	1139500	1396500	1087000	0	1618400
XP_001120943.2	3957600	2631000	3157000	0	3025300	2482900	3014300	2534800	3535200	2381000	2670400	2720600	2336000	2797900	2795000	3116600	0	0	3361100	3249300	3041000	2682200	2925000	2760900	2371600	2754500	2634200	2768100	2565800	2548600	3063900	2669300	2730900	3299100	3286100	2897000	2860000	2673800	2532800	4068000	3505800	2951100	3190400	0	3442500	2246300	0	2316200	2845000
XP_001120955.2	530950	632780	294440	763480	607950	761290	840340	683790	495630	627520	697250	548440	0	982260	904010	670150	841230	0	888550	738100	942480	675230	501940	829990	722100	719640	719180	1014100	808980	781850	835400	878560	884030	641150	767890	752380	813330	0	0	705940	1053400	1312000	1144500	1086700	494620	1227700	904340	551420	1004300
XP_001120957.3	22306000	24335000	16393000	26071000	24225000	15047000	25315000	23698000	27809000	20930000	24689000	30603000	5962200	24637000	26541000	23672000	25904000	3436300	29432000	26325000	29618000	24417000	27711000	20911000	23607000	21028000	21336000	23927000	24030000	23637000	23796000	25096000	28260000	26030000	24891000	25796000	31875000	25210000	22932000	33768000	26675000	27086000	28510000	23990000	27735000	23249000	15634000	26745000	27404000
XP_001120958.2	3539900	3934000	1706600	4837100	3697600	2898900	3230300	3718700	4471800	4219500	4358800	3981100	1685400	4493300	4820500	4091800	3545900	0	4153300	4117200	3320800	4182600	5134100	3809800	4383700	5335400	5074900	4623900	3330900	4293400	4045000	4225400	4733700	4694200	5132700	4612800	4423300	3840900	612180	4267700	4719300	3731800	3667600	3673500	4271900	4951500	3772400	4329300	4297800
XP_001121000.2;XP_026301129.1;XP_006563577.1;XP_006563579.1;XP_006563578.1;XP_016772299.1;XP_016772298.1;XP_006563581.1	9049000	12160000	6102500	12254000	12273000	7932600	11148000	10375000	11244000	13077000	12520000	12849000	4711000	10590000	12689000	10734000	12235000	0	11303000	13031000	12997000	11002000	12856000	10124000	11684000	11437000	11821000	11179000	11755000	12363000	12158000	12545000	13625000	12762000	13447000	11946000	12978000	12406000	1086300	13018000	10034000	9782300	11292000	9674400	13413000	9764100	5577200	7916100	10557000
XP_001121007.2	4210900	3274900	3230200	2428400	3478200	5750200	3229200	3299800	3783000	3282800	3134400	3296300	4941100	2859600	3251300	3841900	3494800	0	2491900	3125200	2970500	3442100	2833500	3845200	3714600	3442100	4285500	3956800	3774000	3687700	4676700	4083800	2931000	2672300	3096500	2808200	3113300	3924000	704610	2582800	3613400	3507500	3906100	6156600	3378600	3944900	6109000	2202000	3318300
XP_001121011.2;XP_006561132.1	0	63364	358000	0	0	0	246530	56828	97065	0	201930	0	1036100	0	157430	198900	0	0	0	0	80882	0	0	0	49275	0	0	0	0	215130	180890	0	62759	208400	0	0	0	133240	0	0	181130	0	0	0	0	163930	0	0	0
XP_001121022.1	2831100	2735800	0	3079300	4037900	3123000	3831900	3087600	1325800	3581000	2582800	1704500	2355400	1844500	2828600	2972400	2486400	573250	1964700	3598200	2207300	2529400	2009600	2441300	2255900	2151500	3022200	1913400	2801600	1780400	2743300	2988200	2505400	3125200	3297600	2018200	2115800	1957200	0	2755500	2061700	2155500	2228700	1725600	2964400	1802900	1677200	2332700	2712500
XP_001121076.4	1508100	1849200	7670300	2614900	1781100	1741300	1751700	2315200	1302500	2191700	2402500	1601400	1040600	1556600	2633100	1998600	1223300	0	2175200	2468900	2075200	2004000	1729000	1604700	2521100	2627700	3841100	2969400	2339400	2490400	2236000	1766500	3718600	2579500	2941400	1929500	2149700	2039200	782650	2252600	3297400	3257600	677990	1174500	1890100	2460600	1149200	2182500	1806400
XP_001121092.2	2657400	5408300	1370500	6210300	5426900	2270500	4642000	4520100	4395800	6221500	4806900	4644600	3695500	6331100	5829000	4391300	5587200	3857200	5533800	5928100	7110900	4551500	6512100	4106900	5258600	5150100	7146700	5241300	5150500	5182600	4934900	6088600	6288100	7035300	5821400	5113600	5599600	6261100	5206900	5892000	5982900	6477200	5036800	3285100	5714600	5551100	1781700	4010200	5849100
XP_001121093.2;XP_006565461.1	6300.6	0	0	0	0	11468	0	0	0	0	0	0	0	0	6466.8	8554.1	0	0	0	126530	0	0	8687.7	0	0	14894	0	14293	0	0	10621	26546	10353	8715.4	0	0	49361	0	0	0	11139	0	39232	12651	0	0	10285	0	5236500
XP_001121126.2	0	400620	154110	593570	208660	646160	905670	418120	0	0	385230	483950	0	0	296610	424470	430450	0	647760	360700	429260	506450	1159600	0	0	560070	368370	0	491730	0	299650	482620	0	350040	416500	556500	460080	565960	0	472510	538860	0	517150	0	584670	885270	0	436200	492990
XP_001121155.2	1288800	1570700	157170	1831000	1347000	1522400	1643600	1839200	1483000	1788500	1658300	1845600	947700	2110300	1551200	1808000	2144100	0	1802800	1587900	1823900	1663800	2040100	2378500	1857200	1832700	2072200	2136400	1783700	1815200	1774000	1460700	1299200	1937000	2037600	2148800	1606100	1687600	563100	1840200	1550700	1704800	2062700	1316200	1794500	1642800	1137400	1157000	1669300
XP_001121159.1	622210	718560	0	595980	820510	428810	439280	860360	448600	0	0	987200	0	837870	948670	970650	681310	0	626510	839840	0	734750	679420	828930	1175000	1241900	1489600	0	474080	1083500	900490	0	1243100	877980	588810	1113700	1047100	0	0	684620	1333700	1331600	1037600	1074700	608750	1671600	795970	780350	887880
XP_001121176.1	20758000	20805000	0	28363000	20266000	30753000	20520000	30085000	25581000	24369000	23721000	22831000	21770000	25425000	28806000	26170000	28182000	0	31189000	26925000	27868000	18313000	21756000	23074000	20503000	23923000	24790000	15311000	23658000	24560000	27159000	24305000	25751000	26526000	27277000	26777000	26704000	25213000	26794000	31324000	27562000	35094000	34825000	5716400	25712000	24382000	19009000	22798000	31410000
XP_001121180.1;XP_006571159.1;XP_006571158.1	727550	1101800	1574300	1231800	1290900	0	614020	961840	848020	1208400	1409900	1070400	412100	1270500	1507900	737640	1227300	0	1387300	1810900	1615600	1241300	1331100	929950	1092800	1612700	0	455700	951870	1111600	679040	1458000	1321400	1386200	1332500	1164500	1330600	1198600	520540	2152300	1491900	1480800	1432100	1159600	1491800	1308800	943920	813320	1237300
XP_001121189.3	11291000	11492000	17355000	10595000	9461600	14532000	11198000	12582000	8445200	8177900	10612000	10806000	17013000	9579500	9486500	10589000	8553400	0	7670200	9755300	7603700	8770500	11049000	11142000	14126000	13108000	11548000	8371800	11155000	10041000	8586100	11210000	10147000	8873000	9910300	8811700	9170700	10413000	6772900	8781500	12400000	11826000	12663000	12882000	10555000	12678000	16090000	11486000	10147000
XP_001121190.3	1502100	2265600	981870	2931300	3151700	1850600	2749500	2891800	2257400	2399300	2816400	2828000	1124900	1975000	2955700	2640700	2795900	0	2686300	2536200	1799300	2640500	2527600	1969600	2676000	3073700	2942700	2902800	2839500	2969100	3538800	2968200	2818400	2515500	2817900	2720900	2525000	2721800	580840	2271100	2551000	2848100	3003400	2076200	2296700	3183500	2297500	1813200	2293300
XP_001121212.2;XP_006570447.1;XP_003251537.1	1765700	1706800	4192100	2053700	3081900	1801100	2002600	2650600	1854400	2061800	2535800	4224300	1623100	1950800	1919400	2340500	3686100	0	2567000	1933000	1360400	2170600	2205800	2959700	2377900	1803900	3092400	1225800	2077300	2370200	1584100	2807200	1527800	2063600	1918100	2744900	2510700	2740100	1202200	1252900	2665700	3023200	1515200	1852200	4420500	2290100	2423200	2829700	0
XP_001121218.1	392030	316040	0	332600	0	0	370690	323670	315040	357720	343360	284030	0	438530	460420	412510	456720	0	432070	417660	345840	367640	316950	248810	339830	357880	314790	337390	354630	372560	383030	389560	350680	0	345150	324980	294700	441590	0	0	427760	434120	527990	498260	293300	463330	403510	0	471870
XP_001121241.3	787960	558640	0	666220	0	628890	530290	732940	558770	628530	804290	0	0	1227200	534390	198340	0	0	824670	0	0	0	533680	756970	421140	0	760520	0	521390	0	0	448270	500200	229800	0	667750	8700000	791060	823430	0	802130	0	0	920060	971860	0	840810	257850	908650
XP_001121250.4	26346000	32870000	13113000	36688000	31975000	16937000	32916000	32520000	29619000	33542000	36445000	33780000	7013300	32349000	33673000	32284000	32986000	0	39379000	33908000	35351000	32946000	39098000	27538000	31853000	37165000	36370000	34336000	33563000	32336000	33272000	35885000	38327000	36137000	36742000	34304000	36249000	34182000	29858000	39578000	38462000	38237000	39864000	31333000	37186000	39131000	22382000	34643000	38166000
XP_001121254.2;XP_016766680.1	69260	215660	48813	374520	1884700	0	0	704880	171490	419780	1071900	193030	0	1212700	817090	191500	0	0	137850	435800	1459000	557000	206470	310840	320690	354810	853760	2503000	314190	281740	369640	259320	1003900	2198700	429140	207720	487370	924590	1018900	1204400	386660	584860	210760	171160	238790	246980	204540	0	310850
XP_001121255.1	1923900	1108000	0	1379800	0	1222500	1625700	1717600	1519100	1872800	1733800	1588500	905070	1577100	1872200	1631100	1642000	1295800	1625400	2172100	1535800	1584900	1497900	1458700	1836500	1756000	2265400	930300	1909500	1810200	2365700	1618400	2299100	1665700	1761800	1698700	1488900	2121100	2237400	1875300	2160500	1964400	2632000	2060500	1982400	2962700	1924100	1915400	1917400
XP_001121268.2	230130	267770	295800	314230	241690	402250	313340	355490	316080	390330	395690	344090	559570	246120	498620	551870	455590	0	359950	515180	270220	390040	422460	449430	614900	567980	881640	290150	414970	577940	497030	439270	506330	375000	222380	516680	586270	683180	343530	362970	715190	669250	523870	364020	325190	514810	300110	223720	380150
XP_001121269.2	7110500	8680500	16800000	7896200	6592600	6504900	5669000	7629400	6180600	8220500	8666300	8101100	8446300	6756600	6117300	8924100	7415000	1459800	7047100	8139600	6882800	6293000	8057700	6179700	7999500	8052400	9176800	7128000	5964500	7399600	8019800	6714500	7216700	5250000	6388700	8620900	6229200	6710600	4077700	6717400	7032000	6467800	5730700	7981100	8093300	6363200	5931200	5623100	5709000
XP_001121282.3	3442000	5232900	0	4231400	2756000	3842000	4163000	6388700	3198000	1094000	3915000	4255900	3002800	2989800	4358300	4297200	4052200	7407500	6105600	506810	3593800	564990	3988100	4859100	3883600	2605800	3537600	0	4458300	4101500	4182800	3919900	4259500	4628100	4127900	5026500	4058700	3873700	0	4491900	3406400	2878300	3963300	3108800	4050600	2950500	2923000	2805500	5244400
XP_001121323.1	2644900	3996800	3117700	4634400	3891200	2171600	3429500	3822200	2536600	4219400	5036100	3937000	0	5146100	4891300	3709600	4221100	0	3877500	4413400	5003800	3409800	5410700	3986800	4597600	4625500	4805800	5351200	4452800	4728100	4077300	4290800	5408400	5198700	5269200	3692500	4951200	4841900	3103300	4232400	4422400	4461700	4202400	2180700	3583000	4599000	2125900	2725300	3737700
XP_001121331.2	6669200	6641600	9946400	6828600	7167700	5800700	7221600	6615900	7418700	7213000	7644300	8777900	4582400	6763000	7529200	7643400	7018400	4668000	8292900	7137700	7622200	6378800	7474400	5973300	6520100	5100700	7145600	7040700	7373700	7001800	6451600	6406500	6830300	6747100	6403600	6441600	7441400	6383500	4199900	5152700	6174000	5147000	6238000	5910700	7627200	6111800	6024100	5226500	6610200
XP_001121333.2	553180	778320	179180	989030	759340	810430	1022000	800910	644320	776160	1201400	1250000	223200	637720	695460	1279200	787830	1109700	1114100	660010	219260	636900	1480200	703900	811080	1752300	1094700	1339800	889980	776850	1061200	803800	694440	1111500	1284500	1180800	301460	534020	0	532080	556280	606360	691170	643260	1029200	925760	336750	521550	655480
XP_001121344.2	0	0	0	0	0	0	0	0	0	0	0	0	0	0	241960	0	0	0	0	131790	0	0	0	0	0	0	0	0	0	117300	0	0	106890	182660	0	0	0	0	0	0	0	0	0	0	0	0	0	0	0
XP_001121363.2	0	595270	0	289620	250670	219730	640200	0	272620	302150	317050	319880	0	0	0	378680	381620	0	183700	169500	155050	0	323190	312800	0	331480	306840	0	291610	300690	314230	0	0	561370	197890	417430	0	298850	219190	388180	419410	0	444560	0	195950	142060	366580	185770	365990
XP_001121371.2	0	831540	0	782900	982200	556660	851630	1134900	0	1215700	1200500	1012800	362750	1046900	1298500	1255800	906090	0	1857000	431300	1636700	1173900	1008900	895960	923790	1082300	1395700	1126300	1002200	429120	1098500	1246300	1268400	1148200	1270400	904580	1015900	1047900	969530	702730	1010100	1836400	637590	1203900	1061900	2268800	745380	266170	880570
XP_001121383.2	10701000	10926000	9119600	8764800	8616300	10468000	10941000	9349800	8223300	9804800	8934300	8287100	11007000	10431000	7812100	11819000	9296000	1104500	8039300	9251300	9156700	10219000	9640700	10270000	12307000	10967000	9702800	9237500	10087000	10007000	11921000	9798300	10794000	7928300	9350500	10632000	9951700	10703000	990930	6203500	9788500	8823900	9713200	9985100	9096900	10510000	10837000	8823400	9977500
XP_001121410.2	204520	166360	0	178440	137640	102520	164420	124730	181640	141440	0	170080	439360	0	0	173180	173260	0	161780	0	162620	139830	167490	261940	0	0	167780	0	181130	163710	186810	187680	173480	0	0	0	189470	144800	0	161650	131720	0	189600	384460	0	279570	983830	180900	159730
XP_001121418.2	436340	315580	264180	403820	0	318120	480610	474280	457630	418550	462080	423500	272710	247770	489220	332120	419820	0	339520	259050	0	517090	456540	356980	415890	530170	447540	493060	0	489000	578730	304450	538800	285770	453490	453010	456000	497560	0	251540	470500	397140	417310	368480	418740	319910	301560	355690	405090
XP_001121481.1	235120	349580	0	408430	352790	460330	375760	419390	308440	501060	393810	462150	385070	334180	0	555000	453050	0	346640	407890	293900	729950	528340	574080	624950	476240	477260	0	463250	492930	0	645850	508650	526690	479710	713830	543330	445410	490070	405290	424760	0	125410	574970	451520	590200	670690	579600	316880
XP_001121483.3	4524800	5272900	2242900	5558100	5264900	4163300	4637000	5533900	4818600	4099100	4754000	4250500	2777400	4679800	6125800	5431200	5275000	1075800	6792600	5545500	6295600	5168500	6317100	5177200	5476000	5618000	6073500	5801700	5687200	5773500	4683200	5969200	5450100	6411400	5828200	5963600	5490400	5215100	585690	6864800	6399900	5529300	6748800	4627900	5238700	5367600	4989600	4716200	5937100
XP_001121491.2	2637100	2787400	528030	3079700	2062600	2208200	2777800	2840700	2585500	2812600	3289600	3129200	239030	2421300	3079700	2816000	2867400	0	2695900	3291000	3144200	2839200	3011900	2212800	3214800	3388400	3766200	3284200	2690000	3495200	3397500	3272200	3693700	3599400	4256000	3311200	4290600	2878600	396530	3333100	3350500	2750300	2587500	2142000	3532100	2458300	1998100	2859700	2860100
XP_001121503.2	566180	724820	0	694770	0	589610	746440	812000	0	0	0	616890	0	0	854670	799310	520760	0	802800	1060100	609980	497640	405000	0	918300	0	0	0	919790	725830	786760	707620	893070	0	845820	560290	699700	0	0	545710	791560	0	800200	75472	502190	0	0	0	398470
XP_001121513.2	6541900	6268400	6743900	7206600	6701400	6359600	6822100	6255900	8110300	6565400	6122300	7940400	1540700	7548800	6487300	6935300	7388600	968350	7490500	6567800	7163600	6646700	7530100	6041800	6633500	7009200	5688200	7078400	6897800	6992200	6643400	6936700	6921300	6520900	6782800	7689400	6991300	5209800	6019300	7907700	6744900	7117800	6851000	5840300	7973200	6434900	5526100	6885700	6210500
XP_001121522.1	5669800	3322100	6904900	3325300	4134500	3446000	5153700	3467200	4384700	3043100	3939300	5526900	4639800	1881700	4549000	3637600	7333700	0	7247500	4915800	3388200	6848000	5859000	5388900	4974200	4526100	3346700	1865200	4306200	4154700	3793400	6524100	3741800	3077000	4438800	7088100	6930000	4193600	3762600	3635600	4599000	2898900	3304400	3782500	6916000	2968100	4035700	7407900	3767400
XP_001121525.2	0	0	217560	0	0	0	0	595430	0	0	0	0	0	0	0	0	0	0	0	0	0	0	0	0	0	0	0	0	0	0	0	0	0	0	0	0	0	0	0	0	0	0	0	0	0	0	0	0	0
XP_001121541.1	0	746100	0	887570	421170	0	0	370800	331270	736450	0	695660	0	332000	972000	451450	473060	0	442560	541280	202720	414630	1537700	1355000	854420	590820	584670	737310	0	1226100	0	696090	362060	416470	476690	282010	203100	420500	0	318680	492080	237070	629510	0	279440	209370	0	262640	610830
XP_001121546.2	2279600	3459800	1180500	4862500	3934100	3808600	3766100	4050400	3048800	3963400	3945200	4412200	1309300	4669500	3884200	4006000	3443600	1845500	3523700	4596300	3238200	3298900	4967000	3335400	3613300	4221200	3887800	3809800	3730700	3664600	4673900	4185400	4053300	4346200	3984400	3455500	4415600	3416200	3756100	4249100	4672800	3740900	4274100	4650100	4545600	4570300	1377400	3404700	4421200
XP_001121552.2	333540	423610	689630	625210	573020	501950	433660	605790	354530	551580	511470	922280	710610	590620	480200	649620	710290	0	1418600	627260	321200	463520	678580	415560	681400	892570	594350	719590	535110	652740	595810	361660	530910	597550	642740	629100	468380	530160	234070	579880	605330	719960	607740	615760	603260	733560	844320	429510	590040
XP_001121554.3	1934400	3298400	104070	3092400	2261500	1676800	3021500	2654800	2522400	2603300	2778700	2529800	1099100	2996300	3165200	2350200	2418700	1137400	2544700	2424600	2773600	2224200	2947700	2540400	3326900	2933300	3280600	3145200	2576800	3184300	2802500	2140800	2791300	2651300	2749000	2899200	3038600	2858000	1022000	3158300	2167700	2219400	3023500	2040700	2122600	3106300	1897800	1812900	2421400
XP_001121556.1	449810	437310	0	403020	590020	536810	493760	420360	521770	504820	0	450960	473230	602090	389680	458470	520860	0	0	558520	458170	527160	421370	535420	709940	502330	488070	159050	535280	530810	566410	471140	0	0	513540	585100	561180	570170	0	283370	329470	361530	457030	0	529780	382990	493030	400530	370600
XP_001121565.2	338440	337460	0	1058900	589660	856380	742520	733770	236460	456000	402170	921230	0	401520	521320	1221400	938570	0	614480	327160	517830	898470	834420	546530	546480	623820	1758900	1236000	1040200	729960	801280	538710	564940	861580	907220	741250	476500	384650	1320600	729920	655460	706170	739430	471740	684460	826280	417600	765700	781610
XP_001121575.2	1769900	88977	9001700	0	0	17835000	204040	0	36787	81969	43074	180830	39625000	138820	62913	101500	24168	258610	0	0	0	22210	0	142400	186600	0	101400	895590	17049	86487	132790	170160	177910	141150	0	107250	122460	67526	0	88781	0	81177	0	1595000	176600	116100	1677100	56340	153600
XP_001121588.2	0	231000	269170	294570	0	423640	278630	264250	0	238650	261550	219420	0	437640	395370	362220	334240	0	339180	364090	344020	331880	293220	359340	383400	290960	301540	358720	321830	496940	487290	332500	0	326150	420320	236760	292400	338900	0	323190	309070	245310	318860	227340	247840	314780	365310	280300	351560
XP_001121596.2	3566500	4097200	4531000	4065300	4069100	3135900	4944600	3783600	5164600	3088400	6139600	3369800	3634500	4049300	5291800	4241200	6428800	0	4226100	3084700	5005400	5439200	4622900	4063100	3669000	6789300	4049800	4126300	3856300	4135700	3608500	3506800	4780100	2930600	3213000	3635800	3176700	5137100	1455600	2540500	2797300	3295500	4285700	4518000	3427800	2582700	3685800	1770300	2564400
XP_001121600.2	1136200	1882000	858690	1031700	1320600	1465500	1401600	1298900	827160	1848800	1388200	1329300	1495500	990220	967600	1653700	1064600	0	1020400	1123400	813850	1182800	1580600	875310	1346600	1437100	1213600	1294800	1606100	1411500	1377500	1650800	832950	1484600	1115300	598090	799860	1209100	870870	960530	1189400	1615100	1058700	808710	1254700	1123000	997370	968140	1112600
XP_001121619.2	31252000	26972000	43728000	22643000	21471000	29801000	20839000	27198000	31763000	20034000	21314000	32985000	42256000	24582000	18814000	24445000	27894000	1097400	29755000	21670000	24010000	22147000	19107000	28939000	28208000	26831000	22667000	19134000	28048000	26011000	29974000	23040000	23792000	16515000	18259000	27209000	23965000	19718000	17887000	18529000	25528000	28499000	25331000	39870000	27925000	37203000	34578000	35060000	31728000
XP_001121625.2	230630	1457000	268780	3175100	502410	342000	257300	645490	0	1581700	302090	814170	0	252200	2228200	1193200	912190	0	616500	1242400	0	657480	1809300	1431600	1136200	1299800	1488700	1104400	762280	3144800	204650	1654600	1448300	538040	2769700	372010	0	953380	465310	803360	1095900	626810	2165300	229360	489930	619030	0	461560	1281200
XP_001121644.3	8223800	8017200	85423000	6378800	4731500	16011000	8053400	7137900	8888200	6892500	6481500	7790100	31487000	5294800	6093600	8739100	8340500	2826800	6577800	6830900	4004100	7356200	6507600	8477700	8534700	8944700	8766100	5818400	7315100	7648100	11172000	6234200	6835100	3492600	5583800	8298500	4985000	5801200	2968300	2766000	6119500	6864900	4730200	11298000	7512200	5463900	20904000	8394600	7488600
XP_001121653.2	2600800	2944200	288420	3942100	3289700	3473700	3356300	3206900	2320800	3104400	3842700	3067900	679790	3412100	3056300	4851300	2247200	0	1833900	3764600	4178000	3561900	3408400	2968700	3536200	4389700	4396200	2841100	3022100	3982400	2651900	3174300	3567500	4214200	2897800	2498500	3765900	3458900	2956100	2935000	3027500	2587100	2101700	1474000	2837900	2590800	1479000	1837300	2389800
XP_001121654.1	341680	411510	134480	527160	0	442100	501580	0	447370	389870	497930	410000	615610	556130	450030	622910	457700	0	354940	465420	587420	641200	551130	425540	337320	0	533490	0	386050	401780	533970	596630	510700	450890	482960	568980	0	475260	0	0	407320	386030	320470	673080	453050	542520	0	506540	427370
XP_001121657.1	0	176620	938180	0	0	0	0	151200	0	175370	139780	216410	0	0	0	0	200620	0	154880	149410	141000	0	153850	101340	0	234590	0	0	154250	152880	217050	0	159770	37693	0	0	0	0	0	0	0	0	0	0	122940	0	0	173670	173330
XP_001121664.2	1532300	1544300	1476100	2061800	1629600	1955800	1536500	2327700	1961900	2150000	2112300	2216700	970330	2611500	2354500	2428200	1688900	0	1535300	2092500	2900400	2509700	2147000	2228400	2474200	2386100	3021200	2450300	1736100	2074000	2164000	2311400	1829600	2214100	2089600	2319400	2216300	2097100	1711600	1971300	2163100	1341000	1772600	1142900	2016600	1847500	1521000	2246400	1957800
XP_001121698.2	254650	298990	0	509700	0	0	0	336340	407340	286960	348750	411130	677370	479180	365830	235200	384680	0	409950	0	317920	298570	397980	614070	556660	0	587640	798510	333850	332480	333070	289210	289450	423820	398690	485090	490180	704320	335350	407500	460130	624420	514680	704700	325490	541590	487000	529360	360620
XP_001121718.2	412570	581140	0	623370	506070	449190	1284300	0	273420	332920	728710	343770	261970	316830	599370	432860	434530	0	170620	686440	224680	666690	290990	327010	534290	0	0	642870	0	584950	672030	316680	515760	593990	407200	325840	423500	313010	405830	199780	194980	241990	265550	0	357880	461700	404700	322940	232240
XP_001121733.1	4068500	5118400	4206500	4733200	5175900	4187700	5316800	4573500	3234300	6412600	5534700	4011800	2448700	2687900	5442200	4559300	4863100	0	3987400	6095700	3208500	4778700	4644400	6018100	5742300	5220300	5527300	3456500	4752900	4780900	4920400	4472800	5104700	5484400	5535300	4604800	3828000	4778400	5484500	6136700	4610400	3433100	4765300	3767300	6837400	4455300	2057700	4655900	5242100
XP_001121746.2	8692200	17195000	5695400	25211000	14980000	9369500	19111000	19778000	13560000	16428000	23288000	16018000	0	11217000	19591000	12574000	15944000	0	22507000	21373000	25061000	15387000	19825000	14685000	12377000	8899600	10711000	17336000	19849000	13441000	9309500	15925000	21260000	31883000	27722000	13792000	16690000	14756000	21725000	32706000	17497000	24141000	19757000	6046200	18993000	9176100	7988600	8044700	18101000
XP_001121747.1	8588000	5724400	15389000	5072600	5207700	6865500	5920700	6138800	4847900	4988500	4483600	7324300	12624000	4566300	5185900	5459400	8424400	0	9416600	6490100	5478900	5719700	6443200	8240400	6224100	5820200	4692800	3801700	5003800	6151100	5387500	5704400	4615000	6367900	5406800	7465300	5317700	4512100	4323500	6636000	5454100	5814900	6075000	7863000	7412400	4571700	8541300	7595700	5786600
XP_001121760.2	350170	241520	0	0	371080	151610	372770	0	139210	194880	0	173590	0	0	149780	347510	398780	0	0	0	90731	353890	0	377780	205410	364130	104780	0	185410	269090	75112	277200	79593	263350	0	289390	0	217290	0	0	0	0	0	0	401650	0	703650	746760	0
XP_001121781.3	1880100	1752300	0	1683500	1686300	1125200	1384800	1723200	1693700	1826200	1657000	1893300	1278700	2351100	1587800	2545400	1641900	0	1421800	1699900	1821100	1817800	1390400	1375200	1777800	2111100	2140800	1812200	1227100	1314400	1559500	1368800	2013800	2141600	1765600	1880000	1352600	1625300	1639400	1943900	2376700	2236900	1719100	1970200	1859400	2655900	1854500	2278200	1812000
XP_001121803.1	8341100	7392100	10578000	6251600	4246600	8175900	6061200	7718100	7022600	6141600	6253100	7094000	7173200	8337200	6414800	7440300	6402300	0	9216200	6823800	6218600	6966100	6539500	8010600	9400200	8504400	9134000	8233200	7215000	7550300	9123500	7951200	7453500	5557200	6789000	7312200	6857400	7531000	3176900	6973200	7266900	7070000	8005500	8471500	6893300	9786900	10432000	9350400	7966700
XP_001121804.1;XP_016769125.1	3100300	3067000	0	3767600	3768900	1773700	3266300	3430400	2834100	3445600	3210600	4226500	32789	4022200	3785100	3620700	3329700	0	3350300	3938900	3050900	2730600	3962900	3067200	3626800	3865600	3832600	3868500	3093600	3586800	3277000	4011100	3975900	4081100	4064600	3447300	3504500	3269000	2160500	3113200	3322900	3322300	3205900	2985700	3947700	3474300	1425800	3471000	3107300
XP_001121809.2	449880	365800	300420	66609	499740	240650	318210	291950	355410	0	384150	261940	405620	212300	0	0	511210	0	0	194330	0	414920	464970	0	335850	772580	299050	277770	257000	0	306790	0	250270	298900	362500	335710	273910	0	0	385440	383550	371980	380550	322530	264540	341760	358560	343190	293510
XP_001121817.2	2090900	1094400	0	1386600	1323800	1701000	1881400	1557400	1376300	1188200	1182100	1395600	1705000	1313900	1399000	1496600	1429800	2642800	1416800	1687900	1559800	1611600	0	1733600	1172700	1801300	698800	0	937640	1058600	1303500	1869200	1499500	1621500	1401500	1691700	1561400	1219200	1562300	921770	1638300	1242500	1163900	1298500	1570100	1184800	1687200	1540300	1225100
XP_001121836.2	13563000	14115000	0	12624000	12916000	17438000	12867000	12979000	10319000	10681000	10414000	12400000	14656000	13393000	10396000	15984000	10683000	1540800	9785400	14161000	12415000	15514000	11477000	13197000	14662000	16136000	12105000	13276000	12290000	11867000	16700000	14361000	13028000	10154000	13892000	13644000	11456000	11070000	7483400	7767000	15606000	17245000	15804000	17729000	12716000	16346000	22703000	15840000	14697000
XP_001121844.2	3013400	2916700	495390	2786100	1745400	3163200	3348100	2836100	2665800	2305100	3153500	3554900	4554600	3249200	2963500	3026200	2743100	0	2946500	3203300	2254600	3447500	2803100	3067100	3230700	3783400	3236200	3313400	3627300	3163700	3676300	3591100	3709800	2193100	3113000	3340500	3334200	4048000	307080	1868700	2722200	3656500	2161300	3228600	2530100	3133000	4057900	2315100	2211000
XP_001121853.2	10947000	11916000	22693000	11226000	11935000	14246000	10595000	10842000	13539000	10763000	10513000	10960000	7784500	13021000	10737000	12105000	12468000	0	14098000	10465000	12761000	10258000	11261000	10570000	10111000	10135000	11657000	12392000	10705000	9987800	11441000	13742000	12922000	11752000	11675000	12363000	10309000	12064000	6048300	11700000	11507000	11880000	12097000	11973000	10693000	12721000	16922000	13647000	12758000
XP_001121882.2	2210900	2357100	5508300	2130300	3064000	1696800	3071300	1945100	2130000	1791300	2056100	2694300	2680100	1270500	1919300	1617300	3048200	0	3867300	2692000	3247600	3462300	2867200	2077600	2173100	3350600	2006900	912340	1955300	1801200	1603500	3537600	1622400	3346000	2150300	2339300	4352300	2252800	1997800	605530	3167500	2264400	2637500	3525900	3885100	2679900	3752100	5378400	2684600
XP_001121896.2	123750	158770	0	185200	260930	0	317730	132900	162580	348790	270100	364480	0	352770	192530	244390	255960	0	287670	0	213020	514580	399050	194440	146650	420100	341010	483340	496160	0	194870	331070	0	160410	218120	71702	292800	268610	244760	145960	325990	368500	265600	287680	329200	367110	217300	213170	241440
XP_001121911.1	1402100	1762100	1527400	1692400	1370600	1529800	1496300	1218200	1170900	1221400	1149000	1363500	960200	1684900	1648200	1935700	1438700	0	1230200	1537800	1500900	1096800	1686400	1650200	1808000	1263800	1788300	1910100	1354900	1985400	1790200	1294200	1952200	1713100	1647400	1629100	1766700	1328700	1257700	1493400	1765300	1507800	1314200	1302300	1363500	1460900	1385500	1444100	1791900
XP_001121924.1	469870	0	0	0	634280	0	0	0	0	0	238280	650560	14887	294500	366540	0	0	0	0	227060	0	0	0	360310	0	0	169060	0	0	0	0	0	0	0	0	328520	441890	0	179500	367060	253310	0	149160	169360	529970	109530	0	0	0
XP_001121942.2	0	73877	0	213450	0	65302	0	74985	0	0	21078	125930	0	35728	204160	0	171910	0	0	158320	0	39700	372140	214840	0	81039	86898	127600	91276	258690	0	471710	132440	0	565160	0	0	0	0	74321	95058	113320	355600	53136	0	60225	0	76481	125030
XP_001121946.2	339180	433310	0	353670	264390	203730	388460	354540	308970	218880	220760	382650	567600	102180	0	295210	293290	0	613410	236120	318760	346270	353750	218990	348610	429550	271130	344020	313140	343890	299320	371680	0	339430	317500	384970	0	261020	335550	389310	191220	165640	292870	361870	365380	302220	470940	565840	488300
XP_001121961.1	0	468700	214470	1478400	474640	185600	0	184590	108890	580830	0	311350	459330	0	760300	495780	656200	0	472930	841770	165410	261910	1012200	245550	368580	451740	543970	656750	324340	647550	0	1103000	455540	637030	786480	225290	542420	350250	0	579520	679080	723720	522070	224290	196100	359430	125660	329430	561060
XP_001121969.2	894590	608070	0	497140	748500	336600	650240	534680	362230	542080	537950	588700	0	857640	822920	611170	784770	0	853260	613780	553770	759740	565040	431070	625240	788330	689970	651990	856660	483530	728180	720280	553860	599640	643180	556870	675010	498000	679030	713360	438810	0	542910	0	514940	565770	288820	0	615990
XP_001121985.1	0	126790	0	294370	149180	0	0	0	0	121620	0	191730	0	0	0	0	172890	0	0	177020	0	182540	259380	198140	0	0	229230	205380	0	274420	0	203670	0	205430	0	100710	0	0	0	0	0	0	0	0	0	0	0	0	0
XP_001121997.2;XP_006562405.1	165930	0	5447700	26815	0	1321600	50001	58105	31839	0	66343	0	10580000	160620	25133	86529	52019	0	79770	141600	242230	168600	103090	130840	81982	56162	58069	49906	263380	0	56859	156800	413380	122170	36788	0	110040	115350	0	28990	0	0	0	227580	21514	0	3512200	0	49080
XP_001122025.2;XP_006566252.1	3132400	2399400	8319900	1984600	2186400	2341100	1857300	2272400	2935200	1868700	2547900	2097900	2994500	2151900	1771300	2331200	2182100	0	1532500	2368600	2605100	2743600	2125100	2705300	2845300	2101400	2447900	2672500	2983400	1844200	1804800	2270100	1998200	1677900	1992700	3048100	2667100	2158000	2405800	1909300	2534200	3489800	2401200	2656400	1929500	2830400	3413200	2966900	2476200
XP_001122030.2	458690	307960	562390	509290	0	332860	527870	430390	364950	448370	407100	679730	0	353960	417340	402920	381660	0	340050	401010	407900	529860	441530	290260	406670	413300	383540	392250	543270	404970	428350	414010	370860	490310	0	471620	502310	440830	574340	623870	0	0	0	0	373590	0	0	369820	382100
XP_001122049.2	3722400	3907800	0	2785600	3252800	3754100	3203900	3341900	3017000	3318600	4781400	3493100	3471300	1699500	4426000	4417100	3345400	0	2469800	4671900	0	2898100	2756300	2591400	4468300	4291900	4709100	3481200	4197300	3727200	3768800	3734600	4310600	3693900	4056400	2944100	3917900	4355700	5338700	4784800	5310700	6046200	5742000	5625100	1726700	5940300	3513200	3546300	3726700
XP_001122051.1	794180	664550	0	1093900	754430	635800	1029700	993490	412700	1051300	896060	997370	0	610280	933840	858770	908270	0	1079000	762670	538150	960950	740820	696190	759700	1070700	846510	1179300	916200	1027600	828230	655200	771060	802160	1011700	1267000	1089900	792710	933140	985930	813710	0	1190700	699290	808130	798390	906870	0	1077600
XP_001122059.2	278190	35951	0	192650	155240	0	0	116520	138580	0	0	271470	0	115140	116170	344920	272800	0	0	0	0	0	164210	0	151670	0	103940	0	240610	0	0	0	0	0	0	0	0	0	0	70019	0	0	0	0	141230	0	0	0	34727
XP_001122061.3	756540	919540	974220	959510	1002700	751760	905660	1068700	810990	1085300	1124800	1002000	726870	1297500	663200	1052500	1058700	0	1364500	1045400	970250	1067800	1001800	416290	932770	1214600	1250700	1850000	730800	939620	654500	1198500	1090800	960750	721250	469970	533600	1316600	0	1332400	1259900	894730	1240100	1104100	878810	1448000	1424200	1011100	1057400
XP_001122074.3	499510	0	0	561450	461960	461420	0	0	325970	362430	460070	0	518640	420140	438330	366610	0	0	362660	0	523970	516540	0	538350	527210	443470	381760	543790	0	0	509170	0	530310	414600	499180	460860	486850	456040	0	402660	517680	558290	408760	0	0	585220	355310	512200	390690
XP_001122081.1	9551300	9128900	7371600	8424800	9005700	6477500	9354200	8512100	9514600	9204600	9387100	10879000	8744500	11009000	9452300	9821600	10937000	0	8939200	9419300	10793000	10340000	11053000	8931500	10188000	11838000	11788000	10945000	9595500	9898100	9640200	10494000	10265000	8891400	9508200	10701000	10504000	9890600	5354800	9913800	8557600	8535600	7945300	7510700	10727000	8530100	7017500	8934000	8428100
XP_001122083.2	2510800	2690500	3878400	3215200	3365900	2653400	2937900	3579000	2941900	3387600	2743500	2635800	1623800	3068200	2773300	2706500	2837000	0	2600600	3074400	2842700	2347800	2838200	2384500	3102800	3109800	3120400	3126500	3199700	3103900	3064200	2911100	3217800	2476200	3404900	3361300	3389700	2603100	1621700	1711000	2821600	3000900	3034200	2731700	3087100	3285700	2947500	2653400	3237300
XP_001122093.2	1165900	2268500	2050200	2297800	1434600	851970	1897100	1792800	1787500	1683000	981130	2386300	0	2503000	1868900	2740800	3103800	0	2640700	2835600	664200	1769000	2142100	1641600	2025500	2764800	2627000	2069100	2769900	2139500	2703100	1654500	2841000	1984100	3280500	1658700	2822500	2182000	2120900	2586600	3288600	2369700	2803300	2173900	2342700	3830500	853470	2013800	2165000
XP_001122097.3	1345600	1474500	1413400	1277200	1686600	694970	1452500	1293700	1100000	1636300	1085000	1819700	842210	1638600	1919100	1306200	1760500	0	942190	1396900	1299200	2010800	1253600	1278600	1342300	1768400	1191300	1677600	1200400	1536200	1980400	1619800	1806300	1301500	1727300	1408100	1667400	1880700	1018500	924210	1346300	1282900	1133200	1062400	1551800	1117100	1121200	1286400	1421300
XP_001122102.2	634150	486770	0	594780	418440	874440	515050	643510	399030	763870	400240	680910	845960	513330	495980	782690	591860	0	460490	537040	0	676440	566380	638330	650040	495640	608510	631090	659220	697210	696100	824700	831190	635380	686260	810110	628510	638100	0	349890	663350	842500	483330	561820	647820	777430	974180	198110	652160
XP_001122107.2;XP_003250813.1	1605800	1367700	4000100	1542500	1369000	2039800	1468900	987010	469500	926620	1141000	1276800	2293900	1141200	1068100	1481200	1270000	1252000	1398400	1103100	1389000	1631100	1553600	813440	1453400	1875200	1121700	1220500	1488700	1769300	1373800	1120000	1123600	1490800	1079400	764120	807660	1194100	1291400	1501000	1885700	1637900	886480	1037200	1626700	1564000	2065200	1562700	1707500
XP_001122155.2	705670	1123300	268030	1539100	1191300	706580	1482500	1549700	818120	1648000	1322500	906850	0	728280	1612200	1381900	1697400	0	1262700	1452600	1138300	1216900	1480700	1004500	1245800	1155500	2589200	1225700	1027100	1057200	1318500	1596900	1465000	1595000	1374300	1288500	1781800	1465800	1532500	1600500	1161400	833240	1028600	1182000	1025200	752230	625010	1145200	1161000
XP_001122174.1	36279000	43949000	23965000	59197000	40923000	38994000	50672000	49322000	42621000	41928000	44191000	47206000	31765000	50415000	61110000	47124000	52389000	0	55070000	54025000	49909000	42599000	51760000	42755000	51472000	40943000	44100000	44307000	55215000	53162000	51357000	49975000	59787000	54495000	61299000	50771000	57258000	46132000	42359000	68961000	62156000	74943000	82178000	65645000	44088000	68995000	46362000	55312000	69948000
XP_001122212.1	683160	897770	0	1233300	1114000	0	732960	0	677620	702880	688990	1227900	0	907340	952450	979470	1160300	0	0	955140	1142600	1069900	988480	0	924500	1160000	1298400	1372300	0	1035500	891670	1334700	1284800	1041000	1133200	976220	1007900	1290300	0	0	926830	1247300	0	0	968300	0	0	1100800	798740
XP_001122218.1	12578000	7742700	44896000	4737700	6327700	16044000	6293800	9179300	14338000	5189200	4409700	6974100	43369000	6778700	4033400	11419000	7127600	8683500	8684300	5082800	3652700	8040300	6431400	9843800	9280200	11591000	9423800	6538900	8018000	6363200	10054000	7182200	7539700	4815700	4645700	9467400	6359600	7653100	4567300	5041800	7496300	7417700	6525300	14306000	7944800	9696000	22090000	14308000	8843800
XP_001122227.1	4263800	2853100	6819000	3766900	4522600	4515900	2388900	3735800	2584500	3470100	3317000	2775100	4606400	3960900	3421000	2818600	3544000	1166700	3290500	3126300	5292700	3613100	3009200	4004500	3216200	3313700	3265800	4104200	3094800	4338700	2757400	4097200	4707000	5505900	4607800	3876700	3857700	691380	2527400	5577600	1977600	2491600	1536700	3597500	3296400	1990600	4027600	3105700	3537200
XP_001122230.1	4242700	2188800	12250000	2378500	5059700	2432400	3708700	3300000	2991000	2557500	2933600	3136500	3735400	2522200	2601600	2856800	6323400	0	5871800	3747200	3801800	5323300	4863300	4277400	3788900	5961200	3038800	2124900	3085900	2534900	2314200	6685000	0	2703400	2292100	3902800	2662600	3914100	1587400	3544300	3067400	3822400	2666100	4472700	5028300	2450700	4996000	6792800	2652700
XP_001122256.1	1616600	1729300	1369800	1864700	1867200	1881900	1417900	1909200	2938100	2559000	1730400	2329600	0	2313400	2378700	1644200	2877400	0	4181400	2870300	2798600	2413300	2249100	1470400	2462400	2394300	2200000	2003800	2219300	2603400	2795600	2184200	374940	2463400	2168600	1436700	3125300	1659500	2793000	3125100	2136900	3391000	3066400	3168400	2179200	4193200	3009000	3628400	2847400
XP_001122306.2	2766100	2595000	3746600	1735500	1683800	3667200	2108000	1725200	1319900	1446300	2493600	1655900	3380000	2728100	1912600	2247700	1384000	0	1266200	2308000	1857300	1920600	1571800	2879400	2683300	2129300	2047600	1104800	2511000	2807200	2748300	1913600	2468900	1649900	2224800	2520200	2394800	1662800	1462900	812760	1370000	1129700	1580400	2208000	1814400	1809200	3262300	1297800	1572400
XP_001122322.2	315290	368050	0	383420	0	0	291850	0	379650	0	0	466290	0	684150	460640	364250	529830	0	468810	444590	294640	374290	486050	688870	477090	667800	275710	465930	0	460690	0	327490	0	429470	470380	443800	583620	0	272640	276730	570120	823910	642410	509080	340190	606170	363070	386200	380760
XP_001122341.1	3779400	3329100	7549500	2594800	2293500	2819400	3445800	2754300	4030300	2531600	2842600	2854800	3157300	3032000	2184900	2264900	2868300	0	3916200	2907000	2136200	2533100	2881600	2318600	3052800	2675200	1485000	1922700	3039000	2750700	2517400	2043400	2611300	2428400	2142300	2838800	2219200	2146100	1541200	2497300	3144900	2666200	3494500	3901600	2627600	2104100	4879000	4336700	3424400
XP_001122344.1	7502400	13934000	0	20654000	12128000	4684600	15659000	13670000	10408000	10270000	13715000	13271000	4328100	10156000	11009000	11580000	12227000	0	16456000	14761000	7254000	12680000	14465000	5177000	8675900	9406200	12194000	9531900	9224100	11668000	12810000	9841000	12681000	13056000	0	14529000	9657400	10700000	9957900	12065000	8425900	8534000	11936000	4844100	13043000	9474800	5562600	3198600	9917400
XP_001122374.2;XP_006562154.1	370720	769750	1755800	787100	756140	181710	782720	725370	0	710540	365100	239670	0	0	870920	789940	0	0	760240	1031500	423730	490080	0	954080	347580	0	534530	0	585330	0	617010	0	0	613380	706820	0	0	519460	0	795340	0	309720	233110	925910	161120	652590	784360	807890	0
XP_001122379.3	4611200	12710000	15003000	5141500	6314700	12764000	11966000	7910700	8694600	8493800	8870400	7805500	16645000	5811500	5257400	11758000	6853600	660250	6751200	6356500	8059900	9188900	4613800	5067000	1514600	9287100	8778900	7520100	8541200	8555800	9834900	10099000	5380900	6545200	9265200	11139000	8664700	8238500	828250	2650500	12280000	10769000	10153000	12549000	6837800	8173600	11175000	12270000	10127000
XP_001122385.3;XP_016772822.2	771910	453410	2327800	582490	484140	1401200	500290	645890	540940	635120	641990	416510	2582900	454540	449030	590150	414280	0	457070	311180	419800	526780	0	722170	632760	437900	466640	561340	456840	577480	538960	578880	657840	380280	541800	519380	577580	516080	0	290400	592960	652730	91162	851740	238410	722130	1065900	479280	476710
XP_001122387.2	360040	583540	1182800	394490	692370	426030	433180	460580	333460	577980	658240	210010	41411	437010	676180	590500	723430	0	655020	459530	883970	996690	781230	0	457910	645660	839030	395460	568440	842420	633460	418610	415860	306440	951180	322850	734220	520120	0	786850	630080	497000	293910	498800	542290	439880	546320	770030	679480
XP_001122401.3	13428000	10146000	19229000	8945600	9909900	11165000	9157000	11840000	10581000	9885500	9092000	10691000	22819000	12497000	9337500	11441000	11551000	940090	10381000	11095000	9806800	11587000	8192500	12952000	10384000	11325000	9449500	9319000	9605300	8860300	8637600	9272600	7245600	8191700	8620000	11280000	10127000	9490400	6536400	7821300	7272500	7540000	7791700	13363000	11420000	8190700	16141000	9982500	8172400
XP_001122434.2	432950	39735	255860	89652	452520	356540	259320	239610	242310	346560	338580	286690	420540	269050	348660	361950	391560	0	173360	464980	402160	404240	313110	583210	452320	512040	543810	0	0	344480	380060	241810	392480	456470	436820	395440	479310	377150	0	357680	400550	463880	407400	387690	521400	429430	302820	385090	0
XP_001122452.2	1013200	1041300	597520	1082500	1050300	529620	1256800	906530	500400	1296200	1317700	607950	465400	833980	224440	1424100	561870	0	0	705830	843820	1137100	793630	1081900	558280	1206000	1150800	1022900	564930	1028400	627060	791720	355520	1061600	564010	603920	738660	727760	0	388490	1083900	862440	829550	365860	770890	908860	376780	924540	593850
XP_001122457.2;XP_006571829.1	9673800	17241000	601340	27401000	25093000	11658000	18285000	20744000	13669000	22266000	24058000	21715000	1047000	22929000	26191000	19226000	26637000	854790	25088000	24219000	28914000	22116000	23409000	19502000	19622000	20738000	24409000	23961000	19013000	21452000	18742000	23151000	25744000	27393000	28628000	21065000	24660000	22860000	25227000	30227000	23616000	22519000	25187000	18878000	22240000	19828000	10419000	18040000	22902000
XP_001122465.1	631710	503410	0	0	455390	506880	431670	0	398360	625610	529450	599010	440660	639550	492180	514360	558570	0	0	514620	0	573320	639860	536230	645660	539730	0	646010	454130	261700	532320	638380	701150	585630	0	172420	0	0	585820	590510	887320	2043800	1214900	1967300	467800	2020400	0	1331600	0
XP_001122467.1	1215100	1350900	0	985970	1273000	922340	1194600	1381900	720890	1190300	1251300	1053500	738020	939700	0	1032300	1189400	0	1157100	1293300	0	1376300	1365500	1507300	1378800	1479400	1345200	731600	813480	1031300	1170100	1449600	1409500	570720	1233400	1763800	1452900	1133800	1031600	998810	1595000	1555000	1730000	1803800	1355700	1513200	1260700	1211700	1491300
XP_001122470.3;XP_006561848.2;XP_016769592.2;XP_006561846.2;XP_006561847.2	233280	0	0	136320	80582	0	0	165550	58298	0	73513	115670	0	93627	344680	69663	78752	0	0	67489	127210	125610	353080	85166	0	152390	64518	107740	89167	96116	0	0	0	0	0	0	0	2615200	0	94739	154350	697960	132250	87789	197260	123130	49688	68273	128900
XP_001122476.1	479120	500970	769380	613150	531640	403450	692460	0	873810	715470	702790	498210	241700	810040	693500	383680	551850	1193400	792760	615610	674130	738560	650380	391950	482250	575640	0	1035400	620660	521270	705260	720830	808750	541310	635530	655150	552980	0	0	598750	924690	920310	876920	587820	572030	945910	0	465280	762870
XP_001122504.1	2080600	1040500	1026800	0	1496400	1263600	1151300	1259400	1065800	1081300	916540	2241000	1575500	1349200	593510	1350200	1494200	0	1535500	1761700	0	1627700	1730100	1146900	1154300	1260900	1162600	1293200	801080	1425400	1595100	1765700	1631100	1227900	1446600	1592400	1218200	1015600	1086400	1163500	946870	865180	967170	1576300	1095700	1293400	1438100	1766400	1550000
XP_001122506.2	174370	0	169320	154240	0	0	175920	132260	163260	0	0	156340	158900	187130	0	0	172210	0	0	257640	243920	139060	138350	0	191860	0	0	0	186420	249060	0	0	193340	171140	217170	170980	0	0	0	122680	0	0	179700	147100	174050	0	238870	0	164770
XP_001122510.2	7678300	12146000	0	9263700	7364400	10480000	11537000	9109400	9335800	10659000	8346000	9152800	5639100	0	9099200	11301000	10306000	3261300	12929000	11235000	7152600	9727200	10004000	10395000	9787700	6224700	9594100	7926200	11434000	9088700	14723000	10014000	11564000	5827200	11568000	5867400	4790200	10603000	12242000	15069000	0	0	12315000	13573000	5544300	15631000	8672500	10272000	19217000
XP_001122533.3	75260	0	0	0	0	114080	51810	0	53078	0	0	59962	565570	0	83221	164290	0	0	0	0	91768	0	82073	88007	85778	0	94942	143520	0	54885	0	59347	113360	99673	0	67909	92881	93418	0	60623	95784	203230	0	114550	0	172290	0	64493	77644
XP_001122551.2;XP_006568376.1;XP_006568377.1	4916000	6318700	2613600	5319400	4932100	4690800	6756300	5371200	6355900	6421900	6179700	5946700	4930000	5011600	5096500	5686900	7117500	2859500	4877900	6024700	5016100	5608500	5740500	4668900	6245600	5844800	4526100	4911100	6056400	6004200	6430600	6119300	4944000	5007600	5411200	6203500	4793500	6980100	4390700	4554200	3285900	3143500	5378600	3587900	5259600	3842600	3009700	3680100	3773400
XP_001122583.4	1207900	1043900	96333	1608000	1624500	1318700	1359800	1808900	1132800	1422900	1548900	1121900	1217100	1524900	1500200	1190200	1408600	0	1157000	1230600	1249700	1310100	1216200	1350700	1347200	1438700	1480100	1150800	1412500	1363700	1368400	1257600	1561800	1536800	1563000	1347600	1369700	1138200	891670	1267800	1302100	920320	1388600	1002500	1344700	1089300	1081900	838510	1537900
XP_001122585.3	948700	1165500	1757700	1200900	1197500	1084300	970840	860290	1114100	1250000	1337200	1029800	987210	1064500	1214900	1006900	1189200	2044300	1185000	1258900	1128800	1126100	1141900	1054000	1284600	1498300	1626900	1405100	1194200	1159700	1337100	1497500	1483700	1266800	1219700	1065100	1201300	1652700	0	1067700	1216000	1440900	1444100	1113200	1203300	1410900	1315900	866600	1028700
XP_001122586.2	564430	492970	843750	629470	0	853990	507920	0	702560	461190	662730	586410	348880	744040	593950	644510	714710	0	518210	0	732890	468000	608300	0	471280	524410	654560	827980	566290	534540	492680	0	689150	514210	738030	1008800	550380	707920	859680	358900	325900	563600	320910	326730	795970	259130	521700	891940	596080
XP_001122678.3	241070	673320	0	358100	524840	161440	363890	330460	430910	0	558730	0	246270	529760	548620	0	349620	0	539930	372310	124780	387570	610030	441020	742680	768950	755690	897390	389500	294160	477010	749970	698420	668640	288430	746840	481470	0	0	419640	589790	691800	528690	424840	0	553160	195100	461890	507080
XP_001122696.1	0	0	0	0	0	0	0	0	0	0	0	0	0	0	0	0	0	0	0	0	0	40861	0	0	0	0	0	52986	0	0	0	0	0	0	28252	0	0	283420	0	0	0	0	0	0	0	0	0	0	0
XP_001122722.2	7232400	10309000	1229300	9865700	10940000	5595200	10190000	10262000	9807700	10960000	10581000	11157000	1995600	10733000	11465000	9823200	11815000	1285200	11963000	10926000	11136000	10707000	12090000	9832900	10380000	11569000	10630000	10881000	10106000	11168000	11350000	11612000	12720000	10770000	10957000	11471000	11205000	11241000	9997300	10729000	11852000	13083000	9873400	9660800	11715000	10711000	5777700	9199200	10832000
XP_001122724.2	96757	0	0	421200	494580	155580	0	421850	118450	275750	347670	174790	0	425300	240670	96284	169510	0	152470	389360	692330	498710	114400	346890	305730	148100	572080	491960	167980	211220	82541	202890	266250	612750	345230	142810	291070	357660	0	449330	282800	449380	138030	69802	190650	199800	126430	111780	168010
XP_001122734.2	97955	55298	0	114940	0	256120	0	0	0	0	194270	80519	277460	60670	108220	72289	74144	0	0	58448	112650	50266	81287	209350	0	0	0	297030	0	0	0	0	0	99070	0	0	109850	0	0	71466	0	0	77104	0	0	58710	438550	0	67171
XP_001122740.5	3606600	4934900	5150300	5818800	4329100	5205800	4710300	4439300	3738300	4174000	5367900	4552000	4095500	5330800	5634100	4198100	5039800	0	4289100	4037800	5772300	3711000	5841700	5355800	4887900	3321500	4311800	3636000	4597600	4858800	4281900	4983400	5258600	5068900	4650900	4568500	5205800	4764100	2174900	3859700	6430000	3497600	4501700	5553000	4807500	2747600	4122700	3753800	4660700
XP_001122741.2	901720	1300400	11148	1342800	1418800	747900	1010800	1550300	436830	1349300	1498800	989700	0	1334100	1407800	1028000	867000	0	689420	1554600	2041700	948800	815840	1264500	1297900	724790	1956100	1933000	1211700	1514400	1276200	1144200	1700500	2104800	2086900	986150	1645200	1167900	901130	1940200	1494500	2069400	1302000	637520	1006300	1524500	695520	501470	889190
XP_001122788.1	4145700	3672300	8461000	3497200	3145600	5143500	3105500	3606600	3442800	3357700	4037500	3392900	3923700	4755100	4777100	3324500	3819600	0	4069700	4995700	3315200	3314000	3232200	4448700	3653900	3556500	3080300	4454000	3448100	3588500	3508500	3650800	4080900	3762000	3710700	4211300	4638600	3339300	3830400	3798000	3970600	3894800	3956600	3665900	3660700	4078000	5372600	3216200	3796100
XP_001122795.2;XP_026300723.1	218830	415750	0	638230	502900	298570	441300	399980	379320	527710	502070	471720	0	493360	784960	569340	764400	0	713170	617350	1097000	529550	745290	735770	454760	649930	888590	929520	708760	649820	465850	732250	776210	691910	950970	680060	682350	763900	0	623660	745070	776830	848920	491080	604730	747740	380850	470150	500890
XP_001122836.3	757650	1038100	1084900	1126600	909980	756670	914640	1036200	979960	1152400	1200400	1177300	400470	1260200	842690	1034500	1193800	2602700	1519600	1138700	1232500	1082800	1452600	626140	1357300	1380200	1731900	1479400	1379600	1438800	1269700	1200500	1549100	1233400	1227500	907200	1212500	1248500	0	1573600	1180500	1350000	1441000	1004100	1211300	1483200	777770	1182500	1243900
XP_001122854.1;XP_006572341.1;XP_006572340.1;XP_006572339.1	7149600	4629200	7329400	4426300	4108200	4579200	4109600	4519600	5246000	3958700	4491400	5145700	7697400	4535900	4903800	5186800	5321600	0	5046700	4848200	3598700	4011800	4901500	3986100	5576800	4510000	4843500	4214100	4566800	4765700	5311300	5003100	4626600	3274700	4541000	4954000	4791200	5856700	4973800	2913500	4487700	4276000	2224000	4518500	5435200	5119100	5834300	4138900	3549200
XP_001122885.3	1273800	2775800	0	2274500	2312700	1068100	1857300	1981100	1876100	2636700	2623000	1974200	1115400	1791600	3268000	2176200	1905800	2090200	1520400	1870100	3243700	1501400	2323700	1388300	2564800	2725200	2882800	2560100	2761600	2870000	2269700	2338200	3230700	2367200	2808900	2187400	2512400	2419500	1523500	2384600	2780500	2507600	2250600	1769100	2115000	2497200	1038900	973320	2151800
XP_001122939.2	438680	914970	381610	926410	917240	433510	846550	626910	674610	989580	767650	686830	397140	1383000	612610	798320	810910	0	830880	1083700	822380	544870	794760	708490	756390	893630	961370	1310800	1192200	1065200	743990	995200	1043200	777340	984930	850620	1138300	1186800	0	935190	1025000	1408200	868110	780580	624090	1174300	426260	732680	860800
XP_001122944.1;XP_026299412.1	365330	254740	402810	288300	285640	0	523640	0	219020	339810	294500	205390	273120	0	281230	285530	232600	0	365070	404510	284550	253820	272840	217020	136820	266470	310050	268550	287070	320060	275500	244240	138160	361120	183720	145170	164480	194820	0	330920	333550	360980	352970	327860	298490	337080	0	333030	342190
XP_001122959.1;XP_006559216.1	3098500	3577000	2731200	5455200	3475500	2779800	3823000	3436500	3761700	4244500	4902600	4580500	1702700	3950400	5265700	3306500	5091600	894240	4193700	4329800	4553800	3595800	4494000	3714100	3587300	3190200	3673500	4334300	4412600	4572300	4104000	4444700	4805000	5480900	5621300	3996600	4903200	4407600	1112400	3883800	3299800	3972600	3833000	4067600	4535400	3765400	865110	2451800	3517200
XP_001122971.2	5222000	4387000	8604300	3271500	3655900	5992200	4030300	3936100	3182400	4344400	3716800	3331500	6843800	4396100	4320400	5041600	4003100	0	4361300	4611700	5512900	3984700	3119900	4087900	4505900	3259100	3459000	4762900	4994300	3042600	4775700	4717000	3240600	3596700	3761500	4125300	2023700	3607800	2217700	3509800	5925400	4657900	5904900	5123700	3940900	5049900	6739200	6375300	4662000
XP_001122972.1	1296400	1906700	0	1897500	1570900	1901800	1654800	2231400	443190	1843600	1874400	1942700	1697400	2194400	2411100	1670200	2050200	0	1582600	2091900	2192700	1634500	1817400	2556700	2599600	1896400	2273800	2412000	2000600	2144700	2315100	2184300	2496800	2243700	1820100	1901300	2112200	2311800	1605500	1483100	1651200	2205200	771870	1621500	1967000	2247500	2835600	2120200	1434600
XP_001122973.2	7781800	7098300	3690900	9700300	7176200	4225300	6512200	8127600	6522900	7549400	7530800	6718000	2245300	5913000	7744300	6020600	8284800	0	6616800	7662200	8265800	7071600	7953800	4992000	6709700	6490200	6752800	6544300	6750600	7139900	7218000	7696900	7502400	9163200	9056500	4807200	7833200	6922900	8024900	10453000	7464000	5991500	4441800	4768700	8740500	3009100	3554100	7634900	6513100
XP_001122985.1	36682000	41343000	71243000	34219000	31680000	36689000	42296000	34651000	40451000	36672000	40755000	39949000	44212000	35804000	42076000	32521000	38729000	0	48477000	35899000	33789000	36142000	35909000	37564000	34403000	33824000	32197000	33020000	37388000	36924000	40094000	32924000	34514000	36283000	37267000	35859000	38139000	39312000	29479000	45709000	41357000	35462000	45613000	50109000	38231000	44672000	43452000	38704000	41031000
XP_001122987.4	0	0	0	387440	424330	241540	0	405540	0	254140	0	266460	302310	521860	372990	0	228840	0	326400	0	946160	389800	0	412900	278730	437320	0	273470	339740	419610	0	0	0	434850	521870	0	461620	0	0	371800	364650	439470	222080	368010	0	324550	317080	249680	305830
XP_001123009.1;XP_006564300.1	1549300	1971100	1404800	1649800	1523600	1076300	1452900	1503500	1643200	1688400	1504900	1586200	1146100	1012800	1385700	1547100	2433700	0	2196000	1029200	1871100	1696900	1451900	1627300	1562600	1381100	0	1759100	1413300	1846500	1274400	1109600	1693400	2142600	1872700	1595300	1035600	1433200	0	1906500	1327500	1044800	1473300	1486000	1997700	1507800	1277700	1271200	1487000
XP_001123155.2;XP_006558105.1	9858400	9017000	9173700	9421500	9434000	6428800	8877400	8064700	10732000	7996900	8652200	11790000	4275100	10700000	9397000	7899300	11295000	0	11367000	9868500	10717000	9503000	11167000	8244200	9360400	9514400	7914100	10208000	8693300	9513500	9607200	9748800	9386700	8764600	8568800	10986000	11005000	9993700	8430200	9410700	7236800	8189600	7869500	9380600	11260000	7139500	5914600	8936100	9062900
XP_001123179.2	3748700	3171600	1631500	2530700	2850400	3959500	3606600	2660300	1463100	1847200	1593400	2333200	4138700	1465100	1816600	2953900	1675900	0	2583400	2577800	2420600	3301600	2848400	2058900	1707800	1837700	1187800	1864100	2036200	1672200	2060700	1740900	1837500	2736300	1928300	2855800	2141300	2264100	0	2862700	2645500	2146400	3041000	2983600	2422500	3079800	4170400	2299300	2767500
XP_001123277.1	1291600	1965200	1099600	1399800	1157200	2251500	2017200	1479800	2190300	1445600	1389300	1189200	0	1711400	1838700	2229000	1737300	0	1715600	1786100	2004700	1451800	1484400	1604000	1615800	0	1954800	0	1470500	1738700	1629100	1229200	1753700	1743900	1762600	1354300	1738600	1479800	1417900	2546400	1767300	1659200	1816700	1933200	1468400	1535000	1684900	1408900	1984300
XP_001123307.2	2455100	1989800	2785100	2018200	1738200	2038100	1917000	2279200	2161200	2453000	2006300	2012700	1757400	2509800	2606500	2215600	1873400	2299800	1852100	2124900	2375000	2347300	2155100	1950800	2592000	2681000	2370900	2647100	1810700	2630900	2317100	2256200	2544100	2586300	2219900	2420400	2538100	2507100	2451900	1936700	1640100	1773800	1777400	2017700	2178700	1519600	2606600	1961500	2287500
XP_001123353.2	62030000	61778000	53266000	64652000	73544000	62999000	49683000	63061000	45111000	52441000	52276000	61623000	62618000	84613000	52176000	78777000	45062000	1786600	46756000	69722000	63749000	60824000	52588000	60676000	73097000	59204000	77677000	57151000	43342000	56654000	52719000	59253000	87451000	62091000	61195000	73693000	69698000	58820000	45484000	62211000	77760000	73178000	63942000	61875000	68621000	88920000	104950000	72729000	77152000
XP_003249082.2	456890	888990	0	618690	842900	0	844880	622980	947400	915690	747520	950740	117570	449000	884080	837000	858230	670310	1036800	0	301330	774510	964600	485190	757900	731510	963020	430630	879780	852460	776410	960970	857350	595960	1016400	886350	914600	711730	732430	655110	959380	0	0	0	989490	0	0	0	0
XP_003249083.2	11547000	9386200	6034500	10331000	9413900	6932800	9065800	8529300	9142100	9767200	10169000	9731800	728290	10782000	10034000	9351800	10249000	0	9317700	8838600	9245400	9895000	9494900	8113500	9059000	10385000	8063700	9890300	9232600	10717000	8918000	8831200	11416000	9241000	10450000	9784200	9548100	7706000	8754300	8496800	9317600	6830500	8178500	7692400	10561000	8144300	5476800	7172100	8857400
XP_003249094.2;XP_003249093.2;XP_006557394.2	0	0	0	23625	0	54158	0	0	0	35107	39881	27501	1297500	0	0	21445	0	0	28558	39913	0	0	0	36625	0	30410	41834	0	0	0	43891	0	0	29968	0	0	41355	42181	0	0	0	0	0	30481	0	0	44925	0	0
XP_003249097.1;XP_006557405.1	306640	306200	0	0	382830	0	323200	371480	313160	139590	301220	368590	194980	668450	0	0	382170	0	440980	334920	534660	357500	381150	574560	540910	504980	618480	0	492680	409160	422640	462900	443580	0	537260	0	528510	291630	564060	446120	389060	0	396570	294310	0	507720	0	0	553350
XP_003249119.1	84498	113750	153130	106810	0	134410	49795	114910	0	144160	0	49398	0	142430	0	109920	135900	0	0	120280	17443	0	81033	0	66290	131130	137630	236570	92148	141070	112100	81410	88231	0	136440	0	164830	205020	0	118960	246530	142330	223380	78002	80553	260740	0	0	121460
XP_003249130.2	2147400	2506300	0	4837100	3989900	3720000	3086400	3210300	2693600	3679200	4310100	3461400	0	3356100	1866500	3407500	3164500	0	3444000	4061900	4957300	4551000	4376500	3663500	3077300	2236200	5107400	3811400	3169000	4206200	2953400	4979400	4069100	4654000	5416600	3845900	5264600	4048800	1833500	4789000	2242000	4121600	3360700	2358600	3279100	2726800	897130	2199600	2899200
XP_003249139.1	7774600	5841400	17858000	6964600	5894200	7995500	6966700	7389500	7197600	6940500	5502400	7371600	8189200	5516500	5151300	6678700	6047500	1437700	5471100	5625700	4754500	7468800	5771200	5852000	8350600	9001700	7612600	5972300	7159600	6892200	8412300	5843400	5887400	6267900	5433000	7248900	7782200	6279300	1202600	4998900	5762600	6022600	6480200	7707500	7160900	6413500	8426400	7454500	5273000
XP_003249153.1	1137800	1438600	914820	1672700	2220200	934780	1248100	1181600	1369200	1829800	1585400	1348300	0	1764600	1568200	1285000	1556900	0	1819700	1649600	1925900	1260400	1550600	1335100	1594900	1854600	2113800	2547800	1630700	1388900	1691200	2247000	1914500	1788400	1544800	1677500	1927100	1804500	2214300	1773800	1764300	2254400	1885900	1436700	1621600	1980500	830940	1177300	1614200
XP_003249198.1	1822300	1988100	694810	960900	1997900	0	1491500	781380	1407600	2165000	1326300	1739700	0	1322100	1956100	1690000	1640300	0	1294800	1438900	1942000	1182600	1520100	1157500	1238200	1671700	1208700	1921300	1099600	1719500	1994900	1829400	1461600	846680	1314500	1744100	1260800	1293100	1326400	1547900	1672000	1841400	1591200	948400	1785100	1980400	475510	775380	1155800
XP_003249221.1	722990	942210	0	1046900	1101400	0	1163400	1183400	667140	657940	941380	1208300	183620	1082800	1287500	1068500	1153700	0	863120	1191400	1177600	1042100	1023600	898740	1150400	1076900	757830	910700	1158100	1342500	1395600	1400900	1690500	986430	1656300	1160500	1267000	993080	930990	1083400	702120	650890	816410	547170	1054500	788640	398210	729120	860260
XP_003249249.1	183290	414110	0	478310	286240	131400	302770	403410	214650	237950	267240	313600	0	402740	439340	275970	368710	0	0	378330	366360	321640	260240	337320	254610	208570	199370	274410	384350	0	322120	377660	346260	400400	448040	346080	404320	372350	288920	261700	494940	442650	440610	431700	252730	504040	270430	389330	449280
XP_003249259.2	1261700	1363500	2619000	1261100	687220	1133800	1388900	1195700	1175000	1225400	1392400	1113900	1185100	557770	947070	1207000	1281300	0	1451100	1417900	611840	1231500	1357600	1258700	1149000	1363700	1302200	621180	1359700	1134000	1352100	1220100	1085400	1004500	1188700	1452800	1181400	1377600	999270	700510	985060	828670	623650	688790	1530400	502900	541500	1057200	216390
XP_003249262.1	5260000	4429700	4745700	4687300	3778300	7966100	6393100	4762500	4198400	3759500	4241800	4164900	9290200	4178100	3545800	5587100	3953800	0	3448900	5399800	5838000	5043300	3825700	4705700	5279000	5063200	3865600	4869400	4914600	4268400	5757500	4275800	4480400	4821500	3509200	4544800	4260400	4996600	2620100	3666300	4882700	4981200	5387100	6168100	3245200	4229800	6866400	4627600	4563800
XP_003249289.2	412470000	245050000	987760000	208750000	289690000	316520000	269900000	257290000	405080000	262190000	201520000	339360000	524840000	350720000	195860000	234700000	228620000	52753000	273210000	206950000	226220000	261580000	242450000	349880000	179600000	354320000	214890000	227990000	189300000	206810000	267110000	262140000	240560000	170160000	232630000	363850000	360250000	288510000	202970000	295200000	233110000	377670000	166970000	409230000	297830000	259380000	530320000	309330000	287990000
XP_003249300.1	23504000	24618000	26201000	21240000	21662000	16071000	17228000	22118000	18294000	18912000	19805000	21175000	22318000	20083000	19488000	22115000	23191000	1797800	20288000	20555000	20031000	22382000	17003000	21879000	22008000	21941000	18887000	21501000	20644000	18068000	22613000	21010000	21376000	18113000	20267000	23207000	18016000	21082000	14069000	21269000	22838000	23383000	24633000	24291000	20564000	23686000	20214000	25356000	21751000
XP_003249302.2	47522	0	2997400	107160	0	1994500	0	0	0	152980	163380	354860	4461500	61619	193380	39264	70826	0	134500	95484	0	160440	96283	0	149730	420350	146700	0	169400	137160	215400	239180	0	139250	100830	54184	63261	95603	0	72795	0	81997	0	110320	125140	69889	260750	73056	111310
XP_003249313.1	3304000	4448500	0	5035800	6344000	2130200	4316300	4903400	4434200	5236000	4794600	3703300	371740	4232700	5657800	3908700	6481100	0	7516400	5631200	5794800	5280400	5233900	3507800	3756900	3911400	4797400	5235500	4750800	4291000	0	6066100	5955700	4246600	0	5115500	3533700	4398700	0	1469200	4794100	6936600	6731000	4572900	4041800	7311100	5420300	7218500	6046400
XP_003249325.1	4969100	7087500	3716500	7032800	7171000	3664000	6922800	7030700	7499500	6687600	8294200	7171700	2138700	7796900	7574800	5697800	8123900	1541800	8718000	9074000	8028100	7790500	8215800	6471500	7482400	7424600	5647000	7583900	6331500	7737500	7735500	9296900	3263600	4236300	8107100	7355800	7562400	8410100	2020000	9105200	6916300	7582600	8743600	7589900	8285800	7390400	2454100	8708000	8818100
XP_003249357.1	1522800	1470500	1858100	937390	1134700	1873100	1311400	1370400	1463200	1450200	1355200	1441800	2013500	1957100	1608400	1384900	1191400	0	930550	1839100	1978300	1540700	1876600	1222300	1373800	1537600	1806300	1409000	1348900	1238300	1613900	1116300	1695800	1373600	1252000	1576400	1112800	1586400	1208000	1220800	1462400	950620	1129200	1315400	1121600	1109600	2127200	1533800	1390200
XP_003249361.1;XP_003249360.1	528460	342790	0	442820	416940	276240	519000	369690	482500	243520	303560	534970	128940	0	423450	202450	495910	0	338990	249300	312040	479510	545890	547330	406980	532590	0	0	0	0	271880	303420	0	425060	313630	668610	0	359450	295410	227460	106140	0	130590	0	519340	73167	104190	156360	223820
XP_003249362.1	0	322220	0	2668200	1533600	1837500	38131	2965100	146950	1360000	1301700	428330	0	5502200	4242300	66070	241180	0	208320	3567900	6865200	836850	653500	4154500	990940	258660	1361900	7115700	72653	754270	0	1950500	3295500	9660800	2004300	1349000	1741000	650420	5727000	5385500	140250	3484900	387100	551940	594510	489720	747210	380530	1329100
XP_003249380.1	989590	1695200	616380	965130	1399500	1260700	1550900	2059400	2449300	936390	972780	997750	457610	2016700	1396800	1891800	1762600	0	1471300	1289200	1759600	1348300	1108500	1016400	1720300	1229000	1513500	1084700	1169800	1488100	1564200	1131200	1527100	1519700	1312500	720250	1241000	1607600	1518600	1399800	2345500	1826400	1860700	1811500	666310	2454900	2164200	1745500	1905700
XP_003249381.1	359130	483910	85652	571290	0	411770	450980	746110	380280	504020	423380	453480	311070	0	520470	605120	431430	0	425180	695090	420850	682580	403670	388500	744700	0	484350	0	684080	487180	954340	648820	595750	649320	568090	0	773130	504830	489430	480800	701470	0	378170	428540	557040	0	0	368420	987820
XP_003249382.1	29315000	25239000	41824000	19840000	27880000	23206000	23491000	21534000	31843000	22691000	24550000	25270000	25251000	26330000	21705000	22406000	22958000	592740	22002000	25375000	23442000	27338000	24063000	21156000	22663000	23028000	24321000	19645000	25480000	20408000	25948000	25237000	23203000	20812000	22721000	25623000	23004000	26328000	17884000	21877000	17570000	20513000	24070000	37603000	28634000	25142000	28728000	23264000	24799000
XP_003249386.1	785730	653760	0	460900	789090	0	510510	701150	914640	533360	516550	749080	196510	363020	523350	730130	445230	0	610320	794010	468270	921760	738940	617560	827280	645230	0	421010	681150	646550	594810	622010	635960	820240	691110	0	674170	401560	665580	551040	478790	384420	292270	302520	736670	166690	0	598880	633270
XP_003249400.1	566890	0	12366000	0	313440	1538000	0	0	0	0	0	0	9711100	49948	0	85896	0	0	0	0	0	84033	0	119310	0	74002	42021	69540	0	0	0	0	0	61825	0	0	0	34578	0	0	0	0	34248	837140	0	0	1192800	0	0
XP_003249403.1	0	951200	437360	0	0	0	493950	0	0	529170	188900	660580	0	0	386990	666930	1021400	0	332120	214770	0	322020	625180	604820	0	506580	637890	0	0	678020	595010	0	189440	0	584970	157040	0	142330	0	0	247050	0	137430	0	517070	168300	317180	239670	0
XP_003249419.1;XP_623820.2	2878500	3210400	5962900	4187000	1291200	2711300	4632200	3196100	3336300	3097900	4502600	4115700	1146200	4396200	4136800	3372500	3937100	2455400	3660900	3264100	4600200	2293500	3509000	3461500	2928500	4992800	3128600	3997100	3374700	2882800	3347500	2276800	3033000	4157200	3557600	3435500	3304000	3750800	1299200	4395000	3639100	4457600	3489000	3291900	3041100	3070100	2918800	2501400	3118100
XP_003249441.1	434110	424090	334310	501990	0	560590	530950	0	477420	498710	418610	676660	265880	638630	468890	0	717300	0	536590	537190	235290	590550	680570	608080	533620	438640	336450	435180	703580	823220	545290	655550	636250	422150	684260	732760	438500	657940	649940	548900	658340	395450	606620	569290	587240	818340	494420	454680	393550
XP_003249446.3	0	79945	0	67564	0	117960	75653	0	0	0	57372	78967	189860	0	0	0	0	0	0	0	0	0	64049	110500	0	0	0	0	88526	0	0	0	0	0	0	78769	0	0	0	0	58368	121700	0	124840	93929	126160	160550	0	0
XP_003249447.1;XP_006559196.1	5922600	4279800	5652800	5565000	5491800	8782500	3988000	4892200	4330800	6004400	4673600	4328200	7819100	5033500	6196500	5929900	5677000	1282500	6098700	6514800	5383100	4612900	5032800	5344900	5601200	5368700	6166800	6477100	5484300	5277000	5432800	4455300	6536600	6963700	4936200	4218700	4394100	4896600	3869600	5797600	6659300	7909600	6014000	7181900	5141300	8120800	8279900	5956700	6877800
XP_003249451.1	3510000	3936100	1589900	4138800	3830200	2765600	4076400	4173700	3639500	4273700	4407900	4009100	3013300	3872500	3589500	3605500	4039000	0	3904700	3803500	4317200	4401400	3967200	3643700	4447000	5208600	5235200	4876500	4100800	4392700	4674600	4710300	4818200	3590700	4055700	4129400	4466400	4543200	1977000	3411600	3122500	4045000	3445600	3624200	4654600	3988700	3159300	4035400	3701100
XP_003249455.1;XP_006559239.1	1000500	545310	799620	669030	908310	747560	753580	559020	1034300	819950	1068900	789550	0	727120	780610	690800	886670	0	632660	690550	993830	1748000	839330	503190	595450	738240	683030	622110	612920	625170	790630	696050	908990	742090	813740	766710	778160	784060	517720	722620	0	400890	0	0	748880	764340	99471	314340	677190
XP_003249456.1	13432000	13916000	3442200	9915200	13112000	9440200	11736000	11132000	11620000	12101000	11879000	12718000	10497000	12628000	12336000	13469000	15623000	0	13377000	13248000	13038000	13133000	14645000	9084300	14331000	17860000	15544000	14762000	12301000	11435000	14825000	13037000	11419000	9396800	12196000	11853000	14305000	13745000	5316500	10724000	12710000	13151000	14540000	16347000	13698000	17150000	11972000	14687000	12382000
XP_003249459.1	319680	430000	623750	343130	353660	405460	541060	437210	652000	426540	673820	594810	191000	1026000	559950	360990	533810	2514800	0	565370	0	587220	396490	754550	798970	611140	386720	325970	667130	651750	705860	840880	838580	396550	553790	721180	980490	619870	493960	314770	795790	217620	928380	745380	766030	755760	0	0	678340
XP_003249472.1	44449000	47809000	67301000	30442000	31727000	55109000	44638000	40531000	42366000	40303000	31557000	36503000	63720000	35100000	29458000	46514000	38148000	3326100	33204000	34931000	25863000	36062000	34828000	34720000	46812000	44426000	29347000	32405000	38054000	38475000	42201000	35415000	33032000	24115000	24033000	34213000	25075000	36689000	7687400	27526000	30304000	32318000	31633000	37072000	33474000	40486000	47985000	41125000	42302000
XP_003249476.1	0	0	0	0	0	1887700	0	0	0	0	0	0	6393200	0	304410	0	371360	0	0	0	0	0	0	0	0	0	0	0	0	0	266490	0	0	0	0	0	0	0	0	0	0	0	0	126030	0	0	670200	0	0
XP_003249499.1;XP_003249498.1	2855000	3051000	2912400	3820200	3308300	3348800	3074800	2751500	3154900	2665800	2813300	3102500	2243400	3481700	3148400	3465600	3328700	0	1921300	3832400	3053000	3074100	2518300	3423800	3315900	3596900	2800500	3851100	3143100	3489200	3381500	3626300	3793600	3036800	2632100	2939700	3595700	2832600	992830	1977700	2640200	3827500	2725000	3317300	3468700	3450700	2876600	2196800	2298100
XP_003249515.1	945060	2375300	0	6186900	3575000	1820300	2973200	2271100	1931700	3617000	3976900	2608900	1615100	2497700	3476900	2591200	2689700	0	1857200	3108100	3529700	2366500	3324100	2751700	3038700	3641900	3099200	3048600	3019500	3498900	2622700	3802800	3847300	3622500	4008700	2525200	3346700	3999200	809600	1492100	3368900	2231700	3153500	837260	3865300	3019700	1778700	1149600	1371700
XP_003249525.1;XP_026298148.1	349060	278990	919070	161800	0	255110	219490	151280	398200	45481	0	162450	669250	100950	172600	180010	259490	0	340630	148240	0	218670	145470	446330	622110	336970	237350	240960	353380	99563	0	0	45444000	207550	0	0	0	202080	265440	169050	200630	203860	212370	374860	242500	275140	948900	192840	208610
XP_003249531.1	4246000	2676400	5220200	2736900	2432500	3459100	2730500	2796100	2924500	3337600	3028000	2753800	5718000	2583100	2870400	2431200	3990000	1971800	3057300	2385200	2604400	2415000	3092000	3507900	2973200	2916600	2114200	2912200	3328500	3302700	2458700	2656700	3134500	3172900	2368900	3287400	2381800	3089900	2223600	1974100	1763900	1190600	1368000	3394300	2872400	1556700	2843800	1545200	2200200
XP_003249557.1	12945000	16204000	4472700	18251000	15587000	11741000	15553000	17854000	14993000	20838000	20929000	18447000	6398500	17870000	18864000	19489000	18898000	1385600	20728000	19502000	19676000	15173000	19597000	14665000	20517000	19486000	20573000	16971000	17001000	21147000	19691000	17302000	19674000	19486000	22754000	18375000	22079000	21068000	16347000	22900000	18543000	18741000	24881000	17289000	17293000	22513000	12711000	18995000	24582000
XP_003249561.2	1449000	741720	2750100	1474500	1187300	1334900	1558600	2040100	1651800	881630	2047900	1592500	2311200	1656400	1575400	1241600	1147000	0	808200	1145100	1564900	1491300	1654100	1090500	1013500	1033400	1194100	1298000	1196100	1146600	1416300	1492300	1328700	2271900	1499500	1549500	1019300	1156400	380090	1323800	946770	1481900	1725800	1257500	1106000	1369300	1779300	929540	1271800
XP_003249576.2	620150	600590	0	402030	0	483620	0	495880	631060	581670	441850	656410	0	0	631660	429500	528300	0	441580	565760	281050	575870	611920	0	0	649500	0	0	455120	577820	736810	695050	688740	447730	416450	542550	683960	795580	442080	0	0	0	0	517740	505040	0	0	543570	0
XP_003249581.1	6619000	7949000	1126900	6360600	8865200	3164600	8665100	6823000	9333000	8328600	10139000	8559300	4094100	8387700	8250300	8309400	7614700	7701600	10003000	7869900	9044400	9683400	9133400	8133700	9405700	8439600	10922000	10384000	7421600	7768100	8152800	9524100	5181600	10353000	6985900	10822000	6399800	10579000	1897800	9298800	8882900	8445500	9799000	11259000	7198500	9280700	3885700	8087600	6642700
XP_003249593.1	535890	0	329650	0	438700	477770	323170	374850	514710	345090	337000	584900	0	427850	0	0	497710	0	498790	0	0	545150	723400	486640	0	326290	575520	383640	0	444530	0	510690	264800	574730	442890	0	0	0	274600	461020	471730	320450	0	481060	594000	0	587630	637310	409880
XP_003249595.1	1975000	3142200	0	2737300	2323700	1531800	2475500	3286500	2562300	2917300	2768400	2533400	0	3004500	3907500	1981600	2851200	0	2805000	2786600	3566700	2847100	3312900	2932500	2605100	2768500	2452200	2869400	2818100	2836300	2369100	3206300	3299400	4002500	3031800	3255200	2196200	3025600	3256300	3824500	1555700	1850600	3793000	2552800	3008600	3848000	565720	2148400	2076500
XP_003249613.1	889360	1538900	0	1955100	1628700	1205000	1573000	1705400	1921000	1454000	1308800	1822200	0	1770200	1863000	1179900	1622400	0	975670	1280900	2761100	1329800	2186300	1160900	1420000	1529300	1427800	1210600	1237800	1608200	1361000	1633100	1582200	1713000	927890	1914600	1771500	1509600	1510000	1798900	363570	565300	0	725820	2293900	472440	0	944980	1165600
XP_003249660.1	0	278410	0	327870	440100	208740	262660	190490	323520	394110	338370	241660	0	189460	371960	319670	285690	769250	247110	319830	410520	0	230070	301640	187630	0	438650	309510	313130	560620	319070	237670	0	307920	336660	0	318800	767860	0	326030	501470	175410	362180	94582	0	0	0	0	0
XP_003249690.1;XP_001121066.2;XP_006560499.1	47845	0	23123000	0	0	1552800	0	99167	0	31810	53607	94352	6797200	0	0	0	43017	110370	0	0	0	30754	0	145600	0	0	0	167960	0	20423	0	38846	0	0	0	0	0	0	0	585710	687170	239050	668350	631640	0	804190	416810	0	0
XP_003249693.1	2083600	1902500	2989000	2308100	2039300	586690	2251400	1975600	2623300	2329900	2866500	2448600	0	1836700	2269900	2438800	2151800	3525700	3003300	2157300	2636800	2406900	2274300	1351400	2672700	2329400	3002900	3104500	3052000	2316500	2416000	2212500	2243300	2677300	2542500	2147100	2230000	2429100	1279000	2132900	1564900	2416300	2773900	2092300	2380800	2758000	1009100	2643600	2318600
XP_003249699.1	433580	488280	152820	474350	551220	289670	696740	509760	454030	568340	578010	475780	0	512990	586370	517850	831510	0	536000	529230	536180	634940	641210	548580	560320	1084600	507830	1047200	506310	553070	573760	507860	553800	534120	655830	612090	551820	495620	0	559080	618700	708290	586850	277410	496030	659710	4233100	317570	0
XP_003249712.1;XP_001123191.1	0	0	424190	0	0	0	0	0	0	0	0	0	0	0	0	0	0	0	0	0	0	0	0	0	0	0	0	0	0	0	0	0	0	0	0	0	0	0	0	0	0	0	0	0	0	0	0	0	0
XP_003249755.1	0	202550	0	440720	0	0	311790	219250	0	0	241010	323820	0	0	0	0	415000	0	513750	0	275320	390180	580660	369000	380360	448230	0	0	0	0	0	438150	285980	346660	247760	319030	488490	0	279430	321320	380740	0	132350	0	538570	0	0	323410	0
XP_003249779.1	2042600	2142500	3055400	2301400	2576700	2348300	2174200	1774000	2246100	915390	2040100	3439700	4169100	2472800	2618400	1475900	2529000	0	2888500	2498300	2323700	2498000	2128200	2683100	2077100	2173000	2358200	1452600	2551600	2625300	2685700	2698200	2468900	1981300	2693700	2074200	2811800	2408700	1144100	2399800	2440800	3148700	3147400	3246300	2472700	2586800	3142500	2458500	2073000
XP_003249784.1	17400000	21319000	6904800	22425000	19379000	17066000	22846000	19874000	21413000	22740000	21921000	23295000	12957000	22963000	22996000	21902000	23245000	1786800	25735000	22901000	21027000	20601000	24632000	20256000	22970000	24350000	24696000	21289000	24400000	25354000	25837000	22285000	23182000	20130000	23133000	23435000	21978000	24453000	5043200	22126000	24030000	23600000	24001000	22991000	21459000	26815000	18385000	21803000	24380000
XP_003249825.2	5437400	8408200	29964	6242700	7315900	3787800	5872400	5798700	7016200	5574000	6948600	7466300	2524100	8207800	7571600	7153000	7516900	0	8164400	5389900	9311000	7679000	7328700	6023600	7225400	7630500	8021300	8341500	6612100	8346400	11422000	7419600	6733600	5968800	8400900	6351600	5838300	6947000	8729000	6215300	11734000	10609000	7096200	5752500	5403800	10725000	7217300	7010600	4951400
XP_003249843.1;XP_003249842.1	0	0	102630	242980	700610	0	0	0	242440	0	0	260440	0	0	0	0	245620	0	132140	0	0	0	0	0	196500	350050	217270	0	297370	0	0	0	694830	0	0	0	0	955600	239890	113030	257040	0	310960	138340	0	225720	557330	0	325160
XP_003249854.1;XP_006561429.1;XP_006561428.1	1539800	4634900	1080800	4377200	2126000	2739800	1778200	4821900	2527400	5569500	2948500	2961100	2550500	2712600	3969500	2433300	2690900	0	2738800	5896200	3073800	5650500	3938300	2855200	2796400	3076600	1914300	1053100	2849200	4099000	4493700	2328600	2245800	1705100	2881700	2874000	1448300	2762900	3893800	5158400	3054400	1243000	2363600	2092700	5953600	2815100	0	2326800	2813400
XP_003249879.2	8466200	12532000	2575700	3341800	8312600	2709200	5916600	4559600	2643100	3640500	3834100	2550400	3988700	4410100	5544100	5582200	6230300	10837000	6431300	5720600	5145400	5525000	3341600	421370	3420300	2944900	3498500	8580000	6042200	3828400	2524700	8380900	4701400	3066400	2888500	6407900	4231800	4978600	4766900	5585100	7608900	8505400	10049000	8292900	2951200	2847200	5562000	9364000	5624900
XP_003249880.3	555130	729580	133720	775460	669930	586730	864400	611900	445730	763110	962740	782980	694970	759280	928650	785430	696360	1307700	536080	735390	766410	571750	823760	648190	1157700	1020000	918770	1087700	755610	976400	1042400	661390	953530	706480	1122500	494110	1090900	1070800	1129300	864620	934830	1352400	934880	898550	593440	1101700	732570	495730	984250
XP_003249906.1	4984900	6626000	2565800	6168500	6168100	5217100	6477700	6407100	6682200	5977700	7168500	6360300	4485600	6556300	6186200	6135200	5690000	2303900	7097300	6054200	6413700	6101800	5935400	5687900	6441100	6249500	6410200	7965300	5940100	6378000	6284900	6864900	6198600	5984300	5806000	6382900	5358300	7065300	3256200	6623100	5861500	5324500	7605500	5347300	6082700	6876400	4696500	5146600	5737100
XP_003249914.1	194630	0	51448	434160	297840	208290	271710	0	0	368510	0	220550	0	262650	402850	0	198530	0	180070	488370	657730	0	0	0	0	0	336960	0	0	261990	0	363860	369130	424940	332670	177930	298680	201700	0	0	358080	452120	380600	0	340630	220260	0	161510	269680
XP_003249917.1;XP_006561750.1;XP_016769539.1	568000	837250	2219700	648690	0	424000	672490	611630	809600	510690	637800	781650	927770	913710	340640	0	896440	0	670980	649440	0	584970	493500	485160	0	633010	0	839650	529180	0	674180	0	0	702520	432390	0	568360	645320	740920	783890	0	0	0	0	400900	0	47528	0	0
XP_003249944.1	241240	0	0	845630	4292000	1295500	0	1274100	0	525380	339770	330030	0	1202800	1069200	0	490260	0	101320	1054400	2071500	1337500	366480	1292200	647570	161750	1527600	1119300	0	625360	0	2019100	913540	3082500	1822800	703450	1268400	539600	1787300	1697700	919510	1566200	96431	104720	436910	233210	233460	624120	804860
XP_003249946.2	881750	446880	2100300	0	825170	667070	584580	702560	420370	0	637320	482150	0	176830	728430	663560	666790	2674700	599400	458180	571490	716730	540780	705720	848420	0	932200	1206400	827340	484810	585680	621660	584130	750230	508270	801020	579120	779110	867800	644680	774870	841210	732650	927480	649370	668170	1129300	574950	618480
XP_003249988.1	814400	1179700	672110	1376300	838640	1049400	951000	1116300	1035500	1240600	1508700	1375200	549020	1226700	1472700	1239500	1163700	1631400	1209700	1421700	1153700	1044300	1372200	1136800	1279500	1727500	1707000	1701700	1175600	1548500	1398800	1121600	1627600	1307400	1501100	1197500	1245600	1386600	1434300	1437900	1758600	1555100	1486100	1081000	1188200	1513300	892920	966620	1234200
XP_003250009.1	1005800	1037500	0	666480	636250	1129200	823870	1020800	730380	1258900	890670	888570	498960	833210	671020	1089500	1646600	1568100	789140	743060	732250	598720	866880	1175900	1358900	1230300	1129400	1140600	939730	1044800	1445600	588760	684620	822500	739110	632200	691780	737330	324700	796400	600280	775160	769820	993930	993380	727510	690540	502320	662920
XP_003250023.2	1348400	647010	1740500	669310	804650	1749100	1725300	1118500	579300	1140000	803830	896710	2073500	304340	602260	1338500	1227700	0	1216000	204980	578350	840430	1138900	1446600	972950	836990	557730	688120	371660	578980	0	1008000	305600	770890	377000	972290	777760	263710	0	471060	405630	442980	412370	190440	1479900	418480	1034300	931690	335130
XP_003250051.2	118260	76702	0	97862	0	0	124180	103940	82359	72773	110190	194430	0	57907	63060	128720	0	0	0	102480	105650	68890	96677	85563	165980	108110	0	89636	0	58784	75079	90821	0	108220	0	0	83688	66632	0	81372	128680	0	73362	61225	67249	83141	0	72403	85043
XP_003250074.1;XP_016769773.1	4400100	4139100	5704100	6109000	5091100	4574400	5249700	5437200	4340500	5119400	4292600	6362600	3793300	2750800	5938100	5660400	7044200	0	6815600	5258300	4948400	4337500	6479500	4938600	5855500	7620200	6969300	4905500	2775200	6035400	6737600	4863200	5278800	5542800	6015100	6174700	5791600	4818800	4946000	5802200	7947400	5771300	5810800	1878600	5426700	8732200	4923400	6027700	4926400
XP_003250076.3	522880	500410	651060	687020	592480	987480	452810	689540	544200	562890	573480	585200	651110	744490	739160	605480	545360	0	0	661500	904410	537280	709590	787540	669770	425710	388820	913110	668540	797940	580460	748630	954770	902890	921130	632350	633860	616010	758580	1003300	593780	831300	728690	635630	487260	729540	715620	483640	615110
XP_003250077.1	1681500	2965300	2134000	1704100	1736400	1567200	2053100	2086500	1809200	2227300	2330100	2095000	2398200	1937500	1662400	2022400	2028800	0	1867200	2401600	1185600	2369100	2224600	1871300	2264400	2150000	1916900	2563000	1602400	2133300	2368800	1719400	1814500	1687800	2120200	1716900	2190400	823850	2258400	3034900	2172200	1403000	1785500	1445000	2508400	1359500	1637600	1508100	1539400
XP_003250092.1	0	906380	0	882970	753790	423820	724110	0	448920	719120	723220	566240	504660	662010	716120	761350	407040	0	357740	831590	643090	458710	797610	509670	457920	0	641330	575530	746970	563640	581400	416960	755130	929760	777550	779790	293970	0	0	707940	407520	333450	536950	525510	602300	684610	322700	628610	661950
XP_003250093.1	265160000	242930000	401910000	211830000	236700000	226710000	172370000	210330000	203970000	141940000	160050000	140960000	303000000	155590000	180990000	167060000	165910000	62298000	235180000	179040000	194010000	210750000	182350000	184800000	208830000	175310000	184990000	177560000	183590000	203670000	197660000	190570000	121380000	204960000	193720000	188080000	113660000	191070000	46371000	263930000	203410000	173000000	149210000	245280000	216410000	169910000	333000000	288140000	218630000
XP_003250108.1	3102600	1796500	5889200	683660	1565300	1187000	2225400	1315500	1792100	1790600	1125700	1866600	3042600	1905700	1469000	1969300	1686400	0	2198000	6023600	1969500	1530700	1868400	2242600	2734400	2035400	1736300	1702500	1707800	2921200	2203100	1493800	1967200	1577000	1031400	1251500	1761000	1944700	1096500	2276700	1584200	1656500	1624900	2309800	1806900	1421200	1130000	1440400	1583900
XP_003250133.2	2710900	1768100	3380500	1338700	1564700	0	0	0	0	986660	909490	1166500	2889400	1156400	1062900	0	1331800	0	1079000	1348000	1435400	1706800	1903500	3491400	972700	788510	984890	773010	1372900	988020	1147500	1177800	0	2138200	988580	0	1328700	1233500	1297300	992190	1516400	1256700	1395800	1426200	1965000	662340	5962500	2187100	952270
XP_003250139.1	962460	1085800	239740	2681200	3215900	2296400	965530	5516600	1718500	1888800	2867200	0	0	3410800	2193800	0	0	0	0	10751000	6130800	1497700	0	930470	1805500	488170	1621100	3240000	464190	1304900	521010	1695500	3632400	6018800	3701700	795920	2410700	6647800	3330000	4530600	1695300	2451400	2029600	734540	1138800	1373800	2979000	783800	2130400
XP_003250159.1	668620	786350	647630	922050	0	826070	820510	565150	0	855180	707440	347880	836820	514890	355190	861930	663000	0	654650	779100	388510	462000	648920	652940	424510	429920	915110	655190	680770	562130	474210	607160	483360	795710	473670	628630	734590	0	0	652730	835040	428810	506940	411440	796770	734430	497160	0	539110
XP_003250169.1;XP_016770024.1	4595700	3034500	4504000	4031300	3470100	3133700	3555200	3325800	3657200	3522900	2656300	3480900	3513200	3899600	3202800	4284500	3234600	0	3253700	3697800	2796700	4659900	2878900	2895900	3742700	4655500	2660300	3073500	3943500	3272300	4059100	2484400	3460900	2626100	3458500	4219600	3769300	2544900	1866500	2607600	3003900	2454000	2514100	3508000	4219900	3929000	2588100	3961200	2503300
XP_003250216.1;XP_026300866.1	219510	0	118250	0	293950	0	405250	248890	347790	148480	248780	199890	0	0	256910	305980	0	0	610570	0	0	294720	463140	422030	0	268190	220790	311810	318240	0	265230	0	250880	0	311120	0	351660	374630	396610	312560	0	244280	0	0	309070	351380	0	0	0
XP_003250263.2	2290200	1976700	5634000	1029000	1303600	1489600	1623900	1478000	2390800	794320	802620	2034500	3227200	1129400	1655600	1625700	2230000	1775700	3382000	1036500	1522000	1977400	1472500	2859300	1664300	1100900	1163800	1497000	1900100	1035300	952690	1465600	956680	1620100	810520	2246400	1818700	1277000	819860	1593900	1027300	1627800	1435600	910300	2685800	569300	3262900	2434900	508210
XP_003250264.2	9570700	7292100	4614100	7246000	6103600	8262600	6433900	7463300	6352400	4228700	5600900	6921300	10446000	4994800	5996300	4960000	7614300	1095900	9456900	5473600	7745500	6616500	5564400	11847000	6515700	4332400	7373000	8527600	9158800	7972500	5611900	6896100	3830900	6330700	4350000	7373700	6332400	5408900	5960500	8092000	6609000	6232800	7423400	11935000	8602100	4064700	19699000	8871500	8291000
XP_003250270.2	5511700	5573100	4944000	3672900	3823000	3864500	4019400	4836000	4683300	3966500	3937500	4723700	4565600	4028500	4831900	4320900	4714500	1528900	4360300	3906600	3513400	4212600	4106200	4092800	3686900	3634600	4151200	3572100	4617700	3455800	4757200	4528200	4035100	3298500	3102800	4146800	3611900	4037400	2220900	3480300	4697500	3465000	4410700	4894000	4137900	4127100	5606400	5203900	3887700
XP_003250277.1	1558300	1743400	0	1503900	1401900	1145500	1622200	1523100	1373800	1443800	1502500	1607100	1090600	1647200	1609000	1713900	1623300	0	1297700	1655200	1539000	1523300	1538900	1163200	1745200	1508400	1867500	1230800	1772500	1766200	1527500	1543200	1961800	1469200	1897800	1573200	1600000	1756500	0	1853900	1596300	983110	1686200	1424800	2318900	1698200	776770	1015500	1677400
XP_003250301.2	1763600	3904700	1977400	1407000	1432600	0	4580600	2144900	3382800	2750000	1962400	2385500	0	2642600	1633700	3069000	3877000	0	3550700	2408200	1550600	2559300	2196400	899440	2710600	4670500	2728100	323100	3451500	3402500	4763000	2462200	2004500	329490	1432800	3828300	2206000	3224900	591200	602120	3692700	4087400	3291900	3396400	2051000	3410900	422060	2134800	3718200
XP_003250305.2;XP_394058.6	32335000	27451000	43911000	25544000	26615000	23834000	28778000	27497000	27388000	25389000	29916000	31135000	31409000	27180000	30488000	26504000	27545000	1362400	32971000	26633000	30897000	27228000	29212000	26503000	27459000	28741000	28547000	27341000	27352000	29177000	28160000	32133000	31421000	26334000	28202000	33419000	31868000	29689000	30951000	36000000	25981000	28939000	28285000	27876000	30080000	26376000	29407000	28991000	30583000
XP_003250308.1	338750	346590	274330	533310	608870	379300	491590	582230	368490	511620	734090	447450	440580	1708800	686140	1052800	1421200	0	825930	1128600	673270	4428900	609210	1080000	578140	759240	617080	819160	652010	520700	608830	652500	658830	568090	608090	3905300	524110	632810	482380	477090	662970	1086500	846670	556710	456120	819190	89035	493940	838320
XP_003250338.1	2984700	2379800	7221900	1083500	1974800	2393500	2196500	2112600	2263800	562480	1324000	3714000	2275300	2659500	1925100	2469200	2769600	3810500	2812300	1460700	1393500	2807000	2468600	2215400	1593300	3086400	1766600	1963500	2175300	2672500	3825800	2006100	1788200	657180	807610	2009900	1797300	1344800	1380700	839480	2205300	1864600	2076400	3983900	1616700	4072300	2948600	2355800	2584000
XP_003250340.3	32796000	30513000	48524000	28100000	25196000	34301000	35105000	32375000	33452000	29734000	29578000	25925000	32451000	29533000	32679000	30665000	28099000	0	31305000	31711000	29017000	27151000	30505000	28336000	28567000	26361000	26664000	29995000	30522000	30124000	30742000	27216000	30725000	31071000	33148000	31321000	27138000	28318000	27271000	33087000	29142000	28059000	32520000	31256000	31212000	26151000	27121000	32635000	34112000
XP_003250346.1	1644100	936470	7757700	1255000	0	1634900	1195600	1246100	2881700	999240	1282600	754660	1591800	1228200	1378300	1078500	1139300	0	0	1404600	1257700	1249600	1074400	1569200	1618700	1347300	1208700	609650	1243300	1190000	909970	1165300	1599400	1558500	492360	2173000	2265200	1311000	1148700	1486500	2230800	489230	1522600	1679300	1823000	1548600	2765700	1726000	1951200
XP_003250351.1;XP_006563907.1	0	0	0	0	443200	0	0	0	0	0	0	0	471700	0	0	0	0	0	294690	0	295600	0	354080	0	0	0	0	478170	0	0	0	0	0	0	0	0	0	0	0	344490	0	0	0	357100	0	0	402880	334140	0
XP_003250365.2	927190	1451700	443820	1953200	1411100	550290	1308200	993180	1054700	1355500	1433600	1266700	447430	918040	1609200	1064800	1592000	0	1154700	1146700	968740	1024500	1484800	831340	1398700	1368400	1398500	1169400	1267300	1248800	1103000	1003200	1422000	1436300	1083700	1302100	1461000	2100700	675760	566740	1085400	458110	958180	1136700	1419100	595590	912360	1099600	901420
XP_003250371.3;XP_006564075.2;XP_006564076.2	805290	2360400	1051400	3795100	3639800	2091500	1826700	1138700	2445800	2553000	3804900	1249700	36956	3081500	3835600	2537200	3537400	0	3803300	3338600	2017700	2653000	4041200	3003500	1494700	1368700	3275700	2753000	3699000	4043000	2010500	3337200	3580200	4121300	3465700	2753800	3791100	2379100	5082900	6065900	2906600	2256000	1616300	1551300	3631700	1013000	1086700	2814000	3018600
XP_003250386.3	2268300	1753600	484170	1794800	2360900	1430500	1489400	2025000	1764900	2291000	1966000	1766000	1276600	1437500	1367400	2414200	1999400	977040	1416500	1590000	1250500	1790100	1738700	2065000	1813000	2128800	2470000	1634800	1575500	1656600	1586000	1756500	1399700	2018800	1484000	948870	1475800	1656400	0	1398200	1673000	1350300	952740	1027800	2498700	1565600	1853700	1689600	1494600
XP_003250392.2	5948800	6496700	2208700	6935700	7363100	5347700	6143700	5993800	4728000	6372700	6246900	6202500	3687000	4537000	6472000	6643300	5980200	1052800	6739800	6069500	5154200	7001300	6550900	4992200	5730100	7418700	7154800	6504100	5876200	7589000	6993700	5542700	5562200	5823000	7190200	3253600	5384700	5885700	870570	6015400	6972900	7828900	6415300	4303600	7180200	6750900	4840100	4797100	6061900
XP_003250408.1	8298900	14910000	10526000	13164000	6816700	10064000	14035000	10767000	11169000	16034000	14329000	14767000	8951000	11398000	14330000	14197000	16379000	225080000	1219900	9816300	8872200	5320500	14222000	11830000	11633000	14079000	13098000	7298400	16694000	17504000	10336000	11996000	9758800	20669000	22499000	10453000	15185000	5386800	13339000	3367600	4316400	11153000	4903800	888710	13968000	16927000	12329000	346410	4599200
XP_003250415.1	0	0	120820	304060	131640	0	158760	211520	133650	256590	0	213680	146070	222180	245590	207880	209380	0	315220	223880	565650	131720	232300	191390	330420	280690	386660	389960	235300	339830	344230	284990	0	0	236000	0	0	337750	0	317330	233250	264130	401110	247310	175550	348540	281300	408840	201930
XP_003250432.3	18580000	13696000	18488000	13116000	13649000	21756000	15662000	18495000	13152000	11747000	15415000	12762000	22452000	16944000	13527000	16879000	13629000	661880	13975000	15831000	16173000	16229000	12115000	18373000	16753000	13070000	14530000	14527000	14812000	15323000	14821000	14655000	16143000	14827000	14683000	16906000	16259000	16388000	5527600	16683000	17887000	15422000	18244000	22005000	13719000	20763000	21257000	16248000	18567000
XP_003250450.1	299620	350690	268440	337930	381050	304940	311320	259270	316440	294190	0	213000	0	300420	306520	294570	330390	0	298460	328490	297040	0	319990	339710	345950	0	412970	252100	377470	224560	262460	0	424300	325360	278440	0	0	432010	381590	238900	370750	378870	252410	444030	329740	381250	380310	306480	275600
XP_003250452.1	638290	674810	546770	1230200	2065300	1298500	398770	1122700	872720	1219000	767760	884420	0	1663500	1250700	985830	1264300	1368400	1185800	1155700	2331800	1099700	753760	2108300	1182100	1045100	1253500	869540	1339200	1348300	892570	1230800	1831000	1316200	1160600	934160	1367600	1246500	870520	1292800	1124600	1642400	1203500	1396400	475740	1036700	901160	1126400	1335300
XP_003250467.2	32980000	29603000	910300	47369000	27529000	800840	69035000	23670000	71983000	35244000	60515000	16194000	44317000	15729000	41264000	19390000	30556000	8489500	2217600	34975000	28797000	5137300	8057200	2410200	9330100	3036900	7273700	9320800	80625000	31084000	46255000	51120000	503260	26714000	3005100	46479000	33174000	29064000	13540000	6887100	4388500	3646800	8249900	4218500	27714000	8392000	15504000	2949000	2829300
XP_003250472.2	1742800	2087900	3386800	1499400	1488800	1664200	2018800	1872600	1317700	1738500	2099300	1998900	1829400	2019400	1603300	1599300	1829200	0	1896400	1900700	1738000	1822600	1826600	1512200	2361100	2014300	1767800	1519100	2065900	1956600	2233800	1679500	1900400	1264200	1706300	1945400	1964800	2142000	1129800	1270900	1543700	926330	1656000	1859100	1856700	2075600	1691100	1509500	1639700
XP_003250476.1	113800	183170	0	322010	299190	0	142030	424600	211730	195820	404450	323160	0	0	194780	221330	199250	0	281820	186450	386480	263130	362920	292160	252360	310920	429330	233530	261210	160360	0	214630	128780	354360	310820	260840	221740	0	292790	309050	195310	0	200470	146420	436480	197680	0	161590	168590
XP_003250480.1	0	0	0	0	0	0	0	0	0	0	0	0	0	0	0	0	212010	0	0	0	146510	0	0	0	0	0	0	0	0	0	0	0	0	0	0	66294	0	0	0	0	0	0	0	0	0	0	0	0	0
XP_003250481.1	8268100	8576500	12317000	7802500	9070300	8555700	7794400	7132800	8706200	7624900	7885500	9058800	10250000	6479800	7235700	6289800	8463500	0	11374000	8345300	8576300	7659300	7593400	7375400	8508000	10968000	7097600	8487700	8205300	7768700	9415500	8417800	8398400	7427000	7219100	8237900	6264600	7662800	10656000	7204300	10118000	6684300	10791000	12150000	8424600	12293000	11341000	10178000	9225400
XP_003250517.1	0	165410	0	0	0	0	109070	0	0	155790	0	181600	0	0	0	0	220980	293600	0	0	0	0	153990	226370	115910	0	0	0	0	128080	128200	0	0	102450	152620	0	132360	0	0	0	211730	0	0	209200	0	221840	421790	225500	0
XP_003250529.1;XP_624758.3	22198000	25575000	16731000	18915000	27283000	14776000	21711000	18672000	21539000	19691000	20009000	23635000	10627000	19661000	19637000	20887000	19449000	638690	18685000	22770000	23351000	23993000	21319000	18416000	21600000	24748000	22431000	19001000	21604000	21304000	21377000	22417000	23073000	23292000	21824000	20005000	22404000	23297000	5967200	21141000	22335000	19152000	18388000	24460000	27111000	20943000	16102000	24615000	20881000
XP_003250531.1;XP_006564830.1;XP_006564833.1;XP_006564832.1;XP_006564831.1	5400500	7035500	637810	11567000	7695000	4883900	7347100	7485300	6083000	8416500	10298000	7076600	568140	7461400	10392000	7987200	8276300	9527400	8757500	8451800	10235000	8030300	8639600	6066600	6863600	7889000	9615000	9512400	9422000	9555600	6804900	7347900	10396000	10824000	9983400	7515500	7805300	7939200	4342000	9354500	8181200	5382400	6873400	4586200	6586500	6887900	2990800	6045300	6260500
XP_003250560.1	913030	1378000	0	1368400	1170300	660320	1559400	1359400	1726000	1473600	1667600	1520500	0	1635500	1029700	1393900	1543100	0	1680300	1489400	1488500	1253500	1579700	1224500	1331600	1340000	1407400	1786500	1509600	1383000	1808800	1743200	1486500	1456900	1649300	1816600	1650100	1780700	773180	2044100	1048100	1553900	1701800	1118200	1600300	1362100	570310	1394700	1150300
XP_003250590.3	2053400	2691300	3270700	2710700	2881600	1885200	3085100	2637000	2353500	3440300	3053800	3498800	843620	4133700	3436000	2533700	3167800	0	2872300	2771800	4057400	1906400	3308500	2000200	3267700	3125300	2475000	3937400	2567900	2740300	3180400	3615000	2934700	2418000	2007300	2236700	2774800	3054200	3383700	2347600	2822000	2253500	2305300	2266400	3383500	2629400	1953200	2430100	2136100
XP_003250593.2	462900	415460	0	407150	376870	548350	607660	582150	428300	0	386660	510840	582450	360290	438990	505610	469900	0	517640	520860	391510	518880	370010	466490	410230	570130	322310	418660	473230	442350	698090	0	465840	0	398940	473960	403520	331280	483600	410610	409180	419240	0	495000	606660	432510	607590	496070	475060
XP_003250596.1;XP_003250597.1	913170	1317100	863250	1331300	936940	842170	1081600	1088600	1131900	1451600	1788600	1322800	330030	1690200	1529100	1027100	1370200	0	1307700	1632800	1684100	1052400	1516400	1136100	1212000	1397900	1345500	1624900	1434900	1828200	1357000	1324900	1669100	1616900	1863800	1517300	2101900	1291100	1135500	1142700	951720	1137300	1104200	866280	1456000	796520	585780	751160	964660
XP_003250628.2;XP_006565450.2	1352200	1626800	2187600	1589000	1432600	1604300	1606900	1166300	2020800	1788500	1514500	1596900	2366200	1382000	1539900	1848900	1584700	0	1660200	1817700	1458200	1747000	1669100	1494400	1741000	2125300	1645000	1686500	1827300	1913500	1861000	1629200	1736500	1483500	1666000	2002100	1610800	1663900	0	1426300	1715300	2023800	1643600	2089500	1783200	2024400	1820100	1758600	1704000
XP_003250633.1;XP_392422.2;XP_003250634.1;XP_006565475.1	1176200	1391700	1228500	1922300	1757100	763470	2850100	1307800	1027400	1238400	1464400	2024000	627830	1508000	1406000	2083800	2506800	0	1307000	1416700	1360600	2095800	2112600	1731300	2040400	1942500	1724700	1828500	1568600	1583500	1276700	1868300	1495300	1747700	1188900	1626400	1298100	1336100	1170300	1217600	808330	882140	1384800	1734200	1604900	1488400	881100	604370	761830
XP_003250648.1	304340	396200	865670	0	348280	439630	321610	402390	290630	484320	427820	358540	178080	311280	376410	463000	445260	0	567990	381060	587620	389740	393370	410410	504000	338890	548410	425130	416710	415230	446390	531940	578260	0	336700	296070	308040	489420	0	510830	549080	747860	552850	452830	401310	590020	468050	513340	582720
XP_003250682.1	28958000	34342000	25934000	31921000	32237000	25146000	33084000	27880000	30503000	28868000	32657000	34088000	20453000	32418000	33498000	32230000	35783000	5455500	38071000	32027000	35153000	33695000	33435000	30350000	27103000	30248000	33209000	30840000	31814000	29198000	32626000	31537000	36234000	28967000	35143000	35129000	30578000	27995000	33438000	36993000	36518000	37999000	41725000	34701000	31747000	43709000	28534000	36104000	37124000
XP_003250684.1	165590	213610	0	313500	0	85211	308570	166780	0	0	253970	0	0	0	307530	253640	0	0	192060	299000	0	0	0	0	214180	0	227740	0	218070	243200	203500	0	287170	0	240070	187570	0	219320	0	0	330470	272210	0	201270	0	831050	0	0	177340
XP_003250694.2	0	0	0	0	0	0	0	0	0	0	0	194700	0	0	0	0	0	0	0	0	0	0	0	0	0	0	0	212100	0	0	0	0	0	0	0	0	0	0	0	152910	863370	0	4409000	0	0	173070	0	0	0
XP_003250702.1;XP_001123018.1;XP_003250703.1	10593000	8156500	14790000	10231000	8658000	7537000	10152000	11112000	9882000	6871300	8256100	8964800	6824300	6676700	8893000	8186700	8878700	0	10254000	9972300	8781900	11345000	8261800	11347000	8444500	9249700	6729000	6322000	9018000	9029200	6940600	8672800	8566600	9201100	4299500	11566000	11280000	9596000	7050100	11604000	11369000	10151000	10344000	11264000	9039200	9271600	11326000	9036600	11162000
XP_003250708.2	0	511660	0	1193900	175050	0	0	111500	184780	306980	47126	322280	0	114650	1042800	531830	517690	0	550330	698000	0	425810	1022900	1281500	348520	297360	578270	381350	367450	1083600	0	549950	388110	363070	522790	206610	239370	371190	494290	693490	286970	59367	315130	89570	0	116070	59423	257790	331290
XP_003250780.1	0	954060	0	222620	726020	823310	925150	356640	1120700	697590	784860	429280	6078200	870210	841670	312200	0	0	460540	784190	1067600	0	431370	335360	0	654020	726860	0	0	687650	978330	0	812370	0	796820	239380	813220	341180	0	1305000	939650	381870	1024100	684120	0	506100	952530	537340	224450
XP_003250800.2	1139500	1353500	0	1484400	1207300	780610	1206600	1081200	1625300	1187600	1251600	1641800	0	1400200	1565800	1231900	1479700	0	1476900	1529000	1764400	1247800	1553100	1038600	1405300	1299600	1279000	0	1645100	1288900	1421800	1448400	1462200	1269400	1324400	1579600	1464100	1433200	841610	1759600	893470	884020	0	812340	1827200	1024000	797190	1086000	1262100
XP_003250821.1	1141800	0	5496900	0	0	4672500	0	179350	0	696070	947230	0	4829900	0	0	462990	0	0	0	0	0	0	0	2006200	0	0	571140	410570	428020	0	0	0	0	99838	0	0	0	0	0	0	0	0	0	474450	0	0	2879600	417370	0
XP_003250831.1	1663200	2348400	1176600	2200300	2380600	1897500	2263100	1932300	1256800	2520300	2041300	1830400	796330	1840700	844430	1093500	1969300	0	2823700	1871000	2595400	1566900	1904800	2274500	2744200	2261300	2247900	2369800	2337100	2901100	2306100	2613400	2462300	2502700	2274400	2255400	1839800	2074900	0	471180	1684400	2443000	1770300	1898800	2256700	1925000	1601500	2000800	1759800
XP_003250866.2	54322000	62399000	49216000	66181000	45930000	52213000	70233000	56417000	64156000	61901000	66766000	52507000	37323000	55402000	69734000	55826000	62949000	6104600	63390000	66131000	52335000	54615000	64601000	55741000	58298000	58829000	55398000	55290000	66758000	65141000	66028000	61735000	63576000	64271000	75086000	60549000	65911000	61035000	20393000	63030000	57287000	50675000	55338000	57339000	66057000	62116000	40897000	52661000	53246000
XP_003250875.1;XP_016770771.1	5865300	7676900	935950	8206600	5428300	4733600	9286100	7831800	6215200	8395100	8895100	7646400	2735000	7700000	8251800	7859500	8138400	0	9712200	8280300	6900100	6528800	7465800	6510100	8062100	7272900	7326500	7696000	8008200	9293300	9863300	7239600	8587700	5958600	8069100	7571800	7629500	8504800	6541700	7589400	7528500	8412300	10333000	7731200	7450500	9023600	4692900	5559700	7873500
XP_003250884.1	9388000	9856300	6398900	10254000	9740600	6646000	10389000	8224400	9340900	9548700	10041000	10940000	3684100	11124000	10037000	10385000	10780000	0	9318500	10580000	11090000	10973000	10024000	9126300	10220000	10508000	9636900	9712000	9878800	11074000	11087000	11581000	11420000	9184100	11402000	12089000	11568000	10624000	4438400	10944000	9407300	8747600	11398000	8071900	10517000	11256000	5692300	9110100	10006000
XP_003250928.2	15920000	22310000	6222100	25691000	23937000	9263700	21759000	19790000	23911000	22068000	24825000	25748000	320890	23087000	22549000	21669000	26540000	1028100	24357000	24278000	28185000	22563000	24276000	16981000	23013000	21205000	20931000	24779000	22244000	23465000	23280000	20940000	23528000	23083000	22691000	21678000	23667000	22751000	20420000	26469000	23340000	18992000	22107000	17618000	24190000	21285000	6228600	21699000	22239000
XP_003250933.1	325280	345270	1095700	973960	306000	313370	276590	798800	218200	0	367170	403380	863570	553740	0	0	0	0	389390	0	0	289710	0	254030	345740	700230	0	372490	501690	752370	0	567750	548340	0	657250	289500	0	0	0	275850	0	0	0	193660	435680	479620	513480	401470	552890
XP_003250941.2	72472000	78025000	146720000	99090000	88514000	79950000	70762000	58418000	118230000	50491000	63743000	152750000	50625000	72099000	98360000	69734000	168470000	4149400	171570000	86339000	102370000	93448000	145750000	102320000	65400000	95240000	80486000	99554000	95419000	100750000	69122000	88056000	49606000	107950000	50417000	131140000	169510000	113520000	35032000	69641000	63949000	87948000	26691000	69953000	148610000	33856000	53020000	69650000	74997000
XP_003250943.1	2031900	1627700	0	2461100	2914800	2751900	3631200	655770	6353500	1543900	1925000	2119800	6705100	1096800	1889600	1025000	5380500	0	6560300	486850	1773300	3367300	1788700	3902500	975630	662230	477350	2822100	2904700	2927400	893700	3295200	984430	1672600	1284800	1825300	4435900	2593900	847610	1344500	604710	1576300	2447400	2403600	4119300	855430	3000400	1770600	1636400
XP_003251000.2	0	451330	0	1292200	949900	619340	210030	722940	426570	805350	769760	686750	0	979030	1332900	537620	717960	0	579810	1193000	1264200	674850	1168300	909770	565830	678860	1011400	1328600	656620	817860	255940	991610	1308100	1531500	1708500	858380	932810	689320	0	1092700	787280	967660	706820	363970	794280	594700	174350	510810	854860
XP_003251071.2	409630	461840	366840	736250	419720	673100	321310	445380	732840	840050	676200	980720	462130	653530	404820	692790	734950	4406100	602440	473400	763350	670520	497960	800810	820680	767650	509760	483180	445900	512470	0	0	925650	303730	749620	564040	807420	452000	419920	444970	848300	591170	608710	694440	360640	888980	714670	1079300	966570
XP_003251076.1	0	446380	2538600	1159900	701710	413220	0	854600	586740	651180	799780	560380	258910	664390	1674400	421400	433130	0	734330	736010	655840	0	0	510520	698200	1294400	1141600	689060	618940	1016500	767950	948730	1670800	799140	976350	572370	916980	939000	880410	1285400	460370	767350	299610	0	810310	670680	570210	52154	457730
XP_003251085.1	494040	463200	742820	561220	788230	399330	512830	513270	545080	613930	571520	659550	446930	406910	484760	581210	609270	0	647550	1491100	0	655560	691870	701800	518130	630680	399560	366070	421290	466040	407810	677050	571490	660960	596920	829090	771810	558420	384170	809480	632070	0	1149600	1119500	668710	419520	1133500	1268500	0
XP_003251091.1;XP_001121223.1	14490000	13684000	14484000	10338000	14483000	17900000	13466000	10757000	11673000	13638000	9705400	11861000	17276000	12749000	9955400	16645000	9582300	7985200	11170000	9856500	8208600	15347000	10647000	13212000	12386000	13683000	16307000	10575000	10498000	11542000	13027000	11257000	13557000	8893700	9421300	11271000	12547000	13814000	3330300	10921000	14774000	14300000	9839700	16377000	10857000	15629000	21264000	17276000	14465000
XP_003251111.1	0	0	0	0	0	0	0	0	0	0	0	0	0	0	0	0	0	0	0	0	0	0	0	0	0	0	0	0	0	0	0	0	0	0	0	1258600	0	0	0	0	0	0	0	0	0	0	0	0	0
XP_003251113.1	0	142820	0	0	0	0	98440	45359	98498	172870	0	134220	0	15598	0	181640	258170	0	219140	0	6962.5	0	278620	138570	0	295910	267060	119290	0	0	72306	0	0	69287	193670	0	0	213530	0	145710	314220	184160	354370	95795	0	236670	118500	119700	202730
XP_003251125.1	609150	586840	0	841850	588450	278320	654200	575620	442090	1073800	967730	779880	0	770820	848490	509440	711340	0	888550	721310	1036700	720660	861850	648090	803160	657480	1003200	840250	904040	799580	1043100	589380	890780	945660	1026200	236690	880840	594230	1100500	893500	1255500	1247000	1563600	832050	517880	1666500	303900	610870	924070
XP_003251150.1	33214000	42340000	19014000	44819000	50523000	34479000	39443000	45190000	41712000	51781000	51220000	48013000	26088000	43707000	56699000	47778000	51665000	280110	47833000	50961000	51341000	41616000	46579000	45436000	42645000	52290000	58667000	57611000	51623000	50307000	46571000	45934000	57733000	46833000	50791000	51449000	57345000	43070000	46169000	50234000	49593000	62671000	62543000	52695000	46839000	62434000	41077000	45285000	50153000
XP_003251153.1	461070	446100	0	0	0	0	0	0	507500	282680	0	371130	0	0	469450	0	484560	0	442930	492650	0	542940	435350	618240	552770	0	366720	273350	475560	454490	414610	497290	528680	0	489970	615910	505280	528510	0	0	409460	645670	400730	0	546250	0	0	0	444490
XP_003251156.1;XP_003251155.1	35024000	30119000	44856000	27965000	27064000	26706000	30154000	30616000	29493000	22771000	24928000	31753000	35243000	31026000	28934000	26893000	25693000	0	26856000	28564000	29499000	27133000	34101000	33481000	33307000	23139000	21846000	25190000	26713000	28651000	24163000	29171000	27407000	26881000	30984000	35750000	34572000	24278000	22042000	33852000	27355000	30440000	20092000	24292000	32299000	27735000	26869000	28701000	22843000
XP_003251210.1	3001300	2548900	5944100	1216200	693750	3894500	2240000	2115900	2369800	2246500	2176600	2215300	7082900	1698600	1708700	1892500	1417200	0	1834700	1276900	1323900	2106300	1706400	2468000	2413900	2212900	1914100	2007400	1807400	2586200	2049200	1923000	2493900	1588100	996880	2129600	1258900	2264900	0	4150500	2111200	1878400	3475300	2701200	1237300	2302700	4470300	2662600	2256100
XP_003251217.1	296850	253690	262940	251310	359680	124070	288790	182630	192640	264770	187490	195860	187920	139290	131350	326080	243550	0	139700	213200	194790	307330	256440	225290	0	266810	262070	355320	260680	167360	189530	238230	232830	0	0	183130	219430	187660	0	161980	322020	411260	231170	310580	226160	407320	80492	223960	190140
XP_003251260.2	307230	248270	697830	253210	295390	0	356700	358810	384020	277280	282100	347950	0	0	215160	0	353760	0	355770	278770	0	0	327850	370350	222820	225690	261240	0	276810	0	0	0	306930	0	0	348060	0	0	0	465650	420260	0	225840	351810	484840	307560	247520	228980	352480
XP_003251281.1	192700	250300	0	299080	540850	781800	282560	211270	178320	412970	224890	329690	391970	201310	385660	210900	380650	0	267790	205190	242910	0	359310	571920	357620	550150	354310	372400	336070	349490	312040	342840	243300	584760	516790	394690	148690	332670	0	265270	236760	485230	163720	371790	320690	325520	237720	341390	218430
XP_003251284.1;XP_026294845.1	15068000	11364000	2976500	11932000	11275000	15602000	12018000	12198000	10794000	11149000	11437000	10905000	25388000	7941100	7326400	10079000	14776000	1147900	11844000	11727000	12096000	11683000	10667000	11844000	12976000	12435000	11606000	11958000	10683000	11727000	10286000	13154000	9282200	12433000	9625600	13295000	11674000	11378000	6016900	11050000	10503000	7429200	6022600	11635000	11314000	6642800	10351000	9929600	9541900
XP_003251299.1	0	0	0	0	332160	310990	0	0	0	0	0	402410	382800	348810	0	0	0	0	0	0	0	0	0	390060	0	517640	460510	0	0	0	0	0	0	0	0	0	308530	419930	0	0	0	0	0	0	353460	0	413140	0	0
XP_003251325.2	0	0	0	0	0	275390	0	0	0	0	0	0	399790	0	0	0	0	0	0	0	0	0	0	0	0	0	0	0	0	0	0	0	0	0	0	0	0	0	0	0	0	224710	0	0	0	0	0	0	0
XP_003251342.1	0	0	0	0	145250	0	0	0	0	0	161780	0	0	0	0	0	215190	0	149920	0	0	0	0	0	0	103600	116370	120410	0	0	0	0	0	0	0	0	0	0	0	162340	0	0	0	0	0	0	0	0	0
XP_003251353.1	1421200	1847700	116730	1667000	1664700	2026200	1521200	1429100	2095900	2075700	1922800	2048700	2746400	1329800	1196300	1680800	1772400	0	1265300	1735700	839870	1576700	2017600	1292000	1360000	1660900	1324100	2263100	1785500	1873700	2166300	1894700	1120800	1709600	1432400	1400600	1428400	2551900	576960	1256800	1011500	1278100	1449900	1010000	1652300	1223200	812160	949520	1092500
XP_003251385.1	817350	583180	1009300	151580	333170	585590	1282700	211190	987980	602660	752060	769780	0	544050	763910	846180	917310	0	1312800	1214400	563330	240830	667880	577970	1011300	658200	397260	511100	0	1011800	466820	1041500	424790	667520	1180800	1089900	876920	471700	679980	648750	592020	189430	820580	225740	712320	248320	456500	786830	658270
XP_003251394.1;XP_394667.3	536840	885780	386400	608500	732580	410220	690960	465710	460020	740450	840460	942850	172480	356790	299270	756450	801460	0	266720	221890	244040	816590	780370	594880	420200	507570	626580	326760	627280	540020	487280	520720	112620	761000	613520	70304	395720	596080	0	256480	176080	191740	163850	127340	918890	153260	444930	352190	261810
XP_003251395.2	4180500	3660900	616340	2722600	4122800	376780	4598200	2166900	3429900	4510700	4099600	5388400	0	778590	3519600	4475200	10246000	0	6084000	4782900	3588600	4105700	4388700	5639700	9482600	9979400	5450900	3403100	4077200	5383200	5028700	4839600	1773700	3587000	3132800	5784800	5264500	4051300	0	3389600	5788100	3565600	3567500	3368400	4874100	3761600	1198100	6101300	890200
XP_003251420.1	829200	1033400	707500	997140	667750	781890	1374700	1297800	1097000	1123800	1596300	1274200	554080	658650	1394700	958300	741250	0	980900	1121300	0	1318200	965890	821430	1099400	1130600	1359000	725420	1481100	1351000	1234500	960280	1132800	1322300	781210	1064200	1282700	2282800	1106700	1170100	848350	723220	1685100	705840	1208200	877490	702150	1174700	1283700
XP_003251427.1;XP_006569853.1	1581100	2376600	24002000	969030	1344300	3686300	869510	1904200	1219100	990650	1468000	1483500	6376800	800170	428210	3306900	972780	0	591020	953750	0	1235000	1269000	2443600	2448000	1763700	1081100	381600	1089600	973160	1394200	372080	688930	667480	865080	606030	1455200	635850	327600	656940	1166200	1060400	548030	1263700	735040	1050900	6274800	702160	476680
XP_003251449.1	34807000	37298000	37058000	33870000	37651000	30851000	35320000	35146000	38985000	36825000	36590000	35253000	31905000	32217000	33970000	36541000	33315000	1286400	36406000	36818000	35560000	38536000	36877000	33028000	33416000	31256000	29012000	30025000	37060000	32021000	33215000	35047000	30313000	33747000	36434000	35000000	32815000	31673000	24358000	37718000	35649000	35926000	35050000	29617000	34913000	31931000	30690000	37531000	36577000
XP_003251471.2	169660	0	0	298000	0	369380	294700	225000	229840	94053	0	0	62639	567170	571230	234480	514730	0	0	376840	260110	0	222900	0	252820	0	0	678310	303870	622390	350390	214400	668340	0	296990	0	0	0	0	0	0	0	203900	0	242440	0	0	0	0
XP_003251494.2	2124600	1845200	5266900	2141500	1925600	2845900	2694500	2232200	1727700	2693800	2538700	3009500	4324100	2068600	1800700	1964100	2636400	0	2469100	2277000	1035900	2106900	2285900	1990500	2951500	2817300	2237600	2019600	1965800	2443200	2736700	2099900	2329400	2062000	1863600	2572400	1757500	2680600	1712100	2035800	2050100	2329100	1789000	2090400	2767000	2097600	2153700	2138400	2416400
XP_003251511.1	103300	0	0	0	0	1702100	0	0	44517	0	0	0	2059100	0	0	0	110490	0	0	0	0	0	0	0	43793	0	0	0	0	65292	0	159420	0	53324	0	0	80043	171740	0	0	0	0	0	91374	0	55845	104970	0	0
XP_003251533.1	1172200	1235300	561820	1265400	1465900	765550	950240	1336200	1402000	1283500	680250	1399500	836530	1271900	1562600	785580	1514800	0	1274600	1638800	1835900	1456400	1615400	1377500	1313100	1263900	1087400	1234600	1158600	1615600	1550100	0	1348800	1492900	1387500	1398700	0	1279400	613250	1156500	1163400	851900	885570	846160	1361000	1047200	585130	964960	1102300
XP_003251546.2	677180	849820	438250	504970	431270	988710	670550	458480	741440	971170	903150	540310	2021900	582430	515520	730430	527830	0	676000	306880	474270	515010	604660	672830	504300	504090	771920	0	724790	835700	702130	571950	337050	470250	461150	291740	0	844790	481580	409530	486170	521720	601590	689970	575880	551050	995440	201960	606240
XP_003251576.1	1004600	1594200	0	1657700	1920400	904310	1096300	1238100	1546700	1389500	1310200	1787800	194590	2031600	647090	1253400	1243700	0	868150	1531500	2302500	1284700	1715400	1591100	1213100	783980	954360	686770	814940	1070700	608410	1469900	1384700	1515500	1869100	1089200	759360	1423700	0	1389900	598910	401350	481550	245710	1271400	417910	531820	973700	867490
XP_003251581.1	3308400	2952400	7632200	3063500	2850800	3290300	3488000	3581500	4096700	2270300	2969900	3780000	3767600	3684600	2625800	3693700	3628800	1058100	3793800	3649100	6449700	3401600	3590100	3397600	3828100	3537400	2721400	3377800	3791400	3595300	4059000	3503800	3393200	2157800	3335300	3110800	4052300	3533300	2370700	3179300	3231800	4456600	4124700	3414000	3035500	3961500	3091500	3293400	3267400
XP_003251613.1;XP_001120346.1;XP_001120186.1;XP_001119899.1;XP_624700.1	9208900	18111000	492770	14494000	13068000	10691000	18624000	8144100	11421000	5221800	13066000	7473300	2827100	1322600	13624000	16016000	15007000	0	11261000	16622000	11138000	8774800	8598300	2506600	5730800	3950000	7138300	3947700	11961000	6926600	12091000	10230000	8166700	12011000	14588000	4510800	1783500	6214400	6008500	247860	8995100	6722300	277150	4922000	10984000	4466600	1385200	309360	11910000
XP_003251623.1	7188700	9663400	1870900	8075500	9934600	5382400	10254000	9769700	8742700	8838400	10214000	9686000	3834300	10336000	8945100	9626700	10261000	2907600	10112000	10826000	9413500	8771200	9641400	8832800	9502200	11596000	9460200	11248000	8764000	8568400	10270000	9972500	11059000	8947000	10561000	11194000	9786700	9370000	8745600	8179900	9691200	11941000	11280000	10526000	9549500	10605000	8213000	10133000	10941000
XP_003251626.1;XP_003251406.1;XP_001120889.1;XP_001120014.1	207110000	171870000	31772000	143490000	207630000	110260000	188990000	145690000	195960000	183920000	159080000	90116000	25702000	108610000	149420000	91924000	72040000	12238000	200700000	143430000	170820000	133780000	144190000	109010000	113460000	86901000	173870000	129830000	67452000	118770000	149510000	134550000	170050000	111910000	149580000	242780000	143010000	139110000	135660000	277570000	265490000	114580000	209320000	207240000	251010000	292400000	125610000	411900000	216600000
XP_003251627.1	56033000	75885000	26216000	114520000	81632000	37050000	77293000	77369000	75051000	64015000	68236000	85944000	3904100	66527000	80460000	64160000	72519000	0	98988000	78078000	99314000	68170000	102200000	68337000	59151000	62761000	66540000	66880000	67514000	69771000	64014000	75736000	83785000	86109000	83001000	65371000	85247000	61714000	62751000	119230000	98100000	98160000	122120000	88260000	84017000	85560000	47802000	91664000	88904000
XP_003251652.1	6055900	4027600	35109000	3930300	4935600	6886600	4293000	4313600	4788900	3323600	5054400	4359800	11424000	4632600	3748800	3433500	4965500	1003900	5090100	3851900	4053500	4467700	4409500	5464600	3864800	5183500	3909100	5030300	3700900	4714300	4287200	3927100	4178500	3224900	3334700	4625600	4347900	3481800	3354400	4022100	4912200	4648400	4027900	5945600	4558700	6469500	10206000	5811600	4145200
XP_003251662.1;XP_016768417.1	727170	1096600	4386300	972340	951560	1075100	1194600	819360	680030	1128400	986900	1348700	1274600	1009600	847830	1211800	960200	0	1068200	662140	1192700	680690	1318600	1006500	822450	978560	1156900	1044500	1379500	1435900	1125500	1084000	767220	1061500	871730	300230	857950	885960	910110	810210	664880	572810	669010	712150	774130	981690	1099600	680760	853980
XP_003251671.1	2488800	4069700	203580	5617200	3570600	2193000	5435600	4429000	3832800	3982600	4992500	4296200	0	4705900	5706600	3564900	3894900	0	4632100	4392800	4613600	3037800	4654900	4630600	4344400	4230400	3683800	4228800	4620900	4416500	3448600	4548400	4558700	5812000	4959200	4412200	4948600	5962500	4558500	5338800	3857400	4519100	4813200	2362900	4094400	3855700	2039600	2876000	4542900
XP_003251675.1;XP_003251676.1;XP_006570954.1	10781000	11405000	17141000	11195000	11907000	12638000	14055000	11429000	12696000	11122000	11991000	10686000	17507000	12225000	11852000	11890000	11528000	631550	10391000	11342000	10592000	12212000	11281000	12982000	12154000	12273000	10863000	12568000	11990000	13261000	12266000	11400000	12711000	11210000	13083000	13347000	10045000	11798000	3730200	11003000	13308000	13789000	11761000	13409000	10646000	14123000	13176000	10940000	11349000
XP_003251713.4	187600	0	3933500	77099	0	896690	269310	0	0	0	0	0	1035300	0	0	0	0	0	124270	0	0	0	0	0	0	0	0	56136	51146	0	0	0	0	0	93153	0	0	0	0	0	0	0	204700	0	0	0	135920	0	0
XP_003251714.2	112810	107690	0	127910	56901	325390	173670	0	70937	130050	140730	166310	276100	0	69512	280990	147670	0	145810	0	0	82358	137850	156770	0	332400	176780	156320	142530	122910	187660	0	0	0	99575	0	0	116560	0	70508	152150	138840	116970	237090	63778	147820	254000	0	0
XP_003251718.1	7881500	10498000	6162100	12050000	11131000	6164900	10252000	11275000	9761000	11837000	12393000	11208000	2853200	12260000	13655000	11083000	11420000	1347000	11560000	11448000	12931000	11164000	12036000	10110000	12426000	12386000	13081000	14171000	11744000	12451000	13081000	11004000	11660000	12275000	13710000	12161000	13134000	12414000	16642000	13279000	12033000	11676000	11570000	10670000	11477000	11898000	7596200	9674000	11761000
XP_003251725.1	18198000	18905000	15521000	21330000	19129000	18479000	18623000	19842000	19659000	22485000	22411000	20317000	14747000	24161000	22906000	21565000	20950000	3163200	22558000	20939000	22747000	19187000	20507000	18899000	22410000	21938000	25509000	23567000	20858000	21520000	22591000	22752000	24965000	23481000	22649000	21012000	22174000	22795000	14101000	21750000	22200000	26039000	24627000	19805000	21261000	25028000	21150000	18639000	22831000
XP_003251737.1;XP_006571391.1;XP_392831.2;XP_006571390.1;XP_016773405.1	4379000	4702900	7470600	4528700	4304200	4428600	5098900	4620800	5246200	4614100	4875600	5097800	5879100	5608600	4337200	5237700	5025100	3942400	5681000	5952100	5791600	4438900	4793100	5101100	5257900	5072600	4848400	6163800	5576200	5206700	6154400	5502800	5081300	4239800	5383100	4795000	5153200	5519100	4136200	5627600	4875000	5159900	5793600	4243100	4174900	5635800	4606800	4913100	4722800
XP_003251739.1	0	0	113050	0	0	0	0	0	0	128740	166380	0	0	193500	321100	0	0	348660	200040	157750	228720	136890	180320	201260	183630	198630	0	278900	0	180900	181680	183610	0	126280	0	0	181280	0	0	163090	0	0	171370	145870	173760	0	232600	132450	0
XP_003251758.1	8690900	10431000	7845300	11001000	10837000	10306000	10951000	9518200	9641300	9049500	9189600	8098200	7582900	6830100	11374000	11238000	10462000	0	11104000	12028000	9404000	9475800	10582000	10519000	11116000	9826300	9628500	7333400	10630000	9758900	8812400	9400500	9778900	11092000	11127000	12885000	10451000	10068000	11135000	11223000	12622000	9560500	12471000	9808100	11224000	10432000	8072900	11651000	10358000
XP_003251769.2	16000000	23565000	6621800	27012000	27799000	15377000	22680000	23656000	20832000	26546000	27758000	22007000	7329900	24206000	27761000	24838000	25364000	4063500	24915000	23791000	31823000	22602000	25050000	22073000	23973000	27972000	31855000	27800000	25823000	26940000	25021000	26454000	26337000	28281000	27372000	21988000	28296000	26523000	21950000	27538000	25592000	25338000	24582000	19146000	28981000	25128000	13078000	21942000	26068000
XP_003251799.1	209670	247690	0	0	0	0	357970	0	174070	94788	287500	0	0	0	341180	0	0	0	206750	353640	314420	0	0	282400	314530	0	231870	285630	0	0	403100	437310	105600	269100	404910	302560	380180	329930	335790	164680	227350	0	214780	219100	251290	198780	116570	0	0
XP_003251811.1	271870	271420	0	247650	0	188580	344000	254250	436700	319210	407500	310650	239530	327920	244440	254790	442270	0	481930	305830	353450	262540	323160	261890	265290	277160	296200	316430	250650	288680	328500	288470	0	394230	338420	802220	416970	392900	269260	245350	0	0	286600	0	240810	409170	0	248790	275160
XP_003251817.1	17940000	8947000	27722000	10167000	8986000	26704000	16718000	13626000	11501000	6183700	8182000	8419000	426640	8086600	212080	19549000	0	0	172000	0	0	15828000	6399200	239100	15572000	262590	7440000	221860	0	11160000	0	0	0	5804700	276860	16149000	231280	268410	0	8535000	14001000	0	0	14156000	11511000	9428100	14129000	14185000	12448000
XP_003251824.1	1411800	1776700	672140	1675300	1527800	1658700	1537500	1616300	1787500	1773600	1737400	1570700	1796900	1778200	1512200	1688200	1633100	0	1104400	1665800	2058600	1583400	1522400	1491500	1937700	1801100	2062300	1954000	1608400	1974200	1649400	1803200	2080500	1848000	1990000	1548000	1902200	1750100	539720	1463600	1185100	1257400	1107900	1267900	1676700	1315100	1485400	1111500	1348900
XP_003251828.1	2174300	2612300	3784900	2434200	2390300	2165800	2436000	2637600	2858600	2154000	2615100	2855600	2664800	2035700	2389800	2035600	3255400	0	2596400	2509300	3104200	2513100	2612400	1991700	2384300	2815800	1746700	2998100	1797900	2067700	1767300	2496700	1067700	2511100	2189800	2433500	1356600	2433200	0	2923000	1830100	1521200	2387900	1742400	2757000	2022300	2577700	2349400	2361000
XP_003251848.1	385770	628250	525080	734490	393990	620460	609200	744390	289130	0	563270	636750	522920	487620	513710	713580	1029000	0	636700	534600	529720	673030	471060	573010	1076500	704370	471850	598820	357510	795410	684010	322270	483440	613440	764870	451930	436480	530360	0	620950	484570	0	721130	376120	527480	593670	409480	287250	556720
XP_003251860.1	85961000	82821000	26512000	62765000	73929000	117660000	89196000	80570000	73579000	73736000	70900000	70875000	140030000	74452000	72249000	98795000	60230000	26512000	67315000	70388000	64904000	75926000	60978000	64482000	62030000	65521000	67606000	65515000	77614000	72198000	76377000	53649000	73987000	55769000	72152000	77273000	67053000	66576000	32302000	66546000	58833000	62382000	64845000	88338000	62822000	73444000	86541000	72951000	82045000
XP_003251865.2	0	0	0	1665700	1176000	1464600	0	1508200	250900	1476600	735260	793780	0	1665200	1239400	416420	1188900	0	578220	1692300	3871500	1363300	1292300	2401900	875660	287810	1377600	867620	0	626530	0	1387100	1086900	2603000	1202300	1368000	604710	686940	0	714660	504960	0	0	0	430180	228420	0	810420	511210
XP_003251907.2	611350	394580	286380	826110	540910	0	526370	289480	375520	373390	248570	161020	236890	273850	2064300	329030	550060	0	410120	846510	555110	380460	496960	617390	393270	341800	842530	627360	442380	622220	320000	649890	545710	472250	943930	372360	381260	529650	518650	475190	293980	0	488370	0	496460	278870	0	330580	365330
XP_003251908.1	964250	1013900	1347700	969950	598290	857880	941340	1019900	1124900	1067500	573720	726690	928450	557400	1045000	926980	928360	0	872110	1033700	519910	687810	788000	0	1024500	824350	952080	762690	1128600	1076300	1192600	0	869360	1224000	1073600	930800	0	1221200	607500	812930	945310	813650	974610	822260	0	1061900	618880	570820	758040
XP_003251933.1;XP_006572388.1	0	0	0	393020	457640	338750	0	395030	418090	0	363810	394090	0	0	319960	409250	0	0	485760	493100	0	467590	580030	543820	416350	215360	0	182820	282780	285580	0	481530	271350	520240	0	663620	609530	349910	0	0	0	0	0	0	570710	0	165170	288320	0
XP_006557270.1;NP_001135908.1	396180	660740	0	172010	0	0	696310	535250	550300	0	703010	700950	0	0	736140	477680	651280	0	0	343560	0	783860	432670	555160	556690	663470	608690	0	542920	629130	756410	691740	649330	455000	640980	377230	511480	571370	0	116300	532490	0	311050	0	0	337370	0	0	354830
XP_006557279.1;XP_624844.3	12622000	14477000	4568000	16083000	15425000	9684200	13958000	14695000	15570000	15177000	16040000	14467000	6583900	16906000	16945000	15869000	15454000	1768000	16992000	14622000	16733000	14359000	16222000	14219000	15508000	16929000	15681000	18070000	17173000	17604000	12973000	15549000	15858000	15603000	15824000	17108000	17631000	13806000	16517000	16233000	18404000	19000000	18740000	13307000	15397000	17309000	10940000	16054000	15136000
XP_006557289.1	6842700	5426700	18379000	6894200	6420300	12900000	7096900	8054800	6194600	5850900	8462700	7242300	16644000	8331800	5829100	7978300	5751300	0	7135800	6140700	6692000	7385800	5143900	9777000	5806100	6263500	7106900	4649100	7155200	2781600	3830000	6661100	4344100	6072700	6288600	8152000	6558000	4683900	1772800	5110100	8063700	9148600	7383400	11195000	6495800	6672000	14093000	8486500	7183000
XP_006557302.1;XP_006557301.1;XP_006557300.1;XP_026295186.1;XP_016766617.1;XP_006557303.1	1635600	2032000	0	1818800	2128900	1764800	2349100	1777300	2024500	2043600	1787800	2371500	872580	2113900	2156100	1942300	2167100	0	2286900	2505200	2347000	2593100	2050600	2017800	1469700	2155400	2027100	2229000	2071200	1962900	2448000	1206900	2250300	2310900	2827100	2539800	2146900	1797300	685900	1842800	1631100	1612000	2675900	2035600	1921600	2529900	1489600	1872700	1880900
XP_006557329.1;XP_006557328.1	1038200	779680	781350	532420	367640	2158300	608070	646510	653900	727920	502410	721580	2612000	769910	416870	1227800	841660	0	491560	816550	435570	360070	524690	791340	904080	954030	1202200	1490600	925160	588080	846060	695530	189560	687900	461010	656070	750260	473960	612580	497010	1053000	974970	1008100	727340	739020	865640	3326600	941220	1059800
XP_006557333.1;XP_006557332.1;XP_395374.2	2130900	1971200	1494400	1998000	810850	2713500	2114100	2149100	1337100	1897400	1994700	1655500	2503500	1513100	978590	1932600	1682500	0	1418900	1751700	1529300	1777700	1896700	1956700	2110700	1756000	2084900	2106400	2205700	1848000	1922700	1453600	1855400	1763400	1775200	1618700	1329700	2249700	573820	1486300	1502900	1834600	2233100	1357200	1565100	1882300	2607000	527080	1866800
XP_006557347.1	2983200	1883300	9465400	2271000	2349600	4652000	2452400	2355200	2752300	2115000	1925800	2585400	7059000	2147600	1707600	2398900	2388400	1793600	2776200	2187900	2399100	2348100	2097900	3054100	2384100	2659700	2417500	2549000	2595900	2253900	2319300	2187300	2167200	2038100	1993500	2561800	2432600	2364400	1472800	1504600	783040	4092900	2813400	4025500	2959900	2427900	5686300	2518200	1596100
XP_006557356.1;XP_006557355.1;XP_006557354.1;XP_026301660.1;XP_006557352.1	511240	303240	0	0	0	223970	245250	259180	207740	331990	400980	339280	267360	326670	472400	194850	326040	0	270400	136660	551110	273250	332540	320210	233680	503150	0	0	246440	249490	268360	0	259190	463680	0	0	0	506780	0	304180	212250	0	230580	368770	308930	273700	217020	0	275400
XP_006557362.1	603890	400650	662010	469350	326380	526710	483540	465590	470700	749770	639150	551730	0	477190	483320	457010	436210	0	334730	523060	523340	460250	743560	454820	557510	483300	539420	505850	583160	531020	424700	471460	521890	557150	562580	0	473280	548170	471860	485270	897470	914950	668910	688620	417770	710120	524570	575720	526110
XP_006557395.1	3447600	4701300	5125100	4203900	3860500	3907000	4908700	4451200	2738000	3149200	2954000	4300300	3267600	4535300	3394300	5336200	4278600	1081100	4497400	4230100	2202000	5251400	3586200	3580800	5112000	5176600	4835900	4100300	4103100	3797300	4402700	3716200	5008900	3124700	3252800	4929600	3112900	3068000	2119200	3363800	4689700	5246300	5309800	4962400	3767200	5452800	4867000	5064300	5139800
XP_006557400.2;XP_006557401.2;XP_026295845.1;XP_006557403.2;XP_006557402.2	1574100	1316000	15774000	979890	735990	2616700	1470900	1574500	1209600	1406400	1564100	1412600	2456900	1626000	1543500	1331200	1631100	1985100	1093800	1431600	495430	1256900	941000	1354100	1533300	1312300	1071100	1119200	1294400	996930	1463100	1082700	831570	1867700	1017800	1201200	0	1128100	760130	1008600	1200000	1157600	1150000	1540500	1033700	1142600	2179100	983470	1119800
XP_006557408.2;XP_623800.3	18921000	17121000	8956900	15875000	20618000	14787000	17238000	19618000	22322000	17945000	16013000	16800000	6225600	19023000	16626000	20386000	15358000	0	18677000	19930000	16804000	20244000	15685000	16157000	18973000	17989000	18325000	15494000	16171000	16255000	16899000	16973000	20440000	15422000	17434000	18224000	20174000	16191000	16974000	20609000	23538000	25104000	25231000	25125000	17309000	29224000	24609000	29398000	26143000
XP_006557413.1;XP_016773279.1;XP_006557414.1;XP_016773278.1	2290200	3438000	1315300	3304100	2877600	2752200	3322400	2758200	2812600	3227300	3325400	3026400	751480	4009100	3440300	2941900	3134900	2294100	2864500	3473600	3394100	2875100	4050400	2868400	3386600	2454400	3020800	2681600	3381100	3048900	3357300	2447000	3332700	3332400	3639800	3210900	2525800	3544900	1158500	3681800	2725600	2130800	3081500	2089200	2935200	2815000	1423900	2396300	3225400
XP_006557415.1	1522100	0	1033500	1048100	699600	1762000	1141300	1198200	1502000	0	0	956640	0	1124000	1271000	1419500	1212600	0	0	0	1057700	0	0	1266500	1624100	0	0	670910	1507700	1409200	0	1328800	1476500	1211800	0	1267700	0	1358400	0	0	1192100	1143700	1559600	1508400	1117600	1447900	0	0	0
XP_006557450.1;XP_394140.4	2394900	2564600	6684200	3237500	3155400	1497300	2441500	2588600	2517900	2070600	2338600	3190200	2826900	2184900	2285500	1792800	2289800	925210	1301500	2568400	2063000	2210500	2143000	3200700	2326700	2084400	2401500	1984100	2757000	2496900	2029400	2504600	2487600	2277400	2495100	2825700	2386700	3145200	1717300	2189100	3012500	1185400	2425600	3440800	3895000	3116100	2551500	2682600	2119500
XP_006557454.2;XP_392109.4;XP_016766321.2	31143000	36262000	28750000	44905000	37675000	25169000	38688000	37529000	42057000	35763000	43698000	43675000	13480000	39580000	39722000	28742000	40328000	2628400	50450000	37916000	41669000	32418000	42434000	32723000	33975000	31383000	31420000	33709000	34941000	34048000	33896000	35164000	33581000	41188000	35568000	39093000	36892000	32124000	31615000	50252000	38512000	36111000	41134000	28307000	43741000	31611000	27734000	41334000	41393000
XP_006557455.1	124600	172830	0	133150	312880	155530	198500	319550	164000	223740	330540	191530	0	411510	217960	147190	0	0	124440	294480	468830	305310	178190	285650	238470	181890	424860	620840	201460	268520	0	108200	393420	406100	311480	132200	157510	276910	0	301210	0	311920	177700	108960	134090	139580	0	179000	172970
XP_006557463.3;XP_016773161.1;XP_016773156.1;XP_026295856.1;XP_016773151.1	7386600	7514600	2720400	8907900	6268200	6438000	8985300	6993300	9248900	6949500	7407600	9272200	4527300	7085800	8316700	8084700	8339900	895140	8954500	8033100	6938600	6966500	7871200	7087100	8393800	7010100	7666900	7620200	8184700	8690200	7920500	7018500	9869000	7882400	8305900	8528700	8538400	7089500	7747500	9396400	10186000	7349600	6125300	8920100	6523200	9326200	6659900	8152000	9286900
XP_006557468.1;XP_006557467.1;XP_623952.2;XP_006557469.1	7857600	9653000	17199000	10776000	10087000	7707400	9765100	8929500	11106000	9181400	10962000	12138000	7230000	9652900	9068700	8995500	10566000	1642300	10066000	10033000	10654000	8673400	10918000	8800000	9578000	11327000	8787600	10127000	9506200	9445300	11172000	9970700	9442700	9538100	8541100	10808000	10130000	9211600	7888100	10397000	10950000	11412000	10512000	10499000	10944000	9667700	9961300	8518800	11187000
XP_006557483.1	3834000	3991100	2347700	3794700	5139100	3935900	4085200	3965200	3860200	3916800	3991300	3524200	3883100	4077200	3712700	3829700	3906700	0	3731700	3944300	4391200	4493900	4139300	3926000	4619500	4878400	5548700	5629100	4298000	4172800	4680300	4633100	5017100	3852300	4170300	4180500	4016200	4598700	2134300	3368300	5219000	6307800	4674700	4520200	4238600	5045000	4919300	4105600	4265600
XP_006557486.2	1313900	1482900	0	1703400	1522000	0	2067500	0	0	3309300	2490700	1179600	0	0	1621000	1877000	1290700	0	0	1943600	944960	1266000	1124000	1775300	1600300	1676100	1603800	0	2102100	0	1122300	1464200	1429100	1547900	2047200	1530700	0	1390700	0	1680500	1738500	1820600	1982800	2141400	1368800	1361300	1656700	0	2010500
XP_006557496.1	14254000	11337000	10643000	12156000	8434800	0	18235000	11546000	9942000	8892900	8148100	8323900	0	15674000	9349900	18722000	12717000	0	7215100	11354000	8341400	13434000	14249000	12186000	11018000	13469000	13192000	10268000	0	12340000	15855000	10909000	10675000	9593200	11838000	17169000	0	9421000	0	6356400	0	8992300	9662100	0	13270000	10302000	97346	86244	9655600
XP_006557504.1;XP_624226.2	1737600	1604000	1624200	906840	378310	1680100	1107200	703150	1468800	950760	1158000	1153400	2535900	1288500	868310	1584000	1281900	0	735450	343470	924350	1216200	1125400	1274500	1041000	1239300	479320	976150	993140	946660	1405600	822690	1577300	675670	765090	1135500	977440	1479700	0	965660	1116800	767780	841610	1526700	847340	722510	1225800	1368800	946540
XP_006557510.1	552970	573320	122990	688410	650640	541160	480170	440650	327670	457700	645800	814540	478660	440150	536580	504640	622460	0	488630	635580	0	329370	528380	341490	737310	474640	554710	0	436670	427100	430370	642350	398040	770510	648120	290240	652180	700970	0	534720	399220	0	511290	386630	705810	0	380070	515680	582750
XP_006557516.1;XP_016770764.1;XP_006557515.1;XP_026299576.1	4860500	5126200	7458900	6225300	4776600	5064600	5095700	5329900	6223700	6421400	5375300	6552700	4453900	5598300	4652900	4581200	6287600	0	6394300	5066900	5665600	4370700	5922100	6142200	5315200	5095200	4455600	5618400	5092100	4834500	4210000	5775200	5211000	6369700	4691200	5675500	5093300	5383500	826910	5900700	4593200	5136900	5657200	5436000	5461600	6174100	6393900	5156100	5540700
XP_006557525.1;XP_006557524.1;XP_001120701.2	3101300	174230	5068600	451420	371820	1493600	604480	666840	837690	859150	841090	433410	6465000	994800	883630	742770	1174500	284970	536600	524470	655370	713440	746390	1797800	1478300	1372000	767130	1532900	846060	983960	980320	900050	579720	323070	689680	607200	956580	1192100	853690	945050	853790	1450900	1267900	2247900	1013200	1433200	3837800	804140	634000
XP_006557527.1	2591900	1865900	8646300	1319500	1531700	1996500	2264800	1303500	1283300	1524800	1286200	1556800	2566400	1284200	1551100	1318900	1043600	0	1099400	1455900	1189000	1926000	1456000	2066800	1662400	1892700	1489100	1412700	3012600	1555700	1963400	1569900	1554000	1250400	1486100	1303300	1216200	1435500	1417300	1730800	2104300	1110900	1909800	2282000	1504900	1708500	2360700	2210200	1677100
XP_006557554.1	20756000	20062000	20312000	24649000	31013000	13884000	23452000	24863000	23370000	24900000	24490000	21485000	16461000	25086000	28305000	25323000	15469000	1897500	28411000	23924000	25286000	26544000	18659000	24799000	24021000	26863000	26516000	20436000	19060000	26680000	23751000	23698000	26851000	21609000	24575000	26650000	28683000	22353000	20393000	31242000	24787000	40555000	19145000	27615000	27997000	16670000	19800000	31450000	22387000
XP_006557566.1	6355900	6512100	9355200	7226100	7074200	6707500	7678900	9225600	6134300	7893100	7582400	5301000	4532800	7590600	7865600	8233100	7603000	7418500	7623200	8777600	6643900	6848000	7175800	6590600	8125300	6618100	6408100	6762200	6594900	7240200	6422600	7031000	7690800	8477600	7147700	6657300	4992900	6442000	5798300	7669700	10014000	7759900	7035400	8126800	6870000	7167900	8130700	7421600	7433700
XP_006557580.1;XP_006557579.1	5498000	6225300	3201500	5588600	5280800	3986000	7352200	6092000	6149100	5479500	6194600	6463300	3903000	6146300	5444200	6088200	6147600	2551700	5664000	5165800	5803200	5858900	7573900	5585000	6070300	7928800	6874900	6255900	6909200	5623100	5660800	6236600	5558100	5262000	5943200	6491000	6230700	5738800	606630	5338600	6330400	5193600	6079300	5623400	6320000	6048700	4877700	5250800	5841800
XP_006557582.1;XP_026297117.1;XP_006557583.1	2976100	2603500	6530500	2233600	2463300	3450400	2612200	3298300	2274100	2517500	2669100	1943600	4356300	3526700	2679200	3095500	2824400	0	2775700	3265500	2669000	2546300	2283200	2684700	2996400	2944200	2897700	3017600	3178100	2515600	3134100	2639500	2947800	2335000	2667900	2563400	3081400	2868600	0	1975900	2895100	3351600	2673500	2696400	2315600	3466900	4062900	2883800	2487700
XP_006557606.1;XP_016771798.1;XP_006557608.2;XP_006557605.1;XP_016771797.1;XP_016771796.1;XP_006557607.2	4187400	3487100	8645000	2018700	2779500	4336700	3671100	3001800	3898100	2593600	2704700	3238000	5234200	3440800	2765100	3048600	3241800	0	3033500	2931000	3007100	3604900	2943700	3930300	3310300	2349300	2524200	2881100	3261200	3299300	2740400	3461700	3104900	2756100	2662200	3914700	3921100	2659800	1188800	2322700	2835300	2994700	2538200	3576500	3443400	2498700	3898800	3274300	2362800
XP_006557621.1;XP_006557620.1;XP_006557619.1;XP_393658.4	265460	215450	0	0	275790	196500	253140	196550	242210	192890	299460	262960	89786	307900	242520	246450	256450	0	311110	286300	250730	0	285430	219120	222670	303030	160030	0	280440	249320	245150	291630	242330	209500	292320	0	260670	169370	0	0	0	0	0	0	88569	0	0	0	553120
XP_006557637.1;XP_006557635.1	0	339850	308910	383930	296380	0	300830	224150	0	344440	268080	0	0	436510	0	297580	359960	0	0	339050	388510	0	358360	0	258320	311460	135630	452360	359970	293310	0	398090	440160	404230	299350	0	364160	594870	275610	404040	285950	0	361290	243640	311620	0	0	345090	279140
XP_006557648.1;XP_006557647.1;XP_006557646.1;XP_006557645.1	2364200	2675900	1343200	3994000	3215200	2814100	2558900	3591700	1754300	3335600	2910700	2635000	2319900	2921400	4254900	2950400	2373400	0	2464400	3497900	4720200	2916000	2885800	2614500	4051400	2355800	4389600	4273900	3604800	3387600	1860900	3445800	3890700	4123100	3840000	2474000	2876500	3791300	2355300	3921200	3609800	3020500	2800900	1504700	2776400	2881200	2124700	2212000	2542600
XP_006557704.1;XP_006557702.1;XP_006557701.1;XP_006557703.1;XP_006557700.1;XP_392682.3;XP_006557698.1;XP_006557697.1	17394000	30992000	3340100	31029000	28365000	18054000	32044000	27011000	28856000	34501000	35463000	28996000	6854800	29609000	34349000	29613000	31783000	0	36415000	33092000	28931000	25501000	31021000	25202000	26891000	28780000	28229000	34930000	32022000	30649000	30811000	32173000	32558000	27126000	34234000	30469000	28680000	31319000	21107000	33240000	30787000	32155000	25711000	30847000	27561000	36109000	16370000	27527000	32080000
XP_006557708.2	26152000	29100000	22953000	30472000	25220000	27608000	30948000	31322000	33235000	28701000	27919000	30511000	29728000	26130000	37557000	33424000	33852000	0	42666000	31832000	36018000	34607000	33957000	37157000	30060000	26881000	30270000	30716000	31066000	29420000	32210000	31217000	33882000	31534000	32515000	23113000	42271000	27765000	29075000	51503000	47427000	51585000	54926000	42746000	33009000	53026000	47348000	44024000	37707000
XP_006557736.1	719190	1134000	0	1352400	1739400	465670	698280	1481900	980060	914190	929300	1300800	0	1214900	1329500	1099400	1720500	0	1255400	1251000	1774700	1077000	1714200	1210900	1185100	5465000	1601500	2605600	1448200	1261400	1040700	1760500	1763400	1508700	2498600	1237300	1177200	1439900	8955900	1220000	1165000	1875600	535700	819690	1497700	868850	603660	376630	725300
XP_006557750.1;XP_006557751.1;XP_393344.3;XP_006557749.1	24478000	18680000	69559000	36545000	20608000	18806000	26666000	19568000	26836000	19065000	20062000	24888000	19755000	21027000	24593000	20164000	18818000	3624700	26266000	20098000	21992000	20072000	24109000	18548000	17474000	7427800	14606000	14975000	20866000	19624000	19328000	20322000	20931000	23581000	21057000	22190000	23194000	14185000	16926000	25924000	21837000	34056000	28377000	22363000	19984000	30042000	27698000	19892000	39960000
XP_006557761.1	33630000	32627000	30849000	33608000	35449000	29359000	35827000	36465000	31410000	32759000	34499000	32289000	29401000	37914000	37352000	37057000	36541000	1530600	37357000	38536000	37585000	40397000	32547000	30969000	34812000	38472000	37026000	35327000	35265000	33127000	35718000	34303000	36204000	34217000	34249000	33413000	36704000	33185000	22903000	37161000	41448000	40228000	38669000	38850000	33344000	41192000	41012000	39054000	38401000
XP_006557767.1;XP_006557766.1;XP_006557765.1;XP_395497.3;XP_006557764.1	338260	417350	925170	0	318600	323710	400740	387870	218110	946170	374410	459040	0	472700	261090	390910	414680	0	388810	475860	530660	0	328750	436000	448200	452320	350060	265710	0	348460	568090	431850	459100	326220	509290	430410	0	504370	0	325920	219350	0	538930	0	411120	169360	773660	0	0
XP_006557777.1	457910	348630	0	374880	0	424880	503150	381680	571510	348990	448390	518250	0	670190	723780	504700	521920	0	320500	419850	516070	357890	658460	0	303370	510010	621960	666090	453230	461610	624160	356040	386190	0	0	526090	403960	595670	458090	422760	916020	876800	894280	407550	524860	1076500	1063500	562310	0
XP_006557790.1	0	0	0	0	0	0	0	0	0	0	0	0	1140900	0	0	59055	0	0	0	0	0	0	0	0	0	0	0	0	0	0	0	0	0	0	0	0	0	0	0	0	0	0	0	135470	0	0	868780	0	0
XP_006557791.1;XP_026301723.1;XP_026301722.1;XP_006557787.1;XP_006557786.1;XP_006557785.1;XP_006557784.1;XP_006557783.1;XP_016772539.1;XP_006557782.1;XP_006557781.1;XP_006557780.1;XP_006557779.1;XP_006557778.1	986900	853940	0	1103100	1838300	2521300	846930	961820	636590	1274000	1314400	1075400	3844600	1185000	1825700	1161100	1255800	0	1239500	1453200	1579600	1649400	1226800	1406200	1163400	1381500	1682200	1902100	1137000	1650700	1032200	1712100	1998700	1812100	1778700	1151500	1678300	1496500	1943600	1656800	1570900	1857500	1344800	1372100	1238400	1397700	2020700	870890	931360
XP_006557795.1	922140	875570	174430	930980	846470	657700	914600	813180	1348900	860060	1038200	1245800	0	1121100	1026700	1092900	1023800	0	944880	847480	1258900	929170	864130	892960	839110	868990	870210	656990	887040	797210	779610	966090	1174300	960600	879220	931890	1115300	895040	963340	968220	514140	404410	428300	544210	1325800	390310	351410	892540	763320
XP_006557802.1	9762500	11370000	10350000	10576000	8612200	8854100	10434000	8558800	12756000	9197500	11491000	14199000	6215600	8124100	9011300	13858000	13025000	2824100	16831000	10292000	9559800	10650000	14008000	12311000	7742000	11601000	11541000	9091100	11317000	10500000	11443000	9991700	8729200	7974800	10237000	14011000	8001100	9609300	2967400	14621000	10555000	11616000	11105000	10457000	13671000	8212100	11324000	15528000	9871200
XP_006557806.1	1003000	1049600	850770	1132200	858330	1092500	1183800	524070	1151600	943910	939800	419600	1331900	746940	626150	1068400	989210	0	716850	1003000	597810	1101400	823800	759450	816890	951830	1032500	940260	1312900	1041700	822620	1033600	886980	666950	1010600	807950	939110	939070	0	604260	359320	823200	701930	888740	969160	602430	928990	888970	730350
XP_006557811.1	41524000	40682000	32400000	37601000	36563000	42949000	38532000	40955000	48293000	39079000	38335000	40246000	54252000	40420000	40556000	40151000	38887000	470830	42674000	39398000	37557000	39812000	37782000	38606000	40522000	38923000	43944000	39453000	40534000	40661000	40376000	38394000	42352000	33257000	34906000	41957000	40879000	37694000	31404000	38263000	45669000	46178000	51466000	53849000	40421000	48860000	54653000	45637000	41061000
XP_006557871.1;XP_006557874.1;XP_006557873.1;XP_006557872.1;XP_006557870.1;XP_006557869.1	18334000	17926000	18269000	17133000	21569000	16018000	18495000	17077000	17914000	18800000	17214000	21697000	11155000	15301000	19177000	17271000	18880000	2293100	22554000	18651000	18332000	18764000	19328000	17208000	17888000	18889000	14754000	20750000	18908000	18604000	18139000	19721000	16323000	18225000	16811000	19530000	19037000	17778000	16091000	20279000	21455000	19736000	21315000	19983000	17825000	16027000	18506000	23519000	21448000
XP_006557879.1	25069000	26373000	25261000	24001000	26386000	25310000	26634000	27341000	29762000	26867000	27524000	27713000	28455000	23298000	26945000	26611000	27248000	2728000	29946000	27383000	24478000	28317000	24597000	24170000	26003000	28385000	24130000	27185000	25808000	26353000	25644000	25249000	28847000	22678000	27574000	28901000	25631000	27215000	24730000	26614000	30689000	30035000	32251000	33082000	25583000	31362000	30330000	29424000	29352000
XP_006557890.1;XP_016771307.1;XP_006557888.1;XP_006557887.1;XP_016771308.1	104570	104900	0	180530	88437	150980	157380	216960	44255	110450	181380	195080	0	150160	163330	0	121450	0	78260	152890	0	0	0	127470	0	150310	144180	0	154590	201210	88927	175900	200000	217440	105340	172190	132390	186070	0	120530	228860	362560	168670	92624	206050	162080	118700	0	116830
XP_006557898.1;XP_624043.2	1332500	1236300	2659500	1435400	1773800	1139000	1201000	1310200	1446400	1342000	987150	1358800	0	978160	1384500	1663700	1334600	0	1401400	1466500	1616700	1680000	1268300	1532000	1253400	0	1702400	1237900	1138400	852090	0	1711700	1492300	1279000	1691100	0	1601200	0	2040300	1495900	2079300	2003600	1208000	1358000	1550800	1483400	1371000	1916800	1125900
XP_006557949.1	276110	253710	0	210220	324420	0	188820	0	313540	253790	350630	417330	192510	444900	339880	351390	0	0	979490	259690	0	275660	412910	277770	607660	599150	792790	695130	276210	440180	488990	324520	849470	274060	340820	316660	329640	504700	346080	209160	535150	350390	557640	431900	232540	844070	552560	294370	324650
XP_006558079.1;XP_001122899.2;XP_006558078.1;XP_016770674.1;XP_016770673.1;XP_016770672.1;XP_006558080.1	822770	660290	0	354490	362540	685850	418700	827640	0	717100	837780	363060	982860	0	640270	610250	0	0	0	642070	286610	746330	400200	685040	839820	669840	858220	756340	709520	316730	325760	601320	549680	367410	295340	316560	351470	0	0	0	565270	493930	533820	406470	299470	652310	581340	399090	430280
XP_006558103.1;XP_016770435.1;XP_006558102.1;XP_006558104.1;XP_026299742.1	364090	521040	531610	331190	473330	707460	527290	434800	494740	478690	445510	720430	790040	418020	481220	338160	630660	1481700	342930	0	563390	367530	615010	525740	387090	374520	0	0	337190	398200	475940	501150	487300	435100	375150	546860	421220	454290	524440	287960	0	366820	134500	494990	601170	246750	506370	0	436040
XP_006558116.1;XP_016770643.1;XP_006558111.1	2373000	551900	1566500	568430	375060	2459100	625620	893750	509410	815580	644430	984690	2927400	678630	1131400	845640	645940	5808900	376140	707810	630080	420790	381960	799480	1177200	749490	714770	877470	1113200	657140	1232000	709470	1073100	797510	781370	736710	590690	627990	803170	728240	1081700	872350	1286400	1564900	564540	2070300	1923800	518160	693160
XP_006558161.2;XP_006558160.2;XP_396603.5	0	0	0	0	0	0	0	0	0	0	0	0	0	0	1782700	0	0	0	0	0	0	0	0	1678100	0	0	0	0	1719400	0	0	0	1947200	0	0	0	0	1751600	1723000	933650	1935500	2006200	1168700	2202400	1787700	1419100	3708900	1879100	0
XP_006558165.1	14996000	14959000	22725000	13930000	15274000	11852000	14774000	17357000	15328000	16089000	15950000	17208000	13934000	16452000	13678000	13695000	15239000	1507000	16681000	15617000	15939000	14092000	16141000	14183000	15415000	15535000	13552000	19901000	15195000	14114000	16499000	17228000	16751000	12315000	17198000	16615000	14196000	14572000	15305000	16222000	16610000	17440000	17600000	17040000	15367000	14493000	16241000	18013000	15235000
XP_006558237.1	7038500	8347700	6573900	8088100	8171600	6680000	8767100	8218100	6327000	7820900	8246300	6798100	4178900	6883800	7433700	9583300	8088500	0	10157000	9283300	6416700	9482600	7415600	7436900	7635000	8695600	9242000	9319700	8993900	7828400	7144300	8019900	8064000	9277000	9001900	7428800	7940900	7336500	2073600	10776000	10496000	8165200	9590800	8617700	7268100	8929700	6777100	9296800	9638100
XP_006558285.1	695250	705220	1023300	779840	675680	714590	758500	678630	552820	756330	665870	742430	823180	477610	877650	578870	716190	0	666450	842580	1030600	986390	839910	1057100	873950	893180	887470	544910	785260	930670	651940	1004800	780980	799810	854810	902690	912810	883670	0	0	969780	122270	726000	918030	896930	1034100	0	0	0
XP_006558287.1	5033200	2523200	4458600	2611100	3468700	2355000	3144600	4003800	3808800	2495300	2598100	3301900	3168900	3695700	3165200	3970500	3982700	0	2582900	4013600	3750600	4431100	3154900	2656000	3167200	3594300	2765000	2755400	3029000	5011700	2985000	2861300	2980600	2963100	3236000	4863100	3944400	2718900	2567900	3952000	4835000	5212400	4566400	5786000	4568500	4796500	4984700	4099900	4499400
XP_006558297.2;XP_006558296.2;XP_006558295.2;XP_006558294.2;XP_006558293.2;XP_006558292.2;XP_006558291.2;XP_026298994.1;XP_006558290.2	1540200	2542300	0	1451600	1318100	560420	2052600	1894900	2081000	1634700	2306100	2042300	0	1928500	1538700	1553300	1747700	0	1607200	1196800	1189300	1538400	1866200	1749000	1542000	1354800	1273700	1145900	1250700	2269800	1624700	1083600	1718400	1904900	2052900	1628600	2686300	2144400	1832100	1408000	1044700	523410	714950	1075700	2282000	918710	959440	1199000	1319000
XP_006558376.1	1145300	0	0	498900	614750	1671100	0	0	796540	743540	988260	562330	1647900	0	740300	609230	289990	0	338700	620670	0	780530	893890	479360	1042800	0	532960	0	564840	478870	326580	346250	636000	1033100	922110	874790	381540	1099900	0	0	619000	480990	774740	0	921270	340370	357160	0	0
XP_006558381.1	1018900	1095200	309640	1222100	1347000	1311400	1005300	1119700	1347200	1221900	1164400	1131500	482320	1214700	1177300	1356200	1117900	3077600	826200	1325300	1306500	1306500	1340900	1177700	1180700	1354500	1584600	1393400	1080100	1269900	1031400	1228600	1675700	1314800	1322500	1445100	1227600	1129700	1141400	1129500	1104300	927760	1286200	854460	1049900	975700	569320	990260	1049100
XP_006558383.1;XP_395812.4	261800	231830	0	425780	0	169520	412680	348060	229730	195520	0	320070	172230	328040	373450	276530	388870	0	340240	587700	298590	315790	296240	276240	303040	332950	0	332410	347210	267960	329890	369750	0	311850	347450	415920	362630	377640	0	260700	516510	634890	488100	440600	305830	537280	208640	273340	386890
XP_006558384.1	0	1022700	557280	4345800	5590800	3310300	0	3713700	0	1811600	1984500	1966000	775740	4374100	4974800	868530	1489400	0	0	3315700	5088600	2489800	2202300	3405300	1711900	1026000	2520300	3859400	806380	2085100	285740	2697000	3495300	6597100	3162600	1732100	1652000	1495400	2825200	5337600	2230400	2772900	1626200	1638300	1424300	1734100	0	1226700	2864200
XP_006558420.1;XP_625242.2	797630	658550	1098100	855810	621910	731460	491200	666050	490430	824590	648500	656140	563800	806500	891950	536110	597660	0	801280	691550	739280	726880	0	1001700	769860	990620	785960	2788700	848390	762440	855240	693510	846870	731740	968010	795740	795540	799560	0	2058200	1082900	1675500	1730100	892160	778880	961440	1051800	756460	622210
XP_006558423.1;XP_006558422.1;XP_624411.2	59174000	82728000	38929000	101650000	76676000	49200000	74796000	76910000	90583000	80721000	73535000	90719000	22741000	76038000	83117000	69862000	86007000	9248700	89709000	84216000	81478000	70329000	97815000	73628000	70088000	67767000	73262000	72209000	74026000	78339000	81469000	83289000	80036000	94465000	78234000	84356000	78208000	78086000	84202000	91017000	77205000	73260000	65484000	73303000	87589000	73442000	55766000	85697000	84222000
XP_006558425.1;XP_006558426.1	0	3487800	0	3248200	3683900	0	0	3899000	0	2357800	2715500	0	0	0	3446000	0	3426300	0	0	0	0	3416900	0	1922800	0	2566100	0	0	0	0	0	3581900	3637500	0	2947600	3298200	1158900	0	0	0	0	0	0	0	3294100	0	0	0	0
XP_006558452.1;XP_394445.4;XP_006558451.1	665300	440740	177440	502140	0	336120	724040	464290	665320	305610	505430	591510	0	624420	0	671840	541530	0	494870	595610	533980	689420	535110	457080	556640	683840	503910	0	596870	537230	638640	0	652690	698600	533060	716540	687460	578990	0	501510	510520	0	506560	525330	574990	483330	316570	0	232750
XP_006558458.1;XP_016766652.1;XP_016766651.1;XP_016766650.1	153700000	151030000	142000000	172800000	168620000	124690000	153090000	159960000	153770000	158750000	169960000	172780000	95725000	156050000	171530000	155450000	164480000	4936500	160750000	175820000	169340000	166940000	168150000	159870000	163630000	161500000	163740000	169380000	166220000	164790000	165450000	175000000	183950000	175360000	185570000	175150000	177310000	169680000	170490000	177030000	166190000	155090000	156380000	154870000	155710000	166490000	134010000	165070000	159130000
XP_006558464.1;XP_006558463.1;XP_006558460.1;XP_006558459.1;XP_397251.4;XP_016766600.1;XP_016766599.1;XP_006558465.1	1711900	2627300	2814800	2508400	2945200	0	2888100	2745900	1888300	3311300	2864900	2160200	1433900	2534600	1947700	2706700	2885300	3734200	1094700	2300300	1565000	2291300	763400	2525000	2206800	1623900	1714700	3429400	2002800	3216600	2521500	2625800	1010700	2113800	1931000	2239200	1739000	2581300	1088800	2261800	2668600	1453800	1724200	2431500	2069500	2309000	1437700	1525100	1425600
XP_006558471.1;XP_001120383.2;XP_016766597.1;XP_016766596.1	472780	699760	118620	643590	654540	510110	845380	737290	503700	684100	930480	694680	399490	805620	840560	621410	718740	0	796540	781680	721810	614970	707850	671690	719290	913840	948780	1131100	742690	743820	649670	813000	945850	693210	822830	673810	843090	800620	747000	637590	878130	1000700	922310	954680	536170	0	853390	707930	741450
XP_006558473.1;XP_393563.1	604590	430290	612330	601330	605020	596810	520450	598160	672480	477510	563330	719040	919980	752760	719470	568760	737750	0	731720	575170	768940	630800	718870	0	460550	883100	749710	1018500	712220	565440	733760	629620	629410	521250	618770	701540	737510	542040	653760	611940	864650	1059000	957830	1063500	706120	730020	739300	631710	643690
XP_006558474.1;XP_394878.2	1411600	1919300	1108100	1966800	983710	1990000	1790700	1736300	1679700	2813900	2654200	1309100	1643700	2296800	1940100	2113300	1951300	0	1937600	1841600	1233900	1895900	2012500	1371700	2073400	2003400	1954200	2516900	2012600	2088400	1966100	1735300	2611800	1943800	2471200	2285800	2457000	1876600	0	1297700	1974600	1331300	2183500	1660900	1905500	1751300	1505200	2197500	2262000
XP_006558477.1;XP_624048.2;XP_006558476.1;XP_006558475.1	8508600	7543000	20403000	8776300	5210500	8171900	8275900	9381300	8878900	7158300	7940300	6549700	9939400	6956500	8459600	8283600	7438900	0	8578000	7950900	6297800	7345200	7273500	6529300	8664600	7577500	6820000	4665500	6575900	6908200	8018200	6459500	8211900	6987800	7378500	8389400	7929500	7276100	6399000	6431600	9646600	8292000	9729000	11984000	8737400	8954800	11043000	8835800	8505200
XP_006558481.1	5902800	6138700	9477400	6037700	7733600	6032600	4207800	6655100	4665000	7227800	5837100	5516900	7593500	8243200	8158000	6911200	5626800	0	6075400	7573700	7603000	5424100	6260300	6906000	7942500	6464900	8746600	7044700	5991200	6521600	5467300	6418900	8346100	9873200	7685900	6115300	7302800	6443500	7351700	9195000	7361400	7303000	7260200	8334400	6659600	9314100	9170500	5764500	8632200
XP_006558490.2;XP_395034.3;XP_006558491.1	558100	319090	456410	520430	370680	437900	321020	422580	360880	456790	524040	457220	461610	560700	719350	481230	536550	991860	531510	651070	596850	442620	491440	533190	680300	542360	622330	742640	520460	591820	573770	548780	664440	430310	675880	419510	441600	833500	587810	525300	513840	688680	835990	481070	490490	807170	624670	527140	723140
XP_006558506.1;XP_006558505.1	3381000	4432700	6622400	4522600	3185200	3906400	5522000	3410800	4698000	4340300	4437300	4419800	4747600	2621000	4326500	5502900	3935100	0	3936800	3829800	3840900	4471800	4052700	1976600	4275200	6465400	5395000	3071000	4773700	4061500	4688400	3222600	4326500	4671900	4608700	3399100	3949600	4247400	2271100	4669700	4879000	4450100	4954200	3830100	4493000	5843200	4479100	4855200	4908700
XP_006558513.3	9673400	7834600	5350700	6528100	7484500	7160500	7535200	7243000	7422300	6761800	7276100	7100400	7919000	7204700	6757900	7604600	6279800	2840000	5628600	6842300	4932400	6365900	7008900	8802900	7841700	9565700	6514000	7491200	7203500	7439500	8546600	7507700	6835800	6284600	6430200	7240500	5902800	8351000	2673800	6047900	6235600	5214600	6018300	7871600	6858300	6391700	7051700	6482000	5669300
XP_006558542.1	354630	617110	810140	485660	370320	711840	471390	821500	762980	680880	1283400	540520	577270	810120	364540	360410	627700	0	741430	709780	422670	601700	816060	790270	570690	728150	422530	538590	805650	707900	867700	825660	334480	434170	437260	632780	600920	668510	0	400390	509000	632750	691880	622360	826040	848330	275890	445690	809350
XP_006558545.1	11678000	11271000	3812100	11276000	14544000	11416000	11225000	9424500	12236000	10989000	13087000	10283000	13005000	6555800	9692800	11609000	11340000	2350300	13448000	11535000	10984000	14507000	10649000	11377000	8356400	11840000	10436000	8180600	8170200	10032000	9029400	12554000	10180000	14054000	10135000	11356000	13139000	3828900	6416500	13385000	13921000	14205000	12812000	16323000	12709000	12169000	13801000	15745000	11571000
XP_006558546.1;XP_393902.1	2847100	3339700	4211100	3022000	1885600	4530900	3047800	3014600	3220200	3165800	2988800	3276100	3731500	2937600	2028400	3299700	2875700	0	2857700	3266700	2600100	2889500	1955900	2597500	3309000	3341600	3987300	2895000	3295600	3039400	3480200	2940900	3593200	2693400	3009400	3295500	3422400	3586200	4573100	3494400	3405400	3024300	3606400	3739400	3361900	3411100	3977300	3023200	3614400
XP_006558558.3	22743000	20920000	21911000	21150000	17215000	23201000	20016000	17000000	25483000	19512000	19559000	23675000	27778000	20129000	19892000	20530000	23000000	1038900	22877000	18376000	18983000	19812000	20366000	20519000	26141000	16843000	16908000	17082000	19683000	18387000	22159000	21142000	22525000	13714000	20390000	24067000	23132000	20415000	15239000	19746000	23440000	23776000	27289000	33237000	20500000	28511000	28861000	26278000	23922000
XP_006558582.1;XP_016771254.1	1264600	810700	2308600	765200	1018200	1075800	1148300	770570	908020	1391400	1092500	2082500	2820600	1333400	923220	1148000	1617700	0	1111400	1327000	885380	523540	1668800	856570	863430	1694600	1127500	1574800	1243500	1352900	1601500	1107700	1185000	699600	958960	1206200	1156100	1323600	1065700	891980	1396100	1709400	1670100	1179400	1392800	1898700	1095300	625770	1191300
XP_006558583.1	928060	1408000	347090	715930	1200400	992550	1353700	1358500	2017500	1252600	725670	1580300	383940	0	829670	1149200	933970	0	1043300	1035500	1435200	1546300	1080900	1024500	924750	998340	954110	871580	782340	722270	693530	1206000	767810	765240	867900	1589300	1049700	984130	579210	579700	1168500	1025200	777720	487800	1540100	804190	606220	948710	628840
XP_006558595.1;XP_624571.2	19657000	20182000	24961000	23046000	18416000	23074000	21982000	20637000	18712000	22690000	20023000	22601000	22919000	21565000	20715000	20002000	19711000	2504900	22627000	21447000	24575000	21452000	23310000	23390000	19691000	21207000	20610000	23343000	21537000	20997000	20350000	21687000	20257000	21767000	19034000	21482000	23204000	19309000	14589000	21571000	23327000	24097000	24194000	22537000	21350000	21831000	25360000	24337000	20011000
XP_006558607.2;XP_026299360.1;XP_026299359.1;XP_026299358.1;XP_026299356.1;XP_026299355.1;XP_026299354.1;XP_026299361.1;XP_006558608.2;XP_026299357.1;XP_026299362.1	454080	35929	0	710690	0	0	405030	608320	0	482540	759370	526160	266830	0	639540	0	777220	1219000	0	601640	0	777490	0	359070	0	838260	0	403570	381640	598750	894670	1012000	946480	0	351330	592160	0	0	2212500	0	481340	698820	1199600	0	0	1319300	0	1066800	0
XP_006558637.1	1759500	1736000	1248700	1571300	1642500	695280	1608600	1374200	1450100	1809700	2225500	1175900	1141500	1798700	1305100	1770400	1196100	2251000	1284200	1498200	1386900	1908100	1547500	758810	1923000	1727700	2803400	1917100	1875800	1858400	1135700	1786900	1103400	806650	1934800	1157700	1883000	1599100	1659100	1484500	1477500	1455800	1241100	1209500	1350100	1550200	1186700	1816100	1770200
XP_006558638.1	205580	0	323530	0	154040	374440	170610	0	0	0	0	0	510690	0	0	0	0	0	0	0	0	156770	0	0	0	0	0	0	0	0	0	0	0	0	0	153190	0	0	0	0	0	0	0	0	0	0	0	0	0
XP_006558647.1;XP_006558646.1	1192100	928850	980260	1097700	724710	991820	1109900	1111100	661170	1093700	1221000	1408400	407760	1303300	1561300	1348600	1452600	2352600	1287800	1027500	966830	991210	1308100	1285600	1340100	1555400	1645100	1538200	1360400	1098500	1172700	1224800	1494300	1271600	1433500	1319400	1114800	1286800	1016400	1208800	1501800	1733200	1473800	1109200	1247100	1551700	945140	894000	1363100
XP_006558672.1	48452000	39395000	31060000	43659000	47632000	36765000	37516000	37847000	48028000	45447000	38761000	41760000	53282000	41202000	41297000	46884000	40413000	2201300	51886000	34845000	43876000	45000000	42793000	47045000	34711000	38832000	44179000	46026000	40396000	35445000	38718000	42716000	44196000	44147000	39572000	46508000	49770000	42428000	41058000	43200000	46580000	56478000	29381000	53929000	44813000	40644000	47805000	58477000	54639000
XP_006558679.2	17750000	16215000	11793000	17150000	15970000	15401000	16914000	16513000	18202000	14580000	16392000	15213000	18452000	15775000	16344000	15000000	16183000	5747100	16953000	15613000	15328000	14448000	16062000	15028000	17530000	16611000	13692000	14302000	15847000	16659000	15869000	14512000	15688000	15706000	15073000	14964000	16322000	13420000	11509000	13948000	18034000	19271000	19218000	19301000	16668000	18880000	17529000	16243000	18353000
XP_006558692.1	4399700	4946200	4561200	4509800	2356900	5595800	4774600	4653000	4453900	4541600	3990800	4325100	5685400	4171800	5686500	4978900	4305800	0	4291100	4558900	4078900	3860400	4955500	3908900	5020800	4015800	5162900	3318600	4892600	5066700	5195700	4418500	5862500	4514200	5254900	4807100	5571600	5307800	4151600	5116400	4525500	4954600	3400300	4095800	3789500	5129800	4889800	3663600	4840300
XP_006558732.1	5197000	4863300	9913200	4345800	5773200	5641800	5783000	4470700	5801500	1696600	4040500	4931000	6359800	4578300	5133600	5636100	3316200	0	3135600	6306800	4364400	6339100	4908500	4884900	4911200	4602900	3484900	3969700	4633300	4324100	5663400	5390500	5135000	2876200	4981500	6898800	5030900	4699200	97646	4561500	5052000	3862400	4592900	6310900	4824200	3486200	4482200	6197300	5649100
XP_006558733.1	1076000	1930500	325360	2458900	2226000	908900	1702400	844750	1584500	2464900	2521900	1974200	0	1756200	2022000	1777600	2046300	0	2020800	1791600	2121600	2206200	2387100	1154300	2206500	2606400	2832300	2636300	2021800	1902200	1898800	2360300	2460800	2160800	2025200	1905600	1862900	2049400	1015200	2746600	2412600	2141500	2375700	1707400	2239700	2753600	796730	1994800	2438400
XP_006558734.1;XP_394527.2	930080	520220	7750300	472470	136330	1626500	422740	402300	445140	432510	269510	600880	4260500	320480	690250	1132700	396660	0	267710	663300	293190	435860	352700	713010	889320	527880	623730	193410	742900	672800	572070	440900	471120	299260	270640	680940	408540	600540	0	371570	557360	289280	391230	624400	598140	557900	3242200	322230	204890
XP_006558739.1	49051	0	0	0	0	0	0	0	0	0	146600	83992	0	0	0	0	68699	0	0	0	0	0	0	0	170580	144790	120180	119580	90681	0	102510	97273	0	0	46566	0	0	121210	0	73211	241220	203410	156420	104890	0	176390	0	48889	105770
XP_006558742.1;XP_395593.4	585690	853020	879440	1815600	634430	497220	1310000	1254000	817510	738810	897260	871730	0	653370	725540	797930	810710	0	830010	906030	729970	649520	1306100	515630	734720	847080	978350	1026800	781430	809710	940740	965900	721290	710300	1009300	753180	507940	957590	0	511570	899590	176840	406240	421060	1274700	456910	611270	602860	738370
XP_006558763.1	216490	250400	482520	352310	364250	315220	245500	255770	292310	285830	254680	356840	280630	287410	320580	237440	258260	0	0	328540	364580	346630	343480	354960	0	144010	272940	281220	265160	414850	370460	290660	0	507530	229570	232850	267920	360850	438820	384370	289890	333400	327510	0	265390	0	359060	207120	227420
XP_006558813.1;XP_396117.2	49940000	44357000	83341000	36912000	37373000	46015000	49969000	40914000	51340000	34556000	37155000	38253000	61654000	35474000	34627000	41862000	33509000	868350	35814000	39644000	34040000	43709000	36318000	41953000	39492000	42978000	34294000	32901000	40979000	40306000	44226000	40578000	39359000	29815000	32138000	45534000	33526000	39621000	27236000	32990000	38178000	40669000	40499000	54550000	30347000	39757000	58549000	50483000	42754000
XP_006558850.1	710890	395140	633160	508300	0	561960	769850	0	653490	878960	948510	758100	0	874410	615750	0	500550	0	0	0	719090	639170	663120	651210	605700	0	654400	479070	880660	830480	0	886460	371530	713760	946450	775530	681120	0	1096400	857530	687050	594670	421320	522180	666310	522180	335050	0	0
XP_006558854.1;XP_395056.4	309330	0	0	194930	0	219930	165190	178220	0	205540	361130	0	159050	289310	193100	202610	209260	0	135180	302970	698630	0	262060	362950	182380	187110	342280	215490	300910	298940	0	257250	166420	272400	0	0	244530	188970	265800	0	285050	264900	353470	0	176090	277560	0	0	0
XP_006558856.1	2913100	3335700	844400	3448900	4542300	1872000	4040800	3392400	3349200	3701700	3872200	3811000	236380	3564100	3535100	2805600	3301500	0	3485600	4112600	4094900	3405500	4430700	2667800	3223900	3407300	2979800	3567800	3182300	3227900	3310400	3406400	3118700	3975200	3430800	3309400	2706200	3221100	1585700	3418400	3192700	2300300	3099800	2450700	3772400	1964900	1076800	2132400	3128400
XP_006558862.1;XP_006558861.1	26712000	28122000	21996000	33678000	36285000	23818000	28986000	32189000	29300000	34149000	37207000	33755000	17338000	34878000	39160000	30348000	33546000	1792500	31728000	35677000	40590000	34332000	33907000	30763000	30990000	33511000	36669000	37819000	34757000	34321000	33268000	37392000	38941000	35311000	39834000	30664000	38140000	35724000	30412000	37084000	31726000	32754000	31448000	26286000	35144000	31784000	22433000	28819000	30895000
XP_006558914.1	155980	0	0	170160	0	0	197650	168900	244580	262060	0	164790	149150	87661	136120	206440	192450	0	0	302820	180470	168610	171540	0	0	151960	186080	189500	0	142340	119870	0	134520	256660	0	102180	0	311460	0	0	0	0	0	0	150570	0	0	0	0
XP_006558924.1;XP_016769249.1;XP_006558922.1	11380000	12102000	12102000	13413000	14350000	10498000	11760000	11256000	10600000	11648000	12284000	11465000	7511600	12702000	14380000	11284000	13865000	1434800	14136000	14102000	15160000	12898000	13549000	11557000	11298000	12990000	12157000	12365000	12479000	12373000	11807000	13047000	14127000	14665000	14412000	13652000	13038000	12356000	15076000	13743000	12604000	12053000	13307000	13049000	12316000	11750000	9777600	12737000	12066000
XP_006558931.1	5921700	7826100	1841200	7043000	6695800	7156000	6108100	6477800	6396800	7707900	7430300	5873100	5359500	6916000	7554100	6592700	5390900	642810	5328200	6844000	7411700	7974800	7777100	6850800	8539400	7106200	7965800	7658400	7077600	6958400	6008300	6648900	7726700	6655100	6874400	6618500	6645000	7459500	2539100	6367000	8071700	8075800	6678300	7328100	6100500	9249300	4659000	5899200	6649400
XP_006558932.1;XP_026297922.1;XP_026297921.1;XP_026297920.1;XP_026297919.1;XP_026297918.1;XP_006558936.1	422300	701030	1190700	651190	775600	540400	391050	590120	616910	737890	629650	769670	611560	1245000	689920	534240	782790	1864700	375270	337750	841000	690880	696700	831800	713990	716580	859960	713790	487120	562960	509180	826060	662610	767390	796950	446650	555100	767360	548360	671230	700400	955580	624410	835760	739180	461470	475070	549650	532520
XP_006558937.1;XP_393593.4	237920	0	238970	377690	0	0	0	369020	0	0	117850	345430	275610	242190	222000	224000	0	0	0	0	240190	0	294730	0	0	145150	172210	264430	330390	209750	160070	220750	99800	0	0	0	0	252410	0	0	400170	0	0	226050	296570	353920	239260	165940	0
XP_006558946.1	2053900	2110300	1176800	2675300	1990200	2324700	2459200	2703100	2328300	2880200	2688000	2309200	1411100	2684400	2422600	2442100	2987900	3707200	2704300	2391100	3605200	2399300	2492500	2644500	2812000	3278300	2571300	3245000	2266800	3282200	2489000	2229800	2508600	2836600	2458400	2152900	1685900	2512400	2286000	2577500	2532300	3361600	3110500	2354400	2658500	3011900	2559000	2490900	2411700
XP_006558994.2;XP_393776.5	0	188510	0	187700	243340	0	508390	145610	0	286410	262610	239640	0	0	191340	294940	182450	0	213780	187050	0	234690	182490	0	0	241090	236080	297290	236610	0	240160	260230	196090	0	224110	210270	207280	187650	0	198610	0	407070	353880	69887	222840	394100	0	0	188150
XP_006559006.1	10248000	7529400	5220100	17601000	15773000	7732600	21836000	11499000	18916000	10434000	8086300	30055000	23073000	18038000	27073000	10970000	45461000	206920	52509000	16801000	13992000	16642000	26232000	34279000	13357000	18328000	15316000	9882800	10561000	27097000	11936000	11004000	9761900	16119000	8915200	37779000	54347000	23347000	7942400	9259700	11826000	22556000	28272000	10346000	34165000	6392800	21047000	10074000	8580900
XP_006559022.1;XP_006559021.1;XP_006559020.1;XP_006559019.1;XP_026299552.1;XP_016770428.1;XP_006559017.1	929030	1126300	309370	1332700	577870	357640	1192400	1184900	0	841910	780320	1087300	237560	757790	1148200	675230	1293000	0	947540	975900	840920	906890	1163500	916690	1157800	830880	945550	1394100	589000	1182700	1080800	1075800	983420	1495000	999780	977340	803200	1053700	997150	899210	1076100	1262000	1134900	462180	1594500	685310	543490	797990	1017800
XP_006559025.1;XP_006559030.1;XP_006559026.1	1712500	2424000	0	2461400	0	2550700	0	2510000	1821000	2149400	2660100	1427100	1165900	0	2377200	2229100	1261800	0	0	2994500	0	920900	849010	0	1961500	1283300	2092100	780750	2759500	2853300	2757000	601240	2519900	2111100	2723100	1415100	995500	2945500	0	2266500	612070	0	0	0	820950	2402000	0	690390	2884500
XP_006559032.1;XP_395833.4	197410	0	378800	0	0	196590	0	119510	0	0	127150	93810	0	0	124550	0	97724	0	363950	153830	136870	96012	104460	85247	144720	117060	95054	0	0	0	133440	71088	144930	146020	125620	121050	0	169220	0	102400	137680	148990	153820	114810	121980	177760	165820	109430	87405
XP_006559036.1;XP_623710.1	6323500	6499900	3503900	7600900	5136800	4555600	5767700	6009600	7774800	8022400	7178300	7412100	1953900	8036200	6695400	6640200	7844300	1444100	7949800	6525000	8030800	6224000	8024200	5537600	6299500	7259000	6476100	4486100	6110800	6689400	7429000	7156900	6588900	7484400	8113500	7135900	7727500	6821400	6036000	6931300	6719600	6169000	6889100	7338300	7803400	6869000	4738500	7083600	6227400
XP_006559044.1	6609400	5357100	12308000	6052300	5457100	6612100	5454200	4960600	7958500	5955400	4779400	7491200	9983400	5888400	5365400	5201900	6610000	0	6554000	5712300	6505700	6654400	5772100	6255200	5697300	4869300	4580700	5449400	6060900	5431500	6060400	5811900	5518800	4774800	4863300	6621500	4980300	4798900	5042600	6847800	6911100	7205900	5910800	7947100	5998900	7592200	8952700	8898200	6467600
XP_006559059.1	171530	187050	0	151710	164280	313340	158340	0	167560	178300	168830	0	293620	222590	266410	217620	237640	0	183470	167040	191100	249150	134070	176570	0	0	0	139140	209050	174130	183950	0	178860	144700	0	328360	176860	155160	0	127870	144470	140800	141030	213600	168770	220590	219730	119260	127100
XP_006559066.1;XP_006559065.1;XP_006559070.1;XP_006559064.1;XP_006559063.1;XP_006559062.1;XP_016770476.1;XP_016770475.1;XP_006559069.1;XP_006559068.1;XP_006559067.1	539300	989800	0	1101600	1045900	594850	915800	891980	2833000	431380	1188400	1272000	775750	886980	1343200	1375000	1413900	5162400	965750	1375800	1407200	1116800	680370	1048300	1438600	1248500	1275600	2122900	1508500	1239100	1508400	1607500	1618200	1205200	2242900	1124000	931630	1464100	1484000	1038500	1424700	1874300	858800	969900	1193800	1644000	992460	694140	1544100
XP_006559118.2	526470	1459800	9632700	1400200	820690	1347800	1144600	1822800	742880	734150	1187700	1193100	3010400	1050400	1080300	1213200	1452100	0	1020900	933960	1171800	689050	869180	1087100	1016900	1049200	736720	735400	1277400	951460	768860	918550	947100	428160	960430	1042200	1017500	1008000	1275300	997760	1673100	407450	557770	540940	1148600	351710	1329000	641830	629850
XP_006559119.1	19129000	19765000	24008000	19780000	17459000	19452000	19636000	21269000	21012000	20203000	20149000	19893000	14470000	17833000	18579000	20574000	17559000	396120	20729000	20901000	16190000	17451000	21064000	16859000	20025000	19263000	18714000	19600000	18186000	17961000	19193000	17924000	18721000	20882000	21211000	20775000	20087000	19442000	19087000	21904000	25608000	19395000	23501000	21369000	21454000	24088000	21050000	20397000	22682000
XP_006559151.1	0	0	1743900	0	0	0	0	0	75011	0	0	0	0	0	0	0	0	0	0	0	0	0	0	0	0	0	0	47903	0	0	0	0	0	0	0	0	0	0	0	0	0	0	0	0	0	0	0	0	0
XP_006559167.1;XP_006559166.1	823740	1693300	0	1267700	1296800	893250	1624100	1040300	1708600	1111200	1653600	1544900	996530	994960	909050	1161700	936320	0	1328000	1119200	926200	1424200	1604200	1182800	1101200	992620	1197500	1326000	1235900	1245700	1131300	1589600	1241000	1496500	821010	1484000	1461800	1032600	0	809990	985230	947220	804650	1206400	1212100	532720	0	0	773010
XP_006559168.2	1089900	1426000	2247100	1207600	992310	2637800	1427100	1388700	1266600	1467000	1014700	1171900	2152400	1552600	1014000	1010900	1000000	0	611830	1216600	1213200	1343800	1155800	1180400	1275200	1158300	0	1317100	1296700	992850	1118200	1226300	971930	1334000	1215400	1453900	1185600	961970	598300	1194600	1555700	2085600	1365600	1553600	1432800	1009700	2403000	1327100	1557500
XP_006559172.2;XP_006559171.2;XP_006559170.2;XP_003249445.3	100830	520760	70319	525570	191490	205040	344760	526150	114240	554560	425740	200010	0	340550	731750	355920	208310	0	158810	763350	897670	170570	746920	316740	338260	284790	587610	892970	429210	452670	336180	229310	435830	819620	663830	182270	411090	412870	536740	794130	662860	481440	458850	235880	227300	595160	138250	267940	488810
XP_006559175.1	0	404200	0	332140	468410	0	492680	609780	447410	438890	641500	378740	0	576600	331390	252780	142350	0	503740	254130	360960	510610	419510	426730	432050	362330	605230	360380	347060	386670	308000	495220	496180	325100	218040	436340	292800	530870	0	385130	339120	346670	480240	335620	291550	346400	405250	392330	418580
XP_006559181.2;XP_006559177.2;XP_026302198.1;XP_006559176.2;XP_006559182.2;XP_395607.5;XP_006559180.2;XP_006559179.2;XP_006559178.2	1678000	2260900	1396500	2244000	2553700	1129700	2077400	2085500	2430700	2673600	2701000	2987400	1561700	2839600	2758900	2390500	2645900	0	2980000	2631100	2709700	1834900	2813500	2474800	3024400	3486000	2705100	3917600	2379100	2847300	3150900	2367100	2839900	2210800	2576500	2770700	3017200	2468600	2847200	2273900	2456500	2993300	2852700	2939400	2443000	3045500	2366200	2175800	2437700
XP_006559184.1	4494100	2255700	9739600	1007500	1985500	2026100	2124300	2506300	2806900	1785100	1350900	5930300	3058600	3929800	2136900	2366300	2967000	0	3269100	1430100	0	1894400	2009000	4498700	2102100	2596300	1961000	1508000	1882900	1827500	2157800	1939400	1867000	1185700	1675700	4307200	4541700	1845300	1252500	789300	2366300	1557300	170660	668950	4219800	880410	3806200	3923100	817870
XP_006559199.1	15930000	17170000	13875000	17162000	15619000	21840000	19830000	17174000	14135000	15985000	17071000	18867000	17727000	12215000	16323000	17817000	16402000	0	14749000	18066000	16790000	17263000	19722000	19961000	17997000	18170000	17675000	12369000	16598000	17507000	15355000	16789000	17123000	18820000	15683000	20318000	19598000	16508000	5534300	16199000	15596000	13829000	17359000	14148000	18261000	17441000	16061000	17476000	15717000
XP_006559200.2	273590	312050	0	356930	330700	384540	0	571240	320340	402730	359300	590000	468870	413020	296240	302260	545030	774200	245630	357160	412750	394020	444840	649570	431320	355210	295210	331190	0	527080	469330	411930	341650	395070	0	431520	446970	474040	312960	418560	203340	458460	0	330080	482890	208000	399430	266610	0
XP_006559219.1;XP_392925.3	43754000	41560000	52109000	41631000	35654000	33746000	40843000	40713000	53619000	38311000	41271000	51465000	32373000	49684000	39411000	38122000	47599000	0	45228000	41717000	51219000	45051000	48461000	53858000	44046000	37875000	34884000	37378000	42732000	41111000	41917000	49872000	42025000	40779000	44965000	61024000	54066000	34528000	36026000	49634000	27605000	37159000	22375000	37270000	48150000	29057000	30648000	24046000	38180000
XP_006559220.1	0	344050	0	271530	612350	0	202700	229370	168740	454540	486380	377500	0	229940	0	359680	413650	0	411830	376160	238050	273840	203120	253320	398320	369820	306480	479390	291740	260580	532770	298940	0	0	354780	221990	265690	318000	445210	484670	351300	616450	387830	384540	409170	597750	364100	263960	284590
XP_006559221.2;XP_623749.3	203150	291130	0	234810	143420	122190	230110	245290	324270	220680	331420	397630	0	409480	340310	231040	313320	0	243920	327710	287780	324840	0	310600	235170	0	0	179720	293860	330520	102170	0	399200	268450	233570	262720	367160	318660	0	153260	162820	0	125040	194470	342140	0	146260	221770	178900
XP_006559245.1;XP_006559243.1	3558800	0	6721100	1752700	1742500	3904600	2354800	2623500	0	1296300	2223400	2671800	0	2524000	2329200	3295000	2428200	0	0	2462900	1771900	0	2344000	2624300	0	0	1740800	0	2396000	2023400	2899100	0	2274300	1654900	2059100	3084800	0	2627200	1851400	1644400	2850300	2934600	3022600	4816900	1792000	0	0	2909600	1935500
XP_006559246.1;NP_001011603.1	125690000	119100000	157340000	82057000	97231000	114740000	103740000	109790000	99487000	89645000	79466000	73156000	147590000	94401000	87115000	114300000	80023000	15925000	80081000	107820000	81800000	92056000	79898000	87248000	80295000	98100000	83309000	70721000	103950000	102970000	83096000	95684000	83960000	77403000	94784000	101780000	87452000	75172000	68643000	95727000	123100000	88688000	101910000	145570000	81578000	103280000	140720000	134820000	118250000
XP_006559251.1	38182000	48697000	28712000	49903000	48192000	46223000	52225000	50979000	47489000	52751000	46929000	45156000	42586000	36952000	57409000	51414000	41988000	979740	60788000	59415000	51582000	47581000	51129000	39247000	46009000	44901000	47958000	40070000	51854000	46316000	48231000	51616000	46237000	56139000	51882000	42252000	50839000	47292000	43846000	55089000	50642000	53475000	54067000	51121000	46174000	42467000	45995000	54479000	50330000
XP_006559253.1;XP_006559252.1;XP_001119855.2	2308400	2106700	1557000	2636700	1352600	2150800	2462900	2502800	2197300	2338500	2562900	2389300	2105000	2161700	2598800	2039200	2077300	1228900	1745800	2402100	2936000	2148500	2477900	2340500	2556500	2032700	2235300	1869800	2267900	2805600	2113200	1889200	2572100	2802300	2593100	1696600	2472400	2784400	1347500	2110900	1691100	1279300	1625600	1156000	2620200	1676000	1338100	1552100	1579600
XP_006559263.1;XP_026301205.1;XP_016772337.1	1952600	1674300	4809500	881590	1620200	3465100	2482500	1799800	1643300	2156700	1323600	2292000	5675100	1731800	1362200	1787000	2966500	1208200	2666400	1979100	2245600	1564000	1930700	1472400	3380400	2937700	1522400	2949400	1951800	1918500	1921200	1507200	1784600	1225500	835710	1848600	2825700	2104900	2902900	1218500	1862700	2696300	2891600	2507200	2158600	2478000	3046200	2155900	1842900
XP_006559285.1	0	266720	0	0	191130	0	194000	0	470430	136140	228800	0	176190	223830	0	183180	219090	0	0	259740	319730	215510	202100	0	297330	284840	308090	319240	0	239320	302760	291450	286850	245750	244150	0	419820	261040	0	245640	215330	0	254670	0	0	253300	0	170350	161660
XP_006559295.1;XP_026300107.1;XP_026300106.1;XP_016770912.1;XP_006559294.1	15426000	24420000	9805800	24341000	17353000	13750000	23791000	22893000	24662000	25413000	21985000	24420000	2471200	22474000	22988000	22298000	22747000	0	23051000	23434000	23092000	20837000	26776000	18409000	18856000	19323000	20781000	21498000	25651000	23409000	24136000	21400000	23393000	24040000	22763000	20324000	23758000	25019000	20671000	28380000	21624000	22472000	21596000	18877000	24730000	21732000	11940000	22484000	27874000
XP_006559310.2	1758200	2923100	2488400	3439800	2119900	2069300	3081100	2843500	2944000	2172100	3124000	3108400	1874800	3502400	3760100	2488400	3564900	0	3949300	3401800	2779900	3115000	1960900	2413200	3098100	3595600	2944700	3557600	3392700	3072900	3211000	3294300	3372700	2893400	3857000	3530900	3046700	3518900	1289900	2588700	3656600	4489900	4545100	4021300	3155100	3854500	2762100	3248300	3083900
XP_006559321.1;XP_395280.4	2267200	2654000	1270400	3917700	3419100	2608000	2554900	3563800	3413500	3233300	3683200	2469700	1464800	4003600	3334900	2540600	2877200	0	2377900	4050500	4354400	2483500	2893900	2929200	2216500	2677000	2453700	3829800	2898100	3158200	2394100	3274700	3738000	3801100	4255800	2625000	5403200	4449200	2500400	3166100	3493700	3344100	2973500	3264900	2257000	3099800	2176600	2326700	3478300
XP_006559373.1;XP_006559371.1;XP_006559374.1;XP_006559372.1	420750	595940	936970	1777800	672010	462020	434000	1783000	729120	329730	481000	1127000	0	0	0	582910	813370	0	962640	500170	472940	525540	1411400	403900	491000	545580	488140	0	1499400	525260	630360	356340	723300	535640	666580	519260	421410	601950	0	652370	641680	1633200	833470	580480	2206300	510660	458760	564330	517760
XP_006559389.1;XP_003249477.1	5113300	6201800	6405900	5362600	4548000	4904000	5664200	5780700	6275500	5248900	6068900	6474300	5255900	5350100	5482300	4940500	5684800	2638100	5608100	5527100	6259800	5110100	5168900	5906900	6661900	6381700	6566600	6578400	6297900	5572000	7215400	7844300	6195000	5552000	6097200	5557000	6007400	6792100	0	5236200	7290300	7679700	6231600	6070800	5546400	6903900	5058400	4794800	5874100
XP_006559395.2;XP_006559394.2;XP_026300568.1	0	0	437650	707900	412920	1059600	0	638240	0	0	0	487020	0	458190	734140	0	573290	0	0	508840	2283000	0	67301	520510	0	0	450810	991050	0	0	0	0	330130	1198900	0	627450	0	0	0	1494200	619670	0	0	0	0	0	0	0	885150
XP_006559397.2;XP_006559396.2	0	0	0	535820	0	263820	0	299700	0	196170	152210	0	0	275960	517570	0	375100	0	0	458460	576220	300840	455240	490900	0	0	0	462540	0	0	0	0	346090	0	451810	412000	0	0	420800	438560	187980	160880	129310	0	0	0	0	0	0
XP_006559437.1	26410000	26062000	7722500	23543000	20877000	24265000	27547000	22413000	24670000	23599000	24370000	24613000	23530000	23002000	25541000	21520000	23049000	1646500	22422000	21940000	21296000	24978000	25708000	21059000	25311000	27683000	22824000	18943000	25441000	25922000	26530000	23416000	28045000	22835000	24895000	24541000	22935000	25650000	3567100	22830000	24789000	22557000	25244000	25513000	23152000	24611000	22182000	25909000	27352000
XP_006559447.1;XP_001121716.2	437870	721450	200850	822870	941680	281710	1381000	484690	505610	748440	981030	724090	126780	560460	982430	1115400	815320	3247800	706970	794050	0	404830	898740	337030	857930	1450900	888610	931480	872230	811610	1286400	622520	1018400	506400	907500	660180	1037800	830890	948560	725180	1210200	1057600	1124600	848800	1056300	1186000	372380	906060	1433700
XP_006559454.1;XP_026301516.1;XP_006559452.1	0	572960	0	530230	0	910430	0	757180	0	365930	0	557050	0	0	104780	0	769260	0	0	0	679770	883780	782030	1108100	0	0	0	822340	745850	0	0	0	0	0	276600	0	0	0	0	160510	722060	492220	712590	0	665380	0	269630	601360	183550
XP_006559463.1;XP_006559462.1	2173200	2716800	38973	2070800	2411200	3609500	2420400	2523100	2137000	2449600	2624400	2041300	2733900	2432600	1980800	3832100	1075600	0	2395200	2229500	1644700	673520	1802500	2631000	3626500	3209500	2486700	2409700	2469100	2620800	3433600	2861900	2923100	1592000	3310100	2065300	1661100	2611200	2088100	2761500	2274100	1995100	1951900	1832200	1717900	2403300	1389600	2125400	2528100
XP_006559464.1;XP_016772476.1	9919400	11371000	11870000	11643000	13050000	8472300	12318000	11988000	14119000	12215000	13695000	11469000	9437500	12356000	12456000	12679000	12502000	919900	13129000	12866000	12316000	12800000	12985000	11190000	11788000	13597000	13518000	12280000	12492000	13145000	12554000	12668000	14398000	12302000	12683000	13921000	11835000	12788000	5267400	10898000	13689000	12737000	12588000	11160000	13676000	11734000	9386200	13042000	11054000
XP_006559494.1	18151000	11433000	22684000	11820000	11670000	19182000	12295000	13599000	14097000	10851000	13857000	12185000	22195000	14016000	10816000	13896000	13891000	0	12883000	10377000	14394000	14692000	12784000	11911000	15334000	12604000	15056000	13583000	12862000	12411000	14703000	13070000	14269000	11494000	11579000	13207000	12570000	11520000	686580	10268000	11229000	12602000	11684000	15145000	11397000	14500000	15915000	15248000	11285000
XP_006559495.3	0	0	0	2192700	0	2171000	3166900	2316700	2146500	0	5886000	3429300	0	0	855340	2809100	0	0	2387900	2477900	0	1478700	2142900	2724700	0	84634	1039500	120520	0	813490	0	0	972550	2947900	0	2089500	0	875430	2840100	2173400	0	0	2906400	3575100	1998300	3196000	0	3318600	2558000
XP_006559497.1	6630500	8085800	55141000	11409000	13603000	6163000	10125000	8206800	13192000	8564700	8048700	9919600	4608200	5551100	6794500	10708000	7756000	0	5277800	7369200	8042600	10662000	9660300	12406000	7594900	6322500	8700200	8387700	10282000	9781400	7007400	9095200	8613500	8012000	11217000	16647000	15117000	9445300	2057900	7459400	11104000	8970900	10822000	9552200	11072000	10414000	6162700	5466000	9846600
XP_006559507.1;XP_006559506.1	20795000	22858000	19685000	20998000	20054000	23336000	23433000	19702000	23791000	21098000	20455000	21878000	30977000	20653000	18432000	20297000	20811000	0	20225000	22798000	20418000	21158000	18638000	21395000	22678000	21748000	18255000	19908000	24479000	21927000	22837000	21517000	21057000	17834000	20155000	24711000	21680000	21074000	12713000	20547000	21663000	23779000	25400000	29707000	20113000	26965000	27892000	21395000	22653000
XP_006559508.1	407440	289750	309350	324810	247430	331300	409770	264960	361530	309560	281860	435090	399250	0	259600	288760	273220	891720	308150	293470	0	311260	399660	272570	356760	503550	313030	414310	385100	346150	435450	315780	311290	304830	333570	373450	370860	289620	261070	291130	526150	594160	477910	404100	372940	545900	419010	392310	355380
XP_006559529.1	1391000	1450000	209270	769100	969150	661480	682190	653460	1002000	847540	938090	1137700	310500	1214100	1117900	1552600	1248200	0	1044600	1134600	1305300	1650700	1173500	1821200	1690500	1348900	1768800	1447900	1198100	1227600	1133100	1434800	1109300	797620	1210500	1418000	1027400	1431300	0	989150	1577900	1351100	1520400	1273000	830630	1768800	942970	892240	1108500
XP_006559569.1	111300000	101320000	164120000	119240000	115530000	121930000	101570000	114570000	122650000	115010000	116840000	129580000	118720000	123830000	116240000	99096000	126600000	6650000	136570000	105570000	149020000	108570000	117790000	125990000	106710000	98807000	82771000	128840000	100510000	110690000	95188000	116320000	116580000	129180000	123830000	122660000	128480000	104550000	120320000	157600000	111040000	123390000	108970000	89846000	121170000	102100000	112450000	114060000	112020000
XP_006559574.1	552860	695690	1004300	788660	597840	498210	749390	811010	937430	499940	1065500	648580	1001000	909070	1928000	900670	1152300	4575100	1841100	963490	1187000	1064800	299050	1394000	930680	1218200	912480	828660	967150	1492100	1206900	1127200	1259300	1131100	1206900	1126000	1234800	827300	958960	1515800	780780	1145000	1459700	942990	1136800	1277200	0	1334700	1279000
XP_006559576.1	508830	467470	0	508150	518370	0	341040	0	118910	745360	560610	476940	0	0	263730	444900	0	0	0	480230	0	0	0	182010	0	432290	451710	299030	546980	493200	0	343750	197500	498480	525970	40708	173810	472240	0	314900	24116	0	18129	193320	569610	494760	0	0	279070
XP_006559584.2	254930	249790	0	250010	231830	276080	245360	280370	257890	193000	260290	0	198720	421900	363620	263750	313150	0	261940	270240	360220	158590	305080	271170	320060	0	334780	426140	297310	218050	342870	257090	0	282190	313760	266970	296170	372520	0	233920	259170	264570	226910	314810	215600	410730	172920	201750	368940
XP_006559599.1;XP_006559598.1	11446000	11845000	37009000	12602000	10134000	16452000	9500100	13021000	13251000	12285000	10741000	12279000	27194000	13565000	11824000	13969000	11314000	0	9757900	11245000	13376000	11564000	10433000	14549000	12656000	13639000	9766800	11724000	11731000	14318000	11475000	10549000	11662000	11899000	11585000	11216000	11002000	10901000	10036000	11890000	10801000	11468000	12208000	18540000	10876000	12990000	21933000	11492000	11346000
XP_006559627.1	1266400	2731000	1064300	3025500	1783400	2133000	2426500	2658200	1647300	3117600	3465200	1654600	1605000	1868400	2421500	2257600	1626500	1567200	1777400	2158200	2224900	1572900	1733300	1625900	2571200	2165500	2385000	2400600	2473800	2583500	2569800	2012800	158340	2195500	2632700	1338300	2094700	2071500	1267700	1727000	1478700	1133800	1240800	1094600	1829700	1906100	930070	1023000	1855800
XP_006559637.1	775620	1396900	1621500	637320	557250	865670	579990	1214000	537600	621400	760820	486090	686840	993490	749830	935560	675540	826990	443540	691910	0	831280	566860	771350	1124400	603120	813140	529300	730800	754120	504580	896060	0	415990	988050	693580	750230	784520	881300	136060	817870	0	752860	707770	599750	945280	1058300	856750	736130
XP_006559652.1;XP_006559651.1;XP_392487.4	1680200	2046200	0	1327100	1855900	427310	1634400	1408200	1400900	1817000	1449700	2102000	0	1685300	1534500	1478100	1961300	0	1938100	1366900	1622400	1770600	1929100	1404400	1337900	1938000	2057900	1398700	1437600	1419100	1646400	1668800	1793300	1143400	1673500	1847000	1361500	1802000	1097600	1400600	2278500	2481300	2427900	1877300	1543200	2754800	0	1532300	1644000
XP_006559667.1;XP_006559666.1	1160000	1316100	697650	1398600	1282600	1105300	1110000	1392200	1101100	1491700	1321900	1291800	1060600	915360	1136100	1590700	965700	0	636140	927280	1629100	1272600	1247500	1005900	2033400	1386800	1625100	1286900	993790	1415700	900400	1207800	1051500	1763100	1116800	944940	943930	1233800	1196700	1122200	647780	1307300	528240	515930	987730	814290	286970	642150	909540
XP_006559671.1	6044900	8396300	13915000	8253100	5884500	8339700	7892700	8422300	7364500	8062600	7985000	7907200	8550500	7405200	6957400	7932800	7336200	0	6268600	8420600	8924300	6789000	6994400	7558100	8530200	6653200	7402000	7363000	7835000	7666100	9231700	7322400	8528200	8122400	7952200	7251300	7365900	7339400	4133500	7116100	6252600	6295200	5857000	7872700	8521400	8509800	8132900	6062200	7615400
XP_006559674.1;XP_006559673.1;XP_623860.2;XP_006559672.1	9219500	12243000	814800	14174000	12205000	6502700	12111000	11703000	12489000	13595000	13997000	12001000	373950	12834000	15939000	10983000	13853000	1444600	15504000	13167000	14474000	11206000	13217000	10032000	13729000	13666000	14808000	13339000	14326000	13291000	13319000	14744000	14181000	13471000	14649000	12589000	16521000	14397000	14276000	12911000	14402000	11131000	15679000	13059000	13203000	16429000	7111800	11249000	14421000
XP_006559684.2	1190600	1271500	1701000	1339200	1236100	1384800	1541700	1450000	1663600	1121300	1120800	1594600	915550	1621200	986990	1100700	1201000	0	1137500	1489600	1124500	1300000	1150600	1499400	1177900	1280800	1110400	1612400	873910	1576900	1106000	961400	1235100	1343900	1492200	1469100	1347000	1341600	0	1049500	496810	2576400	1280600	0	1415000	659820	928450	1384000	1069300
XP_006559709.1	1676800	2093600	1174600	1542800	1821700	1775900	1748900	1714300	1787200	2029700	2049900	1744700	1095900	1788000	2156700	2300900	2004900	0	1802500	2311100	1824200	2197600	1895000	1791000	1940200	2441600	2587500	1868000	1936000	1970100	1862800	2348300	2379600	2087100	2372800	1980100	1957300	2085400	0	2309300	2528600	2326700	2334400	2041000	1961600	2635700	1754300	1766400	2123000
XP_006559710.1	4743500	6423400	3838400	6094900	4050800	6667000	5526300	6543900	4181800	5204200	6775700	5012200	2834400	4471500	7442900	5644200	3682700	554160	4508100	6088800	6520200	3535800	4862200	4975200	6264400	4491100	6479600	6079800	6722400	6411000	4551100	4763900	6101800	5982700	7238300	5865800	6013700	5685000	2573700	5716300	6820200	5031900	5582200	5312100	4279700	7128000	6126200	3010900	6542500
XP_006559713.1	1746300	2249100	579440	2553500	2221900	1277600	2119800	2464200	2458500	3008800	2791200	2843100	687710	1886500	2187300	2100500	1832600	6277100	1545600	2436400	2176900	1952500	1941900	2372900	2948000	2951600	2602900	2156700	2495700	2113000	2819800	2157700	3092400	2007200	2802100	1390600	1995600	2101500	862560	2268800	2405600	2756900	1954300	2130800	1513100	3132300	1102000	1718400	2644900
XP_006559720.1;XP_006559719.1;XP_026298059.1	27344000	24836000	24393000	22763000	26427000	24094000	22994000	27058000	28077000	25540000	23600000	26815000	29960000	26030000	19798000	26430000	24155000	932920	24884000	26510000	22943000	26000000	25839000	25380000	27474000	28589000	24642000	25408000	22831000	25581000	26141000	25763000	25340000	22170000	24826000	27190000	24765000	25416000	16856000	23031000	22280000	24265000	24812000	25443000	25866000	28648000	28846000	25461000	24367000
XP_006559725.1;XP_006559724.1;XP_016768995.1;XP_006559723.1;XP_006559726.1	0	0	271340	179620	173480	354520	0	0	0	0	0	176440	1405100	0	0	0	0	0	0	0	0	0	179460	0	0	0	0	154820	0	0	0	0	0	0	73225	0	0	0	0	171310	0	0	0	197280	159440	253210	0	152760	0
XP_006559738.2	7153100	7173700	3820500	9866800	11360000	6959700	6410200	7946200	7616700	9454300	9531100	10078000	4420900	9386400	8105200	8825600	7416400	453140	5896500	9279200	11010000	8049600	10048000	8604800	9666800	10897000	11427000	10042000	6991200	9481100	6612100	8144400	9118100	9902600	9693800	7972100	9146100	9760200	4418300	8152000	7738400	7102200	7043300	4471100	7845600	6228900	5687000	6733900	8044800
XP_006559752.1;XP_006559751.1;XP_016766999.1;XP_016766997.1;XP_006559749.1;XP_006559748.1;XP_006559747.1;XP_006559746.1;XP_006559755.1;XP_006559753.1	777900	723170	282770	637450	836760	549270	1015200	739020	891370	652630	593540	754680	711410	683640	830640	705180	728360	0	664840	532110	623380	1137500	842600	789640	961910	983880	521250	928100	734710	865720	560190	744190	660770	869420	662150	830600	443840	913020	0	681480	727460	894100	963530	825900	689030	759700	729350	740210	736080
XP_006559757.1	1040300	969460	0	1161300	414990	684100	1081500	1005400	1425500	0	1007800	1354400	431810	433920	862840	956230	1153800	0	718790	1027300	495860	928750	1091000	582930	955640	964190	893200	0	1080800	1067500	1350900	958500	951280	0	953390	0	747440	1063200	0	744980	499220	298690	657400	431820	1055000	594040	300530	783090	1162300
XP_006559764.1	3574100	3965800	768910	4106200	4500600	2780900	3964900	4105100	3482400	3925500	4059000	4416400	1025500	3518700	4026400	4238800	4592000	0	4203100	4185000	4407300	3735700	4609100	3788300	4577200	6370000	5612200	5920300	4248500	4187700	4833000	4464100	4106600	4676800	4206100	4073300	3584600	4845900	2861000	3880300	4648200	4799100	4771800	4100100	4169300	5416500	2661800	4093800	3801400
XP_006559769.1;XP_006559768.1;XP_624980.3	228600	352540	0	415290	347980	278790	280480	451150	173740	362760	399170	322360	207050	382170	335680	524520	356000	0	421680	482350	518740	314710	287040	216750	527200	366210	493380	440180	499690	307210	645780	414730	488220	390740	310360	571630	323560	713710	0	396100	354900	354190	377250	339360	342320	647200	213960	342510	617630
XP_006559771.1	4240000	4498900	14285000	5479500	4117100	5448400	4791800	4510900	5117500	4835900	5550100	5079600	4320500	5038200	6140700	5456800	5291400	8077600	4581400	6459200	2158700	3788800	5915200	4840900	5494200	3575900	4873300	3573800	2892400	6421200	4838300	4745400	4991800	5566200	5378200	5429100	5800900	5399300	0	4381900	4909600	5969400	4664600	4367400	4933700	5285300	3097700	4831300	5945000
XP_006559776.1;XP_001121988.2	0	742170	0	0	0	0	0	0	0	0	0	0	0	0	0	0	0	0	0	803580	0	0	0	796920	0	576940	667040	817960	0	0	714540	711420	896310	0	871690	0	906720	0	0	0	750130	0	0	840760	593560	0	0	0	0
XP_006559791.2;XP_395916.5;XP_016766684.2;XP_006559790.2;XP_026295395.1	656200	547260	1317000	554120	777880	577650	708830	645750	845230	444150	586110	469560	783490	552430	438200	624800	688720	1405500	534440	679690	532540	564770	661270	614370	692490	835880	663520	1116600	673660	491570	652500	615080	659530	424770	677630	892230	504230	680430	0	461510	648330	981630	573970	883860	583470	725330	728780	520250	471890
XP_006559805.1;XP_001121719.3	135030	219380	0	269820	152100	264490	208440	297020	0	272510	250380	0	148830	0	350500	223110	264210	0	0	0	0	320390	284970	289040	0	307740	426610	255080	0	329540	278720	197330	278070	0	0	0	281870	291070	0	233680	285570	343460	455930	223430	255600	510980	414760	132240	233620
XP_006559828.2;XP_006559827.2	2636100	2774000	3067900	1502500	1894800	2096100	2350800	2664100	1995500	2534200	2472300	1892700	1650400	2013800	2101300	2041700	2382400	0	2194800	1523400	2181100	1685700	2735300	1897900	1877000	1985400	2598600	3073200	2846100	2119900	1474000	1859900	2501500	2266600	2246900	1597500	1986500	2161900	1158000	2068600	1897700	1745600	2000800	1887300	2294500	2546700	1974100	1443500	1827200
XP_006559849.1	601740	1003500	571710	637100	529790	563710	1450000	515610	222270	727440	523970	418290	485350	373120	789360	888670	963360	0	674880	264740	0	877740	915620	818170	0	733610	1050300	164550	1085300	461370	960360	456970	600220	0	961080	970050	292240	1014800	0	365480	823890	796530	284110	791790	676630	1198700	710150	930800	1290000
XP_006559868.1	1226600	1781500	447600	2137500	1768600	1832800	2069600	2017400	1883700	2403100	2468500	1843600	1347300	2438000	2178600	2243500	2150500	0	2340500	2337400	2164700	999470	1831000	1862700	2014200	1898300	2495800	2387800	1872300	1826300	1950600	1979100	2212400	2287100	3309600	2336000	2277900	2379800	1874500	2243000	1988700	1269300	2208300	2107800	2085400	2027800	650730	1600000	1849500
XP_006559874.1;XP_016768646.1	0	0	0	0	0	0	0	0	0	0	0	0	0	0	0	0	0	0	0	0	0	0	0	0	0	421950	270700	0	0	491770	0	0	91537	0	88255	0	0	0	0	0	0	0	0	0	0	0	0	0	0
XP_006559884.1	156310000	137900000	107190000	106710000	118460000	142160000	130610000	131780000	148370000	127020000	124100000	131310000	185750000	131480000	120900000	130930000	118740000	8849700	126750000	121520000	120670000	129410000	112030000	137860000	118860000	138430000	116650000	133480000	114890000	110950000	117690000	124080000	126500000	109180000	110690000	131150000	116390000	135270000	95731000	144120000	126430000	139530000	146580000	175160000	108030000	132690000	165940000	152830000	142480000
XP_006559886.1	4973400	4718300	3634200	5018300	3990800	4248400	4928000	5109600	6579200	5282800	5852000	5541800	3911300	5238300	4259800	4924800	5879500	0	5749500	5174500	5500700	4775000	4305900	5200500	5377800	6232100	5417500	5564700	5113600	5095900	5242800	4939800	4991100	4631900	5421600	5294700	5225500	5413100	1339300	4859000	3993900	4704700	4667200	4314900	4915300	4661600	3345400	4131600	3952800
XP_006559894.1;XP_392477.4;XP_006559895.1;XP_026297463.1;XP_016768484.1;XP_006559896.1	6581800	6110900	6758300	4851600	1718500	7810700	6206100	5732000	6026000	5056400	5272800	7399100	8637800	6241700	2681600	5303200	5943900	1281100	4705000	5118500	2654900	5309900	5183500	6209000	6054400	5571300	5270800	5243600	5711100	6095100	6786200	6242100	4493100	3374700	4776500	5779400	5676100	5541500	1637000	5442700	6498900	6275700	6488400	8378500	5312400	7597200	9774600	7528100	5860700
XP_006559901.1	32900000	28779000	42197000	24306000	26736000	33503000	29623000	27344000	27910000	28910000	25818000	28385000	41927000	32871000	27909000	30262000	24679000	12313000	32378000	32210000	28466000	29434000	24928000	28341000	28403000	27140000	30278000	27969000	25233000	29048000	24824000	20953000	25080000	29653000	25125000	24258000	27029000	28019000	22873000	35637000	30529000	34789000	31146000	34888000	26113000	28468000	39154000	31825000	32853000
XP_006559902.2;XP_026297997.1	487710	968230	478550	918050	804600	702300	820880	941060	699190	972360	1035700	817750	717150	821920	1073800	866680	951410	0	838410	872310	924660	657570	857110	764900	953850	981240	1445700	1074600	776730	542540	983680	1108900	1328100	787400	898880	537570	840840	941030	1087400	981780	1305900	1068200	1061800	901930	686410	1450800	553350	920850	995920
XP_006559914.2	2629000	2861300	15605000	2835600	2723200	0	1384100	2113100	2368300	2416200	2156300	3025700	0	2980600	2078800	2627800	2920700	0	2442400	2423700	2442600	2979800	2799500	2903200	2526900	3033200	2314800	2670900	2759300	810230	1450400	1059700	2693300	2460200	2662300	2898100	1916000	1566200	1857900	2796700	1717700	1970200	1693800	2207600	2895800	1669500	3545500	2540100	1961200
XP_006559915.2	0	0	0	1235100	856260	513330	0	1801600	313040	306910	720890	0	0	1721200	525320	58329	0	0	0	437710	3180500	514870	0	1165000	895830	0	350760	932630	0	399490	0	456270	830210	2016500	830050	214660	1116700	447820	714020	2194900	619470	822970	0	0	249090	0	535880	0	565810
XP_006559924.2;XP_001122042.3;XP_006559926.2	8370300	10193000	6689700	8788400	8631300	8351900	9187600	8627700	9577400	9740700	9489800	10011000	5399600	9440900	9015600	9955400	8271700	823240	8099800	10224000	8172800	8807800	9126300	8700000	10441000	9783500	10550000	9809900	11050000	9917900	12083000	10161000	10561000	7732300	9599500	11496000	9884400	10154000	1126000	8509400	8572600	10162000	10328000	9276400	9194900	9743800	8464000	8544500	9066300
XP_006559929.1;XP_396286.4;XP_016773346.1;XP_006559928.1	3080900	3287000	1127700	2627700	2763300	3156100	3810400	3189100	2943200	4039700	3608500	3524000	2718400	3153000	2667500	3481800	3182200	5069000	1626600	2867800	2254400	2730100	3403400	3085300	3234000	4187800	3039400	4786100	3246000	3445300	3248900	3980300	2915900	2896000	3236900	3098700	3771400	2804200	1051600	2255300	2883400	2898600	3388900	3012200	3426400	3457000	2548600	1766000	2776200
XP_006559947.1	0	703010	369180	774760	785060	183000	503780	606920	445900	763000	601190	723340	0	646400	839550	542230	739470	0	684720	767490	704160	472670	749000	524020	0	549310	0	623710	564410	491490	610850	601110	786080	574440	539760	748620	605430	681850	122520	690400	450600	905690	553360	615160	715660	685570	263530	582540	602720
XP_006559989.1;XP_026298773.1;XP_026298772.1;XP_026298771.1;XP_026298770.1;XP_026298769.1;XP_026298768.1;XP_026298767.1;XP_026298766.1;XP_026298765.1;XP_006559981.1;XP_006559979.1;XP_006559990.1	267690	214940	0	220530	218110	146470	0	325300	257800	280400	0	295930	299560	220250	328310	242230	257100	0	335230	348610	267870	287380	318660	0	342960	499710	281280	292870	287520	354610	0	367110	437030	440380	367450	272760	286810	310970	0	275580	0	0	0	0	241250	402830	0	266220	0
XP_006560008.2;XP_026301462.1;XP_026301463.1;XP_026301464.1	18382000	14110000	26342000	15091000	15804000	14594000	13991000	13620000	15469000	14556000	15004000	15865000	16839000	18132000	15237000	13598000	15690000	0	15299000	15962000	17045000	14093000	15839000	15024000	15079000	14239000	15762000	17932000	15695000	16142000	15246000	15735000	15605000	15309000	15526000	15290000	16463000	15512000	14948000	16261000	16342000	18659000	17270000	18730000	16073000	18201000	17868000	16264000	15833000
XP_006560041.1;XP_006560040.1;XP_392094.3;XP_006560043.1;XP_006560039.1;XP_006560038.1;XP_006560042.1	49696000	39848000	73824000	33192000	36141000	45849000	39691000	34725000	42712000	33036000	36506000	38097000	59769000	38753000	37409000	36940000	35348000	563240	42216000	36414000	38402000	42068000	34803000	39330000	38252000	39123000	32777000	34879000	36218000	36541000	38090000	40778000	38675000	34204000	31448000	39975000	37959000	36584000	29179000	37905000	41156000	44905000	44333000	51997000	41091000	43053000	55062000	52252000	42824000
XP_006560058.1;XP_396379.4	4672100	4649100	386350	4192100	5324900	2792500	5117700	4012300	5096800	5036200	4980700	4817100	247410	4144900	4551400	4516300	5221600	0	4036400	4733600	4619700	4850800	4982300	3421100	4489800	5083000	5127700	5433300	5104200	4769600	4422200	5398200	3510000	4279800	4079700	3823200	4013200	5461000	1496800	3894000	3500700	2781500	4034700	3624500	4433100	3583800	1043700	3596300	3685700
XP_006560064.1	25386000	25620000	8988800	28633000	28812000	18817000	30296000	27258000	28293000	28045000	33732000	30600000	11674000	27005000	31678000	27893000	28362000	2881300	32225000	31456000	29044000	29902000	30891000	22689000	26918000	29320000	29540000	27924000	30071000	27478000	28790000	29001000	31778000	30189000	32000000	27620000	31238000	28821000	22236000	31263000	28511000	28622000	27542000	26164000	28638000	28575000	18267000	27123000	29195000
XP_006560066.1;XP_016771812.1;XP_624319.1	1495900	836740	1415800	1353600	410500	825790	1363600	834860	1419000	863440	995260	501490	877670	822760	890670	762780	1018500	0	1002600	0	1215900	820810	1015600	877950	815690	941960	609440	310640	885630	807100	821260	904230	854670	945100	1010600	771760	1035700	629960	642650	688560	197140	741020	0	0	767450	588860	675820	875850	987440
XP_006560091.1	286390	247830	644830	139910	369850	406250	143190	178200	242620	0	0	303350	613780	272230	256030	298400	277510	0	0	253690	271600	202930	172390	325510	235070	388410	614020	278150	245770	0	0	0	0	244240	0	250060	187370	248710	0	215720	355020	293640	235500	318210	197620	310090	455080	406290	196640
XP_006560095.2	263910	391320	189870	442180	388170	351750	231000	301050	194390	672190	570720	371740	474170	353270	320610	444790	369140	0	462080	237030	477350	377960	549880	239290	532110	483440	514430	400330	365090	469010	320950	388440	250340	391490	370280	585820	394160	0	347030	425280	448330	557940	376540	319760	327120	337910	508590	0	374540
XP_006560142.1	630760	537690	305570	536600	717750	634740	465660	0	399620	355670	520180	783580	654830	613790	427410	725030	648670	534660	0	411090	803160	326900	439600	677330	372600	212080	1045800	368940	438510	567980	480080	293660	532470	526210	623710	366530	776360	0	0	616780	523250	732380	768550	1071300	735580	1094400	774940	744450	810470
XP_006560145.1;XP_001119975.2	1394400	1698400	3237300	2946800	2608300	1493900	1550600	2329300	2390300	1740100	2937300	1878600	0	2156900	2275700	0	0	0	0	1855000	2965100	2595100	2777900	2716100	3136100	1403300	2053100	2098900	2084900	2666700	1374300	3177900	2578500	3229600	2570600	2717900	2321500	2238700	2660400	2451300	2524100	1555900	2594100	0	2766200	1503300	2654400	1397100	3207800
XP_006560146.1	0	2825500	2011300	12327000	18628000	8294200	1732400	13563000	3896900	8372700	8811300	6051200	1432000	14571000	15007000	2686700	6525700	0	5863700	10132000	21167000	9475200	6561400	10913000	8139500	3596300	9411000	14576000	3749400	8404100	1610300	10869000	13596000	20947000	13362000	6738300	9358300	5712800	15298000	16627000	14034000	10047000	4176000	4557300	7101600	4120900	3747200	5925100	10484000
XP_006560153.2;XP_006560152.2	2108800	1251100	6884000	897940	1094100	2282400	1128900	979950	2181900	0	1138900	1264700	1568500	1019000	639020	1266000	1803300	0	184900	934050	824750	1223200	1150200	1382100	1031400	1171500	841250	1467600	662990	1107200	1001900	1395300	1121400	1745800	695600	760350	1111900	1095100	1103300	458170	1505100	1077300	1941400	1936300	881490	1568500	2119200	692350	1347800
XP_006560154.1	726050	782420	652870	1828100	2180500	808600	1826900	1826800	2040700	1982600	1503800	1526900	0	2343700	2359300	1647100	2092700	1369900	2044700	1757300	2365000	1736600	1455100	1188100	1713100	2885300	2755600	2097500	1128400	1982100	1633900	1932800	1502700	2402600	2132100	2259100	2535700	1862900	2918000	2898300	1623400	4532700	1566400	747250	2188200	809940	626080	1741300	1790600
XP_006560164.1;XP_006560163.1;XP_006560162.1;XP_016772183.1	1292200	2211700	0	2277100	2588200	1832200	3256400	2401000	1479300	2825600	3501700	2068800	649510	2515200	2492200	2055400	1496600	0	755480	3651200	2675200	0	1433500	1985700	2113000	1866500	3242300	2310600	2588400	2639500	2554100	2300700	2340200	3253900	2458000	2518800	3114500	2570100	504130	2972600	1922800	1536400	2256300	1457900	2278900	2312200	1192500	1691100	3432100
XP_006560170.1;XP_397047.2	10656000	9559900	13789000	7474700	7454800	10413000	10123000	6579200	10478000	7724900	7020500	8835100	13278000	4518100	8225700	10893000	7923100	0	8956600	2700600	7360800	10670000	8679600	9948600	6418700	7773600	7336300	4818300	8621000	4488200	7628000	8218200	6669400	8098100	6492000	7230400	7478800	7146200	3893500	11456000	8618300	6994800	5532500	8887800	8336600	7373900	10110000	10577000	7280900
XP_006560173.1	6730400	1113400	91511	1639400	459100	8519100	1368200	1110300	1106700	815420	857020	1968300	12556000	763410	932460	1069500	857560	0	652870	896160	460920	957940	812000	3539000	0	1196000	1095000	1705200	1110600	1071900	1258300	926200	1133700	598870	805650	1054900	737260	1117400	0	573050	758060	1684200	1057300	6747700	723060	983700	10915000	1049600	958770
XP_006560197.1;XP_006560198.1	462700	547700	318640	563810	441010	928200	518730	599770	573880	864170	483570	612260	823940	867430	581520	621220	359990	0	633990	635960	520060	623320	618580	582480	569710	0	625790	401760	585550	630770	647820	456150	260390	814780	641530	478140	565230	0	391320	376530	410130	410530	488530	537840	639110	242850	403020	405440	424170
XP_006560213.1	439870	1215900	316980	2657700	2050700	672350	264420	1755600	883800	1981000	1489900	879430	0	1185500	2188200	1187500	1346500	0	1746600	1895100	2348500	1809200	1888000	2701100	1541100	1350800	2697500	2367800	1471900	1924100	798820	1445600	2011100	3467300	3804700	1121900	2749600	1233200	2023300	3188100	1982500	2571400	1814400	647390	1855800	1206200	538510	1443000	2323600
XP_006560218.1	601450	611350	1130700	1099200	1180100	726950	1090000	975520	908990	770320	701950	882710	0	552670	826920	1084900	1234400	0	1595100	760320	614670	1227400	1174900	1565700	1071600	1416500	0	425910	851760	1114400	980110	1327000	0	749400	0	1240200	1492900	925740	0	674790	1169800	1038300	1058800	1164200	1201400	990470	1142000	1389200	820910
XP_006560252.1;XP_391994.1	64888000	57175000	27404000	52181000	56586000	50321000	50994000	62038000	50582000	51184000	52959000	56646000	21827000	63606000	54328000	55156000	56230000	1831000	52655000	54933000	55170000	57309000	53816000	55848000	54630000	59309000	46416000	49432000	51395000	54013000	58755000	54020000	57856000	53171000	53048000	64674000	57744000	50620000	43368000	48335000	54839000	49166000	44924000	52320000	48464000	53398000	60240000	64214000	51105000
XP_006560260.1;XP_393963.3	22891000	15677000	19177000	13480000	13962000	23258000	19534000	21077000	16051000	14185000	10498000	16901000	33659000	13938000	16102000	19565000	22065000	1457500	24466000	14339000	12207000	17384000	16949000	17115000	15719000	16462000	12750000	14716000	14541000	14587000	19382000	14267000	13308000	12629000	12621000	15095000	13714000	12586000	10024000	17213000	19989000	19484000	20018000	24822000	11776000	23824000	28564000	23885000	18921000
XP_006560280.1	6298300	7520400	7876400	7564700	9349400	5182300	7306600	6074800	7866000	6983900	7618500	7450200	3475600	8119500	8546000	7642700	8945100	0	8186300	9617800	7099800	7565100	6894500	6443500	7459100	8977800	7603700	8556000	6896300	7595200	7771100	7814900	6281300	7081100	7796500	8457800	8093300	8589500	9484100	7401000	8334000	9601700	8063100	7905600	7174600	8401500	6256200	7953600	7678900
XP_006560291.2	106760000	104180000	75613000	101120000	104990000	115250000	96353000	109800000	105150000	112740000	96700000	102480000	125270000	115400000	98696000	106380000	108540000	27993000	113900000	102900000	105440000	103730000	107320000	110120000	112650000	126420000	117480000	110250000	102010000	109020000	108280000	104280000	105810000	111680000	98000000	99211000	108260000	102820000	27305000	110160000	103100000	114710000	107710000	115890000	108640000	113140000	127940000	114260000	109170000
XP_006560307.1;XP_003249647.1;XP_016771674.1	91650	0	672380	0	0	183110	0	68374	0	0	0	0	2058000	0	0	0	0	0	0	0	76216	77600	0	0	85133	0	0	98310	0	0	0	79354	0	93222	0	0	0	0	93623	0	0	0	0	0	0	0	0	0	0
XP_006560319.2;XP_623300.2	166070	368380	0	313110	0	0	634890	296950	371760	475760	382950	160520	0	0	331970	310650	258560	0	291000	449250	241400	248390	249470	240440	213260	269740	745670	0	390540	785730	601660	168700	397390	350390	422580	399760	365310	682600	0	503710	674870	603030	812810	253910	320180	588170	198280	117770	277120
XP_006560370.1;XP_391981.3	76284	158080	0	0	177710	72837	145530	0	92291	164880	238080	0	37004	0	0	109430	140630	0	166810	250950	276230	106820	118390	0	132230	200310	257820	368710	162360	0	230740	231650	0	172450	127160	186140	0	180240	0	267080	273420	133550	366000	176910	0	271490	176790	0	204270
XP_006560435.2;XP_006560432.2;XP_391976.5;XP_006560425.2;XP_006560424.2;XP_006560423.2;XP_006560431.2;XP_006560429.2;XP_016771269.2;XP_006560428.2;XP_006560427.2;XP_016771268.2;XP_016771271.2;XP_016771270.2;XP_006560434.2;XP_006560433.2	0	0	0	372860	479630	232660	0	339020	219920	267140	397920	334300	263880	211620	398980	243290	337100	689820	0	275240	562810	328720	308620	317330	274600	0	318020	323690	0	319680	277000	470520	318320	433960	205280	234610	251580	364850	0	0	0	250970	0	179680	287580	0	0	439080	272470
XP_006560438.1	5046300	11642000	438360	14350000	8578300	6855300	9509900	9797300	8104000	11565000	11704000	7600200	30810	5957700	16099000	9905700	10514000	0	10410000	15351000	12062000	8196100	13485000	10402000	8050000	8193500	15737000	15265000	12540000	13592000	9742300	11358000	12108000	18152000	14988000	9634800	10488000	15763000	16573000	21133000	9950500	12448000	13554000	5983000	7142200	9625100	3960500	6225800	10287000
XP_006560460.1;XP_393524.3	4833800	4100900	4846800	4519700	4121200	3521200	5300900	5075200	4714800	3953900	4023500	4589100	3582600	4672100	4693900	4004200	3761300	0	3673200	4029800	4289000	4342500	3644200	4072900	3980600	3433300	3525200	3090000	3743600	4022600	3658800	3979100	4526400	4291800	4209600	4079700	2919000	3337300	3636900	4053000	3765100	3012200	3187600	3041800	4846800	3291700	3228100	4394600	4343500
XP_006560480.1	22578000	28819000	14213000	30067000	22996000	18036000	23612000	25562000	31067000	30056000	27344000	32485000	13994000	28024000	29281000	23729000	26417000	7570500	28724000	27471000	29772000	24577000	34627000	25006000	24639000	31174000	26964000	31233000	25793000	30034000	25368000	30956000	29646000	30069000	31305000	29866000	27485000	30379000	1797200	37800000	24322000	23605000	24605000	24278000	31151000	26261000	18396000	26376000	25476000
XP_006560491.1	586460	504000	2785400	449310	562910	1003400	851320	827290	722660	538870	925280	1199400	1893500	967720	740130	572230	556750	0	746900	407530	508630	1048600	848160	1010600	1177100	1358700	580980	641180	447700	823690	552700	372080	508130	780260	495870	770840	322120	1017300	252960	758400	868330	822000	1154900	391710	437400	1071900	965820	656450	930360
XP_006560494.2;XP_026302180.1;XP_394822.5;XP_026302181.1;XP_016766384.2	682420	748410	524380	1023900	840190	579290	754280	730360	891270	932000	787080	476900	713030	474180	856070	870500	1072400	2524900	1072500	577480	967240	0	614010	1113900	610740	426830	691140	843360	740210	1437700	1302500	573830	919800	958840	697070	814940	1253000	1006300	966640	768400	687190	1973400	697410	1173500	486680	399540	558210	0	807740
XP_006560512.2;XP_026295574.1;XP_026295573.1;XP_026295572.1;XP_026295575.1;XP_026295578.1;XP_006560516.2;XP_026295581.1;XP_026295582.1	9692800	7313800	10973000	6829300	8503200	8322000	7607900	9261900	12078000	6422600	5985100	9457400	12857000	6286300	5434600	10569000	8410700	0	5801300	9043900	5073900	8179500	7016700	7913000	8702300	9516100	7467800	6717200	6691500	6825800	9344200	4514200	6319800	5532500	5644200	7398200	6216800	6944200	1114700	3699900	6563800	3821700	5429800	8021300	8236700	4932000	9712000	10087000	6135100
XP_006560548.1	0	0	632910	0	0	0	0	0	0	0	0	0	0	0	0	0	0	0	0	0	0	0	0	0	0	0	0	0	0	0	0	287080	0	0	0	0	0	0	0	0	0	0	0	0	0	0	0	0	0
XP_006560591.1;XP_006560589.1;NP_001128422.1;XP_006560582.1;XP_026295745.1;XP_026295740.1;XP_006560599.1;XP_006560597.1;XP_006560595.1;XP_006560594.1;XP_006560588.1	5455300	3336900	8247900	3535600	2682000	6031500	4492100	4167400	4465800	4375700	2922600	4183400	8569900	3580300	1372200	3608800	2643700	0	2994500	2137400	3427700	3502800	4104400	3968100	3775400	4650500	2303300	3674200	3635000	3639700	2985100	3764300	3528200	1220000	3381300	3943900	3476800	3285400	380060	2251400	2587900	2567300	2545700	4142700	2484000	3071800	7658400	4440500	3288300
XP_006560615.1	63070	148980	0	72625	93510	289420	116950	100400	0	116250	143060	73469	145540	110810	0	121100	0	0	0	114250	0	165440	86880	92539	88875	150800	110920	0	0	103660	109200	62872	57604	0	0	77930	0	168140	0	0	72766	109620	50486	29968	91705	30296	50334	37281	60251
XP_006560617.1	1030400	467720	1366200	1038600	741540	919270	215730	1270200	667180	1380100	827410	938760	875720	618540	759490	899870	1027100	0	713710	1035800	763170	361100	0	918770	1136000	1070600	1285100	221300	1029600	1229900	813080	792000	778280	1265000	1096500	0	861890	1068700	837750	750520	795010	774070	1073800	621600	834390	1337500	806820	409020	694250
XP_006560618.1	16233000	27318000	24443000	30852000	30817000	19015000	26452000	26090000	24641000	25652000	27360000	19719000	14610000	27382000	33559000	28669000	29477000	0	26506000	30450000	25617000	29249000	28665000	14738000	27631000	33052000	30072000	29305000	30566000	27802000	33865000	29215000	28578000	28440000	31625000	23034000	32004000	30499000	37852000	27180000	34986000	34348000	31640000	24438000	29258000	32355000	21896000	24496000	26366000
XP_006560619.1	660980	991960	510950	970910	542280	681330	963880	975810	1195500	1117700	979210	1059600	357030	1233600	1053400	784400	1156600	0	1561600	807910	1221200	730790	1237700	859230	1002300	0	756350	1098000	790480	1000500	1099700	772290	874880	1011600	735070	1046000	835810	975590	0	1565000	733710	770200	956650	986060	1118600	781940	1032900	988220	1057000
XP_006560620.1	0	301380	0	0	311000	152090	187740	200180	158330	406350	240090	93147	90999	176300	0	255910	376770	0	265870	0	158960	0	164260	227760	238210	158150	256700	0	241790	251860	0	104200	78450	257250	0	0	0	231170	0	0	230970	229210	0	0	194150	125790	291760	90699	146170
XP_006560639.1;XP_006560638.2;XP_006560637.2	991690	965680	0	1030000	831560	487610	1042700	867640	955310	1066600	889250	993070	136160	805560	825330	1007300	1033100	0	1150800	969310	983210	1255800	1249900	709890	1184600	1005800	1166400	857660	852690	1141700	1099700	1106300	1096500	836460	0	1085900	1071300	990900	902270	192950	1367900	1516800	1259800	1170100	1096900	1592700	549520	1093800	1100300
XP_006560647.1;XP_006560646.1;XP_006560648.1	73113	125160	0	0	0	1827900	0	131580	0	0	116620	180330	4644800	476510	82760	0	125190	0	118280	377070	0	229410	196120	496810	184470	135610	483220	581680	0	183080	329860	0	0	0	0	0	450720	710070	0	336660	416640	530100	579870	497610	410120	856000	1092300	318330	341510
XP_006560649.2	1012700	935520	915380	1443500	284560	1532200	1735500	868240	1166800	1336200	1455700	1156500	402770	555650	1361700	1415500	1188200	0	1162500	1461900	1128300	1055500	1597100	1231300	784860	0	1590400	1126100	1202400	693720	1223900	1249000	1112400	968210	1338700	937150	905010	1341600	2157200	1533200	1393000	1994400	1687800	1353500	1551400	1156600	1295100	855480	1280100
XP_006560650.1	2756400	2790200	1188400	2649200	2605500	2054300	3296000	2601700	3464600	2805000	2515800	2209900	2700600	1992400	2836300	2609800	2418700	0	2955400	2232300	2056600	2100100	1697400	2255900	2529200	1930300	2529100	972860	2578000	2450700	2678600	3043400	2903500	2089100	2769300	2360600	2418000	2999200	1270800	2075300	2676100	2193000	3640000	4547900	2315700	2643000	2666700	3585100	3175500
XP_006560659.1	38581000	44532000	55975000	44530000	34021000	42897000	47846000	45378000	39026000	44909000	44727000	37755000	45862000	39369000	45501000	41647000	38727000	3901300	36275000	48497000	35207000	37885000	38075000	38777000	41702000	36915000	39343000	36289000	47189000	41789000	43744000	35148000	43664000	45572000	40597000	40456000	40656000	42392000	37963000	52719000	46858000	42825000	45303000	40364000	38899000	43675000	40756000	42219000	48110000
XP_006560666.1	15526000	11359000	3513700	10570000	14602000	6864500	11995000	9821200	13788000	10275000	11384000	12171000	3135900	11758000	12900000	12002000	11374000	1373100	12419000	10495000	10813000	15986000	11792000	10065000	11519000	9768400	13630000	10887000	10189000	10585000	10934000	13243000	15645000	11141000	11183000	13643000	12538000	9498600	11673000	13028000	10994000	9024700	11770000	8286300	12157000	10287000	10161000	11090000	11072000
XP_006560673.1;XP_395873.4	741290	640300	684680	777990	542460	777120	717480	590670	709010	898480	573390	670430	636140	673000	797090	744960	874090	0	895670	1110400	647100	731600	847050	419180	750340	972610	1099700	1061100	818790	849470	924160	692630	889500	767910	918900	827340	805320	947220	0	909500	951640	867160	1201100	862630	684420	1162300	820990	858890	928870
XP_006560698.2	4119900	8217300	303230	8944100	7067800	3852400	8877000	7920900	6214300	8909200	9013800	8100000	0	9418300	8812900	8496200	8435800	656110	7899800	8032800	8164900	6138200	9274000	6400800	8767700	8992900	9392900	9789600	8210500	9989500	9576600	7547700	10100000	8168900	9810200	8042500	9456900	10716000	8910200	8094600	8256100	9009500	8170400	6193200	7855000	9721900	2775700	5460700	7373300
XP_006560709.1	1292900	2127000	418490	1452200	1458300	899280	2024400	1375400	1664600	1752000	1813000	1896900	819490	1643300	1907000	1563400	2454700	1621500	2237300	1826800	1292900	2454500	2641700	1846200	2390100	2695400	2174100	1157200	2033100	1813900	2116100	2298000	2063000	1391900	2101000	1623200	1778700	1707000	1578200	2000300	1801300	1274300	1783500	1973900	2353200	1773900	707190	486530	1609500
XP_006560719.1;XP_006560722.1;XP_006560721.1	2690300	2241900	1869300	2482000	2364700	2327600	2552200	2580000	2927700	2780500	2179600	2429100	1026400	2991100	2602900	2486400	2587500	0	2244800	1556000	2533400	2690700	2577800	2683800	2922900	3525700	3352100	3828300	2466600	3202700	3013000	3075200	2916500	2346300	2426100	2794000	2825000	2928300	1295000	2314100	3206400	3239700	3215100	2853200	2438900	3086900	3161400	3046200	2420900
XP_006560725.1	2110300	1766400	1583800	2786000	2729100	1802700	2384100	2436300	1953500	2127600	1802700	1822800	806360	2533200	2210400	2302500	1143100	0	1515400	2338000	2537600	3140800	2247700	2415300	2839200	3430600	2607300	2932700	2066200	2010800	1963700	2002100	2437800	2248300	2066700	2158200	2533700	2118100	2328000	1968300	2124500	1943500	2226000	2108200	1582200	1705500	2910200	2936600	1676800
XP_006560738.1	3589600	3817000	317230	4188400	3657500	3618900	3958600	3947200	3201300	3589200	3461500	3894300	2118800	3886400	4185500	3456800	3954700	1312400	4376600	3376100	1859900	4454300	3621700	4269200	3997200	4656600	4440100	2815300	4300500	4516500	4347100	4016400	3228100	3690400	3628700	4028100	3974800	4380700	1434100	4416600	5089300	5911900	4560000	4461200	3558400	5204600	4386500	3755700	4088000
XP_006560739.1	823480	898070	220160	1583800	1483800	788560	721880	956480	728240	1096200	810800	895630	0	1011800	0	959760	726550	175520	388280	953270	1212800	0	845240	942510	1132700	1250300	760920	1072900	1113200	1007300	1409600	732810	535880	851530	670910	933710	874430	611960	376900	635880	1044900	819990	830530	761460	894550	1031900	1383700	0	717830
XP_006560749.1;XP_016772255.1;XP_006560748.1	129030	137010	0	0	147450	70049	0	86632	88379	63990	100040	78770	66563	124200	147310	0	0	0	110900	81942	0	130540	87140	0	130940	0	141230	189710	115410	123970	123870	104510	93310	112780	83477	67676	0	0	0	105170	0	131520	0	92976	77929	110260	0	0	0
XP_006560751.3	3424500	1289400	1991400	961120	1987900	1965100	1333900	1758900	1584700	960700	1239000	2452500	3166000	1877200	1167500	1510800	1711500	0	1575400	1480700	1505600	1269600	2588000	1410200	1756000	1365600	1342700	1549000	1067000	1725600	2146800	1470800	753780	1587900	1761300	1519900	1396000	1479200	222550	910490	1664200	1575000	877700	3655700	2364200	1130800	2415000	1123100	1164700
XP_006560754.1;XP_006560753.1	17466000	22276000	7646300	25133000	24864000	17812000	22855000	20558000	23855000	22956000	25018000	24095000	10222000	24082000	26148000	21709000	20705000	763760	24965000	23569000	21202000	19820000	26654000	20345000	20383000	23015000	22799000	24863000	23624000	22581000	22155000	22153000	25873000	27599000	25551000	24410000	24923000	19431000	25062000	24525000	25455000	26221000	25440000	24187000	25542000	23440000	17823000	24446000	28573000
XP_006560780.1	1090300	966110	974370	711110	1170000	726520	1261700	1010400	765600	879760	1004200	899560	607100	662580	554820	795400	1092100	0	0	895980	1063300	1004100	981330	668580	663160	1137900	688510	1134400	804280	631600	863680	785770	494970	751960	652520	550810	597980	900710	0	773500	854050	1100000	735020	637420	831480	808600	631300	689510	718820
XP_006560825.1;XP_623321.1;XP_006560826.1	6837100	6340900	2329000	6058700	6314100	4278400	6156600	6020700	5380500	7064300	6148300	6443500	4919400	5993100	5698300	6947300	7473100	3792300	7161100	6693600	6587800	7036700	6785200	5935300	6100700	7140100	7008100	7467100	6745300	6799400	7691800	6795500	6257200	5691800	6451200	7155500	6968500	5923900	4730100	6231100	5664800	4894000	6015100	4719400	6615200	4930300	4454700	6599400	5125700
XP_006560827.1;XP_001120177.2;XP_006560828.1	2451200	2399100	5322400	1682400	969510	3209400	1911400	1908500	1975400	1931200	2146700	1817900	2916000	2836400	2063500	3129100	2300800	0	1975100	2173800	1671300	2260600	2005600	2682900	3076800	2169000	3121700	2958300	2316000	2534700	2619600	2135200	2735100	1999800	2283300	2614400	2209700	1966800	0	1504300	3345000	2488700	2874100	2434500	1893100	2954100	3861200	2163800	1887600
XP_006560831.1	147780	0	574270	84868	0	312480	100240	0	119380	143260	124520	0	233590	0	0	123470	148210	0	0	141180	0	149130	143360	129820	0	0	135880	0	134920	124800	183620	136760	145490	132030	0	0	134120	0	0	0	0	0	0	0	0	0	557020	0	0
XP_006560867.1;XP_623596.2	347950	276240	687260	217250	918740	398900	140310	263620	296050	225190	223680	281570	738870	323750	234580	138680	315430	0	160770	221120	845810	267460	259740	569030	271860	300310	162570	286450	0	128480	482340	350580	336080	241510	305650	242460	277660	280180	0	284510	267880	688060	260800	294620	195820	261710	269260	142830	273660
XP_006560893.1;NP_001011641.1	201680	0	0	497120	217740	313530	193820	319260	0	0	365960	238830	345310	348510	274340	0	337430	0	0	369010	547370	246300	270990	381430	278290	0	317200	457010	0	473560	333960	0	416530	390540	663190	250080	357870	470720	315690	295380	412030	0	426670	360600	448280	409750	454380	284620	0
XP_006560897.1	148340	0	442510	0	215410	0	161030	0	193500	154950	145720	225280	171360	0	108490	112030	0	0	0	0	240220	126380	182550	74277	0	214780	124050	118540	132490	0	195430	108740	130950	166500	186650	169430	140540	0	0	0	0	235860	0	0	165350	0	173860	0	144680
XP_006560910.1	3903300	4762000	10663000	4570800	3810600	4024300	5010800	3387400	5822300	4815400	5468400	5184400	3059300	4394800	5411300	4089000	4754400	0	5118900	5047700	3810900	4769200	5402700	4348700	5991400	4839100	4451400	4713300	4473500	5481000	6619200	4695700	5008100	3608200	4547000	5902800	3716900	5078600	1691900	1053800	4745200	3110800	4066200	4700100	4775400	5990700	4146700	2033900	4322700
XP_006560912.1	8060200	11047000	126330000	10055000	8811100	17371000	12052000	9675800	11192000	9868300	8593700	9105200	11424000	5467400	8959700	11592000	9416100	0	12140000	8406500	8439100	9957300	6688500	9449600	7017700	1491900	9554200	9306800	10641000	6587300	8765200	10443000	11930000	8285400	7890900	11869000	9441400	11841000	7632100	8770100	10282000	7507700	10484000	11978000	8179500	9614500	12241000	10267000	10956000
XP_006560930.1;XP_016766934.1;XP_026295179.1;XP_016766935.1	476620	398930	423920	372080	320840	379190	535080	390490	0	371870	358250	399950	0	427400	323750	483530	317070	0	244970	464730	383110	224510	348450	389910	442730	214730	375310	197130	426750	276400	439660	328420	226740	360470	312380	283480	251870	284970	263620	403730	386760	189840	421540	262300	350670	403520	0	257520	0
XP_006560945.1;XP_016766753.1	2130600	2396800	1962800	3983900	2473600	2086400	2935900	3242600	3029700	2888700	3589200	3230900	871290	4441900	3395700	2612900	4136300	0	2701000	2969200	3023700	2682000	3325000	2773600	2877200	3744600	3387100	4444900	2496000	3503500	2799200	2575500	3875700	2806600	3116200	3130800	3443600	3388800	2499800	4184500	3039800	3110100	2912100	2606700	3801200	2447400	1474300	3112800	2952000
XP_006560961.1	7573800	6123700	39428000	5138500	4785700	3879000	4268500	5123600	9155400	6166200	6385300	7913500	2724900	5400800	6633900	5065800	8296600	3173000	12242000	4621400	7102200	8635300	8795300	10151000	5266300	6056900	4696600	4281500	4875300	5570800	3549700	8243600	4287800	6898400	6306200	6115500	10002000	4626100	3036100	8277600	5550400	7309500	5544300	11529000	12601000	4432200	6654000	8305000	3831300
XP_006560985.1	0	0	0	366130	0	0	0	384470	0	221540	0	265580	0	335700	323720	412500	304240	0	0	315210	339530	294840	418110	268980	284750	0	185420	0	0	0	0	0	0	314640	222950	417720	327370	233650	267890	0	258330	0	0	0	260980	0	0	0	0
XP_006561007.2;XP_026295231.1;XP_001121745.3;XP_026295233.1;XP_006561008.2;XP_006561005.2	971380	419720	313240	1142500	1176300	775910	989030	1040500	1368800	861430	1443900	2053300	2272100	1770100	2102600	1158100	1311600	0	1970000	1209800	1390600	1139000	1428500	1363800	1098100	1212700	975020	1417000	1063400	1355700	1026000	0	1147200	2667100	1474500	1413500	1599900	0	1520700	1392500	1065800	1477800	770740	1091300	1104600	1045700	1451800	0	1400700
XP_006561015.1;XP_006561016.1;XP_006561014.2	1608000	1921700	4814700	2943100	1488600	1301300	1822200	2005500	1762100	2415300	2423000	2829000	1485900	2117200	2134000	1680900	2885000	2876900	2045700	1634200	1323900	1994200	2011600	2014200	2177500	2782200	2310400	2698200	2199300	2340100	2769800	2351900	2232800	1823900	1949800	1944900	2329900	2431100	1522900	1743600	1777400	2662400	2617600	2231300	1946800	1707800	1282800	1506500	1706100
XP_006561020.1	2074600	8953400	0	2737600	1550600	3066000	2756900	2359300	3878000	3575200	3132400	6031500	4884400	0	5954600	0	2012500	0	0	1463900	7553100	0	0	6753100	11801000	0	7974400	2073300	3715400	10880000	26916000	0	7406700	4017500	0	1207100	1206000	4531200	0	0	0	0	0	0	0	0	0	1494500	0
XP_006561048.2	1628300	1680900	268230	2321300	2891900	1446800	1504100	1949400	1777800	2044100	2204700	2215000	746020	2348300	2493100	2518800	1802100	2620600	1594900	1875500	3445500	2117400	2521000	1617300	2059800	2046100	2742600	1874500	1542000	2363100	1557100	1987900	2387700	2159900	1489900	2444800	2475700	1632000	1966100	2119000	2808800	2415000	1633800	1159300	2206400	1588500	1560600	1697200	1961800
XP_006561079.1	2059000	2042700	2451700	1529100	1660400	1629800	1603100	2081700	1795300	1182600	511240	1354600	1167200	1349200	4241000	1848800	1942300	0	1496300	1800800	1293400	1585800	1479400	2607900	1716700	1788100	369370	274270	2316600	1607000	1957800	1916000	0	1278800	2726000	1010400	1210100	1533000	183210	1301500	922780	968000	813010	1319000	1993100	976710	1343900	1179400	3426100
XP_006561085.2	13141000	12410000	22600000	10566000	15145000	13697000	11185000	11811000	17573000	13588000	10160000	11550000	18719000	11420000	13118000	12467000	11052000	904580	12117000	12719000	12284000	14260000	13696000	10191000	15042000	13401000	15787000	13526000	12258000	11885000	9988200	12786000	13090000	14281000	10630000	13926000	14720000	13429000	11135000	11095000	12570000	15988000	14813000	12279000	13881000	15046000	10633000	13498000	11163000
XP_006561095.1;XP_016772305.1;XP_392789.3	2806000	2194600	403690	2036800	704430	2387700	1982900	2528900	1932300	1597700	1528200	2548000	2992900	2010100	2123900	1889200	2542300	0	1629100	1231000	1975900	1900100	2292200	2447100	1823600	2760000	1587800	1884800	1994300	1699200	1742900	1193400	2320500	1901500	1719700	1790200	1849000	1243600	1706000	1376300	1542500	1049400	1055800	2119300	2036800	1759900	2680000	1305600	1676500
XP_006561099.1	20462000	14917000	16959000	16744000	22447000	15055000	14256000	17426000	21118000	16667000	17699000	19143000	11925000	18787000	19640000	17100000	18882000	1259400	21614000	18237000	20216000	22399000	18793000	21965000	17117000	20586000	20040000	16326000	15131000	18422000	18513000	18898000	17711000	17795000	19736000	19578000	21537000	17327000	16766000	19822000	21847000	22258000	24470000	23227000	19591000	20943000	24124000	26081000	20977000
XP_006561108.1	1873700	232960	0	9459000	16127000	9606900	26440	14646000	896840	5784200	3990800	3308000	39482	13781000	8054800	0	2339700	844750	2608300	5882700	22895000	9423000	600030	11928000	4434800	1071100	9187400	11065000	109980	6030500	167310	9162300	7174000	25536000	11173000	4384700	11191000	3673600	10776000	15810000	9859700	20073000	528010	416100	2834700	2445900	1196300	2468000	8771800
XP_006561131.2;XP_006561130.2;XP_396579.3	955670	717550	3877300	895830	1082800	1376500	559920	866570	494520	1009800	925150	808350	816760	940210	1387100	793720	951150	1227000	790940	1110000	903590	846270	880280	980500	1148400	0	1350400	843760	854360	1032000	914420	798760	1241900	2094500	816490	680930	822560	931330	644160	1266000	1047900	1388400	1317100	954620	594110	1064600	624790	719110	1177100
XP_006561135.1	688070	1058600	761840	1099500	872210	563470	1437200	1008600	784510	0	862580	759290	0	809490	1300200	1087500	762650	0	782230	1078300	573200	931410	1048400	736630	840150	1458200	1206100	686410	950460	903660	944730	989640	1492400	1058500	940310	1016900	1032600	851320	1245300	780960	1007600	1195200	1397000	990970	992970	1078100	0	1351700	0
XP_006561138.2	129460	249240	0	225660	0	0	257690	280530	175940	180920	207450	234860	184770	240950	365100	293390	348850	0	159650	306660	0	0	251180	312800	383930	0	241110	168080	274300	322730	654180	0	357560	258560	333590	178910	0	287230	0	171350	382490	0	439200	410970	0	130050	457540	182850	163190
XP_006561140.1	4419800	5472500	2138700	4836700	5735500	3185700	5035200	4793300	4835300	4761800	4884300	4169300	1959600	5183900	5586100	5397300	5140500	0	4710100	5043200	5313400	5164200	5646000	4214900	5067400	5440800	5653500	5451900	4854500	5245500	4455500	6371800	5681100	5421600	5423200	5804200	5227600	5267500	4324000	5171800	5098300	5375700	4595700	3225800	5654500	5025700	2607300	4536900	5315000
XP_006561152.1;XP_026294808.1	5023900	3321700	12642000	1807900	3618500	4673400	2965100	2939700	3184300	2161500	1936300	2596400	8716700	2858500	1723900	2822700	2512000	0	1937300	2530300	2110500	3425600	3037400	2625500	3562100	3092100	1884600	0	2782500	2854800	3513700	3592100	3046900	1479300	2469000	3532600	2265600	2545300	2219200	1525200	1491100	1222800	1253700	2925100	2269700	1147700	3270800	2265700	1781700
XP_006561164.1;XP_006561160.1	169050	209980	189690	238030	185140	208760	214380	195210	187910	0	196010	201560	141600	211930	0	220190	133150	0	205170	210670	0	212050	221870	319040	0	0	257990	225430	188590	166540	212220	259250	225560	241020	0	0	0	298990	0	0	376110	285520	233790	158750	225820	364050	285110	207400	205600
XP_006561174.1	3436700	2567900	4077700	3553000	3719800	2550800	2136400	3499600	3414700	4077400	4147500	4132200	1753200	3348500	2473700	3871700	2574400	2037800	3620500	2962800	2959300	3500700	4414700	3127900	3706400	3917200	4902000	3840300	2782600	2782800	3584200	3045200	3960400	4469000	3742600	3147100	2025600	3639000	3925400	4469200	4688000	5443700	3712300	3414100	2973200	4247900	3113200	4166700	3288100
XP_006561185.1	388570	470100	0	401810	0	0	579190	394960	351470	0	0	620720	0	0	503550	411640	722340	0	0	414510	0	797410	792390	608280	599900	398680	0	294720	559970	466750	405250	839010	0	576230	517440	693840	669660	520800	0	0	339660	451450	252620	414860	558560	360900	280560	0	340070
XP_006561186.2	107500	0	1276300	102430	0	1301200	131110	210410	0	0	346750	455990	6963300	0	0	133150	79882	0	0	0	678330	0	0	0	0	260160	320760	235850	92132	0	0	361830	0	0	0	0	611040	270960	0	0	0	0	0	217760	0	0	0	0	0
XP_006561188.2;XP_392567.4	731940	2179900	0	2268900	1476400	1016700	2622900	2231300	1883500	1977100	2451500	1766000	266840	1820600	1783800	1593100	2595600	0	1318800	1889900	1691000	1740900	2277200	1833400	1923500	2246100	2125200	1359200	2228000	2198900	1744200	1645100	1992200	2151500	1867900	1591100	1832400	1953400	1084000	1730000	1526700	1049000	1648900	1480400	2049600	1757200	681580	1006900	1998600
XP_006561192.1	36568000	41100000	11319000	45303000	37606000	34238000	38150000	37168000	42453000	45629000	32388000	41547000	38281000	40467000	42006000	43884000	33352000	3079000	48097000	41724000	46199000	37685000	46953000	40741000	42527000	40095000	45471000	44083000	42389000	36789000	45609000	45806000	39159000	39948000	37578000	36947000	38575000	45319000	38245000	53631000	52114000	42768000	55105000	49831000	38331000	65378000	56588000	48964000	53123000
XP_006561211.1;XP_003249804.1;XP_016766426.1	87455	44476	10332000	28948	0	4865000	36787	33415	0	18610	0	0	13287000	0	0	46499	18306	0	209340	76489	0	175530	0	78414	39065	0	0	0	50047	109590	73178	0	17212	0	77674	0	0	0	0	0	35203	0	0	176380	0	29528	350580	31864	0
XP_006561213.1;XP_392244.1;XP_006561215.1;XP_006561214.1;XP_003249805.1	2005900	1452400	3438300	737080	905390	1294200	1581300	1375500	1818000	1496100	937790	2201800	2875300	1243500	1010600	1972500	1204900	2134100	2421000	1180600	877410	1277300	1582900	602380	1218500	1245100	1072500	997880	1270300	1043500	1459500	1388800	1301600	1253000	1393200	1265800	1184500	1298500	778390	1226700	1528700	1417400	2069700	1142800	1163000	1590400	1568600	1393600	745650
XP_006561225.1	7135500	5241100	15336000	3733600	3773400	7200000	5311200	4361700	8013500	3412400	2911900	4623800	6443400	4821800	3500600	5321900	4427500	0	0	4051100	5210000	5724100	5475700	5362700	3091800	3201200	2492300	2331800	3686500	3477600	4247800	4937300	3715200	3613100	3312700	4174900	4743000	4005100	2284200	2445700	489610	0	111360	1272900	4558100	1177000	3010500	708350	2328600
XP_006561235.1	8158100	8873300	13735000	9538900	7307100	7847400	8087200	10063000	10815000	10237000	8096800	10683000	9983000	9391600	10362000	9618100	10301000	0	9590500	9214800	9010700	10126000	9522600	9092600	9345900	9460200	10488000	10499000	8996400	9738000	9285100	10407000	9848500	8104800	9679700	7696800	8910500	9844600	10364000	9073700	10128000	10350000	11174000	10939000	9012300	10127000	9740200	9688300	8192100
XP_006561268.2	11604000	10849000	7487900	9161100	12445000	10842000	11056000	10326000	9228100	10714000	11027000	9930900	8222000	11983000	10327000	11169000	10426000	0	9531400	9968900	11065000	10765000	11170000	10612000	12137000	14733000	13258000	10973000	11069000	10947000	10457000	10187000	10258000	10286000	10531000	11080000	10176000	10626000	936070	8483400	11647000	13872000	12025000	11138000	10382000	11924000	15273000	11151000	10195000
XP_006561302.1	2461600	1851800	2721300	1796000	3570100	2980300	2169700	3278000	4657400	2491600	2975200	2130700	1913500	3738200	3195900	2492600	2127500	3116600	2785900	1523200	2862300	3112800	3340300	2228400	1858900	2069300	3462800	2609000	2304800	1742100	2398800	2480100	3017600	2879900	3278000	2056900	2289100	2112600	1655000	3218100	2556700	2627000	2440600	3135900	2569500	3000300	1821500	2230700	2590100
XP_006561315.1;XP_392558.3	1968700	2227400	1018400	2032000	2222200	3234700	2129300	1975000	1697500	2116300	2130200	1927000	3006200	2693700	2239600	1895800	1990100	0	1668700	1669800	1617300	1939100	2206900	2679200	1978800	2228000	2264500	2394900	1919700	2131100	2141500	2059300	2335900	2022100	1901700	2605300	1353000	1332000	1856700	1170900	2143700	1903300	1428600	2200400	1926600	2218900	3724400	1730800	2282200
XP_006561326.1	2982900	3155900	1148700	1885200	1360000	752200	3806100	3053000	2933800	2925000	3156600	3587200	0	4294000	2398300	3214400	2782400	0	2491400	1802700	1103900	2357000	2796900	1604700	3571400	4092300	1424000	1716300	2842700	2763400	4683100	2817400	2694700	1204400	1111500	3093000	2355000	2776400	1022700	1644600	2876100	680030	2059700	2586000	2979500	3298100	986180	2668400	2642100
XP_006561337.1	7563100	5548600	17176000	6380100	8816200	6816800	4524300	5958800	9774500	5863500	5766600	8027900	8307900	10495000	6467700	5220000	6780500	0	5517200	6504400	6782200	9329900	6562700	7956900	1069600	8156900	6559000	6264100	6188600	5206700	5569300	7550100	7152000	6293700	6525200	7914200	8644600	6896300	1484000	6811800	6758800	9118000	6892000	12047000	6502800	4375900	11877000	8041600	7501600
XP_006561341.1;XP_006561342.1	34842000	40024000	28344000	43318000	43294000	25775000	41387000	39662000	41490000	41214000	45820000	43245000	15170000	42746000	46910000	40617000	41697000	0	43958000	45497000	46633000	39999000	48770000	35914000	41104000	41915000	44471000	43168000	40434000	40731000	44118000	44369000	46104000	42327000	46560000	41057000	46024000	49812000	46910000	48092000	47264000	43185000	47838000	39056000	42594000	43387000	23446000	35337000	45366000
XP_006561345.1;XP_006561344.1	495260	332140	309830	247170	148920	408750	0	344000	341890	531830	714730	550880	491760	416370	593230	641130	395340	0	469200	533230	565700	439580	517390	647460	423650	0	0	0	599390	673950	485800	0	557110	709110	0	605790	549200	0	612560	551640	684220	836740	904210	460740	720290	913850	563010	158710	637410
XP_006561378.1;XP_395282.2	982260	0	0	800610	360040	1298800	957610	639870	1076200	658870	616380	689870	1854700	538650	489950	0	1002000	0	1570000	1013600	587210	0	605030	793690	372360	504360	481710	685630	432410	459560	571190	715150	453330	987810	300760	530560	919180	377820	796150	628880	894920	1113300	934270	1354700	543870	887690	2050300	808540	798420
XP_006561402.1	1878700	2165700	362840	2373700	2547100	509930	2101800	2521800	1835200	1997300	2235600	2244900	0	2399600	2424900	2222800	2360500	0	2332800	1777100	1160700	3068200	2608700	2132000	2819600	2407400	2038600	2566000	2039400	2264100	2027400	2288800	1797900	2684600	2832300	1579800	1559500	2410100	676780	2296100	2170200	2262800	1824400	1582500	2225500	2246700	1466300	1674900	1809700
XP_006561426.1;XP_623549.2;XP_006561427.1	7707100	7703100	7130400	7651700	8614300	5274100	6744800	7320300	7048600	7592400	7618900	9327600	1223000	8290800	9351200	7817300	8413700	775270	10781000	8125800	8707400	8388700	7805800	6350300	6387500	7659100	7956800	7012400	8778400	6768600	9623200	8885900	9601700	8583900	7804300	9512200	8698400	7123600	6943100	10865000	9290500	9988900	9511100	8696600	8623900	9519900	5349800	8827400	9031500
XP_006561444.3	512650	1230600	892690	615600	537250	964730	797840	676690	676000	694150	1017800	390580	1018200	852750	976890	894030	682930	0	692660	1024900	913390	673370	635010	758760	983860	944070	1704900	1087000	1132000	721240	968250	848880	1056200	719210	917900	988230	844760	1258600	0	470910	917370	1029300	920190	906550	728260	992290	868290	551130	835410
XP_006561461.1	1198600	1713900	2174700	2035600	1376200	1505100	1579000	1543700	1555700	1571300	1613700	1449500	1448400	1915800	1849700	1518500	1483900	0	1373000	1779900	1332600	1640500	1870100	1615200	1664800	1855600	1560100	1712600	1731800	1714900	1763600	1839400	2111300	1615000	2268500	2041600	946070	1773200	1232700	1636800	2089400	2001700	2462600	2060400	1655800	2071600	2331300	1949100	1592100
XP_006561470.2	0	0	4178900	321730	109160	85554	0	201030	0	0	0	0	340580	0	63359	0	0	0	0	0	236220	0	0	0	0	51641	0	0	0	58130	0	0	0	0	0	0	94037	0	0	62070	66690	149600	0	69382	89546	0	0	0	0
XP_006561478.1	211890	0	0	293870	0	229410	233290	0	0	238590	0	0	0	0	239510	0	319210	0	29581	0	0	0	250920	284450	0	290990	333790	0	0	325630	276540	286850	290050	0	0	0	0	237010	0	188940	0	0	193440	171610	280920	0	0	0	231350
XP_006561492.2;XP_016768978.2;XP_026298213.1;XP_016768977.2;XP_006561489.3;XP_006561493.2;XP_006561490.3;XP_006561491.3;XP_026298214.1;XP_016768980.2;XP_016768979.2	26089000	21632000	17215000	16195000	15009000	29842000	23999000	22643000	19244000	19533000	18962000	18580000	41693000	18584000	15792000	23976000	17633000	3562000	17588000	15732000	13456000	19115000	20497000	23343000	20356000	22473000	19389000	20030000	21065000	20263000	22735000	17883000	17003000	13563000	17714000	27108000	19414000	17963000	6459100	12582000	16202000	13614000	16561000	23584000	21059000	18998000	27423000	20855000	20665000
XP_006561513.1	12558000	13118000	8708300	9999000	12402000	9375700	9881700	11102000	10986000	9948200	8987200	10704000	5657700	10986000	9055900	12860000	10389000	0	9335600	10798000	7777100	13714000	10402000	8166700	11330000	11677000	12921000	8440300	8754200	11471000	10496000	10617000	11081000	8549900	9808900	11827000	9809000	8947200	2106900	8624100	11537000	9582200	8649800	10391000	10433000	11260000	8782000	10516000	11024000
XP_006561531.1	589650	412670	249630	424250	507380	472180	308310	354500	509720	0	418650	449790	827080	536840	514760	436770	533400	0	0	0	432290	484380	298190	0	0	341190	482760	584020	587530	484350	380730	317140	594420	411970	529150	0	0	0	396470	0	467720	0	407250	355670	278660	321000	332090	0	0
XP_006561561.1;NP_001011604.2	49445000	57426000	83369000	74043000	63408000	52200000	63719000	67967000	65202000	61874000	63368000	68088000	43666000	66468000	74736000	60070000	62753000	3361700	71753000	72418000	65857000	61105000	69057000	61286000	56186000	62323000	63888000	70937000	68840000	69696000	66670000	60168000	72329000	74281000	73953000	72129000	69366000	62751000	51565000	75113000	74811000	76555000	79390000	76188000	69568000	76968000	62597000	69000000	78028000
XP_006561572.2;NP_001242968.1;XP_026298383.1;XP_006561571.2	699920	1179600	0	0	0	0	0	1123500	0	1154100	0	0	0	1009500	1384900	0	1052900	0	0	1164200	0	0	0	0	0	1136000	1341400	0	0	0	0	0	1439700	1116800	1352800	1074900	0	0	0	0	0	0	0	0	0	0	1352800	0	0
XP_006561617.1;XP_006561616.1;XP_006561614.1;XP_006561613.1;XP_006561612.1;XP_006561611.1;XP_006561610.1;XP_006561609.1;NP_001011634.1;XP_006561615.1	502610	762270	1217800	462790	473300	572680	593600	522590	553900	610600	593290	474840	649200	554690	409010	516370	482110	1217300	493420	549650	581480	386370	502030	691630	432000	574490	911070	682550	650860	477270	479620	542900	662200	525810	663630	746200	555790	637720	584630	496740	563860	403570	642770	472400	634490	584810	389460	406480	505970
XP_006561629.1	6294100	8318100	9354700	10745000	3654100	7751600	10557000	7650500	9007700	9759500	10571000	8649800	4298700	5208900	10205000	4652300	9457500	0	9543500	10295000	5737300	7924100	8958800	7564900	8409000	10030000	8596300	7644300	10964000	10302000	10481000	6624800	10407000	9615000	8754600	9651400	8172200	10592000	7564600	9975100	9839200	7890100	10297000	8964000	6595100	8937900	8076000	7765600	7921200
XP_006561659.1	0	0	0	0	10999000	16045000	0	0	0	0	2073900	0	40339000	13527000	2854800	38163	2161800	0	5101900	0	0	3696700	0	7824100	5835100	6519100	0	2946700	5822500	6143300	0	0	0	1566100	2793200	0	0	0	0	0	0	6488900	0	0	0	0	0	0	0
XP_006561675.1;XP_003249977.1	0	0	0	0	0	844030	659850	0	693620	0	673920	0	1119400	0	0	0	803620	0	0	0	477420	0	0	0	947090	0	0	0	849150	778820	0	736290	841320	0	630470	0	816340	732340	0	0	0	0	0	0	0	0	0	0	0
XP_006561682.1;XP_006561681.1	1467600	1727300	1181000	1741700	1405400	1208700	1248000	1846000	1123500	1676300	1597700	1876100	699600	1339700	1224300	1872100	1716100	1792400	1499100	1385000	1805700	1051500	1360500	1695900	2053900	2590700	1828800	1353300	1233700	1723800	1827100	1083600	1298500	2095500	1225300	1391900	1578300	1561100	1089000	1553900	1862500	1767200	0	1288100	2236500	2070100	1088400	1406400	1832400
XP_006561692.1;XP_006561694.1;XP_006561693.1	56387000	38298000	114670000	38431000	31636000	48359000	44302000	37736000	51859000	36034000	33541000	45375000	61110000	41049000	37502000	41258000	43655000	2233000	50430000	38302000	33038000	43201000	44114000	45672000	42614000	42296000	34714000	35340000	37412000	32789000	42512000	34206000	37770000	33778000	36174000	40012000	42572000	32259000	34234000	50162000	40211000	37858000	47737000	54684000	39915000	40208000	61667000	57075000	47602000
XP_006561700.2;XP_006561695.2;XP_026298849.1;XP_026298848.1;XP_026298847.1;XP_026298846.1;XP_026298845.1;XP_026298844.1;XP_026298843.1;XP_026298842.1;XP_026298841.1	26394000	5952300	110620000	1893100	5472200	31783000	5353600	4836000	7593200	3804700	2870500	8315500	59494000	4118200	2821600	9431900	5743800	0	6895300	5129300	5587400	3682000	2796500	14231000	5743700	5702300	3029800	4340300	4122100	5465800	5804200	2753300	4438800	3176900	635290	5558200	4058100	1793800	1981300	2495600	2342100	5004300	969350	23778000	7712900	2711400	47463000	9158900	4780300
XP_006561709.1;XP_396632.3	521280	466230	2300300	0	390190	806150	312280	309300	392640	343940	591040	431070	1993800	501810	394350	290360	553940	0	497330	572380	0	440830	352310	657030	342420	540320	558040	422830	533880	0	634320	346130	448370	435120	0	793480	0	474760	579090	561450	0	874400	471520	556410	420910	437600	382890	393040	370030
XP_006561717.1	605860	615670	928620	517250	544400	629800	521550	730610	454700	755390	685760	459070	809750	372590	477310	599580	408670	0	1625500	607920	287110	665980	366340	446370	777520	1037400	1011700	971980	667470	650880	879610	758050	897990	422960	706190	902760	589200	812320	0	555500	538070	435970	506970	601190	392060	492050	552400	714560	681990
XP_006561719.1	479840	287950	0	707640	826350	392280	199140	569130	241610	451090	658760	352510	0	530800	680550	564840	1001800	0	968220	643860	756960	225000	498880	555380	396130	709410	1218400	659240	252890	599080	288940	517950	530570	1010400	1056000	440400	581630	771280	586600	1340900	627460	674970	356390	242400	699740	390800	353390	376690	468760
XP_006561725.2;XP_006561724.2;XP_016769465.2;XP_016769464.2;XP_006561723.2	5530800	6742500	507540	7129300	5977100	504810	9750800	6957200	6677300	7363400	7012000	6116200	685460	4974600	7294800	6896700	7580400	0	6126800	8147000	6515700	8078900	6769600	4486900	7312200	7161000	6546100	8662900	8310600	7424200	7960400	8456700	6224300	6170500	6308400	8941900	7303000	8741000	6349000	5525900	5827900	4371200	5747300	3911100	6848800	4120100	769890	5124900	5368900
XP_006561729.1;XP_006561728.1	21104000	24144000	38018000	27457000	28429000	24076000	23128000	26818000	22185000	28157000	26174000	25406000	22901000	28806000	31299000	21099000	27841000	0	30874000	23931000	29129000	24128000	26550000	26609000	23037000	21418000	23358000	24982000	25345000	25940000	23753000	24443000	29492000	30459000	28213000	23919000	27219000	25414000	27044000	30443000	29372000	31260000	26021000	32133000	27724000	28176000	29237000	31737000	30558000
XP_006561743.1;XP_006561742.1;XP_006561741.1	394590	0	0	807970	1244600	1594600	546010	0	620110	511940	341800	630410	307040	609620	872290	615470	761190	0	696460	831900	739250	626490	789560	596910	676180	448150	531220	1067000	826510	749690	737210	750110	508420	829780	793660	820750	582030	581460	740700	558300	822450	678380	857150	613700	795820	911080	0	718090	639650
XP_006561747.1	0	391200	0	0	0	110250	0	0	0	0	0	40221	0	0	0	0	0	0	389490	0	328970	356810	0	75377	0	0	487180	455860	0	0	0	0	0	0	392610	0	0	0	0	0	0	0	462560	331560	0	557150	0	392470	315510
XP_006561749.1	208710	290110	222580	188290	359390	286190	0	194900	216040	201470	201440	177860	398660	248400	143000	0	160340	0	165490	202150	0	208630	0	195420	0	358240	279420	0	276510	0	302010	0	83365	246420	123260	216840	0	128000	0	0	0	120480	122890	0	215820	139390	153240	186870	173260
XP_006561768.2;XP_006561769.2	15567000	10187000	17432000	7415100	11440000	8488800	10090000	7796200	11109000	8138600	8094000	10211000	7992200	9525900	7517200	9304800	9428300	2633200	10403000	8744200	6774200	11454000	9113100	11004000	9063300	8517900	9932600	7700500	8773500	8669200	9366600	8848500	8780300	6935400	7809200	11252000	10295000	9500700	7710800	8415300	7537200	7382100	7282800	9955300	7729500	9747200	14323000	11435000	9667800
XP_006561774.1	52337000	49967000	35158000	45127000	47385000	52427000	55185000	46354000	54682000	45349000	48247000	65599000	62667000	47970000	48859000	41745000	58601000	1126500	63100000	54438000	50672000	49151000	48717000	54318000	50992000	53347000	48954000	50525000	48255000	58074000	65124000	49790000	45261000	46484000	49442000	44506000	41823000	51705000	31120000	55665000	49379000	62486000	56287000	48916000	52381000	57730000	59600000	40438000	47609000
XP_006561779.1;XP_624668.3;XP_006561780.1;XP_006561778.1;XP_006561777.1	4116400	4408700	2735900	5598900	4893100	4234700	4437200	4998200	5072200	5471800	6133000	6124600	1671600	6198100	5107600	4718500	6304000	0	5692000	4389300	5459100	4056800	5781900	5188800	5370000	5601800	5225000	6333200	5561300	5957500	5251800	5552000	5664900	5709400	6007800	6435800	5572800	7346000	1217200	5882600	5981900	5599700	6456900	5153700	6055900	5974700	3188300	3904200	5258100
XP_006561787.1;XP_006561786.1;XP_006561785.1;XP_006561784.1;XP_001121422.2	267910	201490	0	367070	0	186370	0	211260	306700	0	328410	312670	0	314680	434470	341790	331990	0	0	353520	375120	378890	224890	199160	351610	0	0	397350	0	361650	0	0	0	324050	381450	0	0	381260	0	252970	353810	342930	244880	239760	235300	274680	0	0	256980
XP_006561794.1;XP_006561792.1	1181500	0	2069700	0	0	817680	518710	589600	1051200	0	0	790260	946870	369250	0	0	0	467690	0	0	0	0	0	0	0	0	0	0	354100	0	0	0	0	0	0	0	0	0	0	644840	0	362540	80343	0	0	0	0	0	1021500
XP_006561795.1	26241000	21917000	21054000	20932000	25109000	25509000	19588000	23097000	20817000	21276000	19860000	21930000	32967000	25841000	21965000	27711000	24294000	1838300	24309000	24162000	22861000	29106000	19038000	23887000	27003000	28326000	28931000	24778000	21685000	23037000	26216000	22958000	29438000	21956000	22623000	24188000	25323000	24130000	25743000	24349000	26551000	29586000	24213000	25050000	19939000	31416000	30686000	26501000	23454000
XP_006561802.1	13414000	16012000	12907000	14597000	10460000	16974000	14527000	15294000	11294000	13170000	14112000	11589000	17458000	13633000	13296000	16094000	14444000	1063300	12183000	11870000	13393000	13753000	14112000	15170000	17246000	14489000	16866000	10943000	14453000	14994000	12932000	13901000	14485000	17005000	13563000	14292000	10023000	15094000	4845000	15607000	14018000	13118000	12046000	10234000	12356000	13772000	13514000	10568000	15823000
XP_006561863.1	1015000	1588200	0	3171300	3402700	1592200	1013500	2918300	1818900	3935300	2809100	2280100	304120	1272200	2954400	1686400	2390800	1129500	3088600	4484700	2482900	1628100	1947300	3190000	2094900	2252800	3855600	4079400	1881700	2813100	1940900	2104400	2470000	4810200	2891200	2370400	1723900	3139600	1476200	3827500	2931600	1895500	2733800	1942500	3112100	2034700	1596100	2222500	2624200
XP_006561879.2;XP_006561878.2	16115000	10571000	43395000	9197400	9054800	18070000	9722100	10168000	10306000	9011000	10785000	12506000	29917000	11368000	9986400	11901000	10979000	1015200	13121000	11760000	10972000	9678600	9921100	13779000	12165000	11022000	10287000	10426000	11419000	10628000	13052000	11204000	11256000	8791700	10158000	11955000	11451000	10239000	8099600	9476600	9691000	11113000	10880000	16989000	9787000	11376000	29781000	12745000	11053000
XP_006561882.1;XP_001120774.1	0	23751	0	484720	352180	0	0	317030	0	316650	328990	233810	94382	451050	559700	274200	286700	0	223780	290560	592950	0	364390	426170	258880	233070	394370	409000	239630	311640	0	392160	513150	625480	430420	0	378310	343950	0	379260	235870	348450	287000	0	285670	180930	114930	0	270850
XP_006561889.1;XP_006561888.1;XP_006561890.2;XP_006561886.1;XP_006561885.1;XP_006561884.1;XP_006561883.1;XP_006561887.2	17453000	19895000	7770700	19683000	18406000	12585000	21267000	20223000	21254000	18615000	18367000	17942000	8912400	19390000	21539000	16980000	19452000	0	28223000	19994000	23972000	19493000	20021000	17620000	15191000	17528000	17206000	19078000	18965000	18313000	18528000	18493000	21067000	19346000	23234000	19515000	24942000	19779000	21077000	27413000	23419000	25606000	24227000	23438000	22000000	26831000	17264000	22726000	24251000
XP_006561975.1	18260000	22758000	19329000	27276000	24768000	30404000	25624000	28156000	27278000	25636000	34571000	33167000	13627000	18515000	27202000	25312000	27475000	0	28153000	29765000	27476000	25943000	26873000	30330000	24557000	25706000	26319000	17298000	22901000	23970000	21804000	27061000	29182000	31560000	30568000	39022000	33625000	27006000	32041000	29563000	23353000	26868000	28053000	26341000	32313000	22794000	17630000	29230000	30219000
XP_006562000.1	9427300	8983400	9023000	9478900	7791500	10074000	9113800	9737200	9373800	8642900	8581700	9144500	6959000	8724000	8707300	8502700	9377800	0	11515000	9642600	9369500	9839800	8893200	9245300	9300500	8413400	8018100	9076900	8135200	8722500	9184500	9363900	9292800	9905900	8912400	9713400	8870600	8371100	8740500	11003000	12112000	11554000	13655000	14898000	8290000	10014000	11975000	11207000	11809000
XP_006562001.1;XP_397474.4	598610	519010	2931500	648850	570950	731050	0	469400	590020	346670	394140	673980	740300	677760	745820	591620	761540	0	470740	236770	962290	786050	563390	560010	430330	987320	382280	796560	676390	267630	283820	260900	440320	718720	532630	720420	870790	316850	401910	633280	722540	632440	562170	712880	429100	789330	867640	732000	614890
XP_006562002.1	1156900	1163500	0	1248400	1406300	945240	1111000	1408900	1510900	1368700	1472200	1470300	0	1363000	1268700	1349900	1323700	0	922310	1128500	1557300	1299400	1579800	1120200	1633300	1561500	1491600	1689500	1272800	1247600	1404000	1572300	1323400	1248000	1331000	1118400	1463000	1448100	0	1234400	794680	737630	769210	561200	1315700	948880	431790	801110	788500
XP_006562003.1;XP_001121177.2	0	53668	0	67038	0	57834	77370	0	41050	0	0	72926	0	75643	0	73048	96390	0	65512	0	0	0	0	62511	37035	133260	129620	85177	67767	78098	0	72659	0	71839	51833	0	41269	0	0	46691	100160	72682	35819	52297	0	67530	0	60946	56733
XP_006562004.1;XP_006562005.1	3549700	3972900	3997800	3970400	4458000	3807400	4064400	4475700	4506300	3681900	4063400	4225200	4455800	4224300	4156700	4197100	4201100	0	3872800	4107400	5086900	3483800	4012400	4816900	4724000	4510100	4647600	4846500	4695100	3354900	3891200	4411100	3770600	2665300	3775700	3788700	3749300	3949700	2314500	4153100	4094800	3958000	3851300	4374800	2958300	3958500	4037100	3331200	2714000
XP_006562013.1	7256100	8721800	4566600	8515000	9146000	4038400	11112000	9161300	8182000	9851300	9622900	8211700	291040	9610300	9746000	10482000	9901200	0	8167500	9311600	10245000	9623300	9760300	9467500	7590600	7828400	7772300	8744900	9826000	9962800	10487000	9937100	9352300	8610700	11809000	10422000	9615200	9336700	10192000	8516100	7846600	5961300	8079800	6581800	9675900	7234200	6169500	8081400	9168500
XP_006562035.1;XP_003249994.1	2734800	2981000	2854000	2876200	3469900	2566300	2469300	3171000	2808200	3102700	2937100	2767500	1168600	2789400	3282200	2637600	3109000	4111700	4003700	3387800	2885200	3122400	3512300	2309000	3160100	3490700	4196700	3649700	2957000	3298600	3252600	2845000	3808200	3182800	3834400	2837500	3180100	3672300	3276800	3266800	3130000	2137400	1644300	3314500	3439000	3045300	3134200	4389900	3254100
XP_006562042.1	886980	1006500	794460	1147100	1348600	904150	811090	914990	1088400	1064400	1103600	1057400	571480	1306900	1167600	1025800	1052800	0	1281000	1480400	1727000	1109400	1230900	1066200	1158000	848590	1298600	1575800	1165000	999010	1165800	1503400	1332300	1410600	1451500	1136200	1576500	1230800	660010	1591800	1391700	1677500	1485100	1095500	1187400	1264300	1061100	1195900	1306000
XP_006562044.3	6753200	6029300	6100000	5994900	5874400	6777900	6909400	7120100	5807900	8021800	6903400	6160400	6930200	7646000	5603200	7129200	6289500	945050	6054700	5984800	5852500	5951700	6041500	5899500	6786100	6961200	6366600	6946500	7061100	6877700	8022900	7029200	6399100	5200300	6130100	6524600	7032200	6970200	4466600	4885000	6221000	7354600	7063900	6991000	7067900	6003100	7331500	5365700	5813600
XP_006562054.1;XP_003249999.1;XP_396884.3;XP_016767372.1	257380	372300	0	0	0	123010	300840	375870	228420	240340	0	394830	0	333310	0	300470	388760	0	258860	368150	349380	300090	370400	276910	307380	0	468640	292890	436960	387930	357030	362080	0	454840	390770	330830	358760	327110	0	196730	407250	0	501100	0	467900	468500	0	0	0
XP_006562058.2;XP_026295971.1;XP_006562057.2;XP_006562056.2;XP_006562055.2;XP_001121690.3	4423000	3821300	5926900	3564100	4075000	3304400	3581300	3451500	4457200	3616900	3784200	3367200	4163900	4107000	5240400	4158100	4566200	4998000	4111600	4460100	4783300	4572300	3244200	2297000	3880600	3525200	3926600	4164400	4126800	4059000	4077400	4099700	4493900	4126400	4995500	4309900	4335100	4182500	3707800	3523600	3511600	3450700	4110500	4422900	4218000	5312500	4324100	4285200	4188400
XP_006562062.1;XP_006562061.1	820480	631110	1048200	639840	0	507210	801990	485870	339350	435510	602680	518210	918560	419170	459250	638960	629280	0	580700	430430	444810	566270	461960	217910	474600	873480	368230	384150	545500	635290	495460	556800	514130	235500	420460	42485	639130	429300	417830	358450	570670	458140	309110	651640	661100	591580	656890	426930	418680
XP_006562063.1	0	0	431410	511430	1137500	672150	513690	0	440210	679390	685880	0	435290	861860	918920	732900	763000	0	0	736610	0	276500	0	0	749290	0	948950	1063600	0	823180	695050	1018200	1024200	808340	618230	713750	729380	579870	0	0	1114000	1638300	1153900	1059400	571620	1472400	452750	0	437200
XP_006562100.1	458440	98291	323210	0	308740	329150	204550	348890	198900	260270	298550	428950	250930	332710	299650	289900	373140	0	362500	363090	264890	289330	374640	278800	354920	449570	278290	343780	305540	303140	228500	298030	510810	215490	276240	397840	292130	335790	264050	248090	481320	617850	237890	789210	347320	582850	688530	394250	297850
XP_006562107.1;XP_396316.4;XP_006562106.1;XP_003250006.1	1663700	2006400	4178200	1260300	2599000	2051500	1741800	2173800	1719400	1379800	1588000	1250600	3140500	1945700	1521100	2041800	1357300	0	0	1548400	1427200	2162400	1354500	1745600	1322000	1750300	1359200	1391300	1767900	1529300	0	1655000	1226500	1296000	1364500	1668100	1659800	1116500	1061700	0	656720	447080	783350	1598500	0	1125500	2019100	1733700	1406400
XP_006562145.1;XP_006562149.1	12556000	13715000	10559000	12564000	9270900	15552000	15640000	12911000	12877000	12222000	13069000	12666000	15196000	13207000	11477000	13562000	12569000	1732100	11891000	11638000	11623000	11704000	14055000	13598000	14997000	14047000	12796000	14695000	13868000	13776000	13985000	12665000	13479000	11329000	12737000	13569000	12878000	13580000	6173100	11236000	13226000	11278000	13745000	12173000	12554000	15863000	17557000	11384000	12196000
XP_006562157.1	151370	192850	0	210750	291760	116310	169320	179250	214060	273530	296340	194280	117810	224220	209220	172420	224790	0	306840	228580	242970	209110	202140	0	210850	331810	288940	481250	237670	245380	290260	0	252350	194340	278790	244100	234350	0	0	221830	245150	357380	234960	214460	223510	265710	137860	208020	199230
XP_006562162.2;XP_395865.5	1011600	1352700	1772000	1419100	1405200	1540600	1801800	1621900	1383000	1408100	1357300	1719900	1476300	1630500	2154700	2209100	1635800	2066300	1588900	1767500	1329800	1720100	1727700	1387700	1610100	1864400	2307400	1707400	1779500	1565300	1941900	1316300	1503600	1344400	1598400	1337500	1550000	599910	1481800	2040800	2453200	1629300	1715400	1254200	1637600	1443700	1034300	1615300	1970200
XP_006562179.1;XP_394553.5;XP_006562177.1;XP_006562176.1;XP_006562175.1	230270	382740	0	333820	377240	0	377690	436000	300930	0	312770	235520	0	278560	273670	750760	325300	0	312280	286020	0	380590	296510	221060	349380	235830	279650	449410	653590	198260	279120	569670	0	630980	402530	467600	277900	335340	212310	228730	375080	417930	398430	388380	595210	378230	509290	245080	324870
XP_006562189.1	1481100	1567900	0	878940	1569800	1681800	1853100	1340300	1179100	1171500	1297900	856510	902040	512780	1034800	1866800	1516700	0	797550	1477000	815310	1549700	1735200	1652900	1380400	1439400	1124900	524340	908830	1208200	1555800	1126200	1270700	875120	1673100	1667300	1573500	1150400	998260	0	1384400	1177200	564870	694930	1900700	826280	819760	1596300	1025200
XP_006562207.1	15783000	15806000	10133000	16986000	14698000	16152000	16870000	14701000	18520000	15763000	15597000	15172000	19121000	16518000	15525000	16807000	15974000	0	15783000	18620000	15684000	16866000	15625000	15208000	16449000	14299000	14226000	14902000	14050000	16360000	16282000	16553000	16832000	15251000	14908000	18268000	14291000	17126000	1128300	16098000	15835000	11380000	12060000	14775000	16505000	12304000	14455000	16441000	15077000
XP_006562214.1	39072000	28387000	61120000	26808000	27578000	36036000	31622000	26719000	35896000	26268000	26313000	26396000	60981000	23775000	24817000	29900000	28308000	0	30871000	25699000	22198000	33000000	25843000	26481000	27936000	27282000	25038000	28374000	33058000	24610000	32208000	29239000	26743000	19834000	25067000	28274000	28015000	28915000	16037000	23592000	28482000	27034000	31311000	42680000	29411000	27325000	43811000	32737000	31000000
XP_006562215.1	25536000	29935000	28840000	33039000	35965000	22213000	26227000	27004000	34958000	31967000	32656000	34848000	21485000	39063000	39045000	30302000	33353000	0	36375000	33551000	36305000	30605000	31928000	36235000	30224000	33282000	37574000	39877000	32871000	31921000	30684000	36106000	40390000	33091000	29313000	36710000	38690000	31963000	34143000	38929000	42959000	44075000	45429000	44097000	39337000	42885000	36585000	21374000	22904000
XP_006562218.1;XP_006562217.1;XP_394542.4;XP_003250016.1	1261400	1610800	1028900	2158500	1647400	1284600	2123000	1766100	1885600	1903700	1541400	1685600	905370	1577000	2045100	2007500	2065400	0	1005400	2206000	1092100	1262200	1874900	1040200	1487300	2193400	1655900	1406400	1213100	1247300	1607100	1818900	1745300	1495300	2390800	1659600	1584100	1874800	776200	2447100	1996700	1606300	2511800	2235700	1411700	1879500	1353000	2294900	1723100
XP_006562235.2;XP_026296547.1;XP_026296546.1	2038300	2472100	6536000	2632400	2048200	2933300	2920500	2564700	1690000	2731300	1652300	2575100	2275300	3103300	2839700	2970300	3399400	0	3171400	1809600	2734700	3071500	3629800	1928500	1262700	3513400	1034400	2593300	2688300	912910	1560900	0	2992000	719560	2416500	3210500	2779600	1308900	1453000	3125300	3065400	4532700	4001900	2878300	2218200	3924900	2663000	2652100	3448300
XP_006562249.2;XP_006562247.2;XP_006562246.2;XP_006562245.2;XP_006562244.2;XP_006562243.2;XP_006562242.2	1000500	2311600	284830	3051100	3897000	1081200	1675100	3056200	2161000	3192700	3172500	4091200	193190	4048700	4409500	1661200	2796700	0	4232900	2721200	3813500	1982400	4131100	3850000	2166700	2680100	3516400	5941200	2509400	2540600	2020000	3137100	4295900	5689700	2805600	2340700	4025200	3396900	4389400	4877800	2758600	2791100	3279500	2548700	2321400	2838900	2778000	2215500	3543800
XP_006562255.1	10902000	9053300	11291000	6970100	8212200	8436600	9273100	9344100	8209200	7851900	7314600	7532400	12114000	8837800	8175400	10100000	8296200	565910	6596700	9054700	6142900	9813700	7658200	7596200	9665600	9367000	9097600	7967500	8736900	8800000	9555100	9444300	9374500	6624700	8579900	9748500	7415300	7842000	2805100	6457400	7419800	6792800	7103800	7433300	8730000	8025500	8404100	8742100	6749400
XP_006562266.1;NP_001011592.1	857880	819610	620590	1351500	791530	1612700	1067500	1109200	1032300	850110	822110	1057200	682480	1701400	1570300	690540	734070	0	1107200	1122100	1815500	524840	1188000	1265800	1343900	1170600	1615400	1295500	1083500	1515200	840630	704830	1061400	1949800	1390300	1078400	1298700	1257200	0	1526000	2253500	0	2106200	2405600	895000	710250	2606300	1266500	1253800
XP_006562323.1	0	151120	184890	203190	360890	0	0	0	255330	248100	180360	188060	128450	0	359250	0	0	0	220000	227080	207510	0	0	175780	212930	135940	178590	0	335370	0	0	0	310670	238180	293250	0	260210	268990	0	153270	166300	0	158160	269780	201600	135400	139070	146200	0
XP_006562367.1;XP_624234.2	1307200	2220300	1792800	2209900	2429700	2061000	2256500	2919300	2927600	2911900	2776200	2320800	2695700	1957200	2674800	2183800	2172400	1574600	2892000	2311600	2318500	2511600	1929700	2262400	2172100	2223600	1913100	1966800	2120900	2028700	2032400	3123200	2552700	2512500	1570500	2066000	2404900	2262300	1985200	2971800	2260200	2359300	2533000	2425800	2527500	1638500	2938300	2990800	2169200
XP_006562371.1;XP_016771801.1	176130	187610	0	173330	0	275720	0	164700	211220	131080	212080	135120	1331200	248060	0	202850	132500	0	147080	159140	0	251500	226570	0	171010	0	161010	0	0	183380	129980	0	189340	157810	276220	158970	0	177890	0	134460	0	208830	0	0	336250	0	85236	0	0
XP_006562386.1;XP_006562385.1;XP_006562384.1	581900	593150	0	1004000	445120	667060	967610	1059700	704580	699880	1092800	493890	0	1103900	1187200	636800	557720	2669300	722900	911810	677030	632930	1138300	904880	537380	567160	974600	1047300	851720	580750	972960	710320	540240	1068200	1001800	860130	1110500	969610	0	809430	1361000	826900	1054500	589700	655420	1071700	515600	671600	733500
XP_006562406.1	53446000	56964000	149080000	63518000	56161000	61394000	49975000	58392000	59000000	56150000	53796000	62473000	78589000	57805000	63915000	55410000	58612000	5303300	69397000	59211000	67394000	55414000	61039000	57972000	57432000	56820000	54123000	59761000	55972000	56896000	55233000	57178000	62522000	63070000	63268000	60348000	59321000	54027000	56433000	64536000	57532000	63402000	67538000	81789000	60231000	56734000	81625000	70246000	67251000
XP_006562412.3;XP_006562411.1	21367000	21780000	19414000	21823000	23191000	27336000	21808000	15210000	24210000	21817000	19717000	19689000	31732000	18583000	23733000	23481000	23716000	3575400	26300000	25041000	24564000	20764000	22121000	21261000	21985000	20321000	22204000	18451000	22282000	20673000	23551000	22160000	20704000	20520000	25023000	22072000	23234000	23904000	17456000	25609000	22000000	19145000	23914000	22996000	19456000	22943000	17844000	25132000	24642000
XP_006562421.1;XP_006562420.1	1449000	1428600	1724600	1270200	1486400	2026000	1174200	1607000	1287500	1452800	1592900	942480	1620400	1755100	1541400	1688500	1566300	0	1726700	1508800	1478900	1619500	1304900	1626900	1720500	1683900	1432100	2228200	1497700	1798200	2092100	1199200	1752800	1211800	1487800	1776800	1776200	1525000	0	852070	1799800	1605900	2052400	1898500	1388200	1873800	1616000	1445300	1564800
XP_006562448.1	3274000	2503700	2541000	0	2190800	2359200	3202000	3410500	3260600	2162300	3441600	3791600	0	2400100	1119300	3275700	4014200	0	4294000	4374900	3482800	3751100	4640100	3318900	0	2505100	3350400	1702900	3218500	2451200	2992900	3681600	0	4140800	2536500	4830000	4508900	4215600	0	3966100	3963700	3405700	3997400	3631900	4311600	3512200	2458200	4581900	3059600
XP_006562454.1;XP_016770653.1;XP_006562450.1;XP_006562449.1;XP_026299889.1;XP_006562458.1;XP_006562457.1;XP_006562456.1;XP_006562455.1;XP_006562453.1;XP_016770654.1	728060	899430	1469500	1126000	996220	680210	936200	952380	727460	761940	925280	822790	0	137190	878650	961760	852090	0	1038400	921890	745410	944000	767220	578140	779720	949480	949140	905830	998020	863680	953990	792840	978300	922980	804800	781870	900400	1393700	0	771850	1198700	737410	869950	973540	288490	865880	454160	722160	774260
XP_006562465.2;XP_006562464.2;XP_006562463.2;XP_026299379.1;XP_016770500.2	804890	783220	361820	916400	823190	579320	1110000	721290	1028300	730590	647750	754230	0	651550	821290	1048800	875160	0	734990	1031100	1049600	656440	813920	0	824110	569530	560730	346440	867010	652890	852940	722470	894590	1126900	939150	720960	514940	780220	759340	844820	638470	483930	567670	463400	1052500	488340	462440	759340	651860
XP_006562469.1;XP_006562468.1;XP_016770772.1	29632000	29428000	50223000	20495000	24081000	27144000	25130000	25279000	27302000	25879000	23932000	26776000	37003000	25613000	27614000	22338000	27869000	658080	32605000	26006000	25946000	24734000	23631000	26842000	24366000	25643000	20578000	20706000	24112000	23329000	27329000	26548000	25687000	21375000	26277000	25262000	27955000	25008000	17589000	24942000	26224000	31788000	30096000	33640000	27106000	31672000	38151000	40500000	27676000
XP_006562479.2;XP_026299750.1;XP_026299749.1;XP_026299748.1;XP_026299747.1;XP_026299746.1;XP_026299745.1;XP_016770501.2;XP_006562478.2	491670	383420	2534300	409350	558350	0	541980	428400	492900	409040	413430	389570	587840	285440	319260	0	573270	0	577870	401900	332170	580600	309650	0	476010	640150	363700	364780	455190	430680	426140	524290	571660	373110	421560	397840	400940	439270	423290	363230	423330	453270	388150	524070	462300	330170	287460	0	500340
XP_006562499.1;XP_006562498.1;XP_006562497.2	16616000	14602000	22902000	12358000	15160000	17986000	13922000	12736000	15330000	13024000	15849000	12507000	25016000	14385000	13127000	11255000	12113000	2605500	12674000	15844000	9409800	16475000	12065000	12419000	12218000	13200000	12064000	15999000	12451000	12480000	12237000	14721000	12341000	11992000	11811000	14448000	12952000	12359000	7321000	12735000	18880000	22638000	19068000	26565000	12660000	15124000	19381000	23673000	16840000
XP_006562506.1;XP_006562505.1	299640	185850	0	0	221520	188520	177400	0	246830	185740	227430	248970	185590	180490	224350	369420	195530	0	179230	205910	150850	206080	0	263750	255060	0	0	0	232140	162170	220140	175190	0	0	392420	0	217410	189630	268790	235510	217770	145690	153290	0	160900	178890	0	235870	177260
XP_006562508.2	2512200	2891300	566600	3706800	2970800	538620	3402700	3350500	2980800	3807100	3498900	3489600	0	3878600	3013600	3362900	3360200	0	3630400	3099900	3792900	2892300	3454600	2744300	3269400	3025900	3192200	3950700	3141900	3141800	2827100	3894700	3338400	3949000	2985300	2727100	3269400	3395700	2809100	3222700	2486400	2566800	2461200	1932800	3475700	1946700	554360	1548300	2796200
XP_006562525.1	142580	191550	0	238450	0	188690	209600	241460	191410	326420	315900	232630	129360	309630	279260	209340	292000	0	319640	333010	0	186910	282150	185230	277210	469030	285820	426030	451900	327620	315850	318230	332720	199600	294580	0	362190	312510	0	162620	330970	581370	314330	475900	195150	487660	0	270430	393380
XP_006562528.1	48937000	45412000	52106000	43640000	42638000	50954000	42703000	44785000	49315000	49915000	44569000	47926000	50171000	49663000	43076000	43032000	50382000	1466800	50434000	48669000	47319000	47003000	45853000	45044000	47792000	51875000	44339000	52281000	43583000	44201000	49123000	42139000	44070000	46188000	40775000	43343000	48215000	44377000	29043000	43970000	41430000	48898000	47280000	51696000	46489000	53011000	58374000	46330000	43978000
XP_006562545.3	163170	0	0	250060	219790	0	170440	0	228570	253430	230830	0	0	202390	193440	270980	0	0	209860	0	287350	224550	247030	187010	0	223710	245750	248960	180610	231900	190950	0	260010	310900	0	0	0	258580	0	276190	290270	0	295420	184000	280360	239650	166630	185760	219520
XP_006562599.1;XP_395983.4;XP_016769563.1;XP_006562598.1;XP_016769558.1	122190	216640	0	216720	224280	47999	433830	0	0	190460	412070	180910	0	0	0	0	159620	0	0	112280	0	208100	0	84172	0	264400	124560	192470	0	0	278500	137260	0	0	140290	0	0	136790	0	66724	96752	113050	0	99133	217410	139920	65708	87723	107740
XP_006562600.2	27364000	27903000	36786000	22095000	23821000	30874000	27674000	22140000	28548000	22368000	23866000	21006000	30890000	26411000	25946000	27768000	25146000	0	26776000	27049000	24493000	27488000	25848000	27716000	23085000	24353000	27486000	23670000	29115000	23556000	21774000	24720000	25708000	20974000	24048000	26907000	23187000	28649000	20987000	25648000	33865000	25313000	40679000	34210000	22380000	34464000	32094000	32500000	32630000
XP_006562623.1;XP_392465.3;XP_006562627.1;XP_006562625.1;XP_006562629.1;XP_006562628.1;XP_006562626.1;XP_006562624.1	118830000	118150000	161900000	126460000	126090000	101830000	131560000	109320000	124530000	118520000	110060000	110000000	85040000	93417000	113040000	93466000	125320000	109390000	141380000	111130000	117830000	108900000	117780000	86220000	93172000	92529000	94109000	71649000	79606000	126730000	147110000	111120000	97281000	105520000	110940000	134490000	86494000	121400000	27614000	126940000	98994000	114650000	16533000	138870000	127230000	150090000	99416000	121690000	95465000
XP_006562632.1	52338000	32334000	18280000	48288000	78737000	47358000	30856000	39627000	43229000	36465000	24600000	50403000	14559000	48589000	65864000	57236000	84844000	614900	30221000	59104000	80332000	44301000	49267000	63671000	53109000	70955000	64674000	61657000	48652000	53775000	70795000	3045500	70269000	49797000	60601000	87971000	94617000	52820000	34116000	71396000	47049000	97884000	97924000	91204000	51527000	110380000	57075000	21368000	47510000
XP_006562633.1	196360	153590	402990	275190	389030	394000	92086	141080	0	451780	408390	0	342340	206920	273680	188260	0	0	142600	230110	259590	163380	125770	196500	220760	210970	199800	0	142350	229780	240010	285200	269240	353460	0	119190	394690	267760	124120	269760	0	0	0	299630	0	231890	387590	0	211240
XP_006562637.1;XP_395069.2	447100	0	244480	319910	192130	303380	479500	440730	324320	432980	409430	322750	112340	359900	379370	192420	278500	0	234800	0	247960	0	341720	398200	497940	0	0	461000	287310	623400	450610	351750	262720	353250	342630	511660	174260	0	0	255700	297680	198150	503170	186820	0	405510	194750	393440	284640
XP_006562686.2;XP_026296143.1	0	0	0	0	581560	251740	0	0	0	0	153680	0	0	511870	251520	0	0	0	0	0	914150	0	210220	0	233260	0	204340	215840	0	0	0	0	0	389930	0	0	220760	0	0	282300	0	252390	0	124980	179870	0	0	0	204160
XP_006562702.1	8052500	10035000	169900	7679000	6809500	10319000	9326600	6937800	11365000	9815600	10921000	9867000	13879000	10428000	9264500	9188300	9015200	0	10388000	9536400	10282000	7761500	9124500	11503000	9859200	9288700	9347900	795440	10575000	9336100	10905000	10492000	9388400	8146400	9678900	11485000	10065000	10364000	0	8104500	9495700	11990000	12132000	12895000	7345000	13785000	12806000	11076000	11032000
XP_006562710.2;XP_016767333.2	1155300	1271300	295820	1270900	742290	955530	963660	925070	450070	884050	1214500	741840	1602100	1001200	941410	1049600	736780	0	847210	547560	365780	757850	644490	886310	1183400	1344800	933100	387960	731780	1129100	902140	868590	892710	1054600	570970	561690	530880	798500	0	516040	1268500	961760	880290	1085800	1085300	1047400	899610	490930	894050
XP_006562720.1;XP_392338.3;XP_006562719.1	4256600	3739800	6590200	3955900	1456800	4972800	4394800	3069700	3541500	3113500	3494700	4010100	6641200	2154900	3443600	4431000	4107200	944030	4794600	3233600	3860500	3134800	2526400	4425500	2612000	3444500	2590700	2555900	4854200	3718000	3923100	3773000	3487400	3513400	3348700	3977600	5936000	3072900	1858200	2967700	3242100	3860700	3531000	4332200	3736200	4187000	7891600	4963000	2844200
XP_006562727.1;XP_624458.2;XP_006562726.1	10164000	9551800	10486000	8868200	9012600	11029000	9950400	8865800	9535300	7574000	9168400	8805900	8896000	8598400	8636700	8114800	8365100	0	7938900	9429400	9545900	9957300	8125000	8436600	8878400	8392300	8463800	9910300	8231200	8949600	8371000	8164400	9164900	9154700	8190500	9154300	8405200	8008800	3886900	8207800	9187600	8305000	8228900	7713200	9807100	9116300	10516000	8551200	8553000
XP_006562728.3	6362800	4270600	8434200	2496000	3174600	10188000	4261300	4311500	5365500	4064500	4060700	4117300	13062000	5234700	2239500	5014200	4038300	0	3149100	2881900	3151100	4129200	2962800	6318500	6222500	5153900	4408300	3675800	4146100	4323700	4541400	3489000	4148400	2834700	2255200	3848200	2167700	4877400	0	2358200	3610200	4118000	3512800	4946100	3314900	4301200	10738000	4582100	3532700
XP_006562745.2;XP_026295973.1	778850	569410	814110	250420	245880	1348700	544920	271210	444870	229260	233000	1205500	2543700	331420	150690	655900	481500	0	495820	421960	303070	670260	592530	552690	556520	567370	265270	445870	0	663730	855160	435000	128150	166610	220360	323090	0	288410	213580	69779	263290	0	0	626910	0	492470	723330	188190	281900
XP_006562765.1;XP_016767069.1;XP_026296183.1;XP_026296182.1;XP_016767068.1;XP_016767066.1;XP_026296181.1;XP_006562759.1;XP_026296180.1;XP_016767065.1;XP_016767064.1;XP_006562755.1;XP_016767061.1;XP_026296179.1;XP_016767062.1	595260	781920	566240	728380	748390	412140	905410	931980	823250	945400	747150	983980	180160	929790	801890	657260	1050300	0	824970	722360	936350	875710	949650	803520	950910	1038100	748470	1071900	747570	1030800	815490	787390	981740	788250	819640	908610	713870	978760	605320	839150	786210	882760	1129900	873730	782840	1090400	484350	631570	626080
XP_006562801.1;XP_392754.3	146830	458780	106270	186110	847050	575210	333080	316560	146520	496050	526240	339670	563590	113800	432020	451420	531370	1842400	453750	426310	765890	617980	417620	331650	391020	0	448000	383110	318350	355200	785580	530010	315350	0	0	551350	487550	617970	332420	327450	523540	0	522690	797590	352270	399210	539050	474000	427780
XP_006562805.1;XP_006562806.1;XP_395310.3;XP_006562804.2;XP_026300612.1	10761000	7670200	15040000	6718000	4828200	9802400	6945500	7950600	8747700	6771600	6025300	6023900	12991000	5264300	5409500	8479800	6661300	1158000	7708300	5472500	5213900	7387700	7175700	6878000	8686600	6134200	5236900	4938300	7030500	6977200	8880100	6858900	5415400	5893100	5549900	7799100	5537900	6275600	4288900	6146700	5647600	5653500	6297500	7198500	5284200	6154500	10104000	8926200	6485300
XP_006562807.1	243940	440740	368010	562530	666140	645280	412550	664880	604460	495330	496380	476250	426320	547060	594580	673340	582350	0	522220	595010	635200	749510	506510	491000	501020	434930	718630	611630	543260	591000	536380	588090	697620	768560	727500	615010	680940	565390	0	453850	669400	691610	875560	516250	230550	523440	339590	0	641470
XP_006562808.1;XP_003250163.1;XP_006562809.1	3729600	3463800	2644900	6412400	2100800	1298500	4867400	4509000	4696300	4662500	5570100	5413700	446860	5185200	4899000	3926100	4474900	0	5672700	4970500	3989300	4530200	5396700	4535900	5664000	4577100	4715400	4845600	5146600	5233900	4807200	4098300	6051000	4847000	5556100	5361800	5242900	5723200	815130	4844000	5294400	2808600	4358600	4138000	5902600	5082100	2868700	3779200	5787500
XP_006562810.1;XP_392577.4	962730	1677700	965590	1399500	1362200	1133000	1763400	1301700	2142000	1165400	960180	1969100	414250	1945800	1350100	1010100	1316300	0	1396900	1385200	1480000	1392600	1709600	1195600	1352400	1162400	762810	1524400	1626400	1483000	1454300	987720	1195200	1641200	1331300	1781500	1279900	1658100	702360	1323000	979070	1195000	1351700	1179300	1754800	1423100	981330	1005900	1393000
XP_006562812.1	160670	394020	689490	1525400	1184700	623450	161560	1128000	237570	678390	538390	424790	638840	1080600	1778300	587610	697680	0	472220	1236900	1237800	584890	1001500	987700	528410	459430	1131000	537920	445820	785430	0	687410	1412900	1696100	1616600	1120800	776660	1100400	1070900	1375200	960210	1144200	731410	460070	445700	809940	357930	413860	928330
XP_006562820.1;XP_001120202.2	48813000	48619000	46868000	44883000	38291000	49759000	48567000	48091000	50404000	50231000	53123000	50326000	41190000	44823000	45476000	45892000	45826000	986500	58491000	44610000	39669000	40343000	47398000	42067000	52839000	51231000	43774000	44226000	48870000	46962000	49977000	44049000	45505000	44587000	46373000	49360000	45125000	48059000	16360000	51358000	53685000	58233000	59286000	51287000	52058000	61811000	61468000	59698000	57307000
XP_006562864.1;XP_624526.2	0	200040	0	176490	180200	0	0	190630	0	162200	258160	174830	0	0	240450	201100	0	0	0	239030	55822	0	227190	0	0	225640	0	0	0	199060	107540	314670	327600	274120	395900	301870	321250	248000	0	113600	0	323310	277410	0	165720	0	0	0	0
XP_006562865.1	1081500	1021100	354500	952250	295700	454990	912570	1152500	999820	1366300	1222000	2013400	138890	1142500	1073000	1301200	1360700	0	1443000	1176600	1722700	0	1001300	968200	1449200	1675000	1253900	0	1156600	1480000	1778100	1345000	973320	1253400	894970	3187500	1461100	1505900	1001300	1058800	971920	1526600	682350	1607700	1880900	966690	1115300	1134600	1071700
XP_006562866.2	856150	1279100	0	1123900	1099000	832550	988460	1396900	1084800	1033400	837510	1541500	479230	1289000	1573100	1593100	1035600	0	1348500	1648400	1886200	1285900	1589900	1264400	1552300	1654500	1618700	1209600	1120100	1457300	1407100	1375100	1727900	1608300	1996800	1479400	1604300	955360	935270	1419000	1169400	910190	1123600	834050	1402300	1043500	478720	747620	1439700
XP_006562870.1	5334600	4972200	9055400	2635800	5482200	3939200	4066600	4481000	4474800	3948600	4478800	4547000	3298800	4792100	4559900	4231700	3100500	1458800	5557800	4774700	4796200	4556400	4747600	10313000	3547100	3464500	3434300	3898500	4049000	3706100	3977900	4794600	6099700	5591900	5013400	5884600	5229500	3957300	3961900	4681100	3899900	4922700	4918300	6448100	2002300	2762400	5496000	4640000	4401600
XP_006562874.1;XP_006562872.1;XP_006562871.1;XP_016769811.1;XP_006562873.1	704790	2074000	549220	652000	1088300	583060	1223200	1122000	940510	1392800	1787900	1242000	230660	1315000	1771700	935800	1072800	0	1187000	1505600	1586400	1197900	1248100	1173900	1246000	1166300	1298400	1440700	1549900	1229000	1631600	1506500	1526400	1790800	1625800	1399100	1539000	1426700	0	1300300	1224700	1310100	1069600	1085500	1316200	930640	640350	845570	1052400
XP_006562876.1;XP_006562877.1	1981900	2868600	4529800	2573700	2556000	2705400	2450200	1932400	1831000	2177000	2305900	2421600	2993500	2655000	2419600	2564600	2580900	0	1785100	2072800	2636400	2218100	2400900	2666700	3260800	2851600	3124000	3022900	2651500	2914300	3167600	2981900	2690200	2293900	2384400	2559400	2582900	3111800	3141300	2241600	2352500	2391500	2569100	2046600	2687300	2681600	2468700	1257000	2187700
XP_006562888.1;XP_006562887.1;XP_006562886.1;XP_623216.3	17385000	12632000	14939000	12283000	11393000	15578000	14005000	14036000	14793000	13393000	13313000	14874000	17108000	13306000	12443000	15305000	13265000	805830	12045000	13332000	12813000	13668000	13377000	12886000	14533000	15052000	11865000	12092000	13829000	14092000	14687000	13912000	15216000	10859000	12484000	14674000	11603000	13497000	10045000	10825000	15037000	13523000	16052000	17534000	12394000	16782000	16829000	16085000	14386000
XP_006562890.1;XP_026299095.1;XP_006562889.1	2170600	2946100	9879900	2961800	3318100	1846500	2397800	2856800	4465400	2885200	4162900	2702400	5825700	4571400	2911300	2920100	2970700	0	1839700	3464600	4394700	3065100	3232200	3155800	3067300	3158400	3007600	4027700	3089100	3400100	3404700	4343500	3459100	4909400	3349100	4407300	3509400	3220200	3398500	2562800	2005600	2058800	1875700	3386200	3271700	2166800	2406100	2361000	4177100
XP_006562914.1;XP_016769987.1;XP_016769986.1	334000	600370	0	1068700	1204800	645900	590770	1323600	990170	785440	903060	617470	295220	1017600	1445200	933650	835140	0	993220	1197600	1325200	1165500	1000800	1128600	653510	330370	903070	913310	647360	975750	625910	1224300	1376600	1962100	1508800	1203800	1166300	760290	1020300	1241800	2030700	695300	1215000	540520	734030	1074700	967710	572500	936690
XP_006562918.1	462520	577410	0	695860	397840	423230	709620	636310	491140	567210	799880	502050	365510	691800	699140	525900	639410	0	585540	781790	676140	600080	420430	579330	455140	686840	527950	632350	815820	872940	724820	717730	697860	713040	692560	872130	756270	726920	709190	793930	522670	899470	787690	719560	595030	930210	471320	447970	806000
XP_006562924.1;XP_006562923.1	440230	398130	155130	365880	454280	411140	381220	623860	494630	343460	402900	781670	0	621850	0	396000	486930	0	0	375930	522030	546270	635640	522180	0	1040500	386500	819390	0	493260	0	0	0	367460	967740	585280	0	0	354790	361370	662530	86666	718520	777920	520170	1252400	525070	638090	627600
XP_006562935.2;XP_396062.4;XP_006562936.2	10869000	14650000	10971000	15182000	14221000	9100800	13534000	13144000	13942000	14790000	14134000	16816000	6920100	14174000	14257000	12794000	14962000	1075000	15292000	13764000	16189000	12945000	15898000	10795000	13254000	14521000	13163000	16565000	13950000	13656000	13815000	15397000	15602000	16087000	14516000	13736000	14344000	15396000	13202000	14493000	12089000	14274000	13743000	12386000	14478000	12784000	10170000	11140000	13848000
XP_006562944.1;XP_001121113.1	558820	396190	0	541240	698710	168220	412710	523650	0	622310	706210	1108500	0	318830	523820	0	1343500	0	0	325680	1154000	949750	1167100	1032900	750790	1056200	543170	252070	342000	468830	331390	655300	416990	978840	488250	764170	411590	599150	0	755550	253040	268500	0	385830	1262200	268740	307190	952090	479320
XP_006562948.1	646000	510580	0	572530	0	790240	472390	456630	582730	550350	571050	482760	1115100	618700	617490	544100	565130	0	939160	740190	965870	499830	772220	551640	434740	572190	493400	797660	826410	675420	497660	565190	574790	1036500	554560	563930	522440	671720	749660	710840	730070	0	777970	695960	482900	757430	0	700310	501400
XP_006562949.1	634050	755950	11819000	94074	401820	2022100	656160	683030	816410	208150	193250	782890	10400000	505710	356550	1264400	253010	1051400	339340	393860	418710	236890	626650	936260	214050	744730	895060	774300	436100	397780	212760	557700	216420	135110	0	645900	290030	427610	0	316090	649070	648780	399890	1167600	839050	616140	4634000	353330	60277
XP_006562951.1;XP_016770020.1;XP_006562950.1	0	0	0	96396	103730	0	0	0	0	0	164820	0	0	0	35022	0	82772	0	0	0	0	89519	0	0	50691	0	0	0	65476	0	0	0	0	0	81570	0	48399	0	0	0	0	0	0	0	0	0	0	0	0
XP_006563002.1;XP_026300693.1;XP_026300691.1;XP_026300690.1;XP_026300689.1;XP_026300688.1;XP_026300687.1;XP_026300686.1;XP_001122309.4;XP_026300685.1;XP_026300684.1;XP_026300683.1;XP_026300681.1	1292300	1179000	2663400	1615600	1041100	896900	1219200	1114000	1242600	1469600	908740	1019800	1569400	962280	1073500	1308700	1197200	2144100	1189000	1360600	955430	1412600	1049900	1846500	1647200	1601200	1592500	0	1138800	2018500	1492600	1534200	1002000	1187000	1303700	1436200	1165300	1636300	1316200	1074000	1527800	1086100	1714300	1427000	1462300	1050700	2156000	1232100	1074200
XP_006563014.1;XP_006563015.1	79394	348950	5018700	238030	370230	290950	315840	317490	0	0	320480	414280	1627100	281550	330380	302520	445690	0	276140	0	146020	347310	186300	439750	417250	380790	83102	426060	278880	421640	0	339340	321620	0	0	0	288530	300070	182220	199390	231040	0	272030	579620	324680	137070	936070	285910	289410
XP_006563024.1;XP_392006.3;XP_026300942.1;XP_026300941.1;XP_026300940.1;XP_026300939.1	512830	580490	175040	663130	506780	229150	535090	555390	322340	670880	723940	395020	0	478660	506020	595960	541100	0	644690	419170	610930	540090	682140	660930	510250	552400	451530	443380	440230	786440	403230	486330	407740	421350	679220	668230	547420	555590	0	453650	442850	662440	661790	342650	579980	698810	329160	519750	384070
XP_006563093.1;XP_006563094.1	946550	809580	732080	772480	610710	378220	778210	680270	1037400	1011500	942400	687160	0	856530	746610	867800	895540	0	1060000	933700	984620	763780	831180	621450	977680	1184500	1141700	1036500	879170	973750	1048800	1040400	1101300	1239400	1009600	804170	950000	829430	1017500	760470	1075300	1183200	901660	1111000	1371700	1276000	845950	798190	797710
XP_006563097.2	1343300	2034900	178960	1691900	1553700	900360	1873700	2055500	1553400	1984700	2317200	1677900	622200	2344100	2071700	1797800	1878000	0	1769500	1815000	2157500	1687300	1862600	1790100	2718100	2335600	2973700	3187100	2001300	2073800	1659400	1841200	2387600	2150200	2134300	1367600	1714800	2532600	0	1890500	2187700	2811000	2362200	1294600	1808200	2255000	1501700	1684500	1823800
XP_006563099.1;XP_006563098.1;XP_001119944.1	1137600	1770100	1470600	1068100	1220600	923510	1759500	1508500	1069300	1803300	1146100	1431500	1298300	1200200	1332900	1623200	2567000	0	1672500	1553600	1259500	1205000	1206600	1401700	1400000	1490500	0	1949700	1493500	998450	1693400	1700300	1179300	1539000	97000	1563800	924730	2042500	0	906340	1363300	1356100	1494200	1402000	1310700	1101200	1322900	1379800	1353800
XP_006563110.2;XP_006563113.2;XP_006563111.2	1751500	1530100	637920	671250	1169200	751950	886160	1098800	1103800	1152300	1010700	1169600	433470	803190	1077600	823760	869210	0	815960	790150	853250	1551800	1293200	644920	1093200	0	650570	1757500	467120	991500	961030	1145800	1084200	1048000	333280	1377600	899040	1509400	450770	784790	760900	509580	405760	547970	1703900	703560	644170	1155900	234640
XP_006563117.1;XP_392608.4;XP_016771697.1;XP_016771696.1;XP_006563120.1;XP_006563118.1	284400	661700	0	356390	510750	240640	435380	258410	211820	278940	305590	416190	215510	255310	0	251940	373090	0	217450	373320	375890	245680	391580	260580	0	523270	260840	373050	361210	430010	413990	493270	531120	491500	472930	365280	500680	0	0	230440	248640	370640	415510	361120	385200	299170	0	210290	299300
XP_006563123.1	22164000	20226000	35676000	19382000	19556000	16912000	20173000	19095000	22431000	17436000	19616000	18818000	27544000	18387000	20928000	19188000	23929000	3277400	23411000	23015000	20816000	26561000	20319000	24105000	22399000	19158000	17000000	14178000	19856000	19633000	19787000	19957000	19078000	22744000	22591000	25184000	21706000	18711000	19143000	24161000	23065000	30613000	22514000	30107000	22118000	24478000	24633000	29374000	24026000
XP_006563128.1	419010	359550	0	472660	360800	346190	530430	500730	437710	328060	458370	273270	0	409650	0	895840	0	0	0	0	435680	438860	233030	460730	752620	566320	483420	431950	0	0	527560	299030	332100	449460	552030	430290	272700	452170	488760	652350	222800	355080	428940	294480	335860	221200	343010	407330	350350
XP_006563131.1;XP_001123195.2	1877300	1520100	1052000	1261200	1220400	1095500	1556100	1341000	1984200	1654200	2053700	1371500	228730	1104000	1317400	1361300	1845200	0	915420	1432900	1095400	1047700	1700400	1537000	1304000	1562100	700730	1035500	2139000	1517500	1478300	2159900	1854000	1252100	1899500	1522400	1181200	2112700	546010	1559400	995740	1168100	1088700	1268400	1532300	933570	455570	421070	933320
XP_006563149.2	2710600	2905300	2963800	2264600	3185400	3338100	3760700	3435100	2041100	2759000	2667500	2240300	3826800	2432600	2647600	3068300	2470500	0	1947800	2641600	1817200	2896000	2187000	1232100	1774400	2859600	3824600	2761100	2089900	2065600	2803300	2459300	2631900	2668300	2404400	2429600	2505800	2149900	1645500	2890200	2889000	2868500	1734600	4417500	2037800	2900300	3161200	3309100	2857100
XP_006563163.3	1498900	2538100	1174500	2454300	2602800	1573000	2554700	2457500	2549800	2982000	3044200	2211900	905660	2359900	1951200	2507600	2859900	0	2359900	2779700	2563300	2850700	2455100	2189500	2467900	3066900	2866600	3749000	2368500	2792600	2608500	2515600	2730200	2736100	1762100	2353600	2160800	3191300	1993400	2530300	2162400	2982200	2878400	2233500	2480900	2865500	1297500	1916600	2381400
XP_006563164.1	19256000	18587000	46041000	14359000	15753000	25805000	22730000	13842000	15778000	11286000	15025000	13355000	34012000	8074400	15335000	18950000	15235000	434270	15523000	19547000	10528000	21125000	15944000	18708000	17754000	13434000	14214000	8697500	17478000	13669000	18388000	20857000	14313000	12474000	13422000	22962000	14969000	17403000	6940800	12322000	16959000	11928000	15248000	20678000	17667000	12560000	17390000	20544000	16144000
XP_006563166.1;XP_016772482.2	908300	598580	787780	703530	0	717940	472640	509400	391130	690460	630020	456700	1220800	616340	461950	677940	743150	0	134510	361070	167130	406730	551810	0	676120	655600	816350	535020	0	360350	535000	309530	193820	589940	0	0	447210	487920	0	156340	127610	119840	0	248770	432300	104980	182690	0	88493
XP_006563187.2	151740	0	0	512790	0	278340	0	530900	264180	0	419920	402780	0	641200	669880	0	0	0	0	682210	915490	355990	396050	541060	439130	0	494710	0	284720	419730	244150	554780	700370	1265900	918740	314010	0	500400	0	643580	506130	657830	450050	414540	438610	459000	446660	0	499000
XP_006563190.1	0	105460	0	220570	206870	0	0	142460	91379	131030	237620	109680	0	162930	189680	0	157400	0	0	193260	285070	144390	142150	135060	130820	0	233750	295130	149350	132030	0	283150	253980	379070	332990	0	0	282850	0	256520	293250	179580	231690	102150	211560	197700	73040	66856	0
XP_006563207.1;XP_006563206.1	585530	653810	0	669330	443530	830890	557920	0	551510	0	1119400	0	1053000	398350	317780	638900	648550	0	688420	0	569210	1034700	1016100	0	535550	903410	594070	0	421690	822390	0	696410	848630	639110	0	908140	1037000	0	612190	303660	33456	384180	0	286920	0	106790	368000	0	355350
XP_006563212.1;XP_006563210.1;XP_016772501.1;XP_026301642.1;XP_016772500.1;XP_026301643.1	713330	163920	6606300	1282000	1061800	7308900	1516200	530050	130370	916660	296210	1486900	18182000	492510	57106	252470	0	0	1282200	1190100	0	39992	31625	1645400	307780	0	713530	299650	0	187440	49435	1186700	68396	137430	487230	1231400	0	0	0	1134800	1099500	396770	1089400	1143100	1067000	126210	3193300	1091900	1138900
XP_006563220.1	1841300	2018500	1593500	2374200	2009300	1947800	2037500	2624900	2118200	2089400	2902500	2405500	768440	2986500	2646700	2796100	2837000	0	1686700	2776000	2587900	2135600	2548700	1787800	2635500	2575900	2725900	2493900	2379700	2653000	2512800	2453600	2507000	2531200	2547600	2419500	1712700	2520300	1930200	2612200	1898800	1942900	1609800	1549400	2518600	1976300	1121500	2121500	2174500
XP_006563272.1;XP_001123247.2	1358000	1781900	1130400	1825000	1244600	1337700	1412500	2076200	1337900	2394000	1806100	1862100	1060300	1979800	1924300	1291300	1776500	0	1344000	1944500	1449200	792170	1868100	1804800	1844000	2138700	2053400	1311000	1848000	2043800	1866400	1506100	2016500	1528000	2006300	1915100	2187700	301040	1104100	1558000	1509100	1435300	1453400	1725300	1727800	1991400	1775700	1674800	2066000
XP_006563273.1	2519000	1364800	0	768970	1907700	913800	956560	1450900	1507500	1093300	1221800	1917100	796870	1756100	1182200	1435800	1547200	1051600	1439800	969900	1016900	2013800	1435800	1827500	2057500	2120600	1921600	1942100	1022300	1727100	1633300	1609600	1732300	1003800	1079900	2027900	1872200	1606200	0	1218400	1273200	1038500	1154500	1545800	1456500	1612000	1670000	1638000	1005900
XP_006563275.1;XP_003250243.1	1645200	2655700	316870	2477500	2065800	139290	3190100	2319100	2256300	2754100	3560400	2685200	222620	2220600	1716300	2671500	2963100	0	2399400	1615000	1449100	1535800	2874400	2139000	2560700	3034600	2644700	2282200	2351000	2333900	2333000	2053000	1227400	1757800	2224800	2215800	2471400	2669400	404410	974970	1636600	1605500	1371400	1338800	2633900	1627400	995100	918080	1354300
XP_006563276.1	53606000	43860000	66088000	35543000	46936000	44212000	40795000	44610000	42648000	34187000	36502000	41836000	60011000	41671000	38327000	39308000	44696000	698620	49038000	42834000	40359000	43165000	33839000	45665000	43323000	38466000	44550000	34807000	41313000	40158000	47189000	40948000	39545000	37076000	44412000	39129000	45179000	34032000	20447000	44385000	47962000	50499000	47439000	63047000	42380000	48765000	60280000	54387000	46735000
XP_006563278.1	37470000	34217000	42292000	41290000	40968000	32254000	39038000	38004000	43703000	38029000	38704000	46815000	37199000	41813000	43259000	38559000	43869000	2993200	48675000	43040000	47154000	43177000	42061000	43451000	38634000	38759000	39035000	38523000	41685000	44239000	42598000	44320000	43472000	44999000	43693000	47429000	48605000	39355000	29023000	44217000	42667000	51976000	33188000	52098000	45112000	44224000	44129000	45974000	42707000
XP_006563283.2	12702000	12791000	20484000	12330000	14615000	11448000	12394000	11498000	13332000	10161000	10391000	12755000	12489000	13038000	11455000	12594000	12822000	0	13689000	11725000	13882000	12237000	11075000	11863000	11870000	13080000	12941000	11941000	12182000	12359000	11555000	12616000	13398000	11568000	11396000	11677000	9783500	11166000	5391900	12160000	11429000	7992700	11860000	14140000	12453000	13006000	11868000	12581000	12329000
XP_006563298.1;XP_006563299.1	1131000	1581600	1519600	469320	846100	876550	1239200	1129000	936880	688360	923520	876550	1777700	956350	1147100	645250	1680300	0	1181400	1072400	1168100	853510	1620400	1329400	1022900	1600600	1281000	1266700	1191400	1260700	1093400	749800	1282600	1046400	1000100	1253000	859110	939640	564530	899750	428210	632140	616160	413810	882530	603260	625940	670020	611080
XP_006563301.1	1548600	2042500	508590	1164400	1145300	1589600	1672200	599820	1425100	945130	1117500	1370600	1596600	744240	1380200	1125900	1908900	0	2005400	0	1344400	1326200	1716900	1358300	1335400	1935600	1545500	1108100	1805800	1583400	1531200	1555300	1477100	598430	1341400	1716100	890210	1479000	649520	1387100	1851800	911270	1020800	1986300	1357700	2093400	1845600	1691000	1871800
XP_006563321.2	2678800	3743600	2803400	3599000	1104200	971860	2472600	3409800	2844900	2908000	5206500	3614400	474460	3843800	904890	2320900	3650400	0	2860800	2760900	1767000	3417300	4263300	4327100	3039500	2920900	3481700	2262300	2756900	3705200	4492000	4058700	4175400	3610000	2007800	2862900	5324800	3519800	852850	4271800	4749300	5016600	4149200	2283900	3307400	1492900	1040100	2590200	3126500
XP_006563346.1	2688000	2368400	7136800	2954800	1023100	3669000	2500800	2541400	2292500	2836200	2606800	3072700	3647500	3137900	3679400	2319200	3020000	0	3129500	2586300	3214400	2315200	2994700	2269700	2675000	2537000	2931900	3208400	2137100	3054000	2778800	2798700	2566500	3039900	3176300	2742100	2565400	2590300	1217900	3005400	2445200	2215400	3879500	1751300	2845900	2786900	1840400	2681800	2975500
XP_006563351.1;XP_026296490.1	852130	751130	601150	792200	1031800	498470	958820	835680	1108700	1212900	0	1220200	358990	829260	1114000	1065700	1259400	0	0	0	1095400	1037500	852720	902560	1021400	1113800	0	1181500	1030300	1052000	1316000	1209300	1239900	854860	1165200	1099900	966590	1074900	1295900	0	872660	0	993410	0	999400	1057200	706000	879540	746980
XP_006563372.2;XP_395879.4	479110	629150	417350	0	474950	258280	490090	0	519670	784810	520900	545320	532150	467840	396570	345850	361190	0	0	637000	824870	231660	390530	630350	569190	306910	359920	435220	456570	468340	571990	580370	495360	391100	544030	470300	0	671300	324810	941220	503730	0	0	164260	472270	0	655510	0	0
XP_006563390.1;NP_001091684.1;XP_026301050.1	239260	97525	16444000	146780	0	10154000	88138	0	87095	94777	108050	228200	12935000	0	186760	144080	0	0	0	108340	87252	1014400	316610	660980	167960	75929	205530	47209	62560	126660	78063	82230	317110	196850	0	0	196380	96056	0	1030500	306970	911780	167070	499920	0	0	8032000	0	0
XP_006563433.2;XP_026301238.1	252970	483360	0	629840	0	345850	656420	419650	278660	457440	405670	196490	0	227080	611960	308850	234980	0	222180	227470	0	170920	211120	233390	585830	448770	496630	94862	258460	708670	371370	70146	250220	396800	272650	0	0	950950	0	488070	524890	371930	377030	144660	0	539860	192290	212660	364900
[truncated: 3,549 more rows]
[truncated: 10 more columns]
