# Supplementary material for: Queen honey bees exhibit variable resilience to temperature stress
Source: PLoS One. 2021 Aug 11;16(8):e0255381. doi: 10.1371/journal.pone.0255381 (PMC8357134; doi:10.1371/journal.pone.0255381)
Supplement: S8 Table — (XLSX) [file pone.0255381.s008.xlsx]

## Sheet: Sheet1
Colony	Queen source	Initial eggs	Available cells	Laid cells	% pattern	Queen mass	Available cells	Laid cells	% pattern	Queen mass	Average viability	Total live sperm	Total dead sperm	Pattern ratio	Mass ratio	Group	Notes	# workers (before)	Mass Before	Average mass before	# workers (after)	Mass after	Average mass (after)	Ratio
30	River 2020	99	99	99	100	190.1	90	90	100	148.39	NA	NA	NA	1	0.780589	Hot	Bad viability read	9	968.41	107.601	10	926.85	92.685	0.861376
31	River 2020	88	100	100	100	231.76	77	76	98.7	208.8	NA	NA	NA	0.99	0.900932	Hive	Bad viability read	10	980.11	98.011	12	1314.5	109.542	1.11765
32	River 2020	96	98	96	98	241.58	100	100	100	233.8	91.3654	292	26	1.02	0.967795	Hot		10	1035.9	103.59	10	1213.48	121.348	1.17143
33	River 2020	98	100	98	98	280.11	100	88	88	250.34	87.6981	281	35	0.9	0.89372	Hive		10	1083	108.3	10	1031.79	103.179	0.952715
34	River 2020	81	92	92	100	242.1	96	89	92.7	220.65	86.9451	549	74	0.93	0.9114	Hive		10	1058.64	105.864	10	990.53	99.053	0.935663
35	Reifel 2020	88	92	88	95.7	241.23	102	96	94.1	220.29	72.3692	496	158	0.98	0.913195	Cold		10	1069.14	106.914	10	1037.75	103.775	0.97064
36	River 2020	90	88	78	88.6	253.35	81	81	100	237.17	9.53559	272	325	1.13	0.936136	Hive		10	1010.64	101.064	10	950.15	95.015	0.940147
37	Reifel 2020	113	122	113	92.6	222.28	92	84	91.3	215.88	90.1207	507	53	0.99	0.971207	Hot		10	1029.68	102.968	10	925.65	92.565	0.898969
38	River 2020	79	100	98	98	272.61	121	90	74.4	234.75	94.004	425	26	0.76	0.86112	Hive		10	1056.86	105.686	9	925.82	102.869	0.973345
39	River 2020	87	94	87	92.6	282.01	96	91	94.8	259.03	89.5445	565	61	1.02	0.918514	Hot		12	1422.84	118.57	10	964.2	96.42	0.813191
40	River 2020	99	100	99	99	255.48	82	80	97.6	216.52	22.7107	363	462	0.99	0.847503	Hive		13	1238.13	95.2408	11	1150.14	104.558	1.09783
41	River 2020	89	100	94	94	200.44	78	68	87.2	210.58	10.7473	495	619	0.93	1.05059	Hot		10	1037.19	103.719	10	979.64	97.964	0.944514
42	River 2020	99	100	99	99	193.53	87	80	92	219.81	8.88555	347	442	0.93	1.13579	Cold		10	1031.08	103.108	12	1225.98	102.165	0.990854
43	Reifel 2020	90	84	68	81	248.73	100	99	99	251.65	89.4443	385	42	1.22	1.01174	Hot		10	1118.23	111.823	10	1067.08	106.708	0.954258
45	River 2020	92	99	92	92.9	238.89	100	99	99	206.93	42.6441	334	231	1.07	0.866215	Cold		10	1004.2	100.42	10	1007.59	100.759	1.00338
46	River 2020	100	100	99	99	203.45	89	87	97.8	192.91	90.4026	203	19	0.99	0.948194	Hot		10	939.5	93.95	10	999.94	99.994	1.06433
47	River 2020	99	99	99	100	282.91	95	95	100	253.34	87.7725	565	71	1	0.895479	Hot		12	1338.8	111.567	10	1063.79	106.379	0.953502
48	Reifel 2020	89	93	89	95.7	228.21	100	98	98	212.73	65.5075	390	136	1.02	0.932168	Hive		10	1005.08	100.508	10	937.22	93.722	0.932483
49	River 2020	89	92	92	100	225.72	92	90	97.8	203.16	83.6702	378	59	0.98	0.900053	Cold		10	943.96	94.396	10	951.24	95.124	1.00771
50	River 2020	82	93	82	88.2	284.97	88	83	94.3	223.46	84.1054	655	111	1.07	0.784153	Hive		8	936.53	117.066	11	1198.51	108.955	0.930716
51	River 2020	103	96	95	99	158.48	99	99	100	149.25	76.341	301	75	1.01	0.941759	Cold		10	1049.11	104.911	11	1212.87	110.261	1.05099
52	River 2020	76	86	80	93	237.16	78	78	100	204.83	64.1137	302	122	1.08	0.863679	Cold		10	1048.1	104.81	10	1091.63	109.163	1.04153
53	River 2020	93	93	93	100	272.97	83	79	95.2	281.1	92.3471	873	72	0.95	1.02978	Cold		10	1188.53	118.853	11	1147.11	104.283	0.877409
54	River 2020	88	98	98	100	224.12	86	67	77.9	NA	NA	NA	NA	0.78	NA	Cold	Queen died	10	910.09	91.009	11	1017.3	92.4818	1.01618
55	Reifel 2020	93	93	93	100	239.18	100	100	100	238.71	87.221	426	56	1	0.998035	Hive	No callow workers
56	River 2020	75	100	100	100	219.5	86	86	100	198.15	68.0508	388	136	1	0.902733	Cold		10	929.05	92.905	12	1189.02	99.085	1.06652
57	River 2020	102	100	99	99	263.89	87	87	100	239.54	89.97	453	47	1.01	0.907727	Hot		10	1094.23	109.423	10	1041.17	104.117	0.951509
58	River 2020	100	100	100	100	218.37	100	99	99	200.9	88.0258	286	36	0.99	0.919998	Hive		10	1015.22	101.522	10	930.6	93.06	0.916649
59	River 2020	86	97	96	99	230.17	88	87	98.9	207.91	38.8357	456	350	1	0.903289	Hot		11	1098.97	99.9064	10	992.79	99.279	0.99372
