# Supplementary material for: Queen honey bees exhibit variable resilience to temperature stress
Source: PLoS One. 2021 Aug 11;16(8):e0255381. doi: 10.1371/journal.pone.0255381 (PMC8357134; doi:10.1371/journal.pone.0255381)
Supplement: S1 File — (TXT) [file pone.0255381.s009.txt]

library(readr)
library(plyr)
library(dplyr)
library(tidyverse)
library(reshape2)
library(limma)
library(tibble)
library(RColorBrewer)
library(ggplot2)


#change directory as needed
setwd("C:/Users/aliso/Documents/Queen Stress Field Trial/proteomics/eggs")

#load design matrix
design <- read.table("egg_design.txt", header = TRUE, 
                    stringsAsFactors = FALSE, sep = "\t", 
                    quote = "")
design$Group <- factor(design$Group, levels = c("Hive", "Hot", "Cold"))

#load proteomics data matrix (does not include queen origin)
dat <- read.table("protein_egg_ratios.txt", header = TRUE, stringsAsFactors = FALSE, sep = "\t", 
                  quote = "")

#Check if colony order is the same - MUST be the same for limma!
design %>% nrow()
dat <- column_to_rownames(dat, var = "Proteins")
dat %>% ncol()

#order columns
order <- design$Sample
dat <- dat[order]
design$Sample
names(dat)
dat[dat=="0"] <- NA

datlog <- log2(dat)
#make model matrix for limma
desMat <- model.matrix(~Group, design)


fit = datlog %>%
  lmFit(desMat, method = 'ls') 
fitEB <- eBayes(fit)
summary(fitEB$coefficients)

#Change coef as needed
topGenes <- topTable(fitEB, number = nrow(datlog), coef = "GroupCold")
head(topGenes)
#No differences for either hot or cold

#Look at spermathecal fluid data
setwd("C:/Users/aliso/Documents/Queen Stress Field Trial/proteomics/spermathecal fluid")
des <- read.table("design.txt", header = TRUE, stringsAsFactors = FALSE, sep = "\t", 
                  quote = "")
desTemp <- subset(des, Experiment == "Temp")
dat <-read.table("proteins.txt", header = TRUE, stringsAsFactors = FALSE, sep = "\t", 
                 quote = "")
dat <- column_to_rownames(dat, var = "Proteins")

#Filter out samples with NA sperm viability
desTemp <- subset(desTemp, Average.viability != "NA")
dat.subset <- dat[, des$Column]

#match sample orders
order <- desTemp$Column
dat.subset <- dat.subset[order]
desTemp$Column
names(dat.subset)


#Make design matrix
desMat <- model.matrix(~Average.viability + Group, desTemp)

#Perform limma analysis
fit = dat.subset %>%
  lmFit(desMat, method = 'ls') 
fitEB <- eBayes(fit)
summary(fitEB$coefficients)

topGenes <- topTable(fitEB, number = nrow(dat.subset), coef = "GroupHot")
head(topGenes)
write.table(topGenes,file="viability_linked_proteins_temp_only.txt",sep="\t")

topGenes <- topTable(fitEB, number = nrow(dat.subset), coef = "ExperimentTemp")
head(topGenes)
write.table(topGenes,file="temp_vs_pest_proteins.txt",sep="\t")
