# Supplementary material for: Queen honey bees exhibit variable resilience to temperature stress
Source: PLoS One. 2021 Aug 11;16(8):e0255381. doi: 10.1371/journal.pone.0255381 (PMC8357134; doi:10.1371/journal.pone.0255381)
Supplement: S2 File — (TXT) [file pone.0255381.s010.txt]

library(readr)
library(plyr)
library(dplyr)
library(tidyverse)
library(reshape2)
library(tibble)
library(RColorBrewer)
library(mgcv)
library(lmvar)
library(Hmisc)
library(car)
library(lme4)
library(nlme)
library(DescTools)

#adjust working directory as needed and read in data
setwd("C:/Users/aliso/Documents/Queen Stress Field Trial/proteomics/spermathecal fluid")
dat <- read.table("biomarkers.txt", header = TRUE, stringsAsFactors = FALSE, sep = "\t", 
                  quote = "")
meltdat <- melt(data = dat, id.vars = c("Group", "MS.run"))
meltdat$Group <- factor(meltdat$Group, levels=c("Cold", "Hive", "Hot"))

#plot data
ggplot(meltdat, aes(x=Group, y=value)) +
  geom_boxplot(outlier.shape = NA, lwd = 1)+
  geom_jitter(size = 3, alpha = .6, width = 0.2) +
  xlab("Group")+
  ylab("Protein Expression")+
  theme_bw() +
  theme(panel.grid.major = element_blank(),
        panel.grid.minor = element_blank(),
        panel.border = element_blank(),
        panel.background = element_blank(),
        axis.title.y = element_text( size = 16),
        axis.title.x = element_text( size = 16),
        axis.text.y = element_text(colour="black", size = 14),
        axis.text.x = element_text(colour="black", size = 14),
        axis.line = element_line(size=1, colour = "black"))+
  theme(axis.text.x = element_text(angle = -50, hjust = 0))+
  facet_wrap(~variable)

#Compare expression of each protein to relevant controls. No significant differences
hsp1 <- subset(meltdat, Experiment == "Temp" & variable == "XP_001120006.2")
hsp2 <- subset(meltdat, Experiment == "Temp" & variable == "XP_395659.1")
DunnettTest(hsp1$value, hsp1$Group, control = "Hive", conf.level = 0.95)
DunnettTest(hsp2$value, hsp2$Group, control = "Hive", conf.level = 0.95)

csp1 <- subset(meltdat, Experiment == "Temp" & variable == "XP_026296654.1")
csp2 <- subset(meltdat, Experiment == "Temp" & variable == "XP_395122.1")
DunnettTest(csp1$value, csp1$Group, control = "Hive", conf.level = 0.95)
DunnettTest(csp2$value, csp2$Group, control = "Hive", conf.level = 0.95)
